# Supplementary material for: Protocol for capturing the RNA-binding proteome from plants using orthogonal organic phase separation
Source: STAR Protoc. 2025 Nov 27;6(4):104231. doi: 10.1016/j.xpro.2025.104231 (PMC12702337; doi:10.1016/j.xpro.2025.104231)
Supplement: Data S1. Sample data repository, related to Step 69 [file mmc1.zip]

Archive with 12 entries (10 files):
- starprotocol_demo/
- starprotocol_demo/annot_nbenth_MPP_v7.txt
- starprotocol_demo/starprotocol_rbpome.txt
- starprotocol_demo/starprotocol_enriched_RBPome.txt
- starprotocol_demo/expected_results/
- starprotocol_demo/volcano_rbpome.R
- __MACOSX/starprotocol_demo/._volcano_rbpome.R
- starprotocol_demo/grouping_fraction.txt
- starprotocol_demo/proteinGroups.txt
- starprotocol_demo/expected_results/volcano_rbps_starprotocol.pdf
- starprotocol_demo/expected_results/starprotocol_rbpome.txt
- starprotocol_demo/expected_results/starprotocol_enriched_RBPome.txt
