# Supplementary material for: Protocol for capturing the RNA-binding proteome from plants using orthogonal organic phase separation
Source: STAR Protoc. 2025 Nov 27;6(4):104231. doi: 10.1016/j.xpro.2025.104231 (PMC12702337; doi:10.1016/j.xpro.2025.104231)
Supplement: Data S1. Sample data repository, related to Step 69 [file mmc1.zip › starprotocol_demo/annot_nbenth_MPP_v7.txt]

UniProt	GOBP name	GOMF name	GOCC name	PFAM	GOBP	GOMF	GOCC	ENSG	ENSP	NBE GeneName	Interpro name	KEGG	Protein name	Taxonomy	AT GeneName	ribo_family	IDv1.1.1_chr	GOSlimCC TERM	GOSlimCC	GOSlimMF TERM	GOSlimMF	GOSlimBP TERM	GOSlimBP	niben101_ID
#!{TYPE}	Categorical	Categorical	Categorical	Categorical	Categorical	Categorical	Categorical	Text	Text	Text	Categorical	Categorical	Categorical	Categorical	Text	Categorical	Categorical
Nbe.v1.s00020g36540	response to acid chemical; regulation of protein phosphorylation; positive regulation of protein phosphorylation; regulation of translation; response to stress; defense response; multicellular organism development; response to external stimulus; response to biotic stimulus; response to fungus; response to endogenous stimulus; response to hormone; response to abscisic acid; post-embryonic developm…	structural constituent of ribosome; MAP-kinase scaffold activity; structural molecule activity; binding; protein binding; enzyme binding; kinase binding; molecular adaptor activity; signaling adaptor activity; molecular adaptor activity; protein kinase C binding; ribosome binding; translation regulator activity	intracellular anatomical structure; nucleus; nucleolus; cytoplasm; cytosol; ribosome; plasma membrane; membrane; cytosolic ribosome; membrane-enclosed lumen; nuclear lumen; protein-containing complex; organelle; membrane-bounded organelle; non-membrane-bounded organelle; intracellular organelle; intracellular membrane-bounded organelle; intracellular non-membrane-bounded organelle; organelle lume…	WD40	GO:0001101; GO:0001932; GO:0001934; GO:0006417; GO:0006950; GO:0006952; GO:0007275; GO:0008150; GO:0009605; GO:0009607; GO:0009620; GO:0009719; GO:0009725; GO:0009737; GO:0009791; GO:0009845; GO:0009889; GO:0009893; GO:0009966; GO:0009967; GO:0009987; GO:0010468; GO:0010556; GO:0010562; GO:0010604; GO:0010608; GO:0010646; GO:0010647; GO:0019220; GO:0019222; GO:0022613; GO:0022622; GO:0023051; GO:…	GO:0003674; GO:0003735; GO:0005078; GO:0005198; GO:0005488; GO:0005515; GO:0019899; GO:0019900; GO:0032947; GO:0035591; GO:0060090; GO:0005080; GO:0043022; GO:0045182	GO:0005575; GO:0005622; GO:0005634; GO:0005730; GO:0005737; GO:0005829; GO:0005840; GO:0005886; GO:0016020; GO:0022626; GO:0031974; GO:0031981; GO:0032991; GO:0043226; GO:0043227; GO:0043228; GO:0043229; GO:0043231; GO:0043232; GO:0043233; GO:0070013; GO:0071944; GO:1990904; GO:0005634; GO:0005829	AT1G18080	AT1G18080.1	LOC107772203	tr|A0A1S3Y4V1|A0A1S3Y4V1_TOBAC guanine nucleotide-binding protein subunit beta-like protein OS=Nicotiana tabacum OX=4097 GN=LOC107772203 PE=3 SV=1	ko05162,map05162	guanine nucleotide-binding protein subunit beta-like protein	Nicotiana benthamiana	ATARCA	RACK1	Nbe.v1.1.chr06g36540.1	cellular_component	GO:0005575	molecular_function	GO:0003674			Niben101Scf13335g00006.1
Nbe.v1.s00060g23960	response to acid chemical; regulation of protein phosphorylation; positive regulation of protein phosphorylation; regulation of translation; response to stress; defense response; multicellular organism development; response to external stimulus; response to biotic stimulus; response to fungus; response to endogenous stimulus; response to hormone; response to abscisic acid; post-embryonic developm…	structural constituent of ribosome; MAP-kinase scaffold activity; structural molecule activity; binding; protein binding; enzyme binding; kinase binding; molecular adaptor activity; signaling adaptor activity; molecular adaptor activity; protein kinase C binding; ribosome binding; translation regulator activity	intracellular anatomical structure; nucleus; nucleolus; cytoplasm; cytosol; ribosome; plasma membrane; membrane; cytosolic ribosome; membrane-enclosed lumen; nuclear lumen; protein-containing complex; organelle; membrane-bounded organelle; non-membrane-bounded organelle; intracellular organelle; intracellular membrane-bounded organelle; intracellular non-membrane-bounded organelle; organelle lume…	WD40	GO:0001101; GO:0001932; GO:0001934; GO:0006417; GO:0006950; GO:0006952; GO:0007275; GO:0008150; GO:0009605; GO:0009607; GO:0009620; GO:0009719; GO:0009725; GO:0009737; GO:0009791; GO:0009845; GO:0009889; GO:0009893; GO:0009966; GO:0009967; GO:0009987; GO:0010468; GO:0010556; GO:0010562; GO:0010604; GO:0010608; GO:0010646; GO:0010647; GO:0019220; GO:0019222; GO:0022613; GO:0022622; GO:0023051; GO:…	GO:0003674; GO:0003735; GO:0005078; GO:0005198; GO:0005488; GO:0005515; GO:0019899; GO:0019900; GO:0032947; GO:0035591; GO:0060090; GO:0005080; GO:0043022; GO:0045182	GO:0005575; GO:0005622; GO:0005634; GO:0005730; GO:0005737; GO:0005829; GO:0005840; GO:0005886; GO:0016020; GO:0022626; GO:0031974; GO:0031981; GO:0032991; GO:0043226; GO:0043227; GO:0043228; GO:0043229; GO:0043231; GO:0043232; GO:0043233; GO:0070013; GO:0071944; GO:1990904; GO:0005634; GO:0005829	AT1G18080	AT1G18080.1	-	tr|C5MTW1|C5MTW1_NICBE Heterotrimeric G protein beta 1 subunit OS=Nicotiana benthamiana OX=4100 PE=2 SV=1	ko05162,map05162	Heterotrimeric G protein beta 1 subunit	Nicotiana benthamiana	ATARCA	RACK1	Nbe.v1.1.chr19g23960.1	cellular_component	GO:0005575	molecular_function	GO:0003674			Niben101Scf02401g01001.1
Nbe.v1.s00120g10420	response to acid chemical; regulation of protein phosphorylation; positive regulation of protein phosphorylation; regulation of translation; response to stress; defense response; multicellular organism development; response to external stimulus; response to biotic stimulus; response to fungus; response to endogenous stimulus; response to hormone; response to abscisic acid; post-embryonic developm…	structural constituent of ribosome; MAP-kinase scaffold activity; structural molecule activity; binding; protein binding; enzyme binding; kinase binding; molecular adaptor activity; signaling adaptor activity; molecular adaptor activity; protein kinase C binding; ribosome binding; translation regulator activity	intracellular anatomical structure; nucleus; nucleolus; cytoplasm; cytosol; ribosome; plasma membrane; membrane; cytosolic ribosome; membrane-enclosed lumen; nuclear lumen; protein-containing complex; organelle; membrane-bounded organelle; non-membrane-bounded organelle; intracellular organelle; intracellular membrane-bounded organelle; intracellular non-membrane-bounded organelle; organelle lume…	WD40	GO:0001101; GO:0001932; GO:0001934; GO:0006417; GO:0006950; GO:0006952; GO:0007275; GO:0008150; GO:0009605; GO:0009607; GO:0009620; GO:0009719; GO:0009725; GO:0009737; GO:0009791; GO:0009845; GO:0009889; GO:0009893; GO:0009966; GO:0009967; GO:0009987; GO:0010468; GO:0010556; GO:0010562; GO:0010604; GO:0010608; GO:0010646; GO:0010647; GO:0019220; GO:0019222; GO:0022613; GO:0022622; GO:0023051; GO:…	GO:0003674; GO:0003735; GO:0005078; GO:0005198; GO:0005488; GO:0005515; GO:0019899; GO:0019900; GO:0032947; GO:0035591; GO:0060090; GO:0005080; GO:0043022; GO:0045182	GO:0005575; GO:0005622; GO:0005634; GO:0005730; GO:0005737; GO:0005829; GO:0005840; GO:0005886; GO:0016020; GO:0022626; GO:0031974; GO:0031981; GO:0032991; GO:0043226; GO:0043227; GO:0043228; GO:0043229; GO:0043231; GO:0043232; GO:0043233; GO:0070013; GO:0071944; GO:1990904; GO:0005634; GO:0005829	AT3G18130	AT3G18130.1	-	tr|Q40403|Q40403_NICPL G protein beta-subunit-like protein OS=Nicotiana plumbaginifolia OX=4092 PE=2 SV=1	ko05162,map05162	G protein beta-subunit-like protein	Nicotiana benthamiana	RACK1C_AT	RACK1	Nbe.v1.1.chr13g10420.1	cellular_component	GO:0005575	molecular_function	GO:0003674			Niben101Scf07449g00006.1
Nbe.v1.s00150g39620	response to acid chemical; regulation of protein phosphorylation; positive regulation of protein phosphorylation; regulation of translation; response to stress; defense response; multicellular organism development; response to external stimulus; response to biotic stimulus; response to fungus; response to endogenous stimulus; response to hormone; response to abscisic acid; post-embryonic developm…	structural constituent of ribosome; MAP-kinase scaffold activity; structural molecule activity; binding; protein binding; enzyme binding; kinase binding; molecular adaptor activity; signaling adaptor activity; molecular adaptor activity; protein kinase C binding; ribosome binding; translation regulator activity	intracellular anatomical structure; nucleus; nucleolus; cytoplasm; cytosol; ribosome; plasma membrane; membrane; cytosolic ribosome; membrane-enclosed lumen; nuclear lumen; protein-containing complex; organelle; membrane-bounded organelle; non-membrane-bounded organelle; intracellular organelle; intracellular membrane-bounded organelle; intracellular non-membrane-bounded organelle; organelle lume…	WD40	GO:0001101; GO:0001932; GO:0001934; GO:0006417; GO:0006950; GO:0006952; GO:0007275; GO:0008150; GO:0009605; GO:0009607; GO:0009620; GO:0009719; GO:0009725; GO:0009737; GO:0009791; GO:0009845; GO:0009889; GO:0009893; GO:0009966; GO:0009967; GO:0009987; GO:0010468; GO:0010556; GO:0010562; GO:0010604; GO:0010608; GO:0010646; GO:0010647; GO:0019220; GO:0019222; GO:0022613; GO:0022622; GO:0023051; GO:…	GO:0003674; GO:0003735; GO:0005078; GO:0005198; GO:0005488; GO:0005515; GO:0019899; GO:0019900; GO:0032947; GO:0035591; GO:0060090; GO:0005080; GO:0043022; GO:0045182	GO:0005575; GO:0005622; GO:0005634; GO:0005730; GO:0005737; GO:0005829; GO:0005840; GO:0005886; GO:0016020; GO:0022626; GO:0031974; GO:0031981; GO:0032991; GO:0043226; GO:0043227; GO:0043228; GO:0043229; GO:0043231; GO:0043232; GO:0043233; GO:0070013; GO:0071944; GO:1990904; GO:0005634; GO:0005829	AT1G48630	AT1G48630.1	NbRACK1	tr|A0A455QYV0|A0A455QYV0_NICBE Receptor for activated C kinase 1 OS=Nicotiana benthamiana OX=4100 GN=NbRACK1 PE=2 SV=1	ko05162,map05162	Receptor for activated C kinase 1	Nicotiana benthamiana	RACK1B_AT	RACK1	Nbe.v1.1.chr03g39620.1	cellular_component	GO:0005575	molecular_function	GO:0003674			Niben101Scf01181g00019.1
Nbe.v1.s00200g06760	response to acid chemical; regulation of protein phosphorylation; positive regulation of protein phosphorylation; regulation of translation; response to stress; defense response; multicellular organism development; response to external stimulus; response to biotic stimulus; response to fungus; response to endogenous stimulus; response to hormone; response to abscisic acid; post-embryonic developm…	structural constituent of ribosome; MAP-kinase scaffold activity; structural molecule activity; binding; protein binding; enzyme binding; kinase binding; molecular adaptor activity; signaling adaptor activity; molecular adaptor activity; protein kinase C binding; ribosome binding; translation regulator activity	intracellular anatomical structure; nucleus; nucleolus; cytoplasm; cytosol; ribosome; plasma membrane; membrane; cytosolic ribosome; membrane-enclosed lumen; nuclear lumen; protein-containing complex; organelle; membrane-bounded organelle; non-membrane-bounded organelle; intracellular organelle; intracellular membrane-bounded organelle; intracellular non-membrane-bounded organelle; organelle lume…	WD40	GO:0001101; GO:0001932; GO:0001934; GO:0006417; GO:0006950; GO:0006952; GO:0007275; GO:0008150; GO:0009605; GO:0009607; GO:0009620; GO:0009719; GO:0009725; GO:0009737; GO:0009791; GO:0009845; GO:0009889; GO:0009893; GO:0009966; GO:0009967; GO:0009987; GO:0010468; GO:0010556; GO:0010562; GO:0010604; GO:0010608; GO:0010646; GO:0010647; GO:0019220; GO:0019222; GO:0022613; GO:0022622; GO:0023051; GO:…	GO:0003674; GO:0003735; GO:0005078; GO:0005198; GO:0005488; GO:0005515; GO:0019899; GO:0019900; GO:0032947; GO:0035591; GO:0060090; GO:0005080; GO:0043022; GO:0045182	GO:0005575; GO:0005622; GO:0005634; GO:0005730; GO:0005737; GO:0005829; GO:0005840; GO:0005886; GO:0016020; GO:0022626; GO:0031974; GO:0031981; GO:0032991; GO:0043226; GO:0043227; GO:0043228; GO:0043229; GO:0043231; GO:0043232; GO:0043233; GO:0070013; GO:0071944; GO:1990904; GO:0005634; GO:0005829	AT1G18080	AT1G18080.1	LOC104229219	tr|A0A1U7WS30|A0A1U7WS30_NICSY guanine nucleotide-binding protein subunit beta-like protein OS=Nicotiana sylvestris OX=4096 GN=LOC104229219 PE=3 SV=1	ko05162,map05162	guanine nucleotide-binding protein subunit beta-like protein	Nicotiana benthamiana	ATARCA	RACK1	Nbe.v1.1.chr16g38170.1	cellular_component	GO:0005575	molecular_function	GO:0003674			Niben101Scf00121g00019.1
Nbe.v1.s00030g13180	translation	structural constituent of ribosome	cytosolic large ribosomal subunit	Ribosomal_L16	GO:0006412	GO:0003735	GO:0022625	AT1G26910	AT1G26910.1	LOC104222835	tr|A0A1U7WCS2|A0A1U7WCS2_NICSY 60S ribosomal protein L10 OS=Nicotiana sylvestris OX=4096 GN=LOC104222835 PE=3 SV=1	ko03010,map03010	60S ribosomal protein L10	Nicotiana benthamiana	RPL10B	RPL10	Nbe.v1.1.chr05g13180.1					translation	GO:0006412	Niben101Scf06131g00004.1
Nbe.v1.s00040g19420	translation	structural constituent of ribosome	cytosolic large ribosomal subunit	Ribosomal_L16	GO:0006412	GO:0003735	GO:0022625	AT1G26910	AT1G26910.1	LOC104222835	tr|A0A1U7WCS2|A0A1U7WCS2_NICSY 60S ribosomal protein L10 OS=Nicotiana sylvestris OX=4096 GN=LOC104222835 PE=3 SV=1	ko03010,map03010	60S ribosomal protein L10	Nicotiana benthamiana	RPL10B	RPL10	Nbe.v1.1.chr09g19420.1					translation	GO:0006412	Niben101Scf02316g03040.1
Nbe.v1.s00070g42550	translation	structural constituent of ribosome	cytosolic large ribosomal subunit	Ribosomal_L16	GO:0006412	GO:0003735	GO:0022625	AT1G26910	AT1G26910.1	LOC107782233	tr|A0A1S3Z2D7|A0A1S3Z2D7_TOBAC 60S ribosomal protein L10-like OS=Nicotiana tabacum OX=4097 GN=LOC107782233 PE=3 SV=1	ko03010,map03010	60S ribosomal protein L10-like	Nicotiana benthamiana	RPL10B	RPL10	Nbe.v1.1.chr12g42550.1					translation	GO:0006412	Niben101Scf04436g06002.1
Nbe.v1.s00090g28740	translation	structural constituent of ribosome	cytosolic large ribosomal subunit	Ribosomal_L16	GO:0006412	GO:0003735	GO:0022625	AT1G26910	AT1G26910.1	-	tr|D2DWL6|D2DWL6_NICBE QM OS=Nicotiana benthamiana OX=4100 PE=2 SV=1	ko03010,map03010	QM	Nicotiana benthamiana	RPL10B	RPL10	Nbe.v1.1.chr02g28740.1					translation	GO:0006412	Niben101Scf02614g00010.1
Nbe.v1.s00200g08720	translation	structural constituent of ribosome	cytosolic large ribosomal subunit	Ribosomal_L16	GO:0006412	GO:0003735	GO:0022625	AT1G26910	AT1G26910.1	LOC104222835	tr|A0A1U7WCS2|A0A1U7WCS2_NICSY 60S ribosomal protein L10 OS=Nicotiana sylvestris OX=4096 GN=LOC104222835 PE=3 SV=1	ko03010,map03010	60S ribosomal protein L10	Nicotiana benthamiana	RPL10B	RPL10	Nbe.v1.1.chr16g40130.1					translation	GO:0006412	Niben101Scf00262g03003.1
Nbe.v1.s00010g36610	maturation of LSU-rRNA; nucleobase-containing compound metabolic process; rRNA processing; RNA processing; translation; peptide metabolic process; metabolic process; biosynthetic process; macromolecule biosynthetic process; cellular process; gene expression; RNA metabolic process; rRNA metabolic process; protein metabolic process; ribonucleoprotein complex biogenesis; ribosome biogenesis; ribosom…	nucleic acid binding; RNA binding; structural constituent of ribosome; structural molecule activity; binding; organic cyclic compound binding; heterocyclic compound binding; RNA binding; structural constituent of ribosome	intracellular anatomical structure; cytoplasm; cytosol; ribosome; plasma membrane; cell-cell junction; plasmodesma; large ribosomal subunit; membrane; cytosolic large ribosomal subunit; cytosolic ribosome; cell junction; protein-containing complex; organelle; non-membrane-bounded organelle; intracellular organelle; intracellular non-membrane-bounded organelle; ribosomal subunit; symplast; cell pe…	Ribosomal_L1	GO:0000470; GO:0006139; GO:0006364; GO:0006396; GO:0006412; GO:0006518; GO:0008150; GO:0008152; GO:0009058; GO:0009059; GO:0009987; GO:0010467; GO:0016070; GO:0016072; GO:0019538; GO:0022613; GO:0042254; GO:0042273; GO:0043043; GO:0043170; GO:0043603; GO:0043604; GO:0044085; GO:0044237; GO:0044238; GO:0044249; GO:0044267; GO:0071840; GO:0090304; GO:1901564; GO:1901566; GO:0000470; GO:0006412	GO:0003674; GO:0003676; GO:0003723; GO:0003735; GO:0005198; GO:0005488; GO:0097159; GO:1901363; GO:0003723; GO:0003735	GO:0005575; GO:0005622; GO:0005737; GO:0005829; GO:0005840; GO:0005886; GO:0005911; GO:0009506; GO:0015934; GO:0016020; GO:0022625; GO:0022626; GO:0030054; GO:0032991; GO:0043226; GO:0043228; GO:0043229; GO:0043232; GO:0044391; GO:0055044; GO:0071944; GO:1990904; GO:0022625	AT1G08360	AT1G08360.1	LOC107830403	tr|A0A1S4DJH3|A0A1S4DJH3_TOBAC Ribosomal protein OS=Nicotiana tabacum OX=4097 GN=LOC107830403 PE=3 SV=1	ko03010,map03010	Ribosomal protein	Nicotiana benthamiana	AT1G08360	RPL10a	Nbe.v1.1.chr17g36610.1	cellular_component	GO:0005575	molecular_function	GO:0003674
Nbe.v1.s00020g00690	maturation of LSU-rRNA; nucleobase-containing compound metabolic process; rRNA processing; RNA processing; translation; peptide metabolic process; metabolic process; biosynthetic process; macromolecule biosynthetic process; cellular process; gene expression; RNA metabolic process; rRNA metabolic process; protein metabolic process; ribonucleoprotein complex biogenesis; ribosome biogenesis; ribosom…	nucleic acid binding; RNA binding; structural constituent of ribosome; structural molecule activity; binding; organic cyclic compound binding; heterocyclic compound binding; RNA binding; structural constituent of ribosome	intracellular anatomical structure; cytoplasm; cytosol; ribosome; plasma membrane; cell-cell junction; plasmodesma; large ribosomal subunit; membrane; cytosolic large ribosomal subunit; cytosolic ribosome; cell junction; protein-containing complex; organelle; non-membrane-bounded organelle; intracellular organelle; intracellular non-membrane-bounded organelle; ribosomal subunit; symplast; cell pe…	Ribosomal_L1	GO:0000470; GO:0006139; GO:0006364; GO:0006396; GO:0006412; GO:0006518; GO:0008150; GO:0008152; GO:0009058; GO:0009059; GO:0009987; GO:0010467; GO:0016070; GO:0016072; GO:0019538; GO:0022613; GO:0042254; GO:0042273; GO:0043043; GO:0043170; GO:0043603; GO:0043604; GO:0044085; GO:0044237; GO:0044238; GO:0044249; GO:0044267; GO:0071840; GO:0090304; GO:1901564; GO:1901566; GO:0000470; GO:0006412	GO:0003674; GO:0003676; GO:0003723; GO:0003735; GO:0005198; GO:0005488; GO:0097159; GO:1901363; GO:0003723; GO:0003735	GO:0005575; GO:0005622; GO:0005737; GO:0005829; GO:0005840; GO:0005886; GO:0005911; GO:0009506; GO:0015934; GO:0016020; GO:0022625; GO:0022626; GO:0030054; GO:0032991; GO:0043226; GO:0043228; GO:0043229; GO:0043232; GO:0044391; GO:0055044; GO:0071944; GO:1990904; GO:0022625	AT1G08360	AT1G08360.1	LOC107784026	tr|A0A1S3Z846|A0A1S3Z846_TOBAC Ribosomal protein OS=Nicotiana tabacum OX=4097 GN=LOC107784026 PE=3 SV=1	ko03010,map03010	Ribosomal protein	Nicotiana benthamiana	AT1G08360	RPL10a	Nbe.v1.1.chr06g00690.1	cellular_component	GO:0005575	molecular_function	GO:0003674			Niben101Scf06081g01012.1
Nbe.v1.s00040g16160	maturation of LSU-rRNA; nucleobase-containing compound metabolic process; rRNA processing; RNA processing; translation; peptide metabolic process; metabolic process; biosynthetic process; macromolecule biosynthetic process; cellular process; gene expression; RNA metabolic process; rRNA metabolic process; protein metabolic process; ribonucleoprotein complex biogenesis; ribosome biogenesis; ribosom…	nucleic acid binding; RNA binding; structural constituent of ribosome; structural molecule activity; binding; organic cyclic compound binding; heterocyclic compound binding; RNA binding; structural constituent of ribosome	intracellular anatomical structure; cytoplasm; cytosol; ribosome; plasma membrane; cell-cell junction; plasmodesma; large ribosomal subunit; membrane; cytosolic large ribosomal subunit; cytosolic ribosome; cell junction; protein-containing complex; organelle; non-membrane-bounded organelle; intracellular organelle; intracellular non-membrane-bounded organelle; ribosomal subunit; symplast; cell pe…	Ribosomal_L1	GO:0000470; GO:0006139; GO:0006364; GO:0006396; GO:0006412; GO:0006518; GO:0008150; GO:0008152; GO:0009058; GO:0009059; GO:0009987; GO:0010467; GO:0016070; GO:0016072; GO:0019538; GO:0022613; GO:0042254; GO:0042273; GO:0043043; GO:0043170; GO:0043603; GO:0043604; GO:0044085; GO:0044237; GO:0044238; GO:0044249; GO:0044267; GO:0071840; GO:0090304; GO:1901564; GO:1901566; GO:0000470; GO:0006412	GO:0003674; GO:0003676; GO:0003723; GO:0003735; GO:0005198; GO:0005488; GO:0097159; GO:1901363; GO:0003723; GO:0003735	GO:0005575; GO:0005622; GO:0005737; GO:0005829; GO:0005840; GO:0005886; GO:0005911; GO:0009506; GO:0015934; GO:0016020; GO:0022625; GO:0022626; GO:0030054; GO:0032991; GO:0043226; GO:0043228; GO:0043229; GO:0043232; GO:0044391; GO:0055044; GO:0071944; GO:1990904; GO:0022625	AT1G08360	AT1G08360.1	LOC107771734	tr|A0A1S3Y379|A0A1S3Y379_TOBAC Ribosomal protein OS=Nicotiana tabacum OX=4097 GN=LOC107771734 PE=3 SV=1	ko03010,map03010	Ribosomal protein	Nicotiana benthamiana	AT1G08360	RPL10a	Nbe.v1.1.chr09g16160.1	cellular_component	GO:0005575	molecular_function	GO:0003674			Niben101Scf05491g00012.1
Nbe.v1.s00100g09400	maturation of LSU-rRNA; nucleobase-containing compound metabolic process; rRNA processing; RNA processing; translation; peptide metabolic process; metabolic process; biosynthetic process; macromolecule biosynthetic process; cellular process; gene expression; RNA metabolic process; rRNA metabolic process; protein metabolic process; ribonucleoprotein complex biogenesis; ribosome biogenesis; ribosom…	nucleic acid binding; RNA binding; structural constituent of ribosome; structural molecule activity; binding; organic cyclic compound binding; heterocyclic compound binding; RNA binding; structural constituent of ribosome	intracellular anatomical structure; cytoplasm; cytosol; ribosome; plasma membrane; cell-cell junction; plasmodesma; large ribosomal subunit; membrane; cytosolic large ribosomal subunit; cytosolic ribosome; cell junction; protein-containing complex; organelle; non-membrane-bounded organelle; intracellular organelle; intracellular non-membrane-bounded organelle; ribosomal subunit; symplast; cell pe…	Ribosomal_L1	GO:0000470; GO:0006139; GO:0006364; GO:0006396; GO:0006412; GO:0006518; GO:0008150; GO:0008152; GO:0009058; GO:0009059; GO:0009987; GO:0010467; GO:0016070; GO:0016072; GO:0019538; GO:0022613; GO:0042254; GO:0042273; GO:0043043; GO:0043170; GO:0043603; GO:0043604; GO:0044085; GO:0044237; GO:0044238; GO:0044249; GO:0044267; GO:0071840; GO:0090304; GO:1901564; GO:1901566; GO:0000470; GO:0006412	GO:0003674; GO:0003676; GO:0003723; GO:0003735; GO:0005198; GO:0005488; GO:0097159; GO:1901363; GO:0003723; GO:0003735	GO:0005575; GO:0005622; GO:0005737; GO:0005829; GO:0005840; GO:0005886; GO:0005911; GO:0009506; GO:0015934; GO:0016020; GO:0022625; GO:0022626; GO:0030054; GO:0032991; GO:0043226; GO:0043228; GO:0043229; GO:0043232; GO:0044391; GO:0055044; GO:0071944; GO:1990904; GO:0022625	AT1G08360	AT1G08360.1	LOC107830403	tr|A0A1S4DJH3|A0A1S4DJH3_TOBAC Ribosomal protein OS=Nicotiana tabacum OX=4097 GN=LOC107830403 PE=3 SV=1	ko03010,map03010	Ribosomal protein	Nicotiana benthamiana	AT1G08360	RPL10a	Nbe.v1.1.chr07g09400.1	cellular_component	GO:0005575	molecular_function	GO:0003674
Nbe.v1.s00100g12960	maturation of LSU-rRNA; nucleobase-containing compound metabolic process; rRNA processing; RNA processing; translation; peptide metabolic process; metabolic process; biosynthetic process; macromolecule biosynthetic process; cellular process; gene expression; RNA metabolic process; rRNA metabolic process; protein metabolic process; ribonucleoprotein complex biogenesis; ribosome biogenesis; ribosom…	nucleic acid binding; RNA binding; structural constituent of ribosome; structural molecule activity; binding; organic cyclic compound binding; heterocyclic compound binding; RNA binding; structural constituent of ribosome	intracellular anatomical structure; cytoplasm; cytosol; ribosome; plasma membrane; cell-cell junction; plasmodesma; large ribosomal subunit; membrane; cytosolic large ribosomal subunit; cytosolic ribosome; cell junction; protein-containing complex; organelle; non-membrane-bounded organelle; intracellular organelle; intracellular non-membrane-bounded organelle; ribosomal subunit; symplast; cell pe…	Ribosomal_L1	GO:0000470; GO:0006139; GO:0006364; GO:0006396; GO:0006412; GO:0006518; GO:0008150; GO:0008152; GO:0009058; GO:0009059; GO:0009987; GO:0010467; GO:0016070; GO:0016072; GO:0019538; GO:0022613; GO:0042254; GO:0042273; GO:0043043; GO:0043170; GO:0043603; GO:0043604; GO:0044085; GO:0044237; GO:0044238; GO:0044249; GO:0044267; GO:0071840; GO:0090304; GO:1901564; GO:1901566; GO:0000470; GO:0006412	GO:0003674; GO:0003676; GO:0003723; GO:0003735; GO:0005198; GO:0005488; GO:0097159; GO:1901363; GO:0003723; GO:0003735	GO:0005575; GO:0005622; GO:0005737; GO:0005829; GO:0005840; GO:0005886; GO:0005911; GO:0009506; GO:0015934; GO:0016020; GO:0022625; GO:0022626; GO:0030054; GO:0032991; GO:0043226; GO:0043228; GO:0043229; GO:0043232; GO:0044391; GO:0055044; GO:0071944; GO:1990904; GO:0022625	AT1G08360	AT1G08360.1	LOC107830403	tr|A0A1S4DJH3|A0A1S4DJH3_TOBAC Ribosomal protein OS=Nicotiana tabacum OX=4097 GN=LOC107830403 PE=3 SV=1	ko03010,map03010	Ribosomal protein	Nicotiana benthamiana	AT1G08360	RPL10a	Nbe.v1.1.chr07g12960.1	cellular_component	GO:0005575	molecular_function	GO:0003674			Niben101Scf08373g00009.1
Nbe.v1.s00160g36560	maturation of LSU-rRNA; nucleobase-containing compound metabolic process; rRNA processing; RNA processing; translation; peptide metabolic process; metabolic process; biosynthetic process; macromolecule biosynthetic process; cellular process; gene expression; RNA metabolic process; rRNA metabolic process; protein metabolic process; ribonucleoprotein complex biogenesis; ribosome biogenesis; ribosom…	nucleic acid binding; RNA binding; structural constituent of ribosome; structural molecule activity; binding; organic cyclic compound binding; heterocyclic compound binding; RNA binding; structural constituent of ribosome	intracellular anatomical structure; cytoplasm; cytosol; ribosome; plasma membrane; cell-cell junction; plasmodesma; large ribosomal subunit; membrane; cytosolic large ribosomal subunit; cytosolic ribosome; cell junction; protein-containing complex; organelle; non-membrane-bounded organelle; intracellular organelle; intracellular non-membrane-bounded organelle; ribosomal subunit; symplast; cell pe…	Ribosomal_L1	GO:0000470; GO:0006139; GO:0006364; GO:0006396; GO:0006412; GO:0006518; GO:0008150; GO:0008152; GO:0009058; GO:0009059; GO:0009987; GO:0010467; GO:0016070; GO:0016072; GO:0019538; GO:0022613; GO:0042254; GO:0042273; GO:0043043; GO:0043170; GO:0043603; GO:0043604; GO:0044085; GO:0044237; GO:0044238; GO:0044249; GO:0044267; GO:0071840; GO:0090304; GO:1901564; GO:1901566; GO:0000470; GO:0006412	GO:0003674; GO:0003676; GO:0003723; GO:0003735; GO:0005198; GO:0005488; GO:0097159; GO:1901363; GO:0003723; GO:0003735	GO:0005575; GO:0005622; GO:0005737; GO:0005829; GO:0005840; GO:0005886; GO:0005911; GO:0009506; GO:0015934; GO:0016020; GO:0022625; GO:0022626; GO:0030054; GO:0032991; GO:0043226; GO:0043228; GO:0043229; GO:0043232; GO:0044391; GO:0055044; GO:0071944; GO:1990904; GO:0022625	AT1G08360	AT1G08360.1	LOC107784026	tr|A0A1S3Z846|A0A1S3Z846_TOBAC Ribosomal protein OS=Nicotiana tabacum OX=4097 GN=LOC107784026 PE=3 SV=1	ko03010,map03010	Ribosomal protein	Nicotiana benthamiana	AT1G08360	RPL10a	Nbe.v1.1.chr01g36560.1	cellular_component	GO:0005575	molecular_function	GO:0003674			Niben101Scf07516g03004.1
Nbe.v1.s00180g22950	maturation of LSU-rRNA; nucleobase-containing compound metabolic process; rRNA processing; RNA processing; translation; peptide metabolic process; metabolic process; biosynthetic process; macromolecule biosynthetic process; cellular process; gene expression; RNA metabolic process; rRNA metabolic process; protein metabolic process; ribonucleoprotein complex biogenesis; ribosome biogenesis; ribosom…	nucleic acid binding; RNA binding; structural constituent of ribosome; structural molecule activity; binding; organic cyclic compound binding; heterocyclic compound binding; RNA binding; structural constituent of ribosome	intracellular anatomical structure; cytoplasm; cytosol; ribosome; plasma membrane; cell-cell junction; plasmodesma; large ribosomal subunit; membrane; cytosolic large ribosomal subunit; cytosolic ribosome; cell junction; protein-containing complex; organelle; non-membrane-bounded organelle; intracellular organelle; intracellular non-membrane-bounded organelle; ribosomal subunit; symplast; cell pe…	Ribosomal_L1	GO:0000470; GO:0006139; GO:0006364; GO:0006396; GO:0006412; GO:0006518; GO:0008150; GO:0008152; GO:0009058; GO:0009059; GO:0009987; GO:0010467; GO:0016070; GO:0016072; GO:0019538; GO:0022613; GO:0042254; GO:0042273; GO:0043043; GO:0043170; GO:0043603; GO:0043604; GO:0044085; GO:0044237; GO:0044238; GO:0044249; GO:0044267; GO:0071840; GO:0090304; GO:1901564; GO:1901566; GO:0000470; GO:0006412	GO:0003674; GO:0003676; GO:0003723; GO:0003735; GO:0005198; GO:0005488; GO:0097159; GO:1901363; GO:0003723; GO:0003735	GO:0005575; GO:0005622; GO:0005737; GO:0005829; GO:0005840; GO:0005886; GO:0005911; GO:0009506; GO:0015934; GO:0016020; GO:0022625; GO:0022626; GO:0030054; GO:0032991; GO:0043226; GO:0043228; GO:0043229; GO:0043232; GO:0044391; GO:0055044; GO:0071944; GO:1990904; GO:0022625	AT1G08360	AT1G08360.1	LOC107784026	tr|A0A1S3Z846|A0A1S3Z846_TOBAC Ribosomal protein OS=Nicotiana tabacum OX=4097 GN=LOC107784026 PE=3 SV=1	ko03010,map03010	Ribosomal protein	Nicotiana benthamiana	AT1G08360	RPL10a	Nbe.v1.1.chr16g22950.1	cellular_component	GO:0005575	molecular_function	GO:0003674			Niben101Scf00085g03007.1
Nbe.v1.s00200g06340	maturation of LSU-rRNA; nucleobase-containing compound metabolic process; rRNA processing; RNA processing; translation; peptide metabolic process; metabolic process; biosynthetic process; macromolecule biosynthetic process; cellular process; gene expression; RNA metabolic process; rRNA metabolic process; protein metabolic process; ribonucleoprotein complex biogenesis; ribosome biogenesis; ribosom…	nucleic acid binding; RNA binding; structural constituent of ribosome; structural molecule activity; binding; organic cyclic compound binding; heterocyclic compound binding; RNA binding; structural constituent of ribosome	intracellular anatomical structure; cytoplasm; cytosol; ribosome; plasma membrane; cell-cell junction; plasmodesma; large ribosomal subunit; membrane; cytosolic large ribosomal subunit; cytosolic ribosome; cell junction; protein-containing complex; organelle; non-membrane-bounded organelle; intracellular organelle; intracellular non-membrane-bounded organelle; ribosomal subunit; symplast; cell pe…	Ribosomal_L1	GO:0000470; GO:0006139; GO:0006364; GO:0006396; GO:0006412; GO:0006518; GO:0008150; GO:0008152; GO:0009058; GO:0009059; GO:0009987; GO:0010467; GO:0016070; GO:0016072; GO:0019538; GO:0022613; GO:0042254; GO:0042273; GO:0043043; GO:0043170; GO:0043603; GO:0043604; GO:0044085; GO:0044237; GO:0044238; GO:0044249; GO:0044267; GO:0071840; GO:0090304; GO:1901564; GO:1901566; GO:0000470; GO:0006412	GO:0003674; GO:0003676; GO:0003723; GO:0003735; GO:0005198; GO:0005488; GO:0097159; GO:1901363; GO:0003723; GO:0003735	GO:0005575; GO:0005622; GO:0005737; GO:0005829; GO:0005840; GO:0005886; GO:0005911; GO:0009506; GO:0015934; GO:0016020; GO:0022625; GO:0022626; GO:0030054; GO:0032991; GO:0043226; GO:0043228; GO:0043229; GO:0043232; GO:0044391; GO:0055044; GO:0071944; GO:1990904; GO:0022625	AT1G08360	AT1G08360.1	LOC107771734	tr|A0A1S3Y379|A0A1S3Y379_TOBAC Ribosomal protein OS=Nicotiana tabacum OX=4097 GN=LOC107771734 PE=3 SV=1	ko03010,map03010	Ribosomal protein	Nicotiana benthamiana	AT1G08360	RPL10a	Nbe.v1.1.chr16g37750.1	cellular_component	GO:0005575	molecular_function	GO:0003674			Niben101Scf04134g02004.1
Nbe.v1.s00030g19130	ribosomal large subunit assembly; translation; peptide metabolic process; organelle organization; metabolic process; biosynthetic process; macromolecule biosynthetic process; cellular process; gene expression; cellular component organization; protein metabolic process; cellular component assembly; ribonucleoprotein complex biogenesis; protein-RNA complex assembly; protein-containing complex assem…	nucleic acid binding; RNA binding; mRNA binding; structural constituent of ribosome; structural molecule activity; binding; organic cyclic compound binding; heterocyclic compound binding; RNA binding; structural constituent of ribosome	intracellular anatomical structure; nucleus; nucleolus; cytoplasm; vacuole; cytosol; ribosome; cell-cell junction; plasmodesma; chloroplast; plastid; large ribosomal subunit; membrane; cytosolic large ribosomal subunit; cytosolic ribosome; cell junction; membrane-enclosed lumen; nuclear lumen; protein-containing complex; organelle; membrane-bounded organelle; non-membrane-bounded organelle; intra…	Ribosomal_L5,Ribosomal_L5_C	GO:0000027; GO:0006412; GO:0006518; GO:0006996; GO:0008150; GO:0008152; GO:0009058; GO:0009059; GO:0009987; GO:0010467; GO:0016043; GO:0019538; GO:0022607; GO:0022613; GO:0022618; GO:0034622; GO:0042254; GO:0042255; GO:0042273; GO:0043043; GO:0043170; GO:0043603; GO:0043604; GO:0043933; GO:0044085; GO:0044237; GO:0044238; GO:0044249; GO:0044267; GO:0065003; GO:0070925; GO:0071826; GO:0071840; GO:…	GO:0003674; GO:0003676; GO:0003723; GO:0003729; GO:0003735; GO:0005198; GO:0005488; GO:0097159; GO:1901363; GO:0003723; GO:0003735	GO:0005575; GO:0005622; GO:0005634; GO:0005730; GO:0005737; GO:0005773; GO:0005829; GO:0005840; GO:0005911; GO:0009506; GO:0009507; GO:0009536; GO:0015934; GO:0016020; GO:0022625; GO:0022626; GO:0030054; GO:0031974; GO:0031981; GO:0032991; GO:0043226; GO:0043227; GO:0043228; GO:0043229; GO:0043231; GO:0043232; GO:0043233; GO:0044391; GO:0055044; GO:0070013; GO:1990904; GO:0022625	AT5G45775	AT5G45775.2	RPL11B_1	tr|A0A314L975|A0A314L975_NICAT 60s ribosomal protein l11-2 (Fragment) OS=Nicotiana attenuata OX=49451 GN=RPL11B_1 PE=3 SV=1	ko03010,map03010	60s ribosomal protein l11-2 (Fragment)	Nicotiana benthamiana	AT5G45775	RPL11	Nbe.v1.1.chr05g19130.1	cellular_component	GO:0005575	molecular_function	GO:0003674
Nbe.v1.s00060g42200	ribosomal large subunit assembly; translation; peptide metabolic process; organelle organization; metabolic process; biosynthetic process; macromolecule biosynthetic process; cellular process; gene expression; cellular component organization; protein metabolic process; cellular component assembly; ribonucleoprotein complex biogenesis; protein-RNA complex assembly; protein-containing complex assem…	nucleic acid binding; RNA binding; mRNA binding; structural constituent of ribosome; structural molecule activity; binding; organic cyclic compound binding; heterocyclic compound binding; RNA binding; structural constituent of ribosome	intracellular anatomical structure; nucleus; nucleolus; cytoplasm; vacuole; cytosol; ribosome; cell-cell junction; plasmodesma; chloroplast; plastid; large ribosomal subunit; membrane; cytosolic large ribosomal subunit; cytosolic ribosome; cell junction; membrane-enclosed lumen; nuclear lumen; protein-containing complex; organelle; membrane-bounded organelle; non-membrane-bounded organelle; intra…	Ribosomal_L5,Ribosomal_L5_C	GO:0000027; GO:0006412; GO:0006518; GO:0006996; GO:0008150; GO:0008152; GO:0009058; GO:0009059; GO:0009987; GO:0010467; GO:0016043; GO:0019538; GO:0022607; GO:0022613; GO:0022618; GO:0034622; GO:0042254; GO:0042255; GO:0042273; GO:0043043; GO:0043170; GO:0043603; GO:0043604; GO:0043933; GO:0044085; GO:0044237; GO:0044238; GO:0044249; GO:0044267; GO:0065003; GO:0070925; GO:0071826; GO:0071840; GO:…	GO:0003674; GO:0003676; GO:0003723; GO:0003729; GO:0003735; GO:0005198; GO:0005488; GO:0097159; GO:1901363; GO:0003723; GO:0003735	GO:0005575; GO:0005622; GO:0005634; GO:0005730; GO:0005737; GO:0005773; GO:0005829; GO:0005840; GO:0005911; GO:0009506; GO:0009507; GO:0009536; GO:0015934; GO:0016020; GO:0022625; GO:0022626; GO:0030054; GO:0031974; GO:0031981; GO:0032991; GO:0043226; GO:0043227; GO:0043228; GO:0043229; GO:0043231; GO:0043232; GO:0043233; GO:0044391; GO:0055044; GO:0070013; GO:1990904; GO:0022625	AT5G45775	AT5G45775.2	RPL11B_1	tr|A0A314L975|A0A314L975_NICAT 60s ribosomal protein l11-2 (Fragment) OS=Nicotiana attenuata OX=49451 GN=RPL11B_1 PE=3 SV=1	ko03010,map03010	60s ribosomal protein l11-2 (Fragment)	Nicotiana benthamiana	AT5G45775	RPL11	Nbe.v1.1.chr19g42200.1	cellular_component	GO:0005575	molecular_function	GO:0003674			Niben101Scf02381g08015.1
Nbe.v1.s00090g16830	ribosomal large subunit assembly; translation; peptide metabolic process; organelle organization; metabolic process; biosynthetic process; macromolecule biosynthetic process; cellular process; gene expression; cellular component organization; protein metabolic process; cellular component assembly; ribonucleoprotein complex biogenesis; protein-RNA complex assembly; protein-containing complex assem…	nucleic acid binding; RNA binding; mRNA binding; structural constituent of ribosome; structural molecule activity; binding; organic cyclic compound binding; heterocyclic compound binding; RNA binding; structural constituent of ribosome	intracellular anatomical structure; nucleus; nucleolus; cytoplasm; vacuole; cytosol; ribosome; cell-cell junction; plasmodesma; chloroplast; plastid; large ribosomal subunit; membrane; cytosolic large ribosomal subunit; cytosolic ribosome; cell junction; membrane-enclosed lumen; nuclear lumen; protein-containing complex; organelle; membrane-bounded organelle; non-membrane-bounded organelle; intra…	Ribosomal_L5,Ribosomal_L5_C	GO:0000027; GO:0006412; GO:0006518; GO:0006996; GO:0008150; GO:0008152; GO:0009058; GO:0009059; GO:0009987; GO:0010467; GO:0016043; GO:0019538; GO:0022607; GO:0022613; GO:0022618; GO:0034622; GO:0042254; GO:0042255; GO:0042273; GO:0043043; GO:0043170; GO:0043603; GO:0043604; GO:0043933; GO:0044085; GO:0044237; GO:0044238; GO:0044249; GO:0044267; GO:0065003; GO:0070925; GO:0071826; GO:0071840; GO:…	GO:0003674; GO:0003676; GO:0003723; GO:0003729; GO:0003735; GO:0005198; GO:0005488; GO:0097159; GO:1901363; GO:0003723; GO:0003735	GO:0005575; GO:0005622; GO:0005634; GO:0005730; GO:0005737; GO:0005773; GO:0005829; GO:0005840; GO:0005911; GO:0009506; GO:0009507; GO:0009536; GO:0015934; GO:0016020; GO:0022625; GO:0022626; GO:0030054; GO:0031974; GO:0031981; GO:0032991; GO:0043226; GO:0043227; GO:0043228; GO:0043229; GO:0043231; GO:0043232; GO:0043233; GO:0044391; GO:0055044; GO:0070013; GO:1990904; GO:0022625	AT5G45775	AT5G45775.2	RPL11B_1	tr|A0A314L975|A0A314L975_NICAT 60s ribosomal protein l11-2 (Fragment) OS=Nicotiana attenuata OX=49451 GN=RPL11B_1 PE=3 SV=1	ko03010,map03010	60s ribosomal protein l11-2 (Fragment)	Nicotiana benthamiana	AT5G45775	RPL11	Nbe.v1.1.chr02g16830.1	cellular_component	GO:0005575	molecular_function	GO:0003674
Nbe.v1.s00100g12790	ribosomal large subunit assembly; translation; peptide metabolic process; organelle organization; metabolic process; biosynthetic process; macromolecule biosynthetic process; cellular process; gene expression; cellular component organization; protein metabolic process; cellular component assembly; ribonucleoprotein complex biogenesis; protein-RNA complex assembly; protein-containing complex assem…	nucleic acid binding; RNA binding; mRNA binding; structural constituent of ribosome; structural molecule activity; binding; organic cyclic compound binding; heterocyclic compound binding; RNA binding; structural constituent of ribosome	intracellular anatomical structure; nucleus; nucleolus; cytoplasm; vacuole; cytosol; ribosome; cell-cell junction; plasmodesma; chloroplast; plastid; large ribosomal subunit; membrane; cytosolic large ribosomal subunit; cytosolic ribosome; cell junction; membrane-enclosed lumen; nuclear lumen; protein-containing complex; organelle; membrane-bounded organelle; non-membrane-bounded organelle; intra…	Ribosomal_L5,Ribosomal_L5_C	GO:0000027; GO:0006412; GO:0006518; GO:0006996; GO:0008150; GO:0008152; GO:0009058; GO:0009059; GO:0009987; GO:0010467; GO:0016043; GO:0019538; GO:0022607; GO:0022613; GO:0022618; GO:0034622; GO:0042254; GO:0042255; GO:0042273; GO:0043043; GO:0043170; GO:0043603; GO:0043604; GO:0043933; GO:0044085; GO:0044237; GO:0044238; GO:0044249; GO:0044267; GO:0065003; GO:0070925; GO:0071826; GO:0071840; GO:…	GO:0003674; GO:0003676; GO:0003723; GO:0003729; GO:0003735; GO:0005198; GO:0005488; GO:0097159; GO:1901363; GO:0003723; GO:0003735	GO:0005575; GO:0005622; GO:0005634; GO:0005730; GO:0005737; GO:0005773; GO:0005829; GO:0005840; GO:0005911; GO:0009506; GO:0009507; GO:0009536; GO:0015934; GO:0016020; GO:0022625; GO:0022626; GO:0030054; GO:0031974; GO:0031981; GO:0032991; GO:0043226; GO:0043227; GO:0043228; GO:0043229; GO:0043231; GO:0043232; GO:0043233; GO:0044391; GO:0055044; GO:0070013; GO:1990904; GO:0022625	AT2G42740	AT2G42740.1	RPL11B_0	tr|A0A314KPN2|A0A314KPN2_NICAT 60s ribosomal protein l11-2 (Fragment) OS=Nicotiana attenuata OX=49451 GN=RPL11B_0 PE=3 SV=1	ko03010,map03010	60s ribosomal protein l11-2 (Fragment)	Nicotiana benthamiana	RPL16A	RPL11	Nbe.v1.1.chr07g12790.1	cellular_component	GO:0005575	molecular_function	GO:0003674
Nbe.v1.s00160g16890	ribosomal large subunit assembly; translation; peptide metabolic process; organelle organization; metabolic process; biosynthetic process; macromolecule biosynthetic process; cellular process; gene expression; cellular component organization; protein metabolic process; cellular component assembly; ribonucleoprotein complex biogenesis; protein-RNA complex assembly; protein-containing complex assem…	nucleic acid binding; RNA binding; mRNA binding; structural constituent of ribosome; structural molecule activity; binding; organic cyclic compound binding; heterocyclic compound binding; RNA binding; structural constituent of ribosome	intracellular anatomical structure; nucleus; nucleolus; cytoplasm; vacuole; cytosol; ribosome; cell-cell junction; plasmodesma; chloroplast; plastid; large ribosomal subunit; membrane; cytosolic large ribosomal subunit; cytosolic ribosome; cell junction; membrane-enclosed lumen; nuclear lumen; protein-containing complex; organelle; membrane-bounded organelle; non-membrane-bounded organelle; intra…	Ribosomal_L5,Ribosomal_L5_C	GO:0000027; GO:0006412; GO:0006518; GO:0006996; GO:0008150; GO:0008152; GO:0009058; GO:0009059; GO:0009987; GO:0010467; GO:0016043; GO:0019538; GO:0022607; GO:0022613; GO:0022618; GO:0034622; GO:0042254; GO:0042255; GO:0042273; GO:0043043; GO:0043170; GO:0043603; GO:0043604; GO:0043933; GO:0044085; GO:0044237; GO:0044238; GO:0044249; GO:0044267; GO:0065003; GO:0070925; GO:0071826; GO:0071840; GO:…	GO:0003674; GO:0003676; GO:0003723; GO:0003729; GO:0003735; GO:0005198; GO:0005488; GO:0097159; GO:1901363; GO:0003723; GO:0003735	GO:0005575; GO:0005622; GO:0005634; GO:0005730; GO:0005737; GO:0005773; GO:0005829; GO:0005840; GO:0005911; GO:0009506; GO:0009507; GO:0009536; GO:0015934; GO:0016020; GO:0022625; GO:0022626; GO:0030054; GO:0031974; GO:0031981; GO:0032991; GO:0043226; GO:0043227; GO:0043228; GO:0043229; GO:0043231; GO:0043232; GO:0043233; GO:0044391; GO:0055044; GO:0070013; GO:1990904; GO:0022625	AT2G42740	AT2G42740.1	RPL11B_0	tr|A0A314KPN2|A0A314KPN2_NICAT 60s ribosomal protein l11-2 (Fragment) OS=Nicotiana attenuata OX=49451 GN=RPL11B_0 PE=3 SV=1	ko03010,map03010	60s ribosomal protein l11-2 (Fragment)	Nicotiana benthamiana	RPL16A	RPL11	Nbe.v1.1.chr01g16890.1	cellular_component	GO:0005575	molecular_function	GO:0003674			Niben101Scf13231g02006.1
Nbe.v1.s00190g04390	ribosomal large subunit assembly; translation; peptide metabolic process; organelle organization; metabolic process; biosynthetic process; macromolecule biosynthetic process; cellular process; gene expression; cellular component organization; protein metabolic process; cellular component assembly; ribonucleoprotein complex biogenesis; protein-RNA complex assembly; protein-containing complex assem…	nucleic acid binding; RNA binding; mRNA binding; structural constituent of ribosome; structural molecule activity; binding; organic cyclic compound binding; heterocyclic compound binding; RNA binding; structural constituent of ribosome	intracellular anatomical structure; nucleus; nucleolus; cytoplasm; vacuole; cytosol; ribosome; cell-cell junction; plasmodesma; chloroplast; plastid; large ribosomal subunit; membrane; cytosolic large ribosomal subunit; cytosolic ribosome; cell junction; membrane-enclosed lumen; nuclear lumen; protein-containing complex; organelle; membrane-bounded organelle; non-membrane-bounded organelle; intra…	Ribosomal_L5,Ribosomal_L5_C	GO:0000027; GO:0006412; GO:0006518; GO:0006996; GO:0008150; GO:0008152; GO:0009058; GO:0009059; GO:0009987; GO:0010467; GO:0016043; GO:0019538; GO:0022607; GO:0022613; GO:0022618; GO:0034622; GO:0042254; GO:0042255; GO:0042273; GO:0043043; GO:0043170; GO:0043603; GO:0043604; GO:0043933; GO:0044085; GO:0044237; GO:0044238; GO:0044249; GO:0044267; GO:0065003; GO:0070925; GO:0071826; GO:0071840; GO:…	GO:0003674; GO:0003676; GO:0003723; GO:0003729; GO:0003735; GO:0005198; GO:0005488; GO:0097159; GO:1901363; GO:0003723; GO:0003735	GO:0005575; GO:0005622; GO:0005634; GO:0005730; GO:0005737; GO:0005773; GO:0005829; GO:0005840; GO:0005911; GO:0009506; GO:0009507; GO:0009536; GO:0015934; GO:0016020; GO:0022625; GO:0022626; GO:0030054; GO:0031974; GO:0031981; GO:0032991; GO:0043226; GO:0043227; GO:0043228; GO:0043229; GO:0043231; GO:0043232; GO:0043233; GO:0044391; GO:0055044; GO:0070013; GO:1990904; GO:0022625	AT2G42740	AT2G42740.1	LOC104245602	tr|A0A1U7Y5X7|A0A1U7Y5X7_NICSY 60S ribosomal protein L11-1-like OS=Nicotiana sylvestris OX=4096 GN=LOC104245602 PE=3 SV=1	ko03010,map03010	60S ribosomal protein L11-1-like	Nicotiana benthamiana	RPL16A	RPL11	Nbe.v1.1.chr15g04390.1	cellular_component	GO:0005575	molecular_function	GO:0003674
Nbe.v1.s00200g19410	ribosomal large subunit assembly; translation; peptide metabolic process; organelle organization; metabolic process; biosynthetic process; macromolecule biosynthetic process; cellular process; gene expression; cellular component organization; protein metabolic process; cellular component assembly; ribonucleoprotein complex biogenesis; protein-RNA complex assembly; protein-containing complex assem…	nucleic acid binding; RNA binding; mRNA binding; structural constituent of ribosome; structural molecule activity; binding; organic cyclic compound binding; heterocyclic compound binding; RNA binding; structural constituent of ribosome	intracellular anatomical structure; nucleus; nucleolus; cytoplasm; vacuole; cytosol; ribosome; cell-cell junction; plasmodesma; chloroplast; plastid; large ribosomal subunit; membrane; cytosolic large ribosomal subunit; cytosolic ribosome; cell junction; membrane-enclosed lumen; nuclear lumen; protein-containing complex; organelle; membrane-bounded organelle; non-membrane-bounded organelle; intra…	Ribosomal_L5,Ribosomal_L5_C	GO:0000027; GO:0006412; GO:0006518; GO:0006996; GO:0008150; GO:0008152; GO:0009058; GO:0009059; GO:0009987; GO:0010467; GO:0016043; GO:0019538; GO:0022607; GO:0022613; GO:0022618; GO:0034622; GO:0042254; GO:0042255; GO:0042273; GO:0043043; GO:0043170; GO:0043603; GO:0043604; GO:0043933; GO:0044085; GO:0044237; GO:0044238; GO:0044249; GO:0044267; GO:0065003; GO:0070925; GO:0071826; GO:0071840; GO:…	GO:0003674; GO:0003676; GO:0003723; GO:0003729; GO:0003735; GO:0005198; GO:0005488; GO:0097159; GO:1901363; GO:0003723; GO:0003735	GO:0005575; GO:0005622; GO:0005634; GO:0005730; GO:0005737; GO:0005773; GO:0005829; GO:0005840; GO:0005911; GO:0009506; GO:0009507; GO:0009536; GO:0015934; GO:0016020; GO:0022625; GO:0022626; GO:0030054; GO:0031974; GO:0031981; GO:0032991; GO:0043226; GO:0043227; GO:0043228; GO:0043229; GO:0043231; GO:0043232; GO:0043233; GO:0044391; GO:0055044; GO:0070013; GO:1990904; GO:0022625	AT2G42740	AT2G42740.1	RPL11B_0	tr|A0A314KPN2|A0A314KPN2_NICAT 60s ribosomal protein l11-2 (Fragment) OS=Nicotiana attenuata OX=49451 GN=RPL11B_0 PE=3 SV=1	ko03010,map03010	60s ribosomal protein l11-2 (Fragment)	Nicotiana benthamiana	RPL16A	RPL11	Nbe.v1.1.chr16g50820.1	cellular_component	GO:0005575	molecular_function	GO:0003674			Niben101Scf01250g01002.1
Nbe.v1.s00010g33820	ribosomal large subunit assembly; translation; peptide metabolic process; response to stress; organelle organization; metabolic process; biosynthetic process; macromolecule biosynthetic process; response to temperature stimulus; response to cold; response to abiotic stimulus; cellular process; gene expression; cellular component organization; protein metabolic process; cellular component assembly…	nucleic acid binding; RNA binding; structural constituent of ribosome; structural molecule activity; binding; zinc ion binding; rRNA binding; ion binding; cation binding; metal ion binding; transition metal ion binding; organic cyclic compound binding; heterocyclic compound binding; structural constituent of ribosome; large ribosomal subunit rRNA binding	intracellular anatomical structure; nucleus; nucleolus; cytoplasm; vacuole; cytosol; ribosome; cell-cell junction; plasmodesma; chloroplast; plastid; large ribosomal subunit; membrane; cytosolic large ribosomal subunit; cytosolic ribosome; cell junction; membrane-enclosed lumen; nuclear lumen; protein-containing complex; organelle; membrane-bounded organelle; non-membrane-bounded organelle; intra…	Ribosomal_L11,Ribosomal_L11_N	GO:0000027; GO:0006412; GO:0006518; GO:0006950; GO:0006996; GO:0008150; GO:0008152; GO:0009058; GO:0009059; GO:0009266; GO:0009409; GO:0009628; GO:0009987; GO:0010467; GO:0016043; GO:0019538; GO:0022607; GO:0022613; GO:0022618; GO:0034622; GO:0042254; GO:0042255; GO:0042273; GO:0043043; GO:0043170; GO:0043603; GO:0043604; GO:0043933; GO:0044085; GO:0044237; GO:0044238; GO:0044249; GO:0044267; GO:…	GO:0003674; GO:0003676; GO:0003723; GO:0003735; GO:0005198; GO:0005488; GO:0008270; GO:0019843; GO:0043167; GO:0043169; GO:0046872; GO:0046914; GO:0097159; GO:1901363; GO:0003735; GO:0070180	GO:0005575; GO:0005622; GO:0005634; GO:0005730; GO:0005737; GO:0005773; GO:0005829; GO:0005840; GO:0005911; GO:0009506; GO:0009507; GO:0009536; GO:0015934; GO:0016020; GO:0022625; GO:0022626; GO:0030054; GO:0031974; GO:0031981; GO:0032991; GO:0043226; GO:0043227; GO:0043228; GO:0043229; GO:0043231; GO:0043232; GO:0043233; GO:0044391; GO:0055044; GO:0070013; GO:1990904; GO:0022625	AT5G60670	AT5G60670.1	LOC107763560	tr|A0A1S3XCQ9|A0A1S3XCQ9_TOBAC 60S ribosomal protein L12 OS=Nicotiana tabacum OX=4097 GN=LOC107763560 PE=3 SV=1	ko03010,map03010	60S ribosomal protein L12	Nicotiana benthamiana	AT5G60670	RPL12	Nbe.v1.1.chr17g33820.1	cellular_component	GO:0005575	molecular_function	GO:0003674			Niben101Scf12903g02008.1
Nbe.v1.s00040g15020	ribosomal large subunit assembly; translation; peptide metabolic process; response to stress; organelle organization; metabolic process; biosynthetic process; macromolecule biosynthetic process; response to temperature stimulus; response to cold; response to abiotic stimulus; cellular process; gene expression; cellular component organization; protein metabolic process; cellular component assembly…	nucleic acid binding; RNA binding; structural constituent of ribosome; structural molecule activity; binding; zinc ion binding; rRNA binding; ion binding; cation binding; metal ion binding; transition metal ion binding; organic cyclic compound binding; heterocyclic compound binding; structural constituent of ribosome; large ribosomal subunit rRNA binding	intracellular anatomical structure; nucleus; nucleolus; cytoplasm; vacuole; cytosol; ribosome; cell-cell junction; plasmodesma; chloroplast; plastid; large ribosomal subunit; membrane; cytosolic large ribosomal subunit; cytosolic ribosome; cell junction; membrane-enclosed lumen; nuclear lumen; protein-containing complex; organelle; membrane-bounded organelle; non-membrane-bounded organelle; intra…	Ribosomal_L11,Ribosomal_L11_N	GO:0000027; GO:0006412; GO:0006518; GO:0006950; GO:0006996; GO:0008150; GO:0008152; GO:0009058; GO:0009059; GO:0009266; GO:0009409; GO:0009628; GO:0009987; GO:0010467; GO:0016043; GO:0019538; GO:0022607; GO:0022613; GO:0022618; GO:0034622; GO:0042254; GO:0042255; GO:0042273; GO:0043043; GO:0043170; GO:0043603; GO:0043604; GO:0043933; GO:0044085; GO:0044237; GO:0044238; GO:0044249; GO:0044267; GO:…	GO:0003674; GO:0003676; GO:0003723; GO:0003735; GO:0005198; GO:0005488; GO:0008270; GO:0019843; GO:0043167; GO:0043169; GO:0046872; GO:0046914; GO:0097159; GO:1901363; GO:0003735; GO:0070180	GO:0005575; GO:0005622; GO:0005634; GO:0005730; GO:0005737; GO:0005773; GO:0005829; GO:0005840; GO:0005911; GO:0009506; GO:0009507; GO:0009536; GO:0015934; GO:0016020; GO:0022625; GO:0022626; GO:0030054; GO:0031974; GO:0031981; GO:0032991; GO:0043226; GO:0043227; GO:0043228; GO:0043229; GO:0043231; GO:0043232; GO:0043233; GO:0044391; GO:0055044; GO:0070013; GO:1990904; GO:0022625	AT5G60670	AT5G60670.1	LOC104217092	tr|A0A1U7VUF9|A0A1U7VUF9_NICSY 60S ribosomal protein L12 OS=Nicotiana sylvestris OX=4096 GN=LOC104217092 PE=3 SV=1	ko03010,map03010	60S ribosomal protein L12	Nicotiana benthamiana	AT5G60670	RPL12	Nbe.v1.1.chr09g15020.1	cellular_component	GO:0005575	molecular_function	GO:0003674			Niben101Scf01911g02007.1
Nbe.v1.s00050g31660	ribosomal large subunit assembly; translation; peptide metabolic process; response to stress; organelle organization; metabolic process; biosynthetic process; macromolecule biosynthetic process; response to temperature stimulus; response to cold; response to abiotic stimulus; cellular process; gene expression; cellular component organization; protein metabolic process; cellular component assembly…	nucleic acid binding; RNA binding; structural constituent of ribosome; structural molecule activity; binding; zinc ion binding; rRNA binding; ion binding; cation binding; metal ion binding; transition metal ion binding; organic cyclic compound binding; heterocyclic compound binding; structural constituent of ribosome; large ribosomal subunit rRNA binding	intracellular anatomical structure; nucleus; nucleolus; cytoplasm; vacuole; cytosol; ribosome; cell-cell junction; plasmodesma; chloroplast; plastid; large ribosomal subunit; membrane; cytosolic large ribosomal subunit; cytosolic ribosome; cell junction; membrane-enclosed lumen; nuclear lumen; protein-containing complex; organelle; membrane-bounded organelle; non-membrane-bounded organelle; intra…	Ribosomal_L11,Ribosomal_L11_N	GO:0000027; GO:0006412; GO:0006518; GO:0006950; GO:0006996; GO:0008150; GO:0008152; GO:0009058; GO:0009059; GO:0009266; GO:0009409; GO:0009628; GO:0009987; GO:0010467; GO:0016043; GO:0019538; GO:0022607; GO:0022613; GO:0022618; GO:0034622; GO:0042254; GO:0042255; GO:0042273; GO:0043043; GO:0043170; GO:0043603; GO:0043604; GO:0043933; GO:0044085; GO:0044237; GO:0044238; GO:0044249; GO:0044267; GO:…	GO:0003674; GO:0003676; GO:0003723; GO:0003735; GO:0005198; GO:0005488; GO:0008270; GO:0019843; GO:0043167; GO:0043169; GO:0046872; GO:0046914; GO:0097159; GO:1901363; GO:0003735; GO:0070180	GO:0005575; GO:0005622; GO:0005634; GO:0005730; GO:0005737; GO:0005773; GO:0005829; GO:0005840; GO:0005911; GO:0009506; GO:0009507; GO:0009536; GO:0015934; GO:0016020; GO:0022625; GO:0022626; GO:0030054; GO:0031974; GO:0031981; GO:0032991; GO:0043226; GO:0043227; GO:0043228; GO:0043229; GO:0043231; GO:0043232; GO:0043233; GO:0044391; GO:0055044; GO:0070013; GO:1990904; GO:0022625	AT2G37190	AT2G37190.1	LOC104217092	tr|A0A1U7VUF9|A0A1U7VUF9_NICSY 60S ribosomal protein L12 OS=Nicotiana sylvestris OX=4096 GN=LOC104217092 PE=3 SV=1	ko03010,map03010	60S ribosomal protein L12	Nicotiana benthamiana	AT2G37190	RPL12	Nbe.v1.1.chr10g31660.1	cellular_component	GO:0005575	molecular_function	GO:0003674
Nbe.v1.s00070g40350	ribosomal large subunit assembly; translation; peptide metabolic process; response to stress; organelle organization; metabolic process; biosynthetic process; macromolecule biosynthetic process; response to temperature stimulus; response to cold; response to abiotic stimulus; cellular process; gene expression; cellular component organization; protein metabolic process; cellular component assembly…	nucleic acid binding; RNA binding; structural constituent of ribosome; structural molecule activity; binding; zinc ion binding; rRNA binding; ion binding; cation binding; metal ion binding; transition metal ion binding; organic cyclic compound binding; heterocyclic compound binding; structural constituent of ribosome; large ribosomal subunit rRNA binding	intracellular anatomical structure; nucleus; nucleolus; cytoplasm; vacuole; cytosol; ribosome; cell-cell junction; plasmodesma; chloroplast; plastid; large ribosomal subunit; membrane; cytosolic large ribosomal subunit; cytosolic ribosome; cell junction; membrane-enclosed lumen; nuclear lumen; protein-containing complex; organelle; membrane-bounded organelle; non-membrane-bounded organelle; intra…	Ribosomal_L11,Ribosomal_L11_N	GO:0000027; GO:0006412; GO:0006518; GO:0006950; GO:0006996; GO:0008150; GO:0008152; GO:0009058; GO:0009059; GO:0009266; GO:0009409; GO:0009628; GO:0009987; GO:0010467; GO:0016043; GO:0019538; GO:0022607; GO:0022613; GO:0022618; GO:0034622; GO:0042254; GO:0042255; GO:0042273; GO:0043043; GO:0043170; GO:0043603; GO:0043604; GO:0043933; GO:0044085; GO:0044237; GO:0044238; GO:0044249; GO:0044267; GO:…	GO:0003674; GO:0003676; GO:0003723; GO:0003735; GO:0005198; GO:0005488; GO:0008270; GO:0019843; GO:0043167; GO:0043169; GO:0046872; GO:0046914; GO:0097159; GO:1901363; GO:0003735; GO:0070180	GO:0005575; GO:0005622; GO:0005634; GO:0005730; GO:0005737; GO:0005773; GO:0005829; GO:0005840; GO:0005911; GO:0009506; GO:0009507; GO:0009536; GO:0015934; GO:0016020; GO:0022625; GO:0022626; GO:0030054; GO:0031974; GO:0031981; GO:0032991; GO:0043226; GO:0043227; GO:0043228; GO:0043229; GO:0043231; GO:0043232; GO:0043233; GO:0044391; GO:0055044; GO:0070013; GO:1990904; GO:0022625	AT5G60670	AT5G60670.1	LOC104217092	tr|A0A1U7VUF9|A0A1U7VUF9_NICSY 60S ribosomal protein L12 OS=Nicotiana sylvestris OX=4096 GN=LOC104217092 PE=3 SV=1	ko03010,map03010	60S ribosomal protein L12	Nicotiana benthamiana	AT5G60670	RPL12	Nbe.v1.1.chr12g40350.1	cellular_component	GO:0005575	molecular_function	GO:0003674
Nbe.v1.s00080g06730	ribosomal large subunit assembly; translation; peptide metabolic process; response to stress; organelle organization; metabolic process; biosynthetic process; macromolecule biosynthetic process; response to temperature stimulus; response to cold; response to abiotic stimulus; cellular process; gene expression; cellular component organization; protein metabolic process; cellular component assembly…	nucleic acid binding; RNA binding; structural constituent of ribosome; structural molecule activity; binding; zinc ion binding; rRNA binding; ion binding; cation binding; metal ion binding; transition metal ion binding; organic cyclic compound binding; heterocyclic compound binding; structural constituent of ribosome; large ribosomal subunit rRNA binding	intracellular anatomical structure; nucleus; nucleolus; cytoplasm; vacuole; cytosol; ribosome; cell-cell junction; plasmodesma; chloroplast; plastid; large ribosomal subunit; membrane; cytosolic large ribosomal subunit; cytosolic ribosome; cell junction; membrane-enclosed lumen; nuclear lumen; protein-containing complex; organelle; membrane-bounded organelle; non-membrane-bounded organelle; intra…	Ribosomal_L11,Ribosomal_L11_N	GO:0000027; GO:0006412; GO:0006518; GO:0006950; GO:0006996; GO:0008150; GO:0008152; GO:0009058; GO:0009059; GO:0009266; GO:0009409; GO:0009628; GO:0009987; GO:0010467; GO:0016043; GO:0019538; GO:0022607; GO:0022613; GO:0022618; GO:0034622; GO:0042254; GO:0042255; GO:0042273; GO:0043043; GO:0043170; GO:0043603; GO:0043604; GO:0043933; GO:0044085; GO:0044237; GO:0044238; GO:0044249; GO:0044267; GO:…	GO:0003674; GO:0003676; GO:0003723; GO:0003735; GO:0005198; GO:0005488; GO:0008270; GO:0019843; GO:0043167; GO:0043169; GO:0046872; GO:0046914; GO:0097159; GO:1901363; GO:0003735; GO:0070180	GO:0005575; GO:0005622; GO:0005634; GO:0005730; GO:0005737; GO:0005773; GO:0005829; GO:0005840; GO:0005911; GO:0009506; GO:0009507; GO:0009536; GO:0015934; GO:0016020; GO:0022625; GO:0022626; GO:0030054; GO:0031974; GO:0031981; GO:0032991; GO:0043226; GO:0043227; GO:0043228; GO:0043229; GO:0043231; GO:0043232; GO:0043233; GO:0044391; GO:0055044; GO:0070013; GO:1990904; GO:0022625	AT5G60670	AT5G60670.1	LOC104217092	tr|A0A1U7VUF9|A0A1U7VUF9_NICSY 60S ribosomal protein L12 OS=Nicotiana sylvestris OX=4096 GN=LOC104217092 PE=3 SV=1	ko03010,map03010	60S ribosomal protein L12	Nicotiana benthamiana	AT5G60670	RPL12	Nbe.v1.1.chr08g06730.1	cellular_component	GO:0005575	molecular_function	GO:0003674			Niben101Scf01931g11009.1
Nbe.v1.s00090g35020	ribosomal large subunit assembly; translation; peptide metabolic process; response to stress; organelle organization; metabolic process; biosynthetic process; macromolecule biosynthetic process; response to temperature stimulus; response to cold; response to abiotic stimulus; cellular process; gene expression; cellular component organization; protein metabolic process; cellular component assembly…	nucleic acid binding; RNA binding; structural constituent of ribosome; structural molecule activity; binding; zinc ion binding; rRNA binding; ion binding; cation binding; metal ion binding; transition metal ion binding; organic cyclic compound binding; heterocyclic compound binding; structural constituent of ribosome; large ribosomal subunit rRNA binding	intracellular anatomical structure; nucleus; nucleolus; cytoplasm; vacuole; cytosol; ribosome; cell-cell junction; plasmodesma; chloroplast; plastid; large ribosomal subunit; membrane; cytosolic large ribosomal subunit; cytosolic ribosome; cell junction; membrane-enclosed lumen; nuclear lumen; protein-containing complex; organelle; membrane-bounded organelle; non-membrane-bounded organelle; intra…	Ribosomal_L11,Ribosomal_L11_N	GO:0000027; GO:0006412; GO:0006518; GO:0006950; GO:0006996; GO:0008150; GO:0008152; GO:0009058; GO:0009059; GO:0009266; GO:0009409; GO:0009628; GO:0009987; GO:0010467; GO:0016043; GO:0019538; GO:0022607; GO:0022613; GO:0022618; GO:0034622; GO:0042254; GO:0042255; GO:0042273; GO:0043043; GO:0043170; GO:0043603; GO:0043604; GO:0043933; GO:0044085; GO:0044237; GO:0044238; GO:0044249; GO:0044267; GO:…	GO:0003674; GO:0003676; GO:0003723; GO:0003735; GO:0005198; GO:0005488; GO:0008270; GO:0019843; GO:0043167; GO:0043169; GO:0046872; GO:0046914; GO:0097159; GO:1901363; GO:0003735; GO:0070180	GO:0005575; GO:0005622; GO:0005634; GO:0005730; GO:0005737; GO:0005773; GO:0005829; GO:0005840; GO:0005911; GO:0009506; GO:0009507; GO:0009536; GO:0015934; GO:0016020; GO:0022625; GO:0022626; GO:0030054; GO:0031974; GO:0031981; GO:0032991; GO:0043226; GO:0043227; GO:0043228; GO:0043229; GO:0043231; GO:0043232; GO:0043233; GO:0044391; GO:0055044; GO:0070013; GO:1990904; GO:0022625	AT5G60670	AT5G60670.1	LOC107763560	tr|A0A1S3XCQ9|A0A1S3XCQ9_TOBAC 60S ribosomal protein L12 OS=Nicotiana tabacum OX=4097 GN=LOC107763560 PE=3 SV=1	ko03010,map03010	60S ribosomal protein L12	Nicotiana benthamiana	AT5G60670	RPL12	Nbe.v1.1.chr02g35020.1	cellular_component	GO:0005575	molecular_function	GO:0003674			Niben101Scf05051g03020.1
Nbe.v1.s00100g35360	ribosomal large subunit assembly; translation; peptide metabolic process; response to stress; organelle organization; metabolic process; biosynthetic process; macromolecule biosynthetic process; response to temperature stimulus; response to cold; response to abiotic stimulus; cellular process; gene expression; cellular component organization; protein metabolic process; cellular component assembly…	nucleic acid binding; RNA binding; structural constituent of ribosome; structural molecule activity; binding; zinc ion binding; rRNA binding; ion binding; cation binding; metal ion binding; transition metal ion binding; organic cyclic compound binding; heterocyclic compound binding; structural constituent of ribosome; large ribosomal subunit rRNA binding	intracellular anatomical structure; nucleus; nucleolus; cytoplasm; vacuole; cytosol; ribosome; cell-cell junction; plasmodesma; chloroplast; plastid; large ribosomal subunit; membrane; cytosolic large ribosomal subunit; cytosolic ribosome; cell junction; membrane-enclosed lumen; nuclear lumen; protein-containing complex; organelle; membrane-bounded organelle; non-membrane-bounded organelle; intra…	Ribosomal_L11,Ribosomal_L11_N	GO:0000027; GO:0006412; GO:0006518; GO:0006950; GO:0006996; GO:0008150; GO:0008152; GO:0009058; GO:0009059; GO:0009266; GO:0009409; GO:0009628; GO:0009987; GO:0010467; GO:0016043; GO:0019538; GO:0022607; GO:0022613; GO:0022618; GO:0034622; GO:0042254; GO:0042255; GO:0042273; GO:0043043; GO:0043170; GO:0043603; GO:0043604; GO:0043933; GO:0044085; GO:0044237; GO:0044238; GO:0044249; GO:0044267; GO:…	GO:0003674; GO:0003676; GO:0003723; GO:0003735; GO:0005198; GO:0005488; GO:0008270; GO:0019843; GO:0043167; GO:0043169; GO:0046872; GO:0046914; GO:0097159; GO:1901363; GO:0003735; GO:0070180	GO:0005575; GO:0005622; GO:0005634; GO:0005730; GO:0005737; GO:0005773; GO:0005829; GO:0005840; GO:0005911; GO:0009506; GO:0009507; GO:0009536; GO:0015934; GO:0016020; GO:0022625; GO:0022626; GO:0030054; GO:0031974; GO:0031981; GO:0032991; GO:0043226; GO:0043227; GO:0043228; GO:0043229; GO:0043231; GO:0043232; GO:0043233; GO:0044391; GO:0055044; GO:0070013; GO:1990904; GO:0022625	AT5G60670	AT5G60670.1	LOC104217092	tr|A0A1U7VUF9|A0A1U7VUF9_NICSY 60S ribosomal protein L12 OS=Nicotiana sylvestris OX=4096 GN=LOC104217092 PE=3 SV=1	ko03010,map03010	60S ribosomal protein L12	Nicotiana benthamiana	AT5G60670	RPL12	Nbe.v1.1.chr07g35360.1	cellular_component	GO:0005575	molecular_function	GO:0003674			Niben101Scf06139g00001.1
Nbe.v1.s00120g40090	ribosomal large subunit assembly; translation; peptide metabolic process; response to stress; organelle organization; metabolic process; biosynthetic process; macromolecule biosynthetic process; response to temperature stimulus; response to cold; response to abiotic stimulus; cellular process; gene expression; cellular component organization; protein metabolic process; cellular component assembly…	nucleic acid binding; RNA binding; structural constituent of ribosome; structural molecule activity; binding; zinc ion binding; rRNA binding; ion binding; cation binding; metal ion binding; transition metal ion binding; organic cyclic compound binding; heterocyclic compound binding	intracellular anatomical structure; nucleus; nucleolus; cytoplasm; vacuole; cytosol; ribosome; cell-cell junction; plasmodesma; chloroplast; plastid; large ribosomal subunit; membrane; cytosolic large ribosomal subunit; cytosolic ribosome; cell junction; membrane-enclosed lumen; nuclear lumen; protein-containing complex; organelle; membrane-bounded organelle; non-membrane-bounded organelle; intra…	Ribosomal_L11,Ribosomal_L11_N	GO:0000027; GO:0006412; GO:0006518; GO:0006950; GO:0006996; GO:0008150; GO:0008152; GO:0009058; GO:0009059; GO:0009266; GO:0009409; GO:0009628; GO:0009987; GO:0010467; GO:0016043; GO:0019538; GO:0022607; GO:0022613; GO:0022618; GO:0034622; GO:0042254; GO:0042255; GO:0042273; GO:0043043; GO:0043170; GO:0043603; GO:0043604; GO:0043933; GO:0044085; GO:0044237; GO:0044238; GO:0044249; GO:0044267; GO:…	GO:0003674; GO:0003676; GO:0003723; GO:0003735; GO:0005198; GO:0005488; GO:0008270; GO:0019843; GO:0043167; GO:0043169; GO:0046872; GO:0046914; GO:0097159; GO:1901363	GO:0005575; GO:0005622; GO:0005634; GO:0005730; GO:0005737; GO:0005773; GO:0005829; GO:0005840; GO:0005911; GO:0009506; GO:0009507; GO:0009536; GO:0015934; GO:0016020; GO:0022625; GO:0022626; GO:0030054; GO:0031974; GO:0031981; GO:0032991; GO:0043226; GO:0043227; GO:0043228; GO:0043229; GO:0043231; GO:0043232; GO:0043233; GO:0044391; GO:0055044; GO:0070013; GO:1990904; GO:0005840; GO:1990904	AT5G60670	AT5G60670.1	LOC104217092	tr|A0A1U7VUF9|A0A1U7VUF9_NICSY 60S ribosomal protein L12 OS=Nicotiana sylvestris OX=4096 GN=LOC104217092 PE=3 SV=1	ko03010,map03010	60S ribosomal protein L12	Nicotiana benthamiana	AT5G60670	RPL12	Nbe.v1.1.chr13g40090.1	cellular_component	GO:0005575	molecular_function	GO:0003674			Niben101Scf02468g02002.1
Nbe.v1.s00170g36320	ribosomal large subunit assembly; translation; peptide metabolic process; response to stress; organelle organization; metabolic process; biosynthetic process; macromolecule biosynthetic process; response to temperature stimulus; response to cold; response to abiotic stimulus; cellular process; gene expression; cellular component organization; protein metabolic process; cellular component assembly…	nucleic acid binding; RNA binding; structural constituent of ribosome; structural molecule activity; binding; zinc ion binding; rRNA binding; ion binding; cation binding; metal ion binding; transition metal ion binding; organic cyclic compound binding; heterocyclic compound binding; structural constituent of ribosome; large ribosomal subunit rRNA binding	intracellular anatomical structure; nucleus; nucleolus; cytoplasm; vacuole; cytosol; ribosome; cell-cell junction; plasmodesma; chloroplast; plastid; large ribosomal subunit; membrane; cytosolic large ribosomal subunit; cytosolic ribosome; cell junction; membrane-enclosed lumen; nuclear lumen; protein-containing complex; organelle; membrane-bounded organelle; non-membrane-bounded organelle; intra…	Ribosomal_L11,Ribosomal_L11_N	GO:0000027; GO:0006412; GO:0006518; GO:0006950; GO:0006996; GO:0008150; GO:0008152; GO:0009058; GO:0009059; GO:0009266; GO:0009409; GO:0009628; GO:0009987; GO:0010467; GO:0016043; GO:0019538; GO:0022607; GO:0022613; GO:0022618; GO:0034622; GO:0042254; GO:0042255; GO:0042273; GO:0043043; GO:0043170; GO:0043603; GO:0043604; GO:0043933; GO:0044085; GO:0044237; GO:0044238; GO:0044249; GO:0044267; GO:…	GO:0003674; GO:0003676; GO:0003723; GO:0003735; GO:0005198; GO:0005488; GO:0008270; GO:0019843; GO:0043167; GO:0043169; GO:0046872; GO:0046914; GO:0097159; GO:1901363; GO:0003735; GO:0070180	GO:0005575; GO:0005622; GO:0005634; GO:0005730; GO:0005737; GO:0005773; GO:0005829; GO:0005840; GO:0005911; GO:0009506; GO:0009507; GO:0009536; GO:0015934; GO:0016020; GO:0022625; GO:0022626; GO:0030054; GO:0031974; GO:0031981; GO:0032991; GO:0043226; GO:0043227; GO:0043228; GO:0043229; GO:0043231; GO:0043232; GO:0043233; GO:0044391; GO:0055044; GO:0070013; GO:1990904; GO:0022625	AT5G60670	AT5G60670.1	LOC104217092	tr|A0A1U7VUF9|A0A1U7VUF9_NICSY 60S ribosomal protein L12 OS=Nicotiana sylvestris OX=4096 GN=LOC104217092 PE=3 SV=1	ko03010,map03010	60S ribosomal protein L12	Nicotiana benthamiana	AT5G60670	RPL12	Nbe.v1.1.chr11g36320.1	cellular_component	GO:0005575	molecular_function	GO:0003674			Niben101Scf00988g01008.1
Nbe.v1.s00040g31510	translation; peptide metabolic process; metabolic process; biosynthetic process; macromolecule biosynthetic process; response to endogenous stimulus; response to hormone; response to cytokinin; cellular process; gene expression; protein metabolic process; response to chemical; peptide biosynthetic process; macromolecule metabolic process; amide metabolic process; amide biosynthetic process; cellu…	nucleic acid binding; RNA binding; mRNA binding; structural constituent of ribosome; structural molecule activity; binding; organic cyclic compound binding; heterocyclic compound binding; RNA binding; structural constituent of ribosome	cell wall; intracellular anatomical structure; nucleus; nucleolus; cytoplasm; vacuole; vacuolar membrane; cytosol; ribosome; plasma membrane; cell-cell junction; plasmodesma; large ribosomal subunit; membrane; cytosolic large ribosomal subunit; cytosolic ribosome; cell junction; external encapsulating structure; organelle membrane; membrane-enclosed lumen; nuclear lumen; protein-containing comple…	Ribosomal_L13e	GO:0006412; GO:0006518; GO:0008150; GO:0008152; GO:0009058; GO:0009059; GO:0009719; GO:0009725; GO:0009735; GO:0009987; GO:0010467; GO:0019538; GO:0042221; GO:0043043; GO:0043170; GO:0043603; GO:0043604; GO:0044237; GO:0044238; GO:0044249; GO:0044267; GO:0050896; GO:1901564; GO:1901566; GO:0006412	GO:0003674; GO:0003676; GO:0003723; GO:0003729; GO:0003735; GO:0005198; GO:0005488; GO:0097159; GO:1901363; GO:0003723; GO:0003735	GO:0005575; GO:0005618; GO:0005622; GO:0005634; GO:0005730; GO:0005737; GO:0005773; GO:0005774; GO:0005829; GO:0005840; GO:0005886; GO:0005911; GO:0009506; GO:0015934; GO:0016020; GO:0022625; GO:0022626; GO:0030054; GO:0030312; GO:0031090; GO:0031974; GO:0031981; GO:0032991; GO:0043226; GO:0043227; GO:0043228; GO:0043229; GO:0043231; GO:0043232; GO:0043233; GO:0044391; GO:0055044; GO:0070013; GO:…	AT3G49010	AT3G49010.7	RPL13B_2	tr|A0A1J6ITF0|A0A1J6ITF0_NICAT 60S ribosomal protein L13 OS=Nicotiana attenuata OX=49451 GN=RPL13B_2 PE=3 SV=1	ko03010,map03010	60S ribosomal protein L13	Nicotiana benthamiana	BBC1	RPL13	Nbe.v1.1.chr09g31510.1	cellular_component	GO:0005575	molecular_function	GO:0003674	translation	GO:0006412	Niben101Scf09242g00008.1
Nbe.v1.s00050g39430	translation; peptide metabolic process; metabolic process; biosynthetic process; macromolecule biosynthetic process; response to endogenous stimulus; response to hormone; response to cytokinin; cellular process; gene expression; protein metabolic process; response to chemical; peptide biosynthetic process; macromolecule metabolic process; amide metabolic process; amide biosynthetic process; cellu…	nucleic acid binding; RNA binding; mRNA binding; structural constituent of ribosome; structural molecule activity; binding; organic cyclic compound binding; heterocyclic compound binding; RNA binding; structural constituent of ribosome	cell wall; intracellular anatomical structure; nucleus; nucleolus; cytoplasm; vacuole; vacuolar membrane; cytosol; ribosome; plasma membrane; cell-cell junction; plasmodesma; large ribosomal subunit; membrane; cytosolic large ribosomal subunit; cytosolic ribosome; cell junction; external encapsulating structure; organelle membrane; membrane-enclosed lumen; nuclear lumen; protein-containing comple…	Ribosomal_L13e	GO:0006412; GO:0006518; GO:0008150; GO:0008152; GO:0009058; GO:0009059; GO:0009719; GO:0009725; GO:0009735; GO:0009987; GO:0010467; GO:0019538; GO:0042221; GO:0043043; GO:0043170; GO:0043603; GO:0043604; GO:0044237; GO:0044238; GO:0044249; GO:0044267; GO:0050896; GO:1901564; GO:1901566; GO:0006412	GO:0003674; GO:0003676; GO:0003723; GO:0003729; GO:0003735; GO:0005198; GO:0005488; GO:0097159; GO:1901363; GO:0003723; GO:0003735	GO:0005575; GO:0005618; GO:0005622; GO:0005634; GO:0005730; GO:0005737; GO:0005773; GO:0005774; GO:0005829; GO:0005840; GO:0005886; GO:0005911; GO:0009506; GO:0015934; GO:0016020; GO:0022625; GO:0022626; GO:0030054; GO:0030312; GO:0031090; GO:0031974; GO:0031981; GO:0032991; GO:0043226; GO:0043227; GO:0043228; GO:0043229; GO:0043231; GO:0043232; GO:0043233; GO:0044391; GO:0055044; GO:0070013; GO:…	AT3G49010	AT3G49010.7	LOC107822051	tr|A0A1S4CSN1|A0A1S4CSN1_TOBAC 60S ribosomal protein L13 OS=Nicotiana tabacum OX=4097 GN=LOC107822051 PE=3 SV=1	ko03010,map03010	60S ribosomal protein L13	Nicotiana benthamiana	BBC1	RPL13	Nbe.v1.1.chr10g39430.1	cellular_component	GO:0005575	molecular_function	GO:0003674	translation	GO:0006412	Niben101Scf02240g02009.1
Nbe.v1.s00080g34510	translation; peptide metabolic process; metabolic process; biosynthetic process; macromolecule biosynthetic process; response to endogenous stimulus; response to hormone; response to cytokinin; cellular process; gene expression; protein metabolic process; response to chemical; peptide biosynthetic process; macromolecule metabolic process; amide metabolic process; amide biosynthetic process; cellu…	nucleic acid binding; RNA binding; mRNA binding; structural constituent of ribosome; structural molecule activity; binding; organic cyclic compound binding; heterocyclic compound binding; RNA binding; structural constituent of ribosome	cell wall; intracellular anatomical structure; nucleus; nucleolus; cytoplasm; vacuole; vacuolar membrane; cytosol; ribosome; plasma membrane; cell-cell junction; plasmodesma; large ribosomal subunit; membrane; cytosolic large ribosomal subunit; cytosolic ribosome; cell junction; external encapsulating structure; organelle membrane; membrane-enclosed lumen; nuclear lumen; protein-containing comple…	Ribosomal_L13e	GO:0006412; GO:0006518; GO:0008150; GO:0008152; GO:0009058; GO:0009059; GO:0009719; GO:0009725; GO:0009735; GO:0009987; GO:0010467; GO:0019538; GO:0042221; GO:0043043; GO:0043170; GO:0043603; GO:0043604; GO:0044237; GO:0044238; GO:0044249; GO:0044267; GO:0050896; GO:1901564; GO:1901566; GO:0006412	GO:0003674; GO:0003676; GO:0003723; GO:0003729; GO:0003735; GO:0005198; GO:0005488; GO:0097159; GO:1901363; GO:0003723; GO:0003735	GO:0005575; GO:0005618; GO:0005622; GO:0005634; GO:0005730; GO:0005737; GO:0005773; GO:0005774; GO:0005829; GO:0005840; GO:0005886; GO:0005911; GO:0009506; GO:0015934; GO:0016020; GO:0022625; GO:0022626; GO:0030054; GO:0030312; GO:0031090; GO:0031974; GO:0031981; GO:0032991; GO:0043226; GO:0043227; GO:0043228; GO:0043229; GO:0043231; GO:0043232; GO:0043233; GO:0044391; GO:0055044; GO:0070013; GO:…	AT3G49010	AT3G49010.7	RPL13B_0	tr|A0A314KYV4|A0A314KYV4_NICAT 60S ribosomal protein L13 OS=Nicotiana attenuata OX=49451 GN=RPL13B_0 PE=3 SV=1	ko03010,map03010	60S ribosomal protein L13	Nicotiana benthamiana	BBC1	RPL13	Nbe.v1.1.chr08g34510.1	cellular_component	GO:0005575	molecular_function	GO:0003674	translation	GO:0006412	Niben101Scf05018g00001.1
Nbe.v1.s00110g19630	translation; peptide metabolic process; metabolic process; biosynthetic process; macromolecule biosynthetic process; response to endogenous stimulus; response to hormone; response to cytokinin; cellular process; gene expression; protein metabolic process; response to chemical; peptide biosynthetic process; macromolecule metabolic process; amide metabolic process; amide biosynthetic process; cellu…	nucleic acid binding; RNA binding; mRNA binding; structural constituent of ribosome; structural molecule activity; binding; organic cyclic compound binding; heterocyclic compound binding; RNA binding; structural constituent of ribosome	cell wall; intracellular anatomical structure; nucleus; nucleolus; cytoplasm; vacuole; vacuolar membrane; cytosol; ribosome; plasma membrane; cell-cell junction; plasmodesma; large ribosomal subunit; membrane; cytosolic large ribosomal subunit; cytosolic ribosome; cell junction; external encapsulating structure; organelle membrane; membrane-enclosed lumen; nuclear lumen; protein-containing comple…	Ribosomal_L13e	GO:0006412; GO:0006518; GO:0008150; GO:0008152; GO:0009058; GO:0009059; GO:0009719; GO:0009725; GO:0009735; GO:0009987; GO:0010467; GO:0019538; GO:0042221; GO:0043043; GO:0043170; GO:0043603; GO:0043604; GO:0044237; GO:0044238; GO:0044249; GO:0044267; GO:0050896; GO:1901564; GO:1901566; GO:0006412	GO:0003674; GO:0003676; GO:0003723; GO:0003729; GO:0003735; GO:0005198; GO:0005488; GO:0097159; GO:1901363; GO:0003723; GO:0003735	GO:0005575; GO:0005618; GO:0005622; GO:0005634; GO:0005730; GO:0005737; GO:0005773; GO:0005774; GO:0005829; GO:0005840; GO:0005886; GO:0005911; GO:0009506; GO:0015934; GO:0016020; GO:0022625; GO:0022626; GO:0030054; GO:0030312; GO:0031090; GO:0031974; GO:0031981; GO:0032991; GO:0043226; GO:0043227; GO:0043228; GO:0043229; GO:0043231; GO:0043232; GO:0043233; GO:0044391; GO:0055044; GO:0070013; GO:…	AT3G49010	AT3G49010.7	RPL13B_0	tr|A0A314KYV4|A0A314KYV4_NICAT 60S ribosomal protein L13 OS=Nicotiana attenuata OX=49451 GN=RPL13B_0 PE=3 SV=1	ko03010,map03010	60S ribosomal protein L13	Nicotiana benthamiana	BBC1	RPL13	Nbe.v1.1.chr18g19630.1	cellular_component	GO:0005575	molecular_function	GO:0003674	translation	GO:0006412	Niben101Scf06677g01002.1
Nbe.v1.s00170g30150	translation; peptide metabolic process; metabolic process; biosynthetic process; macromolecule biosynthetic process; response to endogenous stimulus; response to hormone; response to cytokinin; cellular process; gene expression; protein metabolic process; response to chemical; peptide biosynthetic process; macromolecule metabolic process; amide metabolic process; amide biosynthetic process; cellu…	nucleic acid binding; RNA binding; mRNA binding; structural constituent of ribosome; structural molecule activity; binding; organic cyclic compound binding; heterocyclic compound binding; RNA binding; structural constituent of ribosome	cell wall; intracellular anatomical structure; nucleus; nucleolus; cytoplasm; vacuole; vacuolar membrane; cytosol; ribosome; plasma membrane; cell-cell junction; plasmodesma; large ribosomal subunit; membrane; cytosolic large ribosomal subunit; cytosolic ribosome; cell junction; external encapsulating structure; organelle membrane; membrane-enclosed lumen; nuclear lumen; protein-containing comple…	Ribosomal_L13e	GO:0006412; GO:0006518; GO:0008150; GO:0008152; GO:0009058; GO:0009059; GO:0009719; GO:0009725; GO:0009735; GO:0009987; GO:0010467; GO:0019538; GO:0042221; GO:0043043; GO:0043170; GO:0043603; GO:0043604; GO:0044237; GO:0044238; GO:0044249; GO:0044267; GO:0050896; GO:1901564; GO:1901566; GO:0006412	GO:0003674; GO:0003676; GO:0003723; GO:0003729; GO:0003735; GO:0005198; GO:0005488; GO:0097159; GO:1901363; GO:0003723; GO:0003735	GO:0005575; GO:0005618; GO:0005622; GO:0005634; GO:0005730; GO:0005737; GO:0005773; GO:0005774; GO:0005829; GO:0005840; GO:0005886; GO:0005911; GO:0009506; GO:0015934; GO:0016020; GO:0022625; GO:0022626; GO:0030054; GO:0030312; GO:0031090; GO:0031974; GO:0031981; GO:0032991; GO:0043226; GO:0043227; GO:0043228; GO:0043229; GO:0043231; GO:0043232; GO:0043233; GO:0044391; GO:0055044; GO:0070013; GO:…	AT3G49010	AT3G49010.7	LOC107766512	tr|A0A1S3XLC6|A0A1S3XLC6_TOBAC 60S ribosomal protein L13 OS=Nicotiana tabacum OX=4097 GN=LOC107766512 PE=3 SV=1	ko03010,map03010	60S ribosomal protein L13	Nicotiana benthamiana	BBC1	RPL13	Nbe.v1.1.chr11g30150.1	cellular_component	GO:0005575	molecular_function	GO:0003674	translation	GO:0006412	Niben101Scf02249g02011.1
Nbe.v1.s00020g39580	translation; peptide metabolic process; metabolic process; biosynthetic process; macromolecule biosynthetic process; cellular process; gene expression; protein metabolic process; peptide biosynthetic process; macromolecule metabolic process; amide metabolic process; amide biosynthetic process; cellular metabolic process; primary metabolic process; cellular biosynthetic process; protein metabolic …	nucleic acid binding; RNA binding; mRNA binding; structural constituent of ribosome; structural molecule activity; binding; organic cyclic compound binding; heterocyclic compound binding; mRNA binding; structural constituent of ribosome	intracellular anatomical structure; cytoplasm; cytosol; ribosome; large ribosomal subunit; cytosolic large ribosomal subunit; cytosolic ribosome; protein-containing complex; organelle; non-membrane-bounded organelle; intracellular organelle; intracellular non-membrane-bounded organelle; ribosomal subunit; ribonucleoprotein complex; cytosolic large ribosomal subunit	Ribosomal_L13	GO:0006412; GO:0006518; GO:0008150; GO:0008152; GO:0009058; GO:0009059; GO:0009987; GO:0010467; GO:0019538; GO:0043043; GO:0043170; GO:0043603; GO:0043604; GO:0044237; GO:0044238; GO:0044249; GO:0044267; GO:1901564; GO:1901566; GO:0017148	GO:0003674; GO:0003676; GO:0003723; GO:0003729; GO:0003735; GO:0005198; GO:0005488; GO:0097159; GO:1901363; GO:0003729; GO:0003735	GO:0005575; GO:0005622; GO:0005737; GO:0005829; GO:0005840; GO:0015934; GO:0022625; GO:0022626; GO:0032991; GO:0043226; GO:0043228; GO:0043229; GO:0043232; GO:0044391; GO:1990904; GO:0022625	AT5G48760	AT5G48760.2	LOC107828558	tr|A0A1S4DDA2|A0A1S4DDA2_TOBAC 60S ribosomal protein L13a-4-like OS=Nicotiana tabacum OX=4097 GN=LOC107828558 PE=3 SV=1	ko03010,map03010	60S ribosomal protein L13a-4-like	Nicotiana benthamiana	AT5G48760	RPL13a	Nbe.v1.1.chr06g39580.1	cellular_component	GO:0005575	molecular_function	GO:0003674	translation	GO:0006412
Nbe.v1.s00050g23090	translation; peptide metabolic process; metabolic process; biosynthetic process; macromolecule biosynthetic process; cellular process; gene expression; protein metabolic process; peptide biosynthetic process; macromolecule metabolic process; amide metabolic process; amide biosynthetic process; cellular metabolic process; primary metabolic process; cellular biosynthetic process; protein metabolic …	nucleic acid binding; RNA binding; mRNA binding; structural constituent of ribosome; structural molecule activity; binding; organic cyclic compound binding; heterocyclic compound binding; mRNA binding; structural constituent of ribosome	intracellular anatomical structure; cytoplasm; cytosol; ribosome; large ribosomal subunit; cytosolic large ribosomal subunit; cytosolic ribosome; protein-containing complex; organelle; non-membrane-bounded organelle; intracellular organelle; intracellular non-membrane-bounded organelle; ribosomal subunit; ribonucleoprotein complex; cytosolic large ribosomal subunit	Ribosomal_L13	GO:0006412; GO:0006518; GO:0008150; GO:0008152; GO:0009058; GO:0009059; GO:0009987; GO:0010467; GO:0019538; GO:0043043; GO:0043170; GO:0043603; GO:0043604; GO:0044237; GO:0044238; GO:0044249; GO:0044267; GO:1901564; GO:1901566; GO:0017148	GO:0003674; GO:0003676; GO:0003723; GO:0003729; GO:0003735; GO:0005198; GO:0005488; GO:0097159; GO:1901363; GO:0003729; GO:0003735	GO:0005575; GO:0005622; GO:0005737; GO:0005829; GO:0005840; GO:0015934; GO:0022625; GO:0022626; GO:0032991; GO:0043226; GO:0043228; GO:0043229; GO:0043232; GO:0044391; GO:1990904; GO:0022625	AT5G48760	AT5G48760.2	RPL13AD_1	tr|A0A1J6L8T7|A0A1J6L8T7_NICAT 60s ribosomal protein l13a-4 OS=Nicotiana attenuata OX=49451 GN=RPL13AD_1 PE=3 SV=1	ko03010,map03010	60s ribosomal protein l13a-4	Nicotiana benthamiana	AT5G48760	RPL13a	Nbe.v1.1.chr10g23090.1	cellular_component	GO:0005575	molecular_function	GO:0003674	translation	GO:0006412	Niben101Scf01171g06004.1
Nbe.v1.s00060g03280	translation; peptide metabolic process; metabolic process; biosynthetic process; macromolecule biosynthetic process; cellular process; gene expression; protein metabolic process; peptide biosynthetic process; macromolecule metabolic process; amide metabolic process; amide biosynthetic process; cellular metabolic process; primary metabolic process; cellular biosynthetic process; protein metabolic …	nucleic acid binding; RNA binding; mRNA binding; structural constituent of ribosome; structural molecule activity; binding; organic cyclic compound binding; heterocyclic compound binding	intracellular anatomical structure; cytoplasm; cytosol; ribosome; large ribosomal subunit; cytosolic large ribosomal subunit; cytosolic ribosome; protein-containing complex; organelle; non-membrane-bounded organelle; intracellular organelle; intracellular non-membrane-bounded organelle; ribosomal subunit; ribonucleoprotein complex; large ribosomal subunit	Ribosomal_L13	GO:0006412; GO:0006518; GO:0008150; GO:0008152; GO:0009058; GO:0009059; GO:0009987; GO:0010467; GO:0019538; GO:0043043; GO:0043170; GO:0043603; GO:0043604; GO:0044237; GO:0044238; GO:0044249; GO:0044267; GO:1901564; GO:1901566	GO:0003674; GO:0003676; GO:0003723; GO:0003729; GO:0003735; GO:0005198; GO:0005488; GO:0097159; GO:1901363	GO:0005575; GO:0005622; GO:0005737; GO:0005829; GO:0005840; GO:0015934; GO:0022625; GO:0022626; GO:0032991; GO:0043226; GO:0043228; GO:0043229; GO:0043232; GO:0044391; GO:1990904; GO:0015934	AT3G24830	AT3G24830.1	LOC107824149	tr|A0A1S4CZ05|A0A1S4CZ05_TOBAC 60S ribosomal protein L13a-4-like OS=Nicotiana tabacum OX=4097 GN=LOC107824149 PE=3 SV=1	ko03010,map03010	60S ribosomal protein L13a-4-like	Nicotiana benthamiana	AT3G24830	RPL13a	Nbe.v1.1.chr19g03280.1	cellular_component	GO:0005575	molecular_function	GO:0003674	translation	GO:0006412
Nbe.v1.s00070g01800	translation; peptide metabolic process; metabolic process; biosynthetic process; macromolecule biosynthetic process; cellular process; gene expression; protein metabolic process; peptide biosynthetic process; macromolecule metabolic process; amide metabolic process; amide biosynthetic process; cellular metabolic process; primary metabolic process; cellular biosynthetic process; protein metabolic …	nucleic acid binding; RNA binding; mRNA binding; structural constituent of ribosome; structural molecule activity; binding; organic cyclic compound binding; heterocyclic compound binding; mRNA binding; structural constituent of ribosome	intracellular anatomical structure; cytoplasm; cytosol; ribosome; large ribosomal subunit; cytosolic large ribosomal subunit; cytosolic ribosome; protein-containing complex; organelle; non-membrane-bounded organelle; intracellular organelle; intracellular non-membrane-bounded organelle; ribosomal subunit; ribonucleoprotein complex; cytosolic large ribosomal subunit	Ribosomal_L13	GO:0006412; GO:0006518; GO:0008150; GO:0008152; GO:0009058; GO:0009059; GO:0009987; GO:0010467; GO:0019538; GO:0043043; GO:0043170; GO:0043603; GO:0043604; GO:0044237; GO:0044238; GO:0044249; GO:0044267; GO:1901564; GO:1901566; GO:0017148	GO:0003674; GO:0003676; GO:0003723; GO:0003729; GO:0003735; GO:0005198; GO:0005488; GO:0097159; GO:1901363; GO:0003729; GO:0003735	GO:0005575; GO:0005622; GO:0005737; GO:0005829; GO:0005840; GO:0015934; GO:0022625; GO:0022626; GO:0032991; GO:0043226; GO:0043228; GO:0043229; GO:0043232; GO:0044391; GO:1990904; GO:0022625	AT5G48760	AT5G48760.2	LOC107783495	tr|A0A1S3Z662|A0A1S3Z662_TOBAC 60S ribosomal protein L13a-4-like OS=Nicotiana tabacum OX=4097 GN=LOC107783495 PE=3 SV=1	ko03010,map03010	60S ribosomal protein L13a-4-like	Nicotiana benthamiana	AT5G48760	RPL13a	Nbe.v1.1.chr12g01800.1	cellular_component	GO:0005575	molecular_function	GO:0003674	translation	GO:0006412	Niben101Scf06954g03017.1
Nbe.v1.s00160g03150	translation; peptide metabolic process; metabolic process; biosynthetic process; macromolecule biosynthetic process; cellular process; gene expression; protein metabolic process; peptide biosynthetic process; macromolecule metabolic process; amide metabolic process; amide biosynthetic process; cellular metabolic process; primary metabolic process; cellular biosynthetic process; protein metabolic …	nucleic acid binding; RNA binding; mRNA binding; structural constituent of ribosome; structural molecule activity; binding; organic cyclic compound binding; heterocyclic compound binding; mRNA binding; structural constituent of ribosome	intracellular anatomical structure; cytoplasm; cytosol; ribosome; large ribosomal subunit; cytosolic large ribosomal subunit; cytosolic ribosome; protein-containing complex; organelle; non-membrane-bounded organelle; intracellular organelle; intracellular non-membrane-bounded organelle; ribosomal subunit; ribonucleoprotein complex; cytosolic large ribosomal subunit	Ribosomal_L13	GO:0006412; GO:0006518; GO:0008150; GO:0008152; GO:0009058; GO:0009059; GO:0009987; GO:0010467; GO:0019538; GO:0043043; GO:0043170; GO:0043603; GO:0043604; GO:0044237; GO:0044238; GO:0044249; GO:0044267; GO:1901564; GO:1901566; GO:0017148	GO:0003674; GO:0003676; GO:0003723; GO:0003729; GO:0003735; GO:0005198; GO:0005488; GO:0097159; GO:1901363; GO:0003729; GO:0003735	GO:0005575; GO:0005622; GO:0005737; GO:0005829; GO:0005840; GO:0015934; GO:0022625; GO:0022626; GO:0032991; GO:0043226; GO:0043228; GO:0043229; GO:0043232; GO:0044391; GO:1990904; GO:0022625	AT5G48760	AT5G48760.2	LOC107798858	tr|A0A1S4AL36|A0A1S4AL36_TOBAC 60S ribosomal protein L13a-4-like OS=Nicotiana tabacum OX=4097 GN=LOC107798858 PE=3 SV=1	ko03010,map03010	60S ribosomal protein L13a-4-like	Nicotiana benthamiana	AT5G48760	RPL13a	Nbe.v1.1.chr01g03150.1	cellular_component	GO:0005575	molecular_function	GO:0003674	translation	GO:0006412	Niben101Scf06980g00003.1
Nbe.v1.s00170g00370	translation; peptide metabolic process; metabolic process; biosynthetic process; macromolecule biosynthetic process; cellular process; gene expression; protein metabolic process; peptide biosynthetic process; macromolecule metabolic process; amide metabolic process; amide biosynthetic process; cellular metabolic process; primary metabolic process; cellular biosynthetic process; protein metabolic …	nucleic acid binding; RNA binding; mRNA binding; structural constituent of ribosome; structural molecule activity; binding; organic cyclic compound binding; heterocyclic compound binding; mRNA binding; structural constituent of ribosome	intracellular anatomical structure; cytoplasm; cytosol; ribosome; large ribosomal subunit; cytosolic large ribosomal subunit; cytosolic ribosome; protein-containing complex; organelle; non-membrane-bounded organelle; intracellular organelle; intracellular non-membrane-bounded organelle; ribosomal subunit; ribonucleoprotein complex; cytosolic large ribosomal subunit	Ribosomal_L13	GO:0006412; GO:0006518; GO:0008150; GO:0008152; GO:0009058; GO:0009059; GO:0009987; GO:0010467; GO:0019538; GO:0043043; GO:0043170; GO:0043603; GO:0043604; GO:0044237; GO:0044238; GO:0044249; GO:0044267; GO:1901564; GO:1901566; GO:0017148	GO:0003674; GO:0003676; GO:0003723; GO:0003729; GO:0003735; GO:0005198; GO:0005488; GO:0097159; GO:1901363; GO:0003729; GO:0003735	GO:0005575; GO:0005622; GO:0005737; GO:0005829; GO:0005840; GO:0015934; GO:0022625; GO:0022626; GO:0032991; GO:0043226; GO:0043228; GO:0043229; GO:0043232; GO:0044391; GO:1990904; GO:0022625	AT5G48760	AT5G48760.2	LOC107798858	tr|A0A1S4AL36|A0A1S4AL36_TOBAC 60S ribosomal protein L13a-4-like OS=Nicotiana tabacum OX=4097 GN=LOC107798858 PE=3 SV=1	ko03010,map03010	60S ribosomal protein L13a-4-like	Nicotiana benthamiana	AT5G48760	RPL13a	Nbe.v1.1.chr11g00370.1	cellular_component	GO:0005575	molecular_function	GO:0003674	translation	GO:0006412	Niben101Scf13099g00013.1
Nbe.v1.s00020g05820	translation; peptide metabolic process; metabolic process; biosynthetic process; macromolecule biosynthetic process; cellular process; gene expression; protein metabolic process; ribonucleoprotein complex biogenesis; ribosome biogenesis; ribosomal large subunit biogenesis; peptide biosynthetic process; macromolecule metabolic process; amide metabolic process; amide biosynthetic process; cellular …	nucleic acid binding; RNA binding; mRNA binding; structural constituent of ribosome; structural molecule activity; binding; organic cyclic compound binding; heterocyclic compound binding; RNA binding; structural constituent of ribosome	intracellular anatomical structure; nucleus; nucleolus; cytoplasm; vacuole; vacuolar membrane; endoplasmic reticulum; cytosol; ribosome; cell-cell junction; plasmodesma; chloroplast; plastid; endomembrane system; large ribosomal subunit; membrane; cytosolic large ribosomal subunit; cytosolic ribosome; cell junction; organelle membrane; membrane-enclosed lumen; nuclear lumen; protein-containing co…	Ribosomal_L14e	GO:0006412; GO:0006518; GO:0008150; GO:0008152; GO:0009058; GO:0009059; GO:0009987; GO:0010467; GO:0019538; GO:0022613; GO:0042254; GO:0042273; GO:0043043; GO:0043170; GO:0043603; GO:0043604; GO:0044085; GO:0044237; GO:0044238; GO:0044249; GO:0044267; GO:0071840; GO:1901564; GO:1901566; GO:0006412; GO:0042273	GO:0003674; GO:0003676; GO:0003723; GO:0003729; GO:0003735; GO:0005198; GO:0005488; GO:0097159; GO:1901363; GO:0003723; GO:0003735	GO:0005575; GO:0005622; GO:0005634; GO:0005730; GO:0005737; GO:0005773; GO:0005774; GO:0005783; GO:0005829; GO:0005840; GO:0005911; GO:0009506; GO:0009507; GO:0009536; GO:0012505; GO:0015934; GO:0016020; GO:0022625; GO:0022626; GO:0030054; GO:0031090; GO:0031974; GO:0031981; GO:0032991; GO:0043226; GO:0043227; GO:0043228; GO:0043229; GO:0043231; GO:0043232; GO:0043233; GO:0044391; GO:0055044; GO:…	AT2G20450	AT2G20450.1	LOC107760861	tr|A0A1S3X430|A0A1S3X430_TOBAC probable 60S ribosomal protein L14 OS=Nicotiana tabacum OX=4097 GN=LOC107760861 PE=3 SV=1	ko03010,map03010	probable 60S ribosomal protein L14	Nicotiana benthamiana	AT2G20450	RPL14	Nbe.v1.1.chr06g05820.1	cellular_component	GO:0005575	molecular_function	GO:0003674	translation	GO:0006412	Niben101Scf05997g00002.1
Nbe.v1.s00040g17970	translation; peptide metabolic process; metabolic process; biosynthetic process; macromolecule biosynthetic process; cellular process; gene expression; protein metabolic process; ribonucleoprotein complex biogenesis; ribosome biogenesis; ribosomal large subunit biogenesis; peptide biosynthetic process; macromolecule metabolic process; amide metabolic process; amide biosynthetic process; cellular …	nucleic acid binding; RNA binding; mRNA binding; structural constituent of ribosome; structural molecule activity; binding; organic cyclic compound binding; heterocyclic compound binding; RNA binding; structural constituent of ribosome	intracellular anatomical structure; nucleus; nucleolus; cytoplasm; vacuole; vacuolar membrane; endoplasmic reticulum; cytosol; ribosome; cell-cell junction; plasmodesma; chloroplast; plastid; endomembrane system; large ribosomal subunit; membrane; cytosolic large ribosomal subunit; cytosolic ribosome; cell junction; organelle membrane; membrane-enclosed lumen; nuclear lumen; protein-containing co…	Ribosomal_L14e	GO:0006412; GO:0006518; GO:0008150; GO:0008152; GO:0009058; GO:0009059; GO:0009987; GO:0010467; GO:0019538; GO:0022613; GO:0042254; GO:0042273; GO:0043043; GO:0043170; GO:0043603; GO:0043604; GO:0044085; GO:0044237; GO:0044238; GO:0044249; GO:0044267; GO:0071840; GO:1901564; GO:1901566; GO:0006412; GO:0042273	GO:0003674; GO:0003676; GO:0003723; GO:0003729; GO:0003735; GO:0005198; GO:0005488; GO:0097159; GO:1901363; GO:0003723; GO:0003735	GO:0005575; GO:0005622; GO:0005634; GO:0005730; GO:0005737; GO:0005773; GO:0005774; GO:0005783; GO:0005829; GO:0005840; GO:0005911; GO:0009506; GO:0009507; GO:0009536; GO:0012505; GO:0015934; GO:0016020; GO:0022625; GO:0022626; GO:0030054; GO:0031090; GO:0031974; GO:0031981; GO:0032991; GO:0043226; GO:0043227; GO:0043228; GO:0043229; GO:0043231; GO:0043232; GO:0043233; GO:0044391; GO:0055044; GO:…	AT4G27090	AT4G27090.1	RPL14B	tr|A0A1J6IVX1|A0A1J6IVX1_NICAT 60s ribosomal protein l14-2 OS=Nicotiana attenuata OX=49451 GN=RPL14B PE=3 SV=1	ko03010,map03010	60s ribosomal protein l14-2	Nicotiana benthamiana	AT4G27090	RPL14	Nbe.v1.1.chr09g17970.1	cellular_component	GO:0005575	molecular_function	GO:0003674	translation	GO:0006412	Niben101Scf03229g01008.1
Nbe.v1.s00070g43470	translation; peptide metabolic process; metabolic process; biosynthetic process; macromolecule biosynthetic process; cellular process; gene expression; protein metabolic process; ribonucleoprotein complex biogenesis; ribosome biogenesis; ribosomal large subunit biogenesis; peptide biosynthetic process; macromolecule metabolic process; amide metabolic process; amide biosynthetic process; cellular …	nucleic acid binding; RNA binding; mRNA binding; structural constituent of ribosome; structural molecule activity; binding; organic cyclic compound binding; heterocyclic compound binding; RNA binding; structural constituent of ribosome	intracellular anatomical structure; nucleus; nucleolus; cytoplasm; vacuole; vacuolar membrane; endoplasmic reticulum; cytosol; ribosome; cell-cell junction; plasmodesma; chloroplast; plastid; endomembrane system; large ribosomal subunit; membrane; cytosolic large ribosomal subunit; cytosolic ribosome; cell junction; organelle membrane; membrane-enclosed lumen; nuclear lumen; protein-containing co…	Ribosomal_L14e	GO:0006412; GO:0006518; GO:0008150; GO:0008152; GO:0009058; GO:0009059; GO:0009987; GO:0010467; GO:0019538; GO:0022613; GO:0042254; GO:0042273; GO:0043043; GO:0043170; GO:0043603; GO:0043604; GO:0044085; GO:0044237; GO:0044238; GO:0044249; GO:0044267; GO:0071840; GO:1901564; GO:1901566; GO:0006412; GO:0042273	GO:0003674; GO:0003676; GO:0003723; GO:0003729; GO:0003735; GO:0005198; GO:0005488; GO:0097159; GO:1901363; GO:0003723; GO:0003735	GO:0005575; GO:0005622; GO:0005634; GO:0005730; GO:0005737; GO:0005773; GO:0005774; GO:0005783; GO:0005829; GO:0005840; GO:0005911; GO:0009506; GO:0009507; GO:0009536; GO:0012505; GO:0015934; GO:0016020; GO:0022625; GO:0022626; GO:0030054; GO:0031090; GO:0031974; GO:0031981; GO:0032991; GO:0043226; GO:0043227; GO:0043228; GO:0043229; GO:0043231; GO:0043232; GO:0043233; GO:0044391; GO:0055044; GO:…	AT2G20450	AT2G20450.1	LOC104210692	tr|A0A1U7UYX7|A0A1U7UYX7_NICSY 60S ribosomal protein L14-1 OS=Nicotiana sylvestris OX=4096 GN=LOC104210692 PE=3 SV=1	ko03010,map03010	60S ribosomal protein L14-1	Nicotiana benthamiana	AT2G20450	RPL14	Nbe.v1.1.chr12g43470.1	cellular_component	GO:0005575	molecular_function	GO:0003674	translation	GO:0006412	Niben101Scf09792g01011.1
Nbe.v1.s00090g29710	translation; peptide metabolic process; metabolic process; biosynthetic process; macromolecule biosynthetic process; cellular process; gene expression; protein metabolic process; ribonucleoprotein complex biogenesis; ribosome biogenesis; ribosomal large subunit biogenesis; peptide biosynthetic process; macromolecule metabolic process; amide metabolic process; amide biosynthetic process; cellular …	nucleic acid binding; RNA binding; mRNA binding; structural constituent of ribosome; structural molecule activity; binding; organic cyclic compound binding; heterocyclic compound binding; RNA binding; structural constituent of ribosome	intracellular anatomical structure; nucleus; nucleolus; cytoplasm; vacuole; vacuolar membrane; endoplasmic reticulum; cytosol; ribosome; cell-cell junction; plasmodesma; chloroplast; plastid; endomembrane system; large ribosomal subunit; membrane; cytosolic large ribosomal subunit; cytosolic ribosome; cell junction; organelle membrane; membrane-enclosed lumen; nuclear lumen; protein-containing co…	Ribosomal_L14e	GO:0006412; GO:0006518; GO:0008150; GO:0008152; GO:0009058; GO:0009059; GO:0009987; GO:0010467; GO:0019538; GO:0022613; GO:0042254; GO:0042273; GO:0043043; GO:0043170; GO:0043603; GO:0043604; GO:0044085; GO:0044237; GO:0044238; GO:0044249; GO:0044267; GO:0071840; GO:1901564; GO:1901566; GO:0006412; GO:0042273	GO:0003674; GO:0003676; GO:0003723; GO:0003729; GO:0003735; GO:0005198; GO:0005488; GO:0097159; GO:1901363; GO:0003723; GO:0003735	GO:0005575; GO:0005622; GO:0005634; GO:0005730; GO:0005737; GO:0005773; GO:0005774; GO:0005783; GO:0005829; GO:0005840; GO:0005911; GO:0009506; GO:0009507; GO:0009536; GO:0012505; GO:0015934; GO:0016020; GO:0022625; GO:0022626; GO:0030054; GO:0031090; GO:0031974; GO:0031981; GO:0032991; GO:0043226; GO:0043227; GO:0043228; GO:0043229; GO:0043231; GO:0043232; GO:0043233; GO:0044391; GO:0055044; GO:…	AT4G27090	AT4G27090.1	LOC104210692	tr|A0A1U7UYX7|A0A1U7UYX7_NICSY 60S ribosomal protein L14-1 OS=Nicotiana sylvestris OX=4096 GN=LOC104210692 PE=3 SV=1	ko03010,map03010	60S ribosomal protein L14-1	Nicotiana benthamiana	AT4G27090	RPL14	Nbe.v1.1.chr02g29710.1	cellular_component	GO:0005575	molecular_function	GO:0003674	translation	GO:0006412
Nbe.v1.s00110g14740	translation; peptide metabolic process; metabolic process; biosynthetic process; macromolecule biosynthetic process; cellular process; gene expression; protein metabolic process; ribonucleoprotein complex biogenesis; ribosome biogenesis; ribosomal large subunit biogenesis; peptide biosynthetic process; macromolecule metabolic process; amide metabolic process; amide biosynthetic process; cellular …	nucleic acid binding; RNA binding; mRNA binding; structural constituent of ribosome; structural molecule activity; binding; organic cyclic compound binding; heterocyclic compound binding; RNA binding; structural constituent of ribosome	intracellular anatomical structure; nucleus; nucleolus; cytoplasm; vacuole; vacuolar membrane; endoplasmic reticulum; cytosol; ribosome; cell-cell junction; plasmodesma; chloroplast; plastid; endomembrane system; large ribosomal subunit; membrane; cytosolic large ribosomal subunit; cytosolic ribosome; cell junction; organelle membrane; membrane-enclosed lumen; nuclear lumen; protein-containing co…	Ribosomal_L14e	GO:0006412; GO:0006518; GO:0008150; GO:0008152; GO:0009058; GO:0009059; GO:0009987; GO:0010467; GO:0019538; GO:0022613; GO:0042254; GO:0042273; GO:0043043; GO:0043170; GO:0043603; GO:0043604; GO:0044085; GO:0044237; GO:0044238; GO:0044249; GO:0044267; GO:0071840; GO:1901564; GO:1901566; GO:0006412; GO:0042273	GO:0003674; GO:0003676; GO:0003723; GO:0003729; GO:0003735; GO:0005198; GO:0005488; GO:0097159; GO:1901363; GO:0003723; GO:0003735	GO:0005575; GO:0005622; GO:0005634; GO:0005730; GO:0005737; GO:0005773; GO:0005774; GO:0005783; GO:0005829; GO:0005840; GO:0005911; GO:0009506; GO:0009507; GO:0009536; GO:0012505; GO:0015934; GO:0016020; GO:0022625; GO:0022626; GO:0030054; GO:0031090; GO:0031974; GO:0031981; GO:0032991; GO:0043226; GO:0043227; GO:0043228; GO:0043229; GO:0043231; GO:0043232; GO:0043233; GO:0044391; GO:0055044; GO:…	AT2G20450	AT2G20450.1	LOC107794709	tr|A0A1S4A807|A0A1S4A807_TOBAC 60S ribosomal protein L14-1 OS=Nicotiana tabacum OX=4097 GN=LOC107794709 PE=3 SV=1	ko03010,map03010	60S ribosomal protein L14-1	Nicotiana benthamiana	AT2G20450	RPL14	Nbe.v1.1.chr18g14740.1	cellular_component	GO:0005575	molecular_function	GO:0003674	translation	GO:0006412	Niben101Scf02164g05014.1
Nbe.v1.s00180g29970	translation; peptide metabolic process; metabolic process; biosynthetic process; macromolecule biosynthetic process; cellular process; gene expression; protein metabolic process; ribonucleoprotein complex biogenesis; ribosome biogenesis; ribosomal large subunit biogenesis; peptide biosynthetic process; macromolecule metabolic process; amide metabolic process; amide biosynthetic process; cellular …	nucleic acid binding; RNA binding; mRNA binding; structural constituent of ribosome; structural molecule activity; binding; organic cyclic compound binding; heterocyclic compound binding; RNA binding; structural constituent of ribosome	intracellular anatomical structure; nucleus; nucleolus; cytoplasm; vacuole; vacuolar membrane; endoplasmic reticulum; cytosol; ribosome; cell-cell junction; plasmodesma; chloroplast; plastid; endomembrane system; large ribosomal subunit; membrane; cytosolic large ribosomal subunit; cytosolic ribosome; cell junction; organelle membrane; membrane-enclosed lumen; nuclear lumen; protein-containing co…	Ribosomal_L14e	GO:0006412; GO:0006518; GO:0008150; GO:0008152; GO:0009058; GO:0009059; GO:0009987; GO:0010467; GO:0019538; GO:0022613; GO:0042254; GO:0042273; GO:0043043; GO:0043170; GO:0043603; GO:0043604; GO:0044085; GO:0044237; GO:0044238; GO:0044249; GO:0044267; GO:0071840; GO:1901564; GO:1901566; GO:0006412; GO:0042273	GO:0003674; GO:0003676; GO:0003723; GO:0003729; GO:0003735; GO:0005198; GO:0005488; GO:0097159; GO:1901363; GO:0003723; GO:0003735	GO:0005575; GO:0005622; GO:0005634; GO:0005730; GO:0005737; GO:0005773; GO:0005774; GO:0005783; GO:0005829; GO:0005840; GO:0005911; GO:0009506; GO:0009507; GO:0009536; GO:0012505; GO:0015934; GO:0016020; GO:0022625; GO:0022626; GO:0030054; GO:0031090; GO:0031974; GO:0031981; GO:0032991; GO:0043226; GO:0043227; GO:0043228; GO:0043229; GO:0043231; GO:0043232; GO:0043233; GO:0044391; GO:0055044; GO:…	AT2G20450	AT2G20450.1	T459_08791	tr|A0A1U8FD63|A0A1U8FD63_CAPAN Ribosomal protein L14e domain-containing protein OS=Capsicum annuum OX=4072 GN=T459_08791 PE=3 SV=1	ko03010,map03010	Ribosomal protein L14e domain-containing protein	Nicotiana benthamiana	AT2G20450	RPL14	Nbe.v1.1.chr16g29970.1	cellular_component	GO:0005575	molecular_function	GO:0003674	translation	GO:0006412	Niben101Scf02243g00009.1
Nbe.v1.s00200g10250	translation; peptide metabolic process; metabolic process; biosynthetic process; macromolecule biosynthetic process; cellular process; gene expression; protein metabolic process; ribonucleoprotein complex biogenesis; ribosome biogenesis; ribosomal large subunit biogenesis; peptide biosynthetic process; macromolecule metabolic process; amide metabolic process; amide biosynthetic process; cellular …	nucleic acid binding; RNA binding; mRNA binding; structural constituent of ribosome; structural molecule activity; binding; organic cyclic compound binding; heterocyclic compound binding; RNA binding; structural constituent of ribosome	intracellular anatomical structure; nucleus; nucleolus; cytoplasm; vacuole; vacuolar membrane; endoplasmic reticulum; cytosol; ribosome; cell-cell junction; plasmodesma; chloroplast; plastid; endomembrane system; large ribosomal subunit; membrane; cytosolic large ribosomal subunit; cytosolic ribosome; cell junction; organelle membrane; membrane-enclosed lumen; nuclear lumen; protein-containing co…	Ribosomal_L14e	GO:0006412; GO:0006518; GO:0008150; GO:0008152; GO:0009058; GO:0009059; GO:0009987; GO:0010467; GO:0019538; GO:0022613; GO:0042254; GO:0042273; GO:0043043; GO:0043170; GO:0043603; GO:0043604; GO:0044085; GO:0044237; GO:0044238; GO:0044249; GO:0044267; GO:0071840; GO:1901564; GO:1901566; GO:0006412; GO:0042273	GO:0003674; GO:0003676; GO:0003723; GO:0003729; GO:0003735; GO:0005198; GO:0005488; GO:0097159; GO:1901363; GO:0003723; GO:0003735	GO:0005575; GO:0005622; GO:0005634; GO:0005730; GO:0005737; GO:0005773; GO:0005774; GO:0005783; GO:0005829; GO:0005840; GO:0005911; GO:0009506; GO:0009507; GO:0009536; GO:0012505; GO:0015934; GO:0016020; GO:0022625; GO:0022626; GO:0030054; GO:0031090; GO:0031974; GO:0031981; GO:0032991; GO:0043226; GO:0043227; GO:0043228; GO:0043229; GO:0043231; GO:0043232; GO:0043233; GO:0044391; GO:0055044; GO:…	AT4G27090	AT4G27090.1	RPL14B	tr|A0A1J6IVX1|A0A1J6IVX1_NICAT 60s ribosomal protein l14-2 OS=Nicotiana attenuata OX=49451 GN=RPL14B PE=3 SV=1	ko03010,map03010	60s ribosomal protein l14-2	Nicotiana benthamiana	AT4G27090	RPL14	Nbe.v1.1.chr16g41660.1	cellular_component	GO:0005575	molecular_function	GO:0003674	translation	GO:0006412	Niben101Scf00944g06005.1
Nbe.v1.s00040g24920	cytoplasmic translation	mRNA binding; structural constituent of ribosome	cytosolic large ribosomal subunit	Ribosomal_L15e	GO:0002181	GO:0003729; GO:0003735	GO:0022625	AT4G16720	AT4G16720.1	-	tr|A0A3Q7HRU2|A0A3Q7HRU2_SOLLC Ribosomal protein L15 OS=Solanum lycopersicum OX=4081 PE=3 SV=1	ko03010,map03010	Ribosomal protein L15	Nicotiana benthamiana	AT4G16720	RPL15	Nbe.v1.1.chr09g24920.1
Nbe.v1.s00100g02700	cytoplasmic translation	mRNA binding; structural constituent of ribosome	cytosolic large ribosomal subunit	Ribosomal_L15e	GO:0002181	GO:0003729; GO:0003735	GO:0022625	AT4G16720	AT4G16720.1	LOC107820076	tr|A0A1S4CKQ5|A0A1S4CKQ5_TOBAC Ribosomal protein L15 OS=Nicotiana tabacum OX=4097 GN=LOC107820076 PE=3 SV=1	ko03010,map03010	Ribosomal protein L15	Nicotiana benthamiana	AT4G16720	RPL15	Nbe.v1.1.chr07g02700.1							Niben101Scf21171g00004.1
Nbe.v1.s00140g27490	cytoplasmic translation	mRNA binding; structural constituent of ribosome	cytosolic large ribosomal subunit	Ribosomal_L15e	GO:0002181	GO:0003729; GO:0003735	GO:0022625	AT4G16720	AT4G16720.1	LOC107763095	tr|A0A1S3XB30|A0A1S3XB30_TOBAC Ribosomal protein L15 OS=Nicotiana tabacum OX=4097 GN=LOC107763095 PE=3 SV=1	ko03010,map03010	Ribosomal protein L15	Nicotiana benthamiana	AT4G16720	RPL15	Nbe.v1.1.chr14g27490.1							Niben101Scf00781g03013.1
Nbe.v1.s00150g00510	cytoplasmic translation	mRNA binding; structural constituent of ribosome	cytosolic large ribosomal subunit	Ribosomal_L15e	GO:0002181	GO:0003729; GO:0003735	GO:0022625	AT4G17390	AT4G17390.1	LOC107765511	tr|A0A1S3XIA7|A0A1S3XIA7_TOBAC Ribosomal protein L15 OS=Nicotiana tabacum OX=4097 GN=LOC107765511 PE=3 SV=1	ko03010,map03010	Ribosomal protein L15	Nicotiana benthamiana	AT4G17390	RPL15	Nbe.v1.1.chr03g00510.1
Nbe.v1.s00150g17480	cytoplasmic translation	mRNA binding; structural constituent of ribosome	cytosolic large ribosomal subunit	Ribosomal_L15e	GO:0002181	GO:0003729; GO:0003735	GO:0022625	AT4G16720	AT4G16720.1	LOC107820076	tr|A0A1S4CKQ5|A0A1S4CKQ5_TOBAC Ribosomal protein L15 OS=Nicotiana tabacum OX=4097 GN=LOC107820076 PE=3 SV=1	ko03010,map03010	Ribosomal protein L15	Nicotiana benthamiana	AT4G16720	RPL15	Nbe.v1.1.chr03g17480.1							Niben101Scf02182g18003.1
Nbe.v1.s00150g17520	cytoplasmic translation	mRNA binding; structural constituent of ribosome	cytosolic large ribosomal subunit	Ribosomal_L15e	GO:0002181	GO:0003729; GO:0003735	GO:0022625	AT4G16720	AT4G16720.1	LOC107820076	tr|A0A1S4CKQ5|A0A1S4CKQ5_TOBAC Ribosomal protein L15 OS=Nicotiana tabacum OX=4097 GN=LOC107820076 PE=3 SV=1	ko03010,map03010	Ribosomal protein L15	Nicotiana benthamiana	AT4G16720	RPL15	Nbe.v1.1.chr03g17520.1							Niben101Scf02182g18008.1
Nbe.v1.s00040g32520	homeostatic process; homeostasis of number of cells; hematopoietic stem cell homeostasis; biological regulation; regulation of biological quality; cytoplasmic translation	structural constituent of ribosome	cytosolic large ribosomal subunit	Ribosomal_L22	GO:0008150; GO:0042592; GO:0048872; GO:0061484; GO:0065007; GO:0065008; GO:0002181	GO:0003735	GO:0022625	AT1G27400	AT1G27400.1	RPL17A_0	tr|A0A1J6KNU2|A0A1J6KNU2_NICAT 50S ribosomal protein L22, chloroplastic (Fragment) OS=Nicotiana attenuata OX=49451 GN=RPL17A_0 PE=3 SV=1	ko03010,map03010	50S ribosomal protein L22, chloroplastic (Fragment)	Nicotiana benthamiana	AT1G27400	RPL17	Nbe.v1.1.chr09g32520.1					biological_process	GO:0008150	Niben101Scf05583g00011.1
Nbe.v1.s00100g26640	homeostatic process; homeostasis of number of cells; hematopoietic stem cell homeostasis; biological regulation; regulation of biological quality; cytoplasmic translation	structural constituent of ribosome	cytosolic large ribosomal subunit	Ribosomal_L22	GO:0008150; GO:0042592; GO:0048872; GO:0061484; GO:0065007; GO:0065008; GO:0002181	GO:0003735	GO:0022625	AT1G67430	AT1G67430.1	LOC107817504	tr|A0A1S4CCH0|A0A1S4CCH0_TOBAC 50S ribosomal protein L22, chloroplastic OS=Nicotiana tabacum OX=4097 GN=LOC107817504 PE=3 SV=1	ko03010,map03010	50S ribosomal protein L22, chloroplastic	Nicotiana benthamiana	AT1G67430	RPL17	Nbe.v1.1.chr07g26640.1					biological_process	GO:0008150	Niben101Scf03776g00003.1
Nbe.v1.s00110g22110	homeostatic process; homeostasis of number of cells; hematopoietic stem cell homeostasis; biological regulation; regulation of biological quality; cytoplasmic translation	structural constituent of ribosome	cytosolic large ribosomal subunit	Ribosomal_L22	GO:0008150; GO:0042592; GO:0048872; GO:0061484; GO:0065007; GO:0065008; GO:0002181	GO:0003735	GO:0022625	AT1G27400	AT1G27400.1	RPL17A_1	tr|A0A1J6JC71|A0A1J6JC71_NICAT 50S ribosomal protein L22, chloroplastic OS=Nicotiana attenuata OX=49451 GN=RPL17A_1 PE=3 SV=1	ko03010,map03010	50S ribosomal protein L22, chloroplastic	Nicotiana benthamiana	AT1G27400	RPL17	Nbe.v1.1.chr18g22110.1					biological_process	GO:0008150	Niben101Scf10885g00015.1
Nbe.v1.s00120g27510	cytoplasmic translation	structural constituent of ribosome	cytosolic large ribosomal subunit	Ribosomal_L22	GO:0002181	GO:0003735	GO:0022625	AT1G27400	AT1G27400.1	LOC107832413	tr|A0A1S4DQP0|A0A1S4DQP0_TOBAC 50S ribosomal protein L22, chloroplastic OS=Nicotiana tabacum OX=4097 GN=LOC107832413 PE=3 SV=1	ko03010,map03010	50S ribosomal protein L22, chloroplastic	Nicotiana benthamiana	AT1G27400	RPL17	Nbe.v1.1.chr13g27510.1							Niben101Scf19230g01011.1
Nbe.v1.s00150g31110	cytoplasmic translation	structural constituent of ribosome	cytosolic large ribosomal subunit	Ribosomal_L22	GO:0002181	GO:0003735	GO:0022625	AT1G27400	AT1G27400.1	LOC107832413	tr|A0A1S4DQP0|A0A1S4DQP0_TOBAC 50S ribosomal protein L22, chloroplastic OS=Nicotiana tabacum OX=4097 GN=LOC107832413 PE=3 SV=1	ko03010,map03010	50S ribosomal protein L22, chloroplastic	Nicotiana benthamiana	AT1G27400	RPL17	Nbe.v1.1.chr03g31110.1							Niben101Scf05750g04010.1
Nbe.v1.s00160g10330	homeostatic process; homeostasis of number of cells; hematopoietic stem cell homeostasis; biological regulation; regulation of biological quality; cytoplasmic translation	structural constituent of ribosome	cytosolic large ribosomal subunit	Ribosomal_L22	GO:0008150; GO:0042592; GO:0048872; GO:0061484; GO:0065007; GO:0065008; GO:0002181	GO:0003735	GO:0022625	AT1G67430	AT1G67430.1	-	tr|A0A3Q7H1B1|A0A3Q7H1B1_SOLLC 60S ribosomal protein L17 OS=Solanum lycopersicum OX=4081 PE=3 SV=1	ko03010,map03010	60S ribosomal protein L17	Nicotiana benthamiana	AT1G67430	RPL17	Nbe.v1.1.chr01g10330.1					biological_process	GO:0008150	Niben101Scf00934g00004.1
Nbe.v1.s00170g31840	homeostatic process; homeostasis of number of cells; hematopoietic stem cell homeostasis; biological regulation; regulation of biological quality; cytoplasmic translation	structural constituent of ribosome	cytosolic large ribosomal subunit	Ribosomal_L22	GO:0008150; GO:0042592; GO:0048872; GO:0061484; GO:0065007; GO:0065008; GO:0002181	GO:0003735	GO:0022625	AT1G27400	AT1G27400.1	RPL17A_0	tr|A0A1J6KNU2|A0A1J6KNU2_NICAT 50S ribosomal protein L22, chloroplastic (Fragment) OS=Nicotiana attenuata OX=49451 GN=RPL17A_0 PE=3 SV=1	ko03010,map03010	50S ribosomal protein L22, chloroplastic (Fragment)	Nicotiana benthamiana	AT1G27400	RPL17	Nbe.v1.1.chr11g31840.1					biological_process	GO:0008150	Niben101Scf08544g01001.1
Nbe.v1.s00200g17250	cytoplasmic translation	structural constituent of ribosome	cytosolic large ribosomal subunit	Ribosomal_L22	GO:0002181	GO:0003735	GO:0022625	AT1G27400	AT1G27400.1	LOC107832413	tr|A0A1S4DQP0|A0A1S4DQP0_TOBAC 50S ribosomal protein L22, chloroplastic OS=Nicotiana tabacum OX=4097 GN=LOC107832413 PE=3 SV=1	ko03010,map03010	50S ribosomal protein L22, chloroplastic	Nicotiana benthamiana	AT1G27400	RPL17	Nbe.v1.1.chr16g48660.1							Niben101Scf04871g23001.1
Nbe.v1.s00070g27140	translation; peptide metabolic process; metabolic process; biosynthetic process; macromolecule biosynthetic process; cellular process; gene expression; protein metabolic process; peptide biosynthetic process; macromolecule metabolic process; amide metabolic process; amide biosynthetic process; cellular metabolic process; primary metabolic process; cellular biosynthetic process; protein metabolic …	nucleic acid binding; RNA binding; mRNA binding; structural constituent of ribosome; structural molecule activity; binding; organic cyclic compound binding; heterocyclic compound binding; mRNA binding; structural constituent of ribosome	intracellular anatomical structure; cytoplasm; vacuole; vacuolar membrane; cytosol; ribosome; plasma membrane; cell-cell junction; plasmodesma; chloroplast; plastid; large ribosomal subunit; membrane; cytosolic large ribosomal subunit; cytosolic ribosome; cell junction; organelle membrane; protein-containing complex; organelle; membrane-bounded organelle; non-membrane-bounded organelle; intracell…	Ribosomal_L18	GO:0006412; GO:0006518; GO:0008150; GO:0008152; GO:0009058; GO:0009059; GO:0009987; GO:0010467; GO:0019538; GO:0043043; GO:0043170; GO:0043603; GO:0043604; GO:0044237; GO:0044238; GO:0044249; GO:0044267; GO:1901564; GO:1901566; GO:0006412	GO:0003674; GO:0003676; GO:0003723; GO:0003729; GO:0003735; GO:0005198; GO:0005488; GO:0097159; GO:1901363; GO:0003729; GO:0003735	GO:0005575; GO:0005622; GO:0005737; GO:0005773; GO:0005774; GO:0005829; GO:0005840; GO:0005886; GO:0005911; GO:0009506; GO:0009507; GO:0009536; GO:0015934; GO:0016020; GO:0022625; GO:0022626; GO:0030054; GO:0031090; GO:0032991; GO:0043226; GO:0043227; GO:0043228; GO:0043229; GO:0043231; GO:0043232; GO:0044391; GO:0055044; GO:0071944; GO:0098588; GO:0098805; GO:1990904; GO:0022625	AT3G05590	AT3G05590.1	LOC107829149	tr|A0A1S4DF55|A0A1S4DF55_TOBAC 60S ribosomal protein L18-2-like OS=Nicotiana tabacum OX=4097 GN=LOC107829149 PE=3 SV=1	ko03010,map03010	60S ribosomal protein L18-2-like	Nicotiana benthamiana	RPL18	RPL18	Nbe.v1.1.chr12g27140.1	cellular_component	GO:0005575	molecular_function	GO:0003674	translation	GO:0006412	Niben101Scf03969g03001.1
Nbe.v1.s00160g28960	translation; peptide metabolic process; metabolic process; biosynthetic process; macromolecule biosynthetic process; cellular process; gene expression; protein metabolic process; peptide biosynthetic process; macromolecule metabolic process; amide metabolic process; amide biosynthetic process; cellular metabolic process; primary metabolic process; cellular biosynthetic process; protein metabolic …	nucleic acid binding; RNA binding; mRNA binding; structural constituent of ribosome; structural molecule activity; binding; organic cyclic compound binding; heterocyclic compound binding; mRNA binding; structural constituent of ribosome	intracellular anatomical structure; cytoplasm; vacuole; vacuolar membrane; cytosol; ribosome; plasma membrane; cell-cell junction; plasmodesma; chloroplast; plastid; large ribosomal subunit; membrane; cytosolic large ribosomal subunit; cytosolic ribosome; cell junction; organelle membrane; protein-containing complex; organelle; membrane-bounded organelle; non-membrane-bounded organelle; intracell…	Ribosomal_L18	GO:0006412; GO:0006518; GO:0008150; GO:0008152; GO:0009058; GO:0009059; GO:0009987; GO:0010467; GO:0019538; GO:0043043; GO:0043170; GO:0043603; GO:0043604; GO:0044237; GO:0044238; GO:0044249; GO:0044267; GO:1901564; GO:1901566; GO:0006412	GO:0003674; GO:0003676; GO:0003723; GO:0003729; GO:0003735; GO:0005198; GO:0005488; GO:0097159; GO:1901363; GO:0003729; GO:0003735	GO:0005575; GO:0005622; GO:0005737; GO:0005773; GO:0005774; GO:0005829; GO:0005840; GO:0005886; GO:0005911; GO:0009506; GO:0009507; GO:0009536; GO:0015934; GO:0016020; GO:0022625; GO:0022626; GO:0030054; GO:0031090; GO:0032991; GO:0043226; GO:0043227; GO:0043228; GO:0043229; GO:0043231; GO:0043232; GO:0044391; GO:0055044; GO:0071944; GO:0098588; GO:0098805; GO:1990904; GO:0022625	AT3G05590	AT3G05590.1	LOC107829149	tr|A0A1S4DF55|A0A1S4DF55_TOBAC 60S ribosomal protein L18-2-like OS=Nicotiana tabacum OX=4097 GN=LOC107829149 PE=3 SV=1	ko03010,map03010	60S ribosomal protein L18-2-like	Nicotiana benthamiana	RPL18	RPL18	Nbe.v1.1.chr01g28960.1	cellular_component	GO:0005575	molecular_function	GO:0003674	translation	GO:0006412	Niben101Scf00369g18019.1
Nbe.v1.s00170g00430	translation; peptide metabolic process; metabolic process; biosynthetic process; macromolecule biosynthetic process; cellular process; gene expression; protein metabolic process; peptide biosynthetic process; macromolecule metabolic process; amide metabolic process; amide biosynthetic process; cellular metabolic process; primary metabolic process; cellular biosynthetic process; protein metabolic …	nucleic acid binding; RNA binding; mRNA binding; structural constituent of ribosome; structural molecule activity; binding; organic cyclic compound binding; heterocyclic compound binding; mRNA binding; structural constituent of ribosome	intracellular anatomical structure; cytoplasm; vacuole; vacuolar membrane; cytosol; ribosome; plasma membrane; cell-cell junction; plasmodesma; chloroplast; plastid; large ribosomal subunit; membrane; cytosolic large ribosomal subunit; cytosolic ribosome; cell junction; organelle membrane; protein-containing complex; organelle; membrane-bounded organelle; non-membrane-bounded organelle; intracell…	Ribosomal_L18	GO:0006412; GO:0006518; GO:0008150; GO:0008152; GO:0009058; GO:0009059; GO:0009987; GO:0010467; GO:0019538; GO:0043043; GO:0043170; GO:0043603; GO:0043604; GO:0044237; GO:0044238; GO:0044249; GO:0044267; GO:1901564; GO:1901566; GO:0006412	GO:0003674; GO:0003676; GO:0003723; GO:0003729; GO:0003735; GO:0005198; GO:0005488; GO:0097159; GO:1901363; GO:0003729; GO:0003735	GO:0005575; GO:0005622; GO:0005737; GO:0005773; GO:0005774; GO:0005829; GO:0005840; GO:0005886; GO:0005911; GO:0009506; GO:0009507; GO:0009536; GO:0015934; GO:0016020; GO:0022625; GO:0022626; GO:0030054; GO:0031090; GO:0032991; GO:0043226; GO:0043227; GO:0043228; GO:0043229; GO:0043231; GO:0043232; GO:0044391; GO:0055044; GO:0071944; GO:0098588; GO:0098805; GO:1990904; GO:0022625	AT3G05590	AT3G05590.1	LOC107778886	tr|A0A1S3YRL6|A0A1S3YRL6_TOBAC 60S ribosomal protein L18-2 isoform X2 OS=Nicotiana tabacum OX=4097 GN=LOC107778886 PE=3 SV=1	ko03010,map03010	60S ribosomal protein L18-2 isoform X2	Nicotiana benthamiana	RPL18	RPL18	Nbe.v1.1.chr11g00430.1	cellular_component	GO:0005575	molecular_function	GO:0003674	translation	GO:0006412	Niben101Scf10737g00008.1
Nbe.v1.s00170g41170	translation; peptide metabolic process; metabolic process; biosynthetic process; macromolecule biosynthetic process; cellular process; gene expression; protein metabolic process; peptide biosynthetic process; macromolecule metabolic process; amide metabolic process; amide biosynthetic process; cellular metabolic process; primary metabolic process; cellular biosynthetic process; protein metabolic …	nucleic acid binding; RNA binding; mRNA binding; structural constituent of ribosome; structural molecule activity; binding; organic cyclic compound binding; heterocyclic compound binding; mRNA binding; structural constituent of ribosome	intracellular anatomical structure; cytoplasm; vacuole; vacuolar membrane; cytosol; ribosome; plasma membrane; cell-cell junction; plasmodesma; chloroplast; plastid; large ribosomal subunit; membrane; cytosolic large ribosomal subunit; cytosolic ribosome; cell junction; organelle membrane; protein-containing complex; organelle; membrane-bounded organelle; non-membrane-bounded organelle; intracell…	Ribosomal_L18	GO:0006412; GO:0006518; GO:0008150; GO:0008152; GO:0009058; GO:0009059; GO:0009987; GO:0010467; GO:0019538; GO:0043043; GO:0043170; GO:0043603; GO:0043604; GO:0044237; GO:0044238; GO:0044249; GO:0044267; GO:1901564; GO:1901566; GO:0006412	GO:0003674; GO:0003676; GO:0003723; GO:0003729; GO:0003735; GO:0005198; GO:0005488; GO:0097159; GO:1901363; GO:0003729; GO:0003735	GO:0005575; GO:0005622; GO:0005737; GO:0005773; GO:0005774; GO:0005829; GO:0005840; GO:0005886; GO:0005911; GO:0009506; GO:0009507; GO:0009536; GO:0015934; GO:0016020; GO:0022625; GO:0022626; GO:0030054; GO:0031090; GO:0032991; GO:0043226; GO:0043227; GO:0043228; GO:0043229; GO:0043231; GO:0043232; GO:0044391; GO:0055044; GO:0071944; GO:0098588; GO:0098805; GO:1990904; GO:0022625	AT3G05590	AT3G05590.1	LOC107829149	tr|A0A1S4DF55|A0A1S4DF55_TOBAC 60S ribosomal protein L18-2-like OS=Nicotiana tabacum OX=4097 GN=LOC107829149 PE=3 SV=1	ko03010,map03010	60S ribosomal protein L18-2-like	Nicotiana benthamiana	RPL18	RPL18	Nbe.v1.1.chr11g41170.1	cellular_component	GO:0005575	molecular_function	GO:0003674	translation	GO:0006412	Niben101Scf01628g04009.1
Nbe.v1.s00180g12820	translation; peptide metabolic process; metabolic process; biosynthetic process; macromolecule biosynthetic process; cellular process; gene expression; protein metabolic process; peptide biosynthetic process; macromolecule metabolic process; amide metabolic process; amide biosynthetic process; cellular metabolic process; primary metabolic process; cellular biosynthetic process; protein metabolic …	nucleic acid binding; RNA binding; mRNA binding; structural constituent of ribosome; structural molecule activity; binding; organic cyclic compound binding; heterocyclic compound binding; mRNA binding; structural constituent of ribosome	intracellular anatomical structure; cytoplasm; vacuole; vacuolar membrane; cytosol; ribosome; plasma membrane; cell-cell junction; plasmodesma; chloroplast; plastid; large ribosomal subunit; membrane; cytosolic large ribosomal subunit; cytosolic ribosome; cell junction; organelle membrane; protein-containing complex; organelle; membrane-bounded organelle; non-membrane-bounded organelle; intracell…	Ribosomal_L18	GO:0006412; GO:0006518; GO:0008150; GO:0008152; GO:0009058; GO:0009059; GO:0009987; GO:0010467; GO:0019538; GO:0043043; GO:0043170; GO:0043603; GO:0043604; GO:0044237; GO:0044238; GO:0044249; GO:0044267; GO:1901564; GO:1901566; GO:0006412	GO:0003674; GO:0003676; GO:0003723; GO:0003729; GO:0003735; GO:0005198; GO:0005488; GO:0097159; GO:1901363; GO:0003729; GO:0003735	GO:0005575; GO:0005622; GO:0005737; GO:0005773; GO:0005774; GO:0005829; GO:0005840; GO:0005886; GO:0005911; GO:0009506; GO:0009507; GO:0009536; GO:0015934; GO:0016020; GO:0022625; GO:0022626; GO:0030054; GO:0031090; GO:0032991; GO:0043226; GO:0043227; GO:0043228; GO:0043229; GO:0043231; GO:0043232; GO:0044391; GO:0055044; GO:0071944; GO:0098588; GO:0098805; GO:1990904; GO:0022625	AT3G05590	AT3G05590.1	RPL18B_2	tr|A0A314LEQ6|A0A314LEQ6_NICAT 60s ribosomal protein l18-2 OS=Nicotiana attenuata OX=49451 GN=RPL18B_2 PE=3 SV=1	ko03010,map03010	60s ribosomal protein l18-2	Nicotiana benthamiana	RPL18	RPL18	Nbe.v1.1.chr16g12820.1	cellular_component	GO:0005575	molecular_function	GO:0003674	translation	GO:0006412
Nbe.v1.s00190g16710	translation; peptide metabolic process; metabolic process; biosynthetic process; macromolecule biosynthetic process; cellular process; gene expression; protein metabolic process; peptide biosynthetic process; macromolecule metabolic process; amide metabolic process; amide biosynthetic process; cellular metabolic process; primary metabolic process; cellular biosynthetic process; protein metabolic …	nucleic acid binding; RNA binding; mRNA binding; structural constituent of ribosome; structural molecule activity; binding; organic cyclic compound binding; heterocyclic compound binding; mRNA binding; structural constituent of ribosome	intracellular anatomical structure; cytoplasm; vacuole; vacuolar membrane; cytosol; ribosome; plasma membrane; cell-cell junction; plasmodesma; chloroplast; plastid; large ribosomal subunit; membrane; cytosolic large ribosomal subunit; cytosolic ribosome; cell junction; organelle membrane; protein-containing complex; organelle; membrane-bounded organelle; non-membrane-bounded organelle; intracell…	Ribosomal_L18	GO:0006412; GO:0006518; GO:0008150; GO:0008152; GO:0009058; GO:0009059; GO:0009987; GO:0010467; GO:0019538; GO:0043043; GO:0043170; GO:0043603; GO:0043604; GO:0044237; GO:0044238; GO:0044249; GO:0044267; GO:1901564; GO:1901566; GO:0006412	GO:0003674; GO:0003676; GO:0003723; GO:0003729; GO:0003735; GO:0005198; GO:0005488; GO:0097159; GO:1901363; GO:0003729; GO:0003735	GO:0005575; GO:0005622; GO:0005737; GO:0005773; GO:0005774; GO:0005829; GO:0005840; GO:0005886; GO:0005911; GO:0009506; GO:0009507; GO:0009536; GO:0015934; GO:0016020; GO:0022625; GO:0022626; GO:0030054; GO:0031090; GO:0032991; GO:0043226; GO:0043227; GO:0043228; GO:0043229; GO:0043231; GO:0043232; GO:0044391; GO:0055044; GO:0071944; GO:0098588; GO:0098805; GO:1990904; GO:0022625	AT3G05590	AT3G05590.1	RPL18B_2	tr|A0A314LEQ6|A0A314LEQ6_NICAT 60s ribosomal protein l18-2 OS=Nicotiana attenuata OX=49451 GN=RPL18B_2 PE=3 SV=1	ko03010,map03010	60s ribosomal protein l18-2	Nicotiana benthamiana	RPL18	RPL18	Nbe.v1.1.chr15g16710.1	cellular_component	GO:0005575	molecular_function	GO:0003674	translation	GO:0006412	Niben101Scf05298g06002.1
Nbe.v1.s00040g25890	translation	structural constituent of ribosome	cytosolic large ribosomal subunit	Ribosomal_L18A	GO:0006412	GO:0003735	GO:0022625	AT2G34480	AT2G34480.2	LOC104210311	tr|A0A1U7V5H1|A0A1U7V5H1_NICSY 60S ribosomal protein L18a OS=Nicotiana sylvestris OX=4096 GN=LOC104210311 PE=3 SV=1	ko03010,map03010	60S ribosomal protein L18a	Nicotiana benthamiana	AT2G34480	RPL18a	Nbe.v1.1.chr09g25890.1					translation	GO:0006412	Niben101Scf08523g00026.1
Nbe.v1.s00060g40300	translation	structural constituent of ribosome	cytosolic large ribosomal subunit	Ribosomal_L18A	GO:0006412	GO:0003735	GO:0022625	AT3G14600	AT3G14600.1	RPL18A_2	tr|A0A1J6KA77|A0A1J6KA77_NICAT 60s ribosomal protein l18a (Fragment) OS=Nicotiana attenuata OX=49451 GN=RPL18A_2 PE=3 SV=1	ko03010,map03010	60s ribosomal protein l18a (Fragment)	Nicotiana benthamiana	AT3G14600	RPL18a	Nbe.v1.1.chr19g40300.1					translation	GO:0006412	Niben101Scf08792g00007.1
Nbe.v1.s00090g12310	translation	structural constituent of ribosome	cytosolic large ribosomal subunit	Ribosomal_L18A	GO:0006412	GO:0003735	GO:0022625	AT3G14600	AT3G14600.1	RPL18A_2	tr|A0A1J6KA77|A0A1J6KA77_NICAT 60s ribosomal protein l18a (Fragment) OS=Nicotiana attenuata OX=49451 GN=RPL18A_2 PE=3 SV=1	ko03010,map03010	60s ribosomal protein l18a (Fragment)	Nicotiana benthamiana	AT3G14600	RPL18a	Nbe.v1.1.chr02g12310.1					translation	GO:0006412	Niben101Scf07728g00002.1
Nbe.v1.s00100g10270	translation	structural constituent of ribosome	cytosolic large ribosomal subunit	Ribosomal_L18A	GO:0006412	GO:0003735	GO:0022625	AT3G14600	AT3G14600.1	LOC107828661	tr|A0A1S4DDK3|A0A1S4DDK3_TOBAC 60S ribosomal protein L18a OS=Nicotiana tabacum OX=4097 GN=LOC107828661 PE=3 SV=1	ko03010,map03010	60S ribosomal protein L18a	Nicotiana benthamiana	AT3G14600	RPL18a	Nbe.v1.1.chr07g10270.1					translation	GO:0006412
Nbe.v1.s00180g18360	translation	structural constituent of ribosome	cytosolic large ribosomal subunit	Ribosomal_L18A	GO:0006412	GO:0003735	GO:0022625	AT2G34480	AT2G34480.1	LOC104210311	tr|A0A1U7V5H1|A0A1U7V5H1_NICSY 60S ribosomal protein L18a OS=Nicotiana sylvestris OX=4096 GN=LOC104210311 PE=3 SV=1	ko03010,map03010	60S ribosomal protein L18a	Nicotiana benthamiana	AT2G34480	RPL18a	Nbe.v1.1.chr16g18360.1					translation	GO:0006412	Niben101Ctg13427g00002.1
Nbe.v1.s00180g18990	translation	structural constituent of ribosome	cytosolic large ribosomal subunit	Ribosomal_L18A	GO:0006412	GO:0003735	GO:0022625	AT3G14600	AT3G14600.1	LOC107828661	tr|A0A1S4DDK3|A0A1S4DDK3_TOBAC 60S ribosomal protein L18a OS=Nicotiana tabacum OX=4097 GN=LOC107828661 PE=3 SV=1	ko03010,map03010	60S ribosomal protein L18a	Nicotiana benthamiana	AT3G14600	RPL18a	Nbe.v1.1.chr16g18990.1					translation	GO:0006412	Niben101Scf12017g00012.1
Nbe.v1.s00200g12930	translation	structural constituent of ribosome	cytosolic large ribosomal subunit	Ribosomal_L18A	GO:0006412	GO:0003735	GO:0022625	AT2G34480	AT2G34480.2	LOC104210311	tr|A0A1U7V5H1|A0A1U7V5H1_NICSY 60S ribosomal protein L18a OS=Nicotiana sylvestris OX=4096 GN=LOC104210311 PE=3 SV=1	ko03010,map03010	60S ribosomal protein L18a	Nicotiana benthamiana	AT2G34480	RPL18a	Nbe.v1.1.chr16g44340.1					translation	GO:0006412	Niben101Scf02613g02007.1
Nbe.v1.s00200g12940	translation	structural constituent of ribosome	cytosolic large ribosomal subunit	Ribosomal_L18A	GO:0006412	GO:0003735	GO:0022625	AT2G34480	AT2G34480.2	LOC104210311	tr|A0A1U7V5H1|A0A1U7V5H1_NICSY 60S ribosomal protein L18a OS=Nicotiana sylvestris OX=4096 GN=LOC104210311 PE=3 SV=1	ko03010,map03010	60S ribosomal protein L18a	Nicotiana benthamiana	AT2G34480	RPL18a	Nbe.v1.1.chr16g44350.1					translation	GO:0006412	Niben101Scf02613g02012.1
Nbe.v1.s00040g36790			ribosome; membrane	-			GO:0005840; GO:0016020	AT1G17080	AT1G17080.1	LOC107831710	tr|A0A1S4DNI8|A0A1S4DNI8_TOBAC 60S ribosomal protein L18a-like protein OS=Nicotiana tabacum OX=4097 GN=LOC107831710 PE=4 SV=1	-	60S ribosomal protein L18a-like protein	Nicotiana benthamiana	AT1G17080	RPL18aA	Nbe.v1.1.chr09g36790.1	ribosome	GO:0005840					Niben101Scf02971g04010.1
Nbe.v1.s00060g40310			ribosome; membrane	-			GO:0005840; GO:0016020	AT1G17080	AT1G17080.1	LOC107825033	tr|A0A1S4D1Q5|A0A1S4D1Q5_TOBAC 60S ribosomal protein L18a-like protein OS=Nicotiana tabacum OX=4097 GN=LOC107825033 PE=4 SV=1	-	60S ribosomal protein L18a-like protein	Nicotiana benthamiana	AT1G17080	RPL18aA	Nbe.v1.1.chr19g40310.1	ribosome	GO:0005840
Nbe.v1.s00090g12320			ribosome; membrane	-			GO:0005840; GO:0016020	AT1G17080	AT1G17080.1	LOC107828802	tr|A0A1S4DE94|A0A1S4DE94_TOBAC 60S ribosomal protein L18a-like protein OS=Nicotiana tabacum OX=4097 GN=LOC107828802 PE=4 SV=1	-	60S ribosomal protein L18a-like protein	Nicotiana benthamiana	AT1G17080	RPL18aA	Nbe.v1.1.chr02g12320.1	ribosome	GO:0005840					Niben101Scf07728g00001.1
Nbe.v1.s00150g10030			ribosome; membrane	-			GO:0005840; GO:0016020	AT1G17080	AT1G17080.1	LOC107831710	tr|A0A1S4DNI8|A0A1S4DNI8_TOBAC 60S ribosomal protein L18a-like protein OS=Nicotiana tabacum OX=4097 GN=LOC107831710 PE=4 SV=1	-	60S ribosomal protein L18a-like protein	Nicotiana benthamiana	AT1G17080	RPL18aA	Nbe.v1.1.chr03g10030.1	ribosome	GO:0005840					Niben101Scf04724g00010.1
Nbe.v1.s00030g28170	translation	RNA binding; structural constituent of ribosome	cytosolic large ribosomal subunit	Ribosomal_L19e	GO:0006412	GO:0003723; GO:0003735	GO:0022625	AT3G16780	AT3G16780.1	RPL19B_1	tr|A0A1J6J807|A0A1J6J807_NICAT Ribosomal protein L19 OS=Nicotiana attenuata OX=49451 GN=RPL19B_1 PE=3 SV=1	ko03010,map03010	Ribosomal protein L19	Nicotiana benthamiana	AT3G16780	RPL19B	Nbe.v1.1.chr05g28170.1			RNA binding	GO:0003723	translation	GO:0006412	Niben101Scf03390g04001.1
Nbe.v1.s00040g16740	translation	RNA binding; structural constituent of ribosome	cytosolic large ribosomal subunit	Ribosomal_L19e	GO:0006412	GO:0003723; GO:0003735	GO:0022625	AT3G16780	AT3G16780.1	LOC107789275	tr|A0A1S3ZQK3|A0A1S3ZQK3_TOBAC Ribosomal protein L19 OS=Nicotiana tabacum OX=4097 GN=LOC107789275 PE=3 SV=1	ko03010,map03010	Ribosomal protein L19	Nicotiana benthamiana	AT3G16780	RPL19B	Nbe.v1.1.chr09g16740.1			RNA binding	GO:0003723	translation	GO:0006412	Niben101Scf03523g01022.1
Nbe.v1.s00060g12100	translation	RNA binding; structural constituent of ribosome	cytosolic large ribosomal subunit	Ribosomal_L19e	GO:0006412	GO:0003723; GO:0003735	GO:0022625	AT3G16780	AT3G16780.1	RPL19B_1	tr|A0A1J6J807|A0A1J6J807_NICAT Ribosomal protein L19 OS=Nicotiana attenuata OX=49451 GN=RPL19B_1 PE=3 SV=1	ko03010,map03010	Ribosomal protein L19	Nicotiana benthamiana	AT3G16780	RPL19B	Nbe.v1.1.chr19g12100.1			RNA binding	GO:0003723	translation	GO:0006412
Nbe.v1.s00070g44150	translation	RNA binding; structural constituent of ribosome	cytosolic large ribosomal subunit	Ribosomal_L19e	GO:0006412	GO:0003723; GO:0003735	GO:0022625	AT3G16780	AT3G16780.1	LOC107789275	tr|A0A1S3ZQK3|A0A1S3ZQK3_TOBAC Ribosomal protein L19 OS=Nicotiana tabacum OX=4097 GN=LOC107789275 PE=3 SV=1	ko03010,map03010	Ribosomal protein L19	Nicotiana benthamiana	AT3G16780	RPL19B	Nbe.v1.1.chr12g44150.1			RNA binding	GO:0003723	translation	GO:0006412	Niben101Scf03706g02013.1
Nbe.v1.s00160g12890	translation	RNA binding; structural constituent of ribosome	cytosolic large ribosomal subunit	Ribosomal_L19e	GO:0006412	GO:0003723; GO:0003735	GO:0022625	AT3G16780	AT3G16780.1	RPL19B_0	tr|A0A1J6ISD7|A0A1J6ISD7_NICAT Ribosomal protein L19 OS=Nicotiana attenuata OX=49451 GN=RPL19B_0 PE=3 SV=1	ko03010,map03010	Ribosomal protein L19	Nicotiana benthamiana	AT3G16780	RPL19B	Nbe.v1.1.chr01g12890.1			RNA binding	GO:0003723	translation	GO:0006412	Niben101Scf01430g01004.1
Nbe.v1.s00170g04970	translation	RNA binding; structural constituent of ribosome	cytosolic large ribosomal subunit	Ribosomal_L19e	GO:0006412	GO:0003723; GO:0003735	GO:0022625	AT3G16780	AT3G16780.1	RPL19B_0	tr|A0A1J6ISD7|A0A1J6ISD7_NICAT Ribosomal protein L19 OS=Nicotiana attenuata OX=49451 GN=RPL19B_0 PE=3 SV=1	ko03010,map03010	Ribosomal protein L19	Nicotiana benthamiana	AT3G16780	RPL19B	Nbe.v1.1.chr11g04970.1			RNA binding	GO:0003723	translation	GO:0006412	Niben101Scf01623g02014.1
Nbe.v1.s00180g01320	translation	RNA binding; structural constituent of ribosome	cytosolic large ribosomal subunit	Ribosomal_L19e	GO:0006412	GO:0003723; GO:0003735	GO:0022625	AT3G16780	AT3G16780.1	RPL19B_0	tr|A0A1J6ISD7|A0A1J6ISD7_NICAT Ribosomal protein L19 OS=Nicotiana attenuata OX=49451 GN=RPL19B_0 PE=3 SV=1	ko03010,map03010	Ribosomal protein L19	Nicotiana benthamiana	AT3G16780	RPL19B	Nbe.v1.1.chr16g01320.1			RNA binding	GO:0003723	translation	GO:0006412	Niben101Scf10857g00007.1
Nbe.v1.s00200g10540	translation	RNA binding; structural constituent of ribosome	cytosolic large ribosomal subunit	Ribosomal_L19e	GO:0006412	GO:0003723; GO:0003735	GO:0022625	AT3G16780	AT3G16780.1	LOC107789275	tr|A0A1S3ZQK3|A0A1S3ZQK3_TOBAC Ribosomal protein L19 OS=Nicotiana tabacum OX=4097 GN=LOC107789275 PE=3 SV=1	ko03010,map03010	Ribosomal protein L19	Nicotiana benthamiana	AT3G16780	RPL19B	Nbe.v1.1.chr16g41950.1			RNA binding	GO:0003723	translation	GO:0006412
Nbe.v1.s00040g04680	translation; peptide metabolic process; metabolic process; biosynthetic process; macromolecule biosynthetic process; cellular process; gene expression; protein metabolic process; peptide biosynthetic process; macromolecule metabolic process; amide metabolic process; amide biosynthetic process; cellular metabolic process; primary metabolic process; cellular biosynthetic process; protein metabolic …	structural constituent of ribosome; structural molecule activity; structural constituent of ribosome	intracellular anatomical structure; nucleus; nucleolus; cytoplasm; cytosol; ribosome; chloroplast; plastid; large ribosomal subunit; cytosolic large ribosomal subunit; cytosolic ribosome; membrane-enclosed lumen; nuclear lumen; protein-containing complex; organelle; membrane-bounded organelle; non-membrane-bounded organelle; intracellular organelle; intracellular membrane-bounded organelle; intra…	Ribosomal_L21e	GO:0006412; GO:0006518; GO:0008150; GO:0008152; GO:0009058; GO:0009059; GO:0009987; GO:0010467; GO:0019538; GO:0043043; GO:0043170; GO:0043603; GO:0043604; GO:0044237; GO:0044238; GO:0044249; GO:0044267; GO:1901564; GO:1901566; GO:0006412	GO:0003674; GO:0003735; GO:0005198; GO:0003735	GO:0005575; GO:0005622; GO:0005634; GO:0005730; GO:0005737; GO:0005829; GO:0005840; GO:0009507; GO:0009536; GO:0015934; GO:0022625; GO:0022626; GO:0031974; GO:0031981; GO:0032991; GO:0043226; GO:0043227; GO:0043228; GO:0043229; GO:0043231; GO:0043232; GO:0043233; GO:0044391; GO:0070013; GO:1990904; GO:0022625	AT1G57860	AT1G57860.1	LOC107791104	tr|A0A1S3ZW93|A0A1S3ZW93_TOBAC 60S ribosomal protein L21-2-like OS=Nicotiana tabacum OX=4097 GN=LOC107791104 PE=3 SV=1	ko03010,map03010	60S ribosomal protein L21-2-like	Nicotiana benthamiana	AT1G57860	RPL21	Nbe.v1.1.chr09g04680.1	cellular_component	GO:0005575	molecular_function	GO:0003674	translation	GO:0006412	Niben101Scf13002g03013.1
Nbe.v1.s00040g09110	translation; peptide metabolic process; metabolic process; biosynthetic process; macromolecule biosynthetic process; cellular process; gene expression; protein metabolic process; peptide biosynthetic process; macromolecule metabolic process; amide metabolic process; amide biosynthetic process; cellular metabolic process; primary metabolic process; cellular biosynthetic process; protein metabolic …	structural constituent of ribosome; structural molecule activity; structural constituent of ribosome	intracellular anatomical structure; nucleus; nucleolus; cytoplasm; cytosol; ribosome; chloroplast; plastid; large ribosomal subunit; cytosolic large ribosomal subunit; cytosolic ribosome; membrane-enclosed lumen; nuclear lumen; protein-containing complex; organelle; membrane-bounded organelle; non-membrane-bounded organelle; intracellular organelle; intracellular membrane-bounded organelle; intra…	Ribosomal_L21e	GO:0006412; GO:0006518; GO:0008150; GO:0008152; GO:0009058; GO:0009059; GO:0009987; GO:0010467; GO:0019538; GO:0043043; GO:0043170; GO:0043603; GO:0043604; GO:0044237; GO:0044238; GO:0044249; GO:0044267; GO:1901564; GO:1901566; GO:0006412	GO:0003674; GO:0003735; GO:0005198; GO:0003735	GO:0005575; GO:0005622; GO:0005634; GO:0005730; GO:0005737; GO:0005829; GO:0005840; GO:0009507; GO:0009536; GO:0015934; GO:0022625; GO:0022626; GO:0031974; GO:0031981; GO:0032991; GO:0043226; GO:0043227; GO:0043228; GO:0043229; GO:0043231; GO:0043232; GO:0043233; GO:0044391; GO:0070013; GO:1990904; GO:0022625	AT1G57860	AT1G57860.1	LOC107796277	tr|A0A1S4AD35|A0A1S4AD35_TOBAC 60S ribosomal protein L21-1-like OS=Nicotiana tabacum OX=4097 GN=LOC107796277 PE=3 SV=1	ko03010,map03010	60S ribosomal protein L21-1-like	Nicotiana benthamiana	AT1G57860	RPL21	Nbe.v1.1.chr09g09110.1	cellular_component	GO:0005575	molecular_function	GO:0003674	translation	GO:0006412
Nbe.v1.s00060g21060	translation; peptide metabolic process; metabolic process; biosynthetic process; macromolecule biosynthetic process; cellular process; gene expression; protein metabolic process; peptide biosynthetic process; macromolecule metabolic process; amide metabolic process; amide biosynthetic process; cellular metabolic process; primary metabolic process; cellular biosynthetic process; protein metabolic …	structural constituent of ribosome; structural molecule activity; structural constituent of ribosome	intracellular anatomical structure; nucleus; nucleolus; cytoplasm; cytosol; ribosome; chloroplast; plastid; large ribosomal subunit; cytosolic large ribosomal subunit; cytosolic ribosome; membrane-enclosed lumen; nuclear lumen; protein-containing complex; organelle; membrane-bounded organelle; non-membrane-bounded organelle; intracellular organelle; intracellular membrane-bounded organelle; intra…	Ribosomal_L21e	GO:0006412; GO:0006518; GO:0008150; GO:0008152; GO:0009058; GO:0009059; GO:0009987; GO:0010467; GO:0019538; GO:0043043; GO:0043170; GO:0043603; GO:0043604; GO:0044237; GO:0044238; GO:0044249; GO:0044267; GO:1901564; GO:1901566; GO:0006412	GO:0003674; GO:0003735; GO:0005198; GO:0003735	GO:0005575; GO:0005622; GO:0005634; GO:0005730; GO:0005737; GO:0005829; GO:0005840; GO:0009507; GO:0009536; GO:0015934; GO:0022625; GO:0022626; GO:0031974; GO:0031981; GO:0032991; GO:0043226; GO:0043227; GO:0043228; GO:0043229; GO:0043231; GO:0043232; GO:0043233; GO:0044391; GO:0070013; GO:1990904; GO:0022625	AT1G57860	AT1G57860.1	LOC107759160	tr|A0A1S3WY23|A0A1S3WY23_TOBAC 60S ribosomal protein L21-2 OS=Nicotiana tabacum OX=4097 GN=LOC107759160 PE=3 SV=1	ko03010,map03010	60S ribosomal protein L21-2	Nicotiana benthamiana	AT1G57860	RPL21	Nbe.v1.1.chr19g21060.1	cellular_component	GO:0005575	molecular_function	GO:0003674	translation	GO:0006412	Niben101Scf09133g03027.1
Nbe.v1.s00100g07000	translation; peptide metabolic process; metabolic process; biosynthetic process; macromolecule biosynthetic process; cellular process; gene expression; protein metabolic process; peptide biosynthetic process; macromolecule metabolic process; amide metabolic process; amide biosynthetic process; cellular metabolic process; primary metabolic process; cellular biosynthetic process; protein metabolic …	structural constituent of ribosome; structural molecule activity; structural constituent of ribosome	intracellular anatomical structure; nucleus; nucleolus; cytoplasm; cytosol; ribosome; chloroplast; plastid; large ribosomal subunit; cytosolic large ribosomal subunit; cytosolic ribosome; membrane-enclosed lumen; nuclear lumen; protein-containing complex; organelle; membrane-bounded organelle; non-membrane-bounded organelle; intracellular organelle; intracellular membrane-bounded organelle; intra…	Ribosomal_L21e	GO:0006412; GO:0006518; GO:0008150; GO:0008152; GO:0009058; GO:0009059; GO:0009987; GO:0010467; GO:0019538; GO:0043043; GO:0043170; GO:0043603; GO:0043604; GO:0044237; GO:0044238; GO:0044249; GO:0044267; GO:1901564; GO:1901566; GO:0006412	GO:0003674; GO:0003735; GO:0005198; GO:0003735	GO:0005575; GO:0005622; GO:0005634; GO:0005730; GO:0005737; GO:0005829; GO:0005840; GO:0009507; GO:0009536; GO:0015934; GO:0022625; GO:0022626; GO:0031974; GO:0031981; GO:0032991; GO:0043226; GO:0043227; GO:0043228; GO:0043229; GO:0043231; GO:0043232; GO:0043233; GO:0044391; GO:0070013; GO:1990904; GO:0022625	AT1G57860	AT1G57860.1	RPL21E_0	tr|A0A1J6II51|A0A1J6II51_NICAT 60s ribosomal protein l21-2 OS=Nicotiana attenuata OX=49451 GN=RPL21E_0 PE=3 SV=1	ko03010,map03010	60s ribosomal protein l21-2	Nicotiana benthamiana	AT1G57860	RPL21	Nbe.v1.1.chr07g07000.1	cellular_component	GO:0005575	molecular_function	GO:0003674	translation	GO:0006412	Niben101Scf03293g01006.1
Nbe.v1.s00140g30210	translation; peptide metabolic process; metabolic process; biosynthetic process; macromolecule biosynthetic process; cellular process; gene expression; protein metabolic process; peptide biosynthetic process; macromolecule metabolic process; amide metabolic process; amide biosynthetic process; cellular metabolic process; primary metabolic process; cellular biosynthetic process; protein metabolic …	structural constituent of ribosome; structural molecule activity; structural constituent of ribosome	intracellular anatomical structure; nucleus; nucleolus; cytoplasm; cytosol; ribosome; chloroplast; plastid; large ribosomal subunit; cytosolic large ribosomal subunit; cytosolic ribosome; membrane-enclosed lumen; nuclear lumen; protein-containing complex; organelle; membrane-bounded organelle; non-membrane-bounded organelle; intracellular organelle; intracellular membrane-bounded organelle; intra…	Ribosomal_L21e	GO:0006412; GO:0006518; GO:0008150; GO:0008152; GO:0009058; GO:0009059; GO:0009987; GO:0010467; GO:0019538; GO:0043043; GO:0043170; GO:0043603; GO:0043604; GO:0044237; GO:0044238; GO:0044249; GO:0044267; GO:1901564; GO:1901566; GO:0006412	GO:0003674; GO:0003735; GO:0005198; GO:0003735	GO:0005575; GO:0005622; GO:0005634; GO:0005730; GO:0005737; GO:0005829; GO:0005840; GO:0009507; GO:0009536; GO:0015934; GO:0022625; GO:0022626; GO:0031974; GO:0031981; GO:0032991; GO:0043226; GO:0043227; GO:0043228; GO:0043229; GO:0043231; GO:0043232; GO:0043233; GO:0044391; GO:0070013; GO:1990904; GO:0022625	AT1G57860	AT1G57860.1	RPL21E_0	tr|A0A1J6II51|A0A1J6II51_NICAT 60s ribosomal protein l21-2 OS=Nicotiana attenuata OX=49451 GN=RPL21E_0 PE=3 SV=1	ko03010,map03010	60s ribosomal protein l21-2	Nicotiana benthamiana	AT1G57860	RPL21	Nbe.v1.1.chr14g30210.1	cellular_component	GO:0005575	molecular_function	GO:0003674	translation	GO:0006412
Nbe.v1.s00150g12580	translation; peptide metabolic process; metabolic process; biosynthetic process; macromolecule biosynthetic process; cellular process; gene expression; protein metabolic process; peptide biosynthetic process; macromolecule metabolic process; amide metabolic process; amide biosynthetic process; cellular metabolic process; primary metabolic process; cellular biosynthetic process; protein metabolic …	structural constituent of ribosome; structural molecule activity; structural constituent of ribosome	intracellular anatomical structure; nucleus; nucleolus; cytoplasm; cytosol; ribosome; chloroplast; plastid; large ribosomal subunit; cytosolic large ribosomal subunit; cytosolic ribosome; membrane-enclosed lumen; nuclear lumen; protein-containing complex; organelle; membrane-bounded organelle; non-membrane-bounded organelle; intracellular organelle; intracellular membrane-bounded organelle; intra…	Ribosomal_L21e	GO:0006412; GO:0006518; GO:0008150; GO:0008152; GO:0009058; GO:0009059; GO:0009987; GO:0010467; GO:0019538; GO:0043043; GO:0043170; GO:0043603; GO:0043604; GO:0044237; GO:0044238; GO:0044249; GO:0044267; GO:1901564; GO:1901566; GO:0006412	GO:0003674; GO:0003735; GO:0005198; GO:0003735	GO:0005575; GO:0005622; GO:0005634; GO:0005730; GO:0005737; GO:0005829; GO:0005840; GO:0009507; GO:0009536; GO:0015934; GO:0022625; GO:0022626; GO:0031974; GO:0031981; GO:0032991; GO:0043226; GO:0043227; GO:0043228; GO:0043229; GO:0043231; GO:0043232; GO:0043233; GO:0044391; GO:0070013; GO:1990904; GO:0022625	AT1G57860	AT1G57860.1	RPL21E_0	tr|A0A1J6II51|A0A1J6II51_NICAT 60s ribosomal protein l21-2 OS=Nicotiana attenuata OX=49451 GN=RPL21E_0 PE=3 SV=1	ko03010,map03010	60s ribosomal protein l21-2	Nicotiana benthamiana	AT1G57860	RPL21	Nbe.v1.1.chr03g12580.1	cellular_component	GO:0005575	molecular_function	GO:0003674	translation	GO:0006412
Nbe.v1.s00180g11520	translation; peptide metabolic process; metabolic process; biosynthetic process; macromolecule biosynthetic process; cellular process; gene expression; protein metabolic process; peptide biosynthetic process; macromolecule metabolic process; amide metabolic process; amide biosynthetic process; cellular metabolic process; primary metabolic process; cellular biosynthetic process; protein metabolic …	structural constituent of ribosome; structural molecule activity; structural constituent of ribosome	intracellular anatomical structure; nucleus; nucleolus; cytoplasm; cytosol; ribosome; chloroplast; plastid; large ribosomal subunit; cytosolic large ribosomal subunit; cytosolic ribosome; membrane-enclosed lumen; nuclear lumen; protein-containing complex; organelle; membrane-bounded organelle; non-membrane-bounded organelle; intracellular organelle; intracellular membrane-bounded organelle; intra…	Ribosomal_L21e	GO:0006412; GO:0006518; GO:0008150; GO:0008152; GO:0009058; GO:0009059; GO:0009987; GO:0010467; GO:0019538; GO:0043043; GO:0043170; GO:0043603; GO:0043604; GO:0044237; GO:0044238; GO:0044249; GO:0044267; GO:1901564; GO:1901566; GO:0006412	GO:0003674; GO:0003735; GO:0005198; GO:0003735	GO:0005575; GO:0005622; GO:0005634; GO:0005730; GO:0005737; GO:0005829; GO:0005840; GO:0009507; GO:0009536; GO:0015934; GO:0022625; GO:0022626; GO:0031974; GO:0031981; GO:0032991; GO:0043226; GO:0043227; GO:0043228; GO:0043229; GO:0043231; GO:0043232; GO:0043233; GO:0044391; GO:0070013; GO:1990904; GO:0022625	AT1G09690	AT1G09690.1	LOC107763612	tr|A0A1S3XCW6|A0A1S3XCW6_TOBAC 60S ribosomal protein L21-1-like OS=Nicotiana tabacum OX=4097 GN=LOC107763612 PE=3 SV=1	ko03010,map03010	60S ribosomal protein L21-1-like	Nicotiana benthamiana	AT1G09690	RPL21	Nbe.v1.1.chr16g11520.1	cellular_component	GO:0005575	molecular_function	GO:0003674	translation	GO:0006412
Nbe.v1.s00190g17230	translation; peptide metabolic process; metabolic process; biosynthetic process; macromolecule biosynthetic process; cellular process; gene expression; protein metabolic process; peptide biosynthetic process; macromolecule metabolic process; amide metabolic process; amide biosynthetic process; cellular metabolic process; primary metabolic process; cellular biosynthetic process; protein metabolic …	structural constituent of ribosome; structural molecule activity; structural constituent of ribosome	intracellular anatomical structure; nucleus; nucleolus; cytoplasm; cytosol; ribosome; chloroplast; plastid; large ribosomal subunit; cytosolic large ribosomal subunit; cytosolic ribosome; membrane-enclosed lumen; nuclear lumen; protein-containing complex; organelle; membrane-bounded organelle; non-membrane-bounded organelle; intracellular organelle; intracellular membrane-bounded organelle; intra…	Ribosomal_L21e	GO:0006412; GO:0006518; GO:0008150; GO:0008152; GO:0009058; GO:0009059; GO:0009987; GO:0010467; GO:0019538; GO:0043043; GO:0043170; GO:0043603; GO:0043604; GO:0044237; GO:0044238; GO:0044249; GO:0044267; GO:1901564; GO:1901566; GO:0006412	GO:0003674; GO:0003735; GO:0005198; GO:0003735	GO:0005575; GO:0005622; GO:0005634; GO:0005730; GO:0005737; GO:0005829; GO:0005840; GO:0009507; GO:0009536; GO:0015934; GO:0022625; GO:0022626; GO:0031974; GO:0031981; GO:0032991; GO:0043226; GO:0043227; GO:0043228; GO:0043229; GO:0043231; GO:0043232; GO:0043233; GO:0044391; GO:0070013; GO:1990904; GO:0022625	AT1G09690	AT1G09690.1	LOC107763612	tr|A0A1S3XCW6|A0A1S3XCW6_TOBAC 60S ribosomal protein L21-1-like OS=Nicotiana tabacum OX=4097 GN=LOC107763612 PE=3 SV=1	ko03010,map03010	60S ribosomal protein L21-1-like	Nicotiana benthamiana	AT1G09690	RPL21	Nbe.v1.1.chr15g17230.1	cellular_component	GO:0005575	molecular_function	GO:0003674	translation	GO:0006412	Niben101Scf02927g09007.1
Nbe.v1.s00060g26750	cytoplasmic translation	RNA binding; structural constituent of ribosome	ribosome; ribonucleoprotein complex	Ribosomal_L22e	GO:0002181	GO:0003723; GO:0003735	GO:0005840; GO:1990904	AT3G05560	AT3G05560.3	LOC107815120	tr|A0A1S4C4M5|A0A1S4C4M5_TOBAC 60S ribosomal protein L22-3-like OS=Nicotiana tabacum OX=4097 GN=LOC107815120 PE=3 SV=1	ko03010,map03010	60S ribosomal protein L22-3-like	Nicotiana benthamiana	AT3G05560	RPL22	Nbe.v1.1.chr19g26750.1	ribosome	GO:0005840	RNA binding	GO:0003723			Niben101Scf00390g03010.1
Nbe.v1.s00160g12410	cytoplasmic translation	RNA binding; structural constituent of ribosome	ribosome; ribonucleoprotein complex	Ribosomal_L22e	GO:0002181	GO:0003723; GO:0003735	GO:0005840; GO:1990904	AT3G05560	AT3G05560.3	LOC107815120	tr|A0A1S4C4M5|A0A1S4C4M5_TOBAC 60S ribosomal protein L22-3-like OS=Nicotiana tabacum OX=4097 GN=LOC107815120 PE=3 SV=1	ko03010,map03010	60S ribosomal protein L22-3-like	Nicotiana benthamiana	AT3G05560	RPL22	Nbe.v1.1.chr01g12410.1	ribosome	GO:0005840	RNA binding	GO:0003723			Niben101Scf01115g02005.1
Nbe.v1.s00160g29100	cytoplasmic translation	RNA binding; structural constituent of ribosome	ribosome; ribonucleoprotein complex	Ribosomal_L22e	GO:0002181	GO:0003723; GO:0003735	GO:0005840; GO:1990904	AT3G05560	AT3G05560.3	RPL22B_1	tr|A0A1J6JCZ8|A0A1J6JCZ8_NICAT 60s ribosomal protein l22-2 OS=Nicotiana attenuata OX=49451 GN=RPL22B_1 PE=3 SV=1	ko03010,map03010	60s ribosomal protein l22-2	Nicotiana benthamiana	AT3G05560	RPL22	Nbe.v1.1.chr01g29100.1	ribosome	GO:0005840	RNA binding	GO:0003723			Niben101Scf00369g12009.1
Nbe.v1.s00170g00550	cytoplasmic translation	RNA binding; structural constituent of ribosome	ribosome; ribonucleoprotein complex	Ribosomal_L22e	GO:0002181	GO:0003723; GO:0003735	GO:0005840; GO:1990904	AT3G05560	AT3G05560.3	LOC107815120	tr|A0A1S4C4M5|A0A1S4C4M5_TOBAC 60S ribosomal protein L22-3-like OS=Nicotiana tabacum OX=4097 GN=LOC107815120 PE=3 SV=1	ko03010,map03010	60S ribosomal protein L22-3-like	Nicotiana benthamiana	AT3G05560	RPL22	Nbe.v1.1.chr11g00550.1	ribosome	GO:0005840	RNA binding	GO:0003723			Niben101Scf38997g00004.1
Nbe.v1.s00180g16200	cytoplasmic translation	RNA binding; structural constituent of ribosome	ribosome; ribonucleoprotein complex	Ribosomal_L22e	GO:0002181	GO:0003723; GO:0003735	GO:0005840; GO:1990904	AT3G05560	AT3G05560.3	LOC107811461	tr|A0A1S4BSU3|A0A1S4BSU3_TOBAC 60S ribosomal protein L22-2-like OS=Nicotiana tabacum OX=4097 GN=LOC107811461 PE=3 SV=1	ko03010,map03010	60S ribosomal protein L22-2-like	Nicotiana benthamiana	AT3G05560	RPL22	Nbe.v1.1.chr16g16200.1	ribosome	GO:0005840	RNA binding	GO:0003723			Niben101Scf04432g04004.1
Nbe.v1.s00190g16740	cytoplasmic translation	RNA binding; structural constituent of ribosome	ribosome; ribonucleoprotein complex	Ribosomal_L22e	GO:0002181	GO:0003723; GO:0003735	GO:0005840; GO:1990904	AT3G05560	AT3G05560.3	LOC107832173	tr|A0A1S4DPW9|A0A1S4DPW9_TOBAC 60S ribosomal protein L22-3-like OS=Nicotiana tabacum OX=4097 GN=LOC107832173 PE=3 SV=1	ko03010,map03010	60S ribosomal protein L22-3-like	Nicotiana benthamiana	AT3G05560	RPL22	Nbe.v1.1.chr15g16740.1	ribosome	GO:0005840	RNA binding	GO:0003723			Niben101Scf05298g05002.1
Nbe.v1.s00020g06100	translation	structural constituent of ribosome; large ribosomal subunit rRNA binding	cytosolic large ribosomal subunit	Ribosomal_L14	GO:0006412	GO:0003735; GO:0070180	GO:0022625	AT3G04400	AT3G04400.1	543752	tr|K4CUW3|K4CUW3_SOLLC 60S ribosomal protein L23 OS=Solanum lycopersicum OX=4081 GN=543752 PE=1 SV=1	ko03010,map03010	60S ribosomal protein L23	Nicotiana benthamiana	emb2171	RPL23	Nbe.v1.1.chr06g06100.1					translation	GO:0006412
Nbe.v1.s00040g18090	translation	structural constituent of ribosome; large ribosomal subunit rRNA binding	cytosolic large ribosomal subunit	Ribosomal_L14	GO:0006412	GO:0003735; GO:0070180	GO:0022625	AT3G04400	AT3G04400.1	LOC107768301	tr|A0A1S3XSQ1|A0A1S3XSQ1_TOBAC 60S ribosomal protein L23 OS=Nicotiana tabacum OX=4097 GN=LOC107768301 PE=3 SV=1	ko03010,map03010	60S ribosomal protein L23	Nicotiana benthamiana	emb2171	RPL23	Nbe.v1.1.chr09g18090.1					translation	GO:0006412
Nbe.v1.s00050g41670	translation	structural constituent of ribosome; large ribosomal subunit rRNA binding	cytosolic large ribosomal subunit	Ribosomal_L14	GO:0006412	GO:0003735; GO:0070180	GO:0022625	AT3G04400	AT3G04400.1	RchiOBHm_Chr3g0449451	tr|A0A2P6R5J4|A0A2P6R5J4_ROSCH Putative ribosomal protein L14P OS=Rosa chinensis OX=74649 GN=RchiOBHm_Chr3g0449451 PE=3 SV=1	ko03010,map03010	Putative ribosomal protein L14P	Nicotiana benthamiana	emb2171	RPL23	Nbe.v1.1.chr10g41670.1					translation	GO:0006412	Niben101Scf13695g01013.1
Nbe.v1.s00070g43390	translation	structural constituent of ribosome; large ribosomal subunit rRNA binding	cytosolic large ribosomal subunit	Ribosomal_L14	GO:0006412	GO:0003735; GO:0070180	GO:0022625	AT3G04400	AT3G04400.1	RPL23_1	tr|A0A1J6IQE4|A0A1J6IQE4_NICAT 60s ribosomal protein l23 (Fragment) OS=Nicotiana attenuata OX=49451 GN=RPL23_1 PE=3 SV=1	ko03010,map03010	60s ribosomal protein l23 (Fragment)	Nicotiana benthamiana	emb2171	RPL23	Nbe.v1.1.chr12g43390.1					translation	GO:0006412
Nbe.v1.s00090g29590	translation	structural constituent of ribosome; large ribosomal subunit rRNA binding	cytosolic large ribosomal subunit	Ribosomal_L14	GO:0006412	GO:0003735; GO:0070180	GO:0022625	AT3G04400	AT3G04400.1	LOC107768301	tr|A0A1S3XSQ1|A0A1S3XSQ1_TOBAC 60S ribosomal protein L23 OS=Nicotiana tabacum OX=4097 GN=LOC107768301 PE=3 SV=1	ko03010,map03010	60S ribosomal protein L23	Nicotiana benthamiana	emb2171	RPL23	Nbe.v1.1.chr02g29590.1					translation	GO:0006412	Niben101Scf00597g08019.1
Nbe.v1.s00180g29630	translation	structural constituent of ribosome; large ribosomal subunit rRNA binding	cytosolic large ribosomal subunit	Ribosomal_L14	GO:0006412	GO:0003735; GO:0070180	GO:0022625	AT3G04400	AT3G04400.1	543752	tr|K4CUW3|K4CUW3_SOLLC 60S ribosomal protein L23 OS=Solanum lycopersicum OX=4081 GN=543752 PE=1 SV=1	ko03010,map03010	60S ribosomal protein L23	Nicotiana benthamiana	emb2171	RPL23	Nbe.v1.1.chr16g29630.1					translation	GO:0006412	Niben101Scf03365g04007.1
Nbe.v1.s00200g10160	translation	structural constituent of ribosome; large ribosomal subunit rRNA binding	cytosolic large ribosomal subunit	Ribosomal_L14	GO:0006412	GO:0003735; GO:0070180	GO:0022625	AT3G04400	AT3G04400.1	RPL23_1	tr|A0A1J6IQE4|A0A1J6IQE4_NICAT 60s ribosomal protein l23 (Fragment) OS=Nicotiana attenuata OX=49451 GN=RPL23_1 PE=3 SV=1	ko03010,map03010	60s ribosomal protein l23 (Fragment)	Nicotiana benthamiana	emb2171	RPL23	Nbe.v1.1.chr16g41570.1					translation	GO:0006412
Nbe.v1.s00030g07390	ribosomal large subunit assembly; translation; peptide metabolic process; response to stress; response to oxidative stress; organelle organization; metabolic process; biosynthetic process; macromolecule biosynthetic process; response to temperature stimulus; response to radiation; response to cold; response to light stimulus; response to abiotic stimulus; response to light intensity; response to …	nucleic acid binding; RNA binding; structural constituent of ribosome; structural molecule activity; binding; organic cyclic compound binding; heterocyclic compound binding; mRNA binding; structural constituent of ribosome; rRNA binding	intracellular anatomical structure; cytoplasm; cytosol; ribosome; large ribosomal subunit; membrane; cytosolic large ribosomal subunit; cytosolic ribosome; protein-containing complex; organelle; non-membrane-bounded organelle; intracellular organelle; intracellular non-membrane-bounded organelle; ribosomal subunit; ribonucleoprotein complex; cytosolic large ribosomal subunit	Ribosomal_L23,Ribosomal_L23eN	GO:0000027; GO:0006412; GO:0006518; GO:0006950; GO:0006979; GO:0006996; GO:0008150; GO:0008152; GO:0009058; GO:0009059; GO:0009266; GO:0009314; GO:0009409; GO:0009416; GO:0009628; GO:0009642; GO:0009644; GO:0009987; GO:0010467; GO:0016043; GO:0019538; GO:0022607; GO:0022613; GO:0022618; GO:0034622; GO:0042254; GO:0042255; GO:0042273; GO:0043043; GO:0043170; GO:0043603; GO:0043604; GO:0043933; GO:…	GO:0003674; GO:0003676; GO:0003723; GO:0003735; GO:0005198; GO:0005488; GO:0097159; GO:1901363; GO:0003729; GO:0003735; GO:0019843	GO:0005575; GO:0005622; GO:0005737; GO:0005829; GO:0005840; GO:0015934; GO:0016020; GO:0022625; GO:0022626; GO:0032991; GO:0043226; GO:0043228; GO:0043229; GO:0043232; GO:0044391; GO:1990904; GO:0022625	AT3G55280	AT3G55280.2	LOC107805175	tr|A0A1S4B712|A0A1S4B712_TOBAC 60S ribosomal protein L23a-like OS=Nicotiana tabacum OX=4097 GN=LOC107805175 PE=3 SV=1	ko03010,map03010	60S ribosomal protein L23a-like	Nicotiana benthamiana	RPL23AB	RPL23a	Nbe.v1.1.chr05g07390.1	cellular_component	GO:0005575	molecular_function	GO:0003674
Nbe.v1.s00050g18240	ribosomal large subunit assembly; response to stress; response to oxidative stress; organelle organization; response to temperature stimulus; response to radiation; response to cold; response to light stimulus; response to abiotic stimulus; response to light intensity; response to high light intensity; cellular process; cellular component organization; cellular component assembly; ribonucleoprote…	nucleic acid binding; RNA binding; structural constituent of ribosome; structural molecule activity; binding; organic cyclic compound binding; heterocyclic compound binding; mRNA binding; structural constituent of ribosome; rRNA binding	cell wall; intracellular anatomical structure; nucleus; nucleolus; cytoplasm; cytosol; ribosome; cell-cell junction; plasmodesma; large ribosomal subunit; cytosolic large ribosomal subunit; cytosolic ribosome; cell junction; external encapsulating structure; membrane-enclosed lumen; nuclear lumen; protein-containing complex; organelle; membrane-bounded organelle; non-membrane-bounded organelle; i…	Ribosomal_L23,Ribosomal_L23eN	GO:0000027; GO:0006950; GO:0006979; GO:0006996; GO:0008150; GO:0009266; GO:0009314; GO:0009409; GO:0009416; GO:0009628; GO:0009642; GO:0009644; GO:0009987; GO:0016043; GO:0022607; GO:0022613; GO:0022618; GO:0034622; GO:0042254; GO:0042255; GO:0042273; GO:0043933; GO:0044085; GO:0050896; GO:0065003; GO:0070925; GO:0071826; GO:0071840; GO:0006412	GO:0003674; GO:0003676; GO:0003723; GO:0003735; GO:0005198; GO:0005488; GO:0097159; GO:1901363; GO:0003729; GO:0003735; GO:0019843	GO:0005575; GO:0005618; GO:0005622; GO:0005634; GO:0005730; GO:0005737; GO:0005829; GO:0005840; GO:0005911; GO:0009506; GO:0015934; GO:0022625; GO:0022626; GO:0030054; GO:0030312; GO:0031974; GO:0031981; GO:0032991; GO:0043226; GO:0043227; GO:0043228; GO:0043229; GO:0043231; GO:0043232; GO:0043233; GO:0044391; GO:0055044; GO:0070013; GO:0071944; GO:1990904; GO:0022625	AT3G55280	AT3G55280.2	LOC107763824	tr|A0A1S3XDG3|A0A1S3XDG3_TOBAC 60S ribosomal protein L23a-like OS=Nicotiana tabacum OX=4097 GN=LOC107763824 PE=3 SV=1	ko03010,map03010	60S ribosomal protein L23a-like	Nicotiana benthamiana	RPL23AB	RPL23a	Nbe.v1.1.chr10g18240.1	cellular_component	GO:0005575	molecular_function	GO:0003674			Niben101Scf10015g05003.1
Nbe.v1.s00060g14210	ribosomal large subunit assembly; translation; peptide metabolic process; response to stress; response to oxidative stress; organelle organization; metabolic process; biosynthetic process; macromolecule biosynthetic process; response to temperature stimulus; response to radiation; response to cold; response to light stimulus; response to abiotic stimulus; response to light intensity; response to …	nucleic acid binding; RNA binding; structural constituent of ribosome; structural molecule activity; binding; organic cyclic compound binding; heterocyclic compound binding; mRNA binding; structural constituent of ribosome; rRNA binding	intracellular anatomical structure; cytoplasm; cytosol; ribosome; large ribosomal subunit; membrane; cytosolic large ribosomal subunit; cytosolic ribosome; protein-containing complex; organelle; non-membrane-bounded organelle; intracellular organelle; intracellular non-membrane-bounded organelle; ribosomal subunit; ribonucleoprotein complex; cytosolic large ribosomal subunit	Ribosomal_L23,Ribosomal_L23eN	GO:0000027; GO:0006412; GO:0006518; GO:0006950; GO:0006979; GO:0006996; GO:0008150; GO:0008152; GO:0009058; GO:0009059; GO:0009266; GO:0009314; GO:0009409; GO:0009416; GO:0009628; GO:0009642; GO:0009644; GO:0009987; GO:0010467; GO:0016043; GO:0019538; GO:0022607; GO:0022613; GO:0022618; GO:0034622; GO:0042254; GO:0042255; GO:0042273; GO:0043043; GO:0043170; GO:0043603; GO:0043604; GO:0043933; GO:…	GO:0003674; GO:0003676; GO:0003723; GO:0003735; GO:0005198; GO:0005488; GO:0097159; GO:1901363; GO:0003729; GO:0003735; GO:0019843	GO:0005575; GO:0005622; GO:0005737; GO:0005829; GO:0005840; GO:0015934; GO:0016020; GO:0022625; GO:0022626; GO:0032991; GO:0043226; GO:0043228; GO:0043229; GO:0043232; GO:0044391; GO:1990904; GO:0022625	AT3G55280	AT3G55280.2	LOC107805175	tr|A0A1S4B712|A0A1S4B712_TOBAC 60S ribosomal protein L23a-like OS=Nicotiana tabacum OX=4097 GN=LOC107805175 PE=3 SV=1	ko03010,map03010	60S ribosomal protein L23a-like	Nicotiana benthamiana	RPL23AB	RPL23a	Nbe.v1.1.chr19g14210.1	cellular_component	GO:0005575	molecular_function	GO:0003674			Niben101Scf00059g04025.1
Nbe.v1.s00070g18830	ribosomal large subunit assembly; response to stress; response to oxidative stress; organelle organization; response to temperature stimulus; response to radiation; response to cold; response to light stimulus; response to abiotic stimulus; response to light intensity; response to high light intensity; cellular process; cellular component organization; cellular component assembly; ribonucleoprote…	nucleic acid binding; RNA binding; structural constituent of ribosome; structural molecule activity; binding; organic cyclic compound binding; heterocyclic compound binding; mRNA binding; structural constituent of ribosome; rRNA binding	cell wall; intracellular anatomical structure; nucleus; nucleolus; cytoplasm; cytosol; ribosome; cell-cell junction; plasmodesma; large ribosomal subunit; cytosolic large ribosomal subunit; cytosolic ribosome; cell junction; external encapsulating structure; membrane-enclosed lumen; nuclear lumen; protein-containing complex; organelle; membrane-bounded organelle; non-membrane-bounded organelle; i…	Ribosomal_L23,Ribosomal_L23eN	GO:0000027; GO:0006950; GO:0006979; GO:0006996; GO:0008150; GO:0009266; GO:0009314; GO:0009409; GO:0009416; GO:0009628; GO:0009642; GO:0009644; GO:0009987; GO:0016043; GO:0022607; GO:0022613; GO:0022618; GO:0034622; GO:0042254; GO:0042255; GO:0042273; GO:0043933; GO:0044085; GO:0050896; GO:0065003; GO:0070925; GO:0071826; GO:0071840; GO:0006412	GO:0003674; GO:0003676; GO:0003723; GO:0003735; GO:0005198; GO:0005488; GO:0097159; GO:1901363; GO:0003729; GO:0003735; GO:0019843	GO:0005575; GO:0005618; GO:0005622; GO:0005634; GO:0005730; GO:0005737; GO:0005829; GO:0005840; GO:0005911; GO:0009506; GO:0015934; GO:0022625; GO:0022626; GO:0030054; GO:0030312; GO:0031974; GO:0031981; GO:0032991; GO:0043226; GO:0043227; GO:0043228; GO:0043229; GO:0043231; GO:0043232; GO:0043233; GO:0044391; GO:0055044; GO:0070013; GO:0071944; GO:1990904; GO:0022625	AT3G55280	AT3G55280.2	LOC107763824	tr|A0A1S3XDG3|A0A1S3XDG3_TOBAC 60S ribosomal protein L23a-like OS=Nicotiana tabacum OX=4097 GN=LOC107763824 PE=3 SV=1	ko03010,map03010	60S ribosomal protein L23a-like	Nicotiana benthamiana	RPL23AB	RPL23a	Nbe.v1.1.chr12g18830.1	cellular_component	GO:0005575	molecular_function	GO:0003674			Niben101Scf03794g01026.1
Nbe.v1.s00140g23920	ribosomal large subunit assembly; translation; peptide metabolic process; response to stress; response to oxidative stress; organelle organization; metabolic process; biosynthetic process; macromolecule biosynthetic process; response to temperature stimulus; response to radiation; response to cold; response to light stimulus; response to abiotic stimulus; response to light intensity; response to …	nucleic acid binding; RNA binding; structural constituent of ribosome; structural molecule activity; binding; organic cyclic compound binding; heterocyclic compound binding; mRNA binding; structural constituent of ribosome; rRNA binding	intracellular anatomical structure; cytoplasm; cytosol; ribosome; large ribosomal subunit; membrane; cytosolic large ribosomal subunit; cytosolic ribosome; protein-containing complex; organelle; non-membrane-bounded organelle; intracellular organelle; intracellular non-membrane-bounded organelle; ribosomal subunit; ribonucleoprotein complex; cytosolic large ribosomal subunit	Ribosomal_L23,Ribosomal_L23eN	GO:0000027; GO:0006412; GO:0006518; GO:0006950; GO:0006979; GO:0006996; GO:0008150; GO:0008152; GO:0009058; GO:0009059; GO:0009266; GO:0009314; GO:0009409; GO:0009416; GO:0009628; GO:0009642; GO:0009644; GO:0009987; GO:0010467; GO:0016043; GO:0019538; GO:0022607; GO:0022613; GO:0022618; GO:0034622; GO:0042254; GO:0042255; GO:0042273; GO:0043043; GO:0043170; GO:0043603; GO:0043604; GO:0043933; GO:…	GO:0003674; GO:0003676; GO:0003723; GO:0003735; GO:0005198; GO:0005488; GO:0097159; GO:1901363; GO:0003729; GO:0003735; GO:0019843	GO:0005575; GO:0005622; GO:0005737; GO:0005829; GO:0005840; GO:0015934; GO:0016020; GO:0022625; GO:0022626; GO:0032991; GO:0043226; GO:0043228; GO:0043229; GO:0043232; GO:0044391; GO:1990904; GO:0022625	AT3G55280	AT3G55280.2	LOC107771404	tr|A0A1S3Y2N8|A0A1S3Y2N8_TOBAC 60S ribosomal protein L23a-like OS=Nicotiana tabacum OX=4097 GN=LOC107771404 PE=3 SV=1	ko03010,map03010	60S ribosomal protein L23a-like	Nicotiana benthamiana	RPL23AB	RPL23a	Nbe.v1.1.chr14g23920.1	cellular_component	GO:0005575	molecular_function	GO:0003674			Niben101Scf00684g01002.1
Nbe.v1.s00030g04820	cytoplasmic translation	mRNA binding; structural constituent of ribosome	cytosolic large ribosomal subunit	Ribosomal_L24e	GO:0002181	GO:0003729; GO:0003735	GO:0022625	AT2G36620	AT2G36620.1	LOC107832170	tr|A0A1S4DPX6|A0A1S4DPX6_TOBAC 60S ribosomal protein L24 OS=Nicotiana tabacum OX=4097 GN=LOC107832170 PE=3 SV=1	ko03010,map03010	60S ribosomal protein L24	Nicotiana benthamiana	RPL24A	RPL24	Nbe.v1.1.chr05g04820.1							Niben101Scf07393g00003.1
Nbe.v1.s00040g08200	cytoplasmic translation	mRNA binding; structural constituent of ribosome	cytosolic large ribosomal subunit	Ribosomal_L24e	GO:0002181	GO:0003729; GO:0003735	GO:0022625	AT2G36620	AT2G36620.1	LOC107808292	tr|A0A1S4BHF2|A0A1S4BHF2_TOBAC 60S ribosomal protein L24-like OS=Nicotiana tabacum OX=4097 GN=LOC107808292 PE=3 SV=1	ko03010,map03010	60S ribosomal protein L24-like	Nicotiana benthamiana	RPL24A	RPL24	Nbe.v1.1.chr09g08200.1							Niben101Scf03734g04015.1
Nbe.v1.s00040g11780	cytoplasmic translation	mRNA binding; structural constituent of ribosome	cytosolic large ribosomal subunit	Ribosomal_L24e	GO:0002181	GO:0003729; GO:0003735	GO:0022625	AT2G36620	AT2G36620.1	LOC107804080	tr|A0A1S4B380|A0A1S4B380_TOBAC 60S ribosomal protein L24-like OS=Nicotiana tabacum OX=4097 GN=LOC107804080 PE=3 SV=1	ko03010,map03010	60S ribosomal protein L24-like	Nicotiana benthamiana	RPL24A	RPL24	Nbe.v1.1.chr09g11780.1							Niben101Scf02752g07003.1
Nbe.v1.s00040g33360	cytoplasmic translation	mRNA binding; structural constituent of ribosome	cytosolic large ribosomal subunit	Ribosomal_L24e	GO:0002181	GO:0003729; GO:0003735	GO:0022625	AT2G36620	AT2G36620.1	LOC107804080	tr|A0A1S4B380|A0A1S4B380_TOBAC 60S ribosomal protein L24-like OS=Nicotiana tabacum OX=4097 GN=LOC107804080 PE=3 SV=1	ko03010,map03010	60S ribosomal protein L24-like	Nicotiana benthamiana	RPL24A	RPL24	Nbe.v1.1.chr09g33360.1							Niben101Scf13141g00008.1
Nbe.v1.s00080g28760	cytoplasmic translation	mRNA binding; structural constituent of ribosome	cytosolic large ribosomal subunit	Ribosomal_L24e	GO:0002181	GO:0003729; GO:0003735	GO:0022625	AT2G36620	AT2G36620.1	LOC107808292	tr|A0A1S4BHF2|A0A1S4BHF2_TOBAC 60S ribosomal protein L24-like OS=Nicotiana tabacum OX=4097 GN=LOC107808292 PE=3 SV=1	ko03010,map03010	60S ribosomal protein L24-like	Nicotiana benthamiana	RPL24A	RPL24	Nbe.v1.1.chr08g28760.1							Niben101Scf02502g15014.1
Nbe.v1.s00140g22900	cytoplasmic translation	mRNA binding; structural constituent of ribosome	cytosolic large ribosomal subunit	Ribosomal_L24e	GO:0002181	GO:0003729; GO:0003735	GO:0022625	AT2G36620	AT2G36620.1	LOC107804080	tr|A0A1S4B380|A0A1S4B380_TOBAC 60S ribosomal protein L24-like OS=Nicotiana tabacum OX=4097 GN=LOC107804080 PE=3 SV=1	ko03010,map03010	60S ribosomal protein L24-like	Nicotiana benthamiana	RPL24A	RPL24	Nbe.v1.1.chr14g22900.1							Niben101Scf01851g03014.1
Nbe.v1.s00170g25050			ribosome	Ribosomal_L24e			GO:0005840	AT2G36620	AT2G36620.1	LOC107832170	tr|A0A1S4DPX6|A0A1S4DPX6_TOBAC 60S ribosomal protein L24 OS=Nicotiana tabacum OX=4097 GN=LOC107832170 PE=3 SV=1	ko03010,map03010	60S ribosomal protein L24	Nicotiana benthamiana	RPL24A	RPL24	Nbe.v1.1.chr11g25050.1	ribosome	GO:0005840
Nbe.v1.s00210g05810	cytoplasmic translation	mRNA binding; structural constituent of ribosome	cytosolic large ribosomal subunit	Ribosomal_L24e	GO:0002181	GO:0003729; GO:0003735	GO:0022625	AT2G36620	AT2G36620.1	LOC107832170	tr|A0A1S4DPX6|A0A1S4DPX6_TOBAC 60S ribosomal protein L24 OS=Nicotiana tabacum OX=4097 GN=LOC107832170 PE=3 SV=1	ko03010,map03010	60S ribosomal protein L24	Nicotiana benthamiana	RPL24A	RPL24	Nbe.v1.1.chr15g38160.1							Niben101Scf09564g00010.1
Nbe.v1.s00210g14340	cytoplasmic translation	mRNA binding; structural constituent of ribosome	cytosolic large ribosomal subunit	Ribosomal_L24e	GO:0002181	GO:0003729; GO:0003735	GO:0022625	AT2G36620	AT2G36620.1	LOC107804080	tr|A0A1S4B380|A0A1S4B380_TOBAC 60S ribosomal protein L24-like OS=Nicotiana tabacum OX=4097 GN=LOC107804080 PE=3 SV=1	ko03010,map03010	60S ribosomal protein L24-like	Nicotiana benthamiana	RPL24A	RPL24	Nbe.v1.1.chr15g46690.1							Niben101Scf00111g01016.1
Nbe.v1.s00040g03310	ribosomal large subunit assembly; translation; peptide metabolic process; organelle organization; metabolic process; biosynthetic process; macromolecule biosynthetic process; cellular process; gene expression; cellular component organization; protein metabolic process; cellular component assembly; ribonucleoprotein complex biogenesis; protein-RNA complex assembly; protein-containing complex assem…	nucleic acid binding; RNA binding; structural constituent of ribosome; structural molecule activity; binding; organic cyclic compound binding; heterocyclic compound binding	intracellular anatomical structure; nucleus; nucleolus; cytoplasm; cytosol; ribosome; large ribosomal subunit; cytosolic large ribosomal subunit; cytosolic ribosome; membrane-enclosed lumen; nuclear lumen; protein-containing complex; organelle; membrane-bounded organelle; non-membrane-bounded organelle; intracellular organelle; intracellular membrane-bounded organelle; intracellular non-membrane-…	Ribosomal_L24e	GO:0000027; GO:0006412; GO:0006518; GO:0006996; GO:0008150; GO:0008152; GO:0009058; GO:0009059; GO:0009987; GO:0010467; GO:0016043; GO:0019538; GO:0022607; GO:0022613; GO:0022618; GO:0034622; GO:0042254; GO:0042255; GO:0042273; GO:0043043; GO:0043170; GO:0043603; GO:0043604; GO:0043933; GO:0044085; GO:0044237; GO:0044238; GO:0044249; GO:0044267; GO:0065003; GO:0070925; GO:0071826; GO:0071840; GO:…	GO:0003674; GO:0003676; GO:0003723; GO:0003735; GO:0005198; GO:0005488; GO:0097159; GO:1901363	GO:0005575; GO:0005622; GO:0005634; GO:0005730; GO:0005737; GO:0005829; GO:0005840; GO:0015934; GO:0022625; GO:0022626; GO:0031974; GO:0031981; GO:0032991; GO:0043226; GO:0043227; GO:0043228; GO:0043229; GO:0043231; GO:0043232; GO:0043233; GO:0044391; GO:0070013; GO:1990904	AT2G44860	AT2G44860.2	LOC107783657	tr|A0A1S3Z6Y0|A0A1S3Z6Y0_TOBAC probable ribosome biogenesis protein RLP24 OS=Nicotiana tabacum OX=4097 GN=LOC107783657 PE=3 SV=1	ko03010,map03010	probable ribosome biogenesis protein RLP24	Nicotiana benthamiana	AT2G44860	RPL24C	Nbe.v1.1.chr09g03310.1	cellular_component	GO:0005575	molecular_function	GO:0003674
Nbe.v1.s00080g21740	ribosomal large subunit assembly; translation; peptide metabolic process; organelle organization; metabolic process; biosynthetic process; macromolecule biosynthetic process; cellular process; gene expression; cellular component organization; protein metabolic process; cellular component assembly; ribonucleoprotein complex biogenesis; protein-RNA complex assembly; protein-containing complex assem…	nucleic acid binding; RNA binding; structural constituent of ribosome; structural molecule activity; binding; organic cyclic compound binding; heterocyclic compound binding	intracellular anatomical structure; nucleus; nucleolus; cytoplasm; cytosol; ribosome; large ribosomal subunit; cytosolic large ribosomal subunit; cytosolic ribosome; membrane-enclosed lumen; nuclear lumen; protein-containing complex; organelle; membrane-bounded organelle; non-membrane-bounded organelle; intracellular organelle; intracellular membrane-bounded organelle; intracellular non-membrane-…	Ribosomal_L24e	GO:0000027; GO:0006412; GO:0006518; GO:0006996; GO:0008150; GO:0008152; GO:0009058; GO:0009059; GO:0009987; GO:0010467; GO:0016043; GO:0019538; GO:0022607; GO:0022613; GO:0022618; GO:0034622; GO:0042254; GO:0042255; GO:0042273; GO:0043043; GO:0043170; GO:0043603; GO:0043604; GO:0043933; GO:0044085; GO:0044237; GO:0044238; GO:0044249; GO:0044267; GO:0065003; GO:0070925; GO:0071826; GO:0071840; GO:…	GO:0003674; GO:0003676; GO:0003723; GO:0003735; GO:0005198; GO:0005488; GO:0097159; GO:1901363	GO:0005575; GO:0005622; GO:0005634; GO:0005730; GO:0005737; GO:0005829; GO:0005840; GO:0015934; GO:0022625; GO:0022626; GO:0031974; GO:0031981; GO:0032991; GO:0043226; GO:0043227; GO:0043228; GO:0043229; GO:0043231; GO:0043232; GO:0043233; GO:0044391; GO:0070013; GO:1990904	AT2G44860	AT2G44860.2	LOC107783657	tr|A0A1S3Z6Y0|A0A1S3Z6Y0_TOBAC probable ribosome biogenesis protein RLP24 OS=Nicotiana tabacum OX=4097 GN=LOC107783657 PE=3 SV=1	ko03010,map03010	probable ribosome biogenesis protein RLP24	Nicotiana benthamiana	AT2G44860	RPL24C	Nbe.v1.1.chr08g21740.1	cellular_component	GO:0005575	molecular_function	GO:0003674			Niben101Scf02043g00010.1
Nbe.v1.s00180g11730	ribosomal large subunit biogenesis		nucleolus	Ribosomal_L24e	GO:0042273		GO:0005730	AT2G44860	AT2G44860.2	LOC104218979	tr|A0A1U7VSH8|A0A1U7VSH8_NICSY probable ribosome biogenesis protein RLP24 OS=Nicotiana sylvestris OX=4096 GN=LOC104218979 PE=3 SV=1	ko03010,map03010	probable ribosome biogenesis protein RLP24	Nicotiana benthamiana	AT2G44860	RPL24C	Nbe.v1.1.chr16g11730.1	nucleolus	GO:0005730					Niben101Scf01997g01013.1
Nbe.v1.s00020g12080	cytoplasmic translation; translation; peptide metabolic process; response to stress; metabolic process; biosynthetic process; macromolecule biosynthetic process; response to temperature stimulus; response to cold; response to abiotic stimulus; cellular process; gene expression; protein metabolic process; ribonucleoprotein complex biogenesis; ribosome biogenesis; ribosomal large subunit biogenesis…	nucleic acid binding; RNA binding; mRNA binding; structural constituent of ribosome; structural molecule activity; binding; organic cyclic compound binding; heterocyclic compound binding; RNA binding; structural constituent of ribosome	intracellular anatomical structure; nucleus; nucleolus; cytoplasm; vacuole; vacuolar membrane; cytosol; ribosome; plasma membrane; chloroplast; plastid; large ribosomal subunit; membrane; cytosolic large ribosomal subunit; cytosolic ribosome; organelle membrane; membrane-enclosed lumen; nuclear lumen; protein-containing complex; organelle; membrane-bounded organelle; non-membrane-bounded organell…	KOW,Ribosomal_L26	GO:0002181; GO:0006412; GO:0006518; GO:0006950; GO:0008150; GO:0008152; GO:0009058; GO:0009059; GO:0009266; GO:0009409; GO:0009628; GO:0009987; GO:0010467; GO:0019538; GO:0022613; GO:0042254; GO:0042273; GO:0043043; GO:0043170; GO:0043603; GO:0043604; GO:0044085; GO:0044237; GO:0044238; GO:0044249; GO:0044267; GO:0050896; GO:0071840; GO:1901564; GO:1901566; GO:0002181; GO:0042273	GO:0003674; GO:0003676; GO:0003723; GO:0003729; GO:0003735; GO:0005198; GO:0005488; GO:0097159; GO:1901363; GO:0003723; GO:0003735	GO:0005575; GO:0005622; GO:0005634; GO:0005730; GO:0005737; GO:0005773; GO:0005774; GO:0005829; GO:0005840; GO:0005886; GO:0009507; GO:0009536; GO:0015934; GO:0016020; GO:0022625; GO:0022626; GO:0031090; GO:0031974; GO:0031981; GO:0032991; GO:0043226; GO:0043227; GO:0043228; GO:0043229; GO:0043231; GO:0043232; GO:0043233; GO:0044391; GO:0070013; GO:0071944; GO:0098588; GO:0098805; GO:1990904; GO:…	AT3G49910	AT3G49910.1	LOC107817208	tr|A0A1S4CC07|A0A1S4CC07_TOBAC 60S ribosomal protein L26-1-like OS=Nicotiana tabacum OX=4097 GN=LOC107817208 PE=3 SV=1	ko03010,map03010	60S ribosomal protein L26-1-like	Nicotiana benthamiana	AT3G49910	RPL26	Nbe.v1.1.chr06g12080.1	cellular_component	GO:0005575	molecular_function	GO:0003674
Nbe.v1.s00070g07280	cytoplasmic translation; translation; peptide metabolic process; response to stress; metabolic process; biosynthetic process; macromolecule biosynthetic process; response to temperature stimulus; response to cold; response to abiotic stimulus; cellular process; gene expression; protein metabolic process; ribonucleoprotein complex biogenesis; ribosome biogenesis; ribosomal large subunit biogenesis…	nucleic acid binding; RNA binding; mRNA binding; structural constituent of ribosome; structural molecule activity; binding; organic cyclic compound binding; heterocyclic compound binding; RNA binding; structural constituent of ribosome	intracellular anatomical structure; nucleus; nucleolus; cytoplasm; vacuole; vacuolar membrane; cytosol; ribosome; plasma membrane; chloroplast; plastid; large ribosomal subunit; membrane; cytosolic large ribosomal subunit; cytosolic ribosome; organelle membrane; membrane-enclosed lumen; nuclear lumen; protein-containing complex; organelle; membrane-bounded organelle; non-membrane-bounded organell…	KOW,Ribosomal_L26	GO:0002181; GO:0006412; GO:0006518; GO:0006950; GO:0008150; GO:0008152; GO:0009058; GO:0009059; GO:0009266; GO:0009409; GO:0009628; GO:0009987; GO:0010467; GO:0019538; GO:0022613; GO:0042254; GO:0042273; GO:0043043; GO:0043170; GO:0043603; GO:0043604; GO:0044085; GO:0044237; GO:0044238; GO:0044249; GO:0044267; GO:0050896; GO:0071840; GO:1901564; GO:1901566; GO:0002181; GO:0042273	GO:0003674; GO:0003676; GO:0003723; GO:0003729; GO:0003735; GO:0005198; GO:0005488; GO:0097159; GO:1901363; GO:0003723; GO:0003735	GO:0005575; GO:0005622; GO:0005634; GO:0005730; GO:0005737; GO:0005773; GO:0005774; GO:0005829; GO:0005840; GO:0005886; GO:0009507; GO:0009536; GO:0015934; GO:0016020; GO:0022625; GO:0022626; GO:0031090; GO:0031974; GO:0031981; GO:0032991; GO:0043226; GO:0043227; GO:0043228; GO:0043229; GO:0043231; GO:0043232; GO:0043233; GO:0044391; GO:0070013; GO:0071944; GO:0098588; GO:0098805; GO:1990904; GO:…	AT3G49910	AT3G49910.1	LOC107831809	tr|A0A1S4DPM5|A0A1S4DPM5_TOBAC 60S ribosomal protein L26-1-like OS=Nicotiana tabacum OX=4097 GN=LOC107831809 PE=3 SV=1	ko03010,map03010	60S ribosomal protein L26-1-like	Nicotiana benthamiana	AT3G49910	RPL26	Nbe.v1.1.chr12g07280.1	cellular_component	GO:0005575	molecular_function	GO:0003674			Niben101Scf00853g07006.1
Nbe.v1.s00070g34170	cytoplasmic translation; translation; peptide metabolic process; response to stress; metabolic process; biosynthetic process; macromolecule biosynthetic process; response to temperature stimulus; response to cold; response to abiotic stimulus; cellular process; gene expression; protein metabolic process; ribonucleoprotein complex biogenesis; ribosome biogenesis; ribosomal large subunit biogenesis…	nucleic acid binding; RNA binding; mRNA binding; structural constituent of ribosome; structural molecule activity; binding; organic cyclic compound binding; heterocyclic compound binding; RNA binding; structural constituent of ribosome	intracellular anatomical structure; nucleus; nucleolus; cytoplasm; vacuole; vacuolar membrane; cytosol; ribosome; plasma membrane; chloroplast; plastid; large ribosomal subunit; membrane; cytosolic large ribosomal subunit; cytosolic ribosome; organelle membrane; membrane-enclosed lumen; nuclear lumen; protein-containing complex; organelle; membrane-bounded organelle; non-membrane-bounded organell…	KOW,Ribosomal_L26	GO:0002181; GO:0006412; GO:0006518; GO:0006950; GO:0008150; GO:0008152; GO:0009058; GO:0009059; GO:0009266; GO:0009409; GO:0009628; GO:0009987; GO:0010467; GO:0019538; GO:0022613; GO:0042254; GO:0042273; GO:0043043; GO:0043170; GO:0043603; GO:0043604; GO:0044085; GO:0044237; GO:0044238; GO:0044249; GO:0044267; GO:0050896; GO:0071840; GO:1901564; GO:1901566; GO:0002181; GO:0042273	GO:0003674; GO:0003676; GO:0003723; GO:0003729; GO:0003735; GO:0005198; GO:0005488; GO:0097159; GO:1901363; GO:0003723; GO:0003735	GO:0005575; GO:0005622; GO:0005634; GO:0005730; GO:0005737; GO:0005773; GO:0005774; GO:0005829; GO:0005840; GO:0005886; GO:0009507; GO:0009536; GO:0015934; GO:0016020; GO:0022625; GO:0022626; GO:0031090; GO:0031974; GO:0031981; GO:0032991; GO:0043226; GO:0043227; GO:0043228; GO:0043229; GO:0043231; GO:0043232; GO:0043233; GO:0044391; GO:0070013; GO:0071944; GO:0098588; GO:0098805; GO:1990904; GO:…	AT3G49910	AT3G49910.1	LOC107829238	tr|A0A1S4DFG6|A0A1S4DFG6_TOBAC 60S ribosomal protein L26-1 OS=Nicotiana tabacum OX=4097 GN=LOC107829238 PE=3 SV=1	ko03010,map03010	60S ribosomal protein L26-1	Nicotiana benthamiana	AT3G49910	RPL26	Nbe.v1.1.chr12g34170.1	cellular_component	GO:0005575	molecular_function	GO:0003674			Niben101Scf02282g00001.1
Nbe.v1.s00090g23950	cytoplasmic translation; translation; peptide metabolic process; response to stress; metabolic process; biosynthetic process; macromolecule biosynthetic process; response to temperature stimulus; response to cold; response to abiotic stimulus; cellular process; gene expression; protein metabolic process; ribonucleoprotein complex biogenesis; ribosome biogenesis; ribosomal large subunit biogenesis…	nucleic acid binding; RNA binding; mRNA binding; structural constituent of ribosome; structural molecule activity; binding; organic cyclic compound binding; heterocyclic compound binding; RNA binding; structural constituent of ribosome	intracellular anatomical structure; nucleus; nucleolus; cytoplasm; vacuole; vacuolar membrane; cytosol; ribosome; plasma membrane; chloroplast; plastid; large ribosomal subunit; membrane; cytosolic large ribosomal subunit; cytosolic ribosome; organelle membrane; membrane-enclosed lumen; nuclear lumen; protein-containing complex; organelle; membrane-bounded organelle; non-membrane-bounded organell…	KOW,Ribosomal_L26	GO:0002181; GO:0006412; GO:0006518; GO:0006950; GO:0008150; GO:0008152; GO:0009058; GO:0009059; GO:0009266; GO:0009409; GO:0009628; GO:0009987; GO:0010467; GO:0019538; GO:0022613; GO:0042254; GO:0042273; GO:0043043; GO:0043170; GO:0043603; GO:0043604; GO:0044085; GO:0044237; GO:0044238; GO:0044249; GO:0044267; GO:0050896; GO:0071840; GO:1901564; GO:1901566; GO:0002181; GO:0042273	GO:0003674; GO:0003676; GO:0003723; GO:0003729; GO:0003735; GO:0005198; GO:0005488; GO:0097159; GO:1901363; GO:0003723; GO:0003735	GO:0005575; GO:0005622; GO:0005634; GO:0005730; GO:0005737; GO:0005773; GO:0005774; GO:0005829; GO:0005840; GO:0005886; GO:0009507; GO:0009536; GO:0015934; GO:0016020; GO:0022625; GO:0022626; GO:0031090; GO:0031974; GO:0031981; GO:0032991; GO:0043226; GO:0043227; GO:0043228; GO:0043229; GO:0043231; GO:0043232; GO:0043233; GO:0044391; GO:0070013; GO:0071944; GO:0098588; GO:0098805; GO:1990904; GO:…	AT3G49910	AT3G49910.1	LOC107829238	tr|A0A1S4DFG6|A0A1S4DFG6_TOBAC 60S ribosomal protein L26-1 OS=Nicotiana tabacum OX=4097 GN=LOC107829238 PE=3 SV=1	ko03010,map03010	60S ribosomal protein L26-1	Nicotiana benthamiana	AT3G49910	RPL26	Nbe.v1.1.chr02g23950.1	cellular_component	GO:0005575	molecular_function	GO:0003674
Nbe.v1.s00090g31420	cytoplasmic translation; translation; peptide metabolic process; response to stress; metabolic process; biosynthetic process; macromolecule biosynthetic process; response to temperature stimulus; response to cold; response to abiotic stimulus; cellular process; gene expression; protein metabolic process; ribonucleoprotein complex biogenesis; ribosome biogenesis; ribosomal large subunit biogenesis…	nucleic acid binding; RNA binding; mRNA binding; structural constituent of ribosome; structural molecule activity; binding; organic cyclic compound binding; heterocyclic compound binding; RNA binding; structural constituent of ribosome	intracellular anatomical structure; nucleus; nucleolus; cytoplasm; vacuole; vacuolar membrane; cytosol; ribosome; plasma membrane; chloroplast; plastid; large ribosomal subunit; membrane; cytosolic large ribosomal subunit; cytosolic ribosome; organelle membrane; membrane-enclosed lumen; nuclear lumen; protein-containing complex; organelle; membrane-bounded organelle; non-membrane-bounded organell…	KOW,Ribosomal_L26	GO:0002181; GO:0006412; GO:0006518; GO:0006950; GO:0008150; GO:0008152; GO:0009058; GO:0009059; GO:0009266; GO:0009409; GO:0009628; GO:0009987; GO:0010467; GO:0019538; GO:0022613; GO:0042254; GO:0042273; GO:0043043; GO:0043170; GO:0043603; GO:0043604; GO:0044085; GO:0044237; GO:0044238; GO:0044249; GO:0044267; GO:0050896; GO:0071840; GO:1901564; GO:1901566; GO:0002181; GO:0042273	GO:0003674; GO:0003676; GO:0003723; GO:0003729; GO:0003735; GO:0005198; GO:0005488; GO:0097159; GO:1901363; GO:0003723; GO:0003735	GO:0005575; GO:0005622; GO:0005634; GO:0005730; GO:0005737; GO:0005773; GO:0005774; GO:0005829; GO:0005840; GO:0005886; GO:0009507; GO:0009536; GO:0015934; GO:0016020; GO:0022625; GO:0022626; GO:0031090; GO:0031974; GO:0031981; GO:0032991; GO:0043226; GO:0043227; GO:0043228; GO:0043229; GO:0043231; GO:0043232; GO:0043233; GO:0044391; GO:0070013; GO:0071944; GO:0098588; GO:0098805; GO:1990904; GO:…	AT3G49910	AT3G49910.1	LOC107831809	tr|A0A1S4DPM5|A0A1S4DPM5_TOBAC 60S ribosomal protein L26-1-like OS=Nicotiana tabacum OX=4097 GN=LOC107831809 PE=3 SV=1	ko03010,map03010	60S ribosomal protein L26-1-like	Nicotiana benthamiana	AT3G49910	RPL26	Nbe.v1.1.chr02g31420.1	cellular_component	GO:0005575	molecular_function	GO:0003674			Niben101Scf00991g05009.1
Nbe.v1.s00180g04990	cytoplasmic translation; translation; peptide metabolic process; response to stress; metabolic process; biosynthetic process; macromolecule biosynthetic process; response to temperature stimulus; response to cold; response to abiotic stimulus; cellular process; gene expression; protein metabolic process; ribonucleoprotein complex biogenesis; ribosome biogenesis; ribosomal large subunit biogenesis…	nucleic acid binding; RNA binding; mRNA binding; structural constituent of ribosome; structural molecule activity; binding; organic cyclic compound binding; heterocyclic compound binding; RNA binding; structural constituent of ribosome	intracellular anatomical structure; nucleus; nucleolus; cytoplasm; vacuole; vacuolar membrane; cytosol; ribosome; plasma membrane; chloroplast; plastid; large ribosomal subunit; membrane; cytosolic large ribosomal subunit; cytosolic ribosome; organelle membrane; membrane-enclosed lumen; nuclear lumen; protein-containing complex; organelle; membrane-bounded organelle; non-membrane-bounded organell…	KOW,Ribosomal_L26	GO:0002181; GO:0006412; GO:0006518; GO:0006950; GO:0008150; GO:0008152; GO:0009058; GO:0009059; GO:0009266; GO:0009409; GO:0009628; GO:0009987; GO:0010467; GO:0019538; GO:0022613; GO:0042254; GO:0042273; GO:0043043; GO:0043170; GO:0043603; GO:0043604; GO:0044085; GO:0044237; GO:0044238; GO:0044249; GO:0044267; GO:0050896; GO:0071840; GO:1901564; GO:1901566; GO:0002181; GO:0042273	GO:0003674; GO:0003676; GO:0003723; GO:0003729; GO:0003735; GO:0005198; GO:0005488; GO:0097159; GO:1901363; GO:0003723; GO:0003735	GO:0005575; GO:0005622; GO:0005634; GO:0005730; GO:0005737; GO:0005773; GO:0005774; GO:0005829; GO:0005840; GO:0005886; GO:0009507; GO:0009536; GO:0015934; GO:0016020; GO:0022625; GO:0022626; GO:0031090; GO:0031974; GO:0031981; GO:0032991; GO:0043226; GO:0043227; GO:0043228; GO:0043229; GO:0043231; GO:0043232; GO:0043233; GO:0044391; GO:0070013; GO:0071944; GO:0098588; GO:0098805; GO:1990904; GO:…	AT3G49910	AT3G49910.1	LOC107817208	tr|A0A1S4CC07|A0A1S4CC07_TOBAC 60S ribosomal protein L26-1-like OS=Nicotiana tabacum OX=4097 GN=LOC107817208 PE=3 SV=1	ko03010,map03010	60S ribosomal protein L26-1-like	Nicotiana benthamiana	AT3G49910	RPL26	Nbe.v1.1.chr16g04990.1	cellular_component	GO:0005575	molecular_function	GO:0003674			Niben101Scf03747g04010.1
Nbe.v1.s00030g22500	translation	structural constituent of ribosome	cytosolic large ribosomal subunit	Ribosomal_L27e	GO:0006412	GO:0003735	GO:0022625	AT4G15000	AT4G15000.1	LOC107802935	tr|A0A1S4AZC1|A0A1S4AZC1_TOBAC 60S ribosomal protein L27 OS=Nicotiana tabacum OX=4097 GN=LOC107802935 PE=3 SV=1	ko03010,map03010	60S ribosomal protein L27	Nicotiana benthamiana	AT4G15000	RPL27	Nbe.v1.1.chr05g22500.1					translation	GO:0006412
Nbe.v1.s00040g39620	translation	structural constituent of ribosome	cytosolic large ribosomal subunit	Ribosomal_L27e	GO:0006412	GO:0003735	GO:0022625	AT4G15000	AT4G15000.1	LOC107763424	tr|A0A1S3XBV7|A0A1S3XBV7_TOBAC 60S ribosomal protein L27 OS=Nicotiana tabacum OX=4097 GN=LOC107763424 PE=3 SV=1	ko03010,map03010	60S ribosomal protein L27	Nicotiana benthamiana	AT4G15000	RPL27	Nbe.v1.1.chr09g39620.1					translation	GO:0006412
Nbe.v1.s00070g22000	translation	structural constituent of ribosome	cytosolic large ribosomal subunit	Ribosomal_L27e	GO:0006412	GO:0003735	GO:0022625	AT4G15000	AT4G15000.1	LOC107763424	tr|A0A1S3XBV7|A0A1S3XBV7_TOBAC 60S ribosomal protein L27 OS=Nicotiana tabacum OX=4097 GN=LOC107763424 PE=3 SV=1	ko03010,map03010	60S ribosomal protein L27	Nicotiana benthamiana	AT4G15000	RPL27	Nbe.v1.1.chr12g22000.1					translation	GO:0006412
Nbe.v1.s00110g04070	translation	structural constituent of ribosome	cytosolic large ribosomal subunit	Ribosomal_L27e	GO:0006412	GO:0003735	GO:0022625	AT4G15000	AT4G15000.1	LOC107802935	tr|A0A1S4AZC1|A0A1S4AZC1_TOBAC 60S ribosomal protein L27 OS=Nicotiana tabacum OX=4097 GN=LOC107802935 PE=3 SV=1	ko03010,map03010	60S ribosomal protein L27	Nicotiana benthamiana	AT4G15000	RPL27	Nbe.v1.1.chr18g04070.1					translation	GO:0006412	Niben101Scf00748g00006.1
Nbe.v1.s00180g04480	translation	structural constituent of ribosome	cytosolic large ribosomal subunit	Ribosomal_L27e	GO:0006412	GO:0003735	GO:0022625	AT4G15000	AT4G15000.1	LOC107763424	tr|A0A1S3XBV7|A0A1S3XBV7_TOBAC 60S ribosomal protein L27 OS=Nicotiana tabacum OX=4097 GN=LOC107763424 PE=3 SV=1	ko03010,map03010	60S ribosomal protein L27	Nicotiana benthamiana	AT4G15000	RPL27	Nbe.v1.1.chr16g04480.1					translation	GO:0006412	Niben101Ctg14963g00002.1
Nbe.v1.s00200g05980	translation	structural constituent of ribosome	cytosolic large ribosomal subunit	Ribosomal_L27e	GO:0006412	GO:0003735	GO:0022625	AT4G15000	AT4G15000.1	LOC107763424	tr|A0A1S3XBV7|A0A1S3XBV7_TOBAC 60S ribosomal protein L27 OS=Nicotiana tabacum OX=4097 GN=LOC107763424 PE=3 SV=1	ko03010,map03010	60S ribosomal protein L27	Nicotiana benthamiana	AT4G15000	RPL27	Nbe.v1.1.chr16g37390.1					translation	GO:0006412	Niben101Scf03113g02012.1
Nbe.v1.s00040g33000	translation	mRNA binding; structural constituent of ribosome	cytosolic large ribosomal subunit	Ribosomal_L27A	GO:0006412	GO:0003729; GO:0003735	GO:0022625	AT1G70600	AT1G70600.1	LOC107779018	tr|A0A1S3YRJ8|A0A1S3YRJ8_TOBAC 60S ribosomal protein L27a-3-like OS=Nicotiana tabacum OX=4097 GN=LOC107779018 PE=3 SV=1	ko03010,map03010	60S ribosomal protein L27a-3-like	Nicotiana benthamiana	AT1G70600	RPL27a	Nbe.v1.1.chr09g33000.1					translation	GO:0006412
Nbe.v1.s00050g39160	nuclear-transcribed mRNA catabolic process, nonsense-mediated decay; nuclear-transcribed mRNA catabolic process; cytoplasmic translation; nucleobase-containing compound metabolic process; RNA catabolic process; mRNA catabolic process; translation; translational initiation; peptide metabolic process; protein targeting; protein targeting to membrane; cotranslational protein targeting to membrane; S…	nucleic acid binding; RNA binding; structural constituent of ribosome; structural molecule activity; binding; organic cyclic compound binding; heterocyclic compound binding	intracellular anatomical structure; nucleus; cytoplasm; endoplasmic reticulum; cytosol; ribosome; endomembrane system; large ribosomal subunit; cytosolic large ribosomal subunit; cytosolic ribosome; preribosome; preribosome, large subunit precursor; protein-containing complex; organelle; membrane-bounded organelle; non-membrane-bounded organelle; intracellular organelle; intracellular membrane-bo…	Ribosomal_L27A	GO:0000184; GO:0000956; GO:0002181; GO:0006139; GO:0006401; GO:0006402; GO:0006412; GO:0006413; GO:0006518; GO:0006605; GO:0006612; GO:0006613; GO:0006614; GO:0006810; GO:0006886; GO:0008104; GO:0008150; GO:0008152; GO:0009056; GO:0009057; GO:0009058; GO:0009059; GO:0009892; GO:0009987; GO:0010467; GO:0010468; GO:0010605; GO:0010629; GO:0015031; GO:0015833; GO:0016070; GO:0016071; GO:0019222; GO:…	GO:0003674; GO:0003676; GO:0003723; GO:0003735; GO:0005198; GO:0005488; GO:0097159; GO:1901363	GO:0005575; GO:0005622; GO:0005634; GO:0005737; GO:0005783; GO:0005829; GO:0005840; GO:0012505; GO:0015934; GO:0022625; GO:0022626; GO:0030684; GO:0030687; GO:0032991; GO:0043226; GO:0043227; GO:0043228; GO:0043229; GO:0043231; GO:0043232; GO:0044391; GO:1990904; GO:0012505	AT1G70600	AT1G70600.1	RPL27AC_4	tr|A0A314LBF1|A0A314LBF1_NICAT 60s ribosomal protein l27a-3 (Fragment) OS=Nicotiana attenuata OX=49451 GN=RPL27AC_4 PE=4 SV=1	ko03010,ko04340,map03010,map04340	60s ribosomal protein l27a-3 (Fragment)	Nicotiana benthamiana	AT1G70600	RPL27a	Nbe.v1.1.chr10g39160.1	cellular_component	GO:0005575	molecular_function	GO:0003674
Nbe.v1.s00120g20650				Ribosomal_L27A				AT1G23290	AT1G23290.1	RPL27AC_7	tr|A0A1J6JYH7|A0A1J6JYH7_NICAT 60s ribosomal protein l27a-3 OS=Nicotiana attenuata OX=49451 GN=RPL27AC_7 PE=4 SV=1	ko03010,map03010	60s ribosomal protein l27a-3	Nicotiana benthamiana	RPL27AB	RPL27a	Nbe.v1.1.chr13g20650.1
Nbe.v1.s00120g21110	nuclear-transcribed mRNA catabolic process, nonsense-mediated decay; nuclear-transcribed mRNA catabolic process; cytoplasmic translation; nucleobase-containing compound metabolic process; RNA catabolic process; mRNA catabolic process; translation; translational initiation; peptide metabolic process; protein targeting; protein targeting to membrane; cotranslational protein targeting to membrane; S…	nucleic acid binding; RNA binding; structural constituent of ribosome; structural molecule activity; binding; organic cyclic compound binding; heterocyclic compound binding; structural constituent of ribosome	intracellular anatomical structure; nucleus; cytoplasm; endoplasmic reticulum; cytosol; ribosome; endomembrane system; large ribosomal subunit; cytosolic large ribosomal subunit; cytosolic ribosome; preribosome; preribosome, large subunit precursor; protein-containing complex; organelle; membrane-bounded organelle; non-membrane-bounded organelle; intracellular organelle; intracellular membrane-bo…	Ribosomal_L27A	GO:0000184; GO:0000956; GO:0002181; GO:0006139; GO:0006401; GO:0006402; GO:0006412; GO:0006413; GO:0006518; GO:0006605; GO:0006612; GO:0006613; GO:0006614; GO:0006810; GO:0006886; GO:0008104; GO:0008150; GO:0008152; GO:0009056; GO:0009057; GO:0009058; GO:0009059; GO:0009892; GO:0009987; GO:0010467; GO:0010468; GO:0010605; GO:0010629; GO:0015031; GO:0015833; GO:0016070; GO:0016071; GO:0019222; GO:…	GO:0003674; GO:0003676; GO:0003723; GO:0003735; GO:0005198; GO:0005488; GO:0097159; GO:1901363; GO:0003735	GO:0005575; GO:0005622; GO:0005634; GO:0005737; GO:0005783; GO:0005829; GO:0005840; GO:0012505; GO:0015934; GO:0022625; GO:0022626; GO:0030684; GO:0030687; GO:0032991; GO:0043226; GO:0043227; GO:0043228; GO:0043229; GO:0043231; GO:0043232; GO:0044391; GO:1990904; GO:0016020; GO:0022625	AT1G70600	AT1G70600.1	RPL27AC_1	tr|A0A314KJJ9|A0A314KJJ9_NICAT 60s ribosomal protein l27a-3 OS=Nicotiana attenuata OX=49451 GN=RPL27AC_1 PE=4 SV=1	ko03010,ko04340,map03010,map04340	60s ribosomal protein l27a-3	Nicotiana benthamiana	AT1G70600	RPL27a	Nbe.v1.1.chr13g21110.1	cellular_component	GO:0005575	molecular_function	GO:0003674
Nbe.v1.s00120g28660	translation	mRNA binding; structural constituent of ribosome	cytosolic large ribosomal subunit	Ribosomal_L27A	GO:0006412	GO:0003729; GO:0003735	GO:0022625	AT1G70600	AT1G70600.1	RPL27AC_0	tr|A0A1J6IJF4|A0A1J6IJF4_NICAT 60s ribosomal protein l27a-3 OS=Nicotiana attenuata OX=49451 GN=RPL27AC_0 PE=3 SV=1	ko03010,map03010	60s ribosomal protein l27a-3	Nicotiana benthamiana	AT1G70600	RPL27a	Nbe.v1.1.chr13g28660.1					translation	GO:0006412	Niben101Scf08873g01015.1
Nbe.v1.s00130g34830	translation	mRNA binding; structural constituent of ribosome	cytosolic large ribosomal subunit	Ribosomal_L27A	GO:0006412	GO:0003729; GO:0003735	GO:0022625	AT1G70600	AT1G70600.1	RPL27AC_6	tr|A0A314L538|A0A314L538_NICAT 60s ribosomal protein l27a-3 OS=Nicotiana attenuata OX=49451 GN=RPL27AC_6 PE=4 SV=1	ko03010,map03010	60s ribosomal protein l27a-3	Nicotiana benthamiana	AT1G70600	RPL27a	Nbe.v1.1.chr04g34830.1					translation	GO:0006412
Nbe.v1.s00150g32300	translation	mRNA binding; structural constituent of ribosome	cytosolic large ribosomal subunit	Ribosomal_L27A	GO:0006412	GO:0003729; GO:0003735	GO:0022625	AT1G70600	AT1G70600.1	RPL27AC_0	tr|A0A1J6IJF4|A0A1J6IJF4_NICAT 60s ribosomal protein l27a-3 OS=Nicotiana attenuata OX=49451 GN=RPL27AC_0 PE=3 SV=1	ko03010,map03010	60s ribosomal protein l27a-3	Nicotiana benthamiana	AT1G70600	RPL27a	Nbe.v1.1.chr03g32300.1					translation	GO:0006412	Niben101Scf16592g00013.1
Nbe.v1.s00170g32150	translation	mRNA binding; structural constituent of ribosome	cytosolic large ribosomal subunit	Ribosomal_L27A	GO:0006412	GO:0003729; GO:0003735	GO:0022625	AT1G70600	AT1G70600.1	LOC107779018	tr|A0A1S3YRJ8|A0A1S3YRJ8_TOBAC 60S ribosomal protein L27a-3-like OS=Nicotiana tabacum OX=4097 GN=LOC107779018 PE=3 SV=1	ko03010,map03010	60S ribosomal protein L27a-3-like	Nicotiana benthamiana	AT1G70600	RPL27a	Nbe.v1.1.chr11g32150.1					translation	GO:0006412	Niben101Scf04099g00004.1
Nbe.v1.s00180g13260	growth; biological process involved in interaction with host; biological process involved in interaction with host; biological process involved in symbiotic interaction; biological process involved in interspecies interaction between organisms; translation	catalytic activity; hydrolase activity; hydrolase activity, acting on acid carbon-carbon bonds; hydrolase activity, acting on acid carbon-carbon bonds, in ketonic substances; 4,9-DSHA hydrolase activity; structural constituent of ribosome	cell wall; plasma membrane; membrane; external encapsulating structure; cell periphery; ribosome; large ribosomal subunit; cytosolic large ribosomal subunit; ribonucleoprotein complex	Abhydrolase_1,Abhydrolase_6	GO:0008150; GO:0040007; GO:0044116; GO:0044117; GO:0044403; GO:0044419; GO:0006412	GO:0003674; GO:0003824; GO:0016787; GO:0016822; GO:0016823; GO:0034820; GO:0003735	GO:0005575; GO:0005618; GO:0005886; GO:0016020; GO:0030312; GO:0071944; GO:0005840; GO:0015934; GO:0022625; GO:1990904	AT1G70600	AT1G70600.1	RPL27AC_7	tr|A0A1J6JYH7|A0A1J6JYH7_NICAT 60s ribosomal protein l27a-3 OS=Nicotiana attenuata OX=49451 GN=RPL27AC_7 PE=4 SV=1	-	60s ribosomal protein l27a-3	Nicotiana benthamiana	AT1G70600	RPL27a	Nbe.v1.1.chr16g13260.1	cellular_component	GO:0005575	molecular_function	GO:0003674	biological_process	GO:0008150
Nbe.v1.s00190g03820	nuclear-transcribed mRNA catabolic process, nonsense-mediated decay; nuclear-transcribed mRNA catabolic process; cytoplasmic translation; nucleobase-containing compound metabolic process; RNA catabolic process; mRNA catabolic process; translation; translational initiation; peptide metabolic process; protein targeting; protein targeting to membrane; cotranslational protein targeting to membrane; S…	nucleic acid binding; RNA binding; structural constituent of ribosome; structural molecule activity; binding; organic cyclic compound binding; heterocyclic compound binding	intracellular anatomical structure; nucleus; cytoplasm; endoplasmic reticulum; cytosol; ribosome; endomembrane system; large ribosomal subunit; cytosolic large ribosomal subunit; cytosolic ribosome; preribosome; preribosome, large subunit precursor; protein-containing complex; organelle; membrane-bounded organelle; non-membrane-bounded organelle; intracellular organelle; intracellular membrane-bo…	Ribosomal_L27A	GO:0000184; GO:0000956; GO:0002181; GO:0006139; GO:0006401; GO:0006402; GO:0006412; GO:0006413; GO:0006518; GO:0006605; GO:0006612; GO:0006613; GO:0006614; GO:0006810; GO:0006886; GO:0008104; GO:0008150; GO:0008152; GO:0009056; GO:0009057; GO:0009058; GO:0009059; GO:0009892; GO:0009987; GO:0010467; GO:0010468; GO:0010605; GO:0010629; GO:0015031; GO:0015833; GO:0016070; GO:0016071; GO:0019222; GO:…	GO:0003674; GO:0003676; GO:0003723; GO:0003735; GO:0005198; GO:0005488; GO:0097159; GO:1901363	GO:0005575; GO:0005622; GO:0005634; GO:0005737; GO:0005783; GO:0005829; GO:0005840; GO:0012505; GO:0015934; GO:0022625; GO:0022626; GO:0030684; GO:0030687; GO:0032991; GO:0043226; GO:0043227; GO:0043228; GO:0043229; GO:0043231; GO:0043232; GO:0044391; GO:1990904; GO:0110165	AT1G70600	AT1G70600.1	RPL27AC_7	tr|A0A1J6JYH7|A0A1J6JYH7_NICAT 60s ribosomal protein l27a-3 OS=Nicotiana attenuata OX=49451 GN=RPL27AC_7 PE=4 SV=1	ko03010,ko04340,map03010,map04340	60s ribosomal protein l27a-3	Nicotiana benthamiana	AT1G70600	RPL27a	Nbe.v1.1.chr15g03820.1	cellular_component	GO:0005575	molecular_function	GO:0003674
Nbe.v1.s00020g34190	translation; peptide metabolic process; metabolic process; biosynthetic process; macromolecule biosynthetic process; response to endogenous stimulus; response to hormone; response to cytokinin; cellular process; gene expression; protein metabolic process; response to chemical; peptide biosynthetic process; macromolecule metabolic process; amide metabolic process; amide biosynthetic process; cellu…	structural constituent of ribosome; structural molecule activity; structural constituent of ribosome	cell wall; intracellular anatomical structure; cytoplasm; cytosol; ribosome; plasma membrane; cell-cell junction; plasmodesma; chloroplast; plastid; large ribosomal subunit; membrane; cytosolic large ribosomal subunit; cytosolic ribosome; cell junction; external encapsulating structure; protein-containing complex; organelle; membrane-bounded organelle; non-membrane-bounded organelle; intracellula…	Ribosomal_L28e	GO:0006412; GO:0006518; GO:0008150; GO:0008152; GO:0009058; GO:0009059; GO:0009719; GO:0009725; GO:0009735; GO:0009987; GO:0010467; GO:0019538; GO:0042221; GO:0043043; GO:0043170; GO:0043603; GO:0043604; GO:0044237; GO:0044238; GO:0044249; GO:0044267; GO:0050896; GO:1901564; GO:1901566; GO:0006412	GO:0003674; GO:0003735; GO:0005198; GO:0003735	GO:0005575; GO:0005618; GO:0005622; GO:0005737; GO:0005829; GO:0005840; GO:0005886; GO:0005911; GO:0009506; GO:0009507; GO:0009536; GO:0015934; GO:0016020; GO:0022625; GO:0022626; GO:0030054; GO:0030312; GO:0032991; GO:0043226; GO:0043227; GO:0043228; GO:0043229; GO:0043231; GO:0043232; GO:0044391; GO:0055044; GO:0071944; GO:1990904; GO:0022625	AT2G19730	AT2G19730.3	LOC107809779	tr|A0A1S4BM69|A0A1S4BM69_TOBAC 60S ribosomal protein L28-1-like OS=Nicotiana tabacum OX=4097 GN=LOC107809779 PE=3 SV=1	ko03010,map03010	60S ribosomal protein L28-1-like	Nicotiana benthamiana	AT2G19730	RPL28	Nbe.v1.1.chr06g34190.1	cellular_component	GO:0005575	molecular_function	GO:0003674	translation	GO:0006412
Nbe.v1.s00060g02840	translation; peptide metabolic process; metabolic process; biosynthetic process; macromolecule biosynthetic process; response to endogenous stimulus; response to hormone; response to cytokinin; cellular process; gene expression; protein metabolic process; response to chemical; peptide biosynthetic process; macromolecule metabolic process; amide metabolic process; amide biosynthetic process; cellu…	structural constituent of ribosome; structural molecule activity; structural constituent of ribosome	cell wall; intracellular anatomical structure; cytoplasm; cytosol; ribosome; plasma membrane; cell-cell junction; plasmodesma; chloroplast; plastid; large ribosomal subunit; membrane; cytosolic large ribosomal subunit; cytosolic ribosome; cell junction; external encapsulating structure; protein-containing complex; organelle; membrane-bounded organelle; non-membrane-bounded organelle; intracellula…	Ribosomal_L28e	GO:0006412; GO:0006518; GO:0008150; GO:0008152; GO:0009058; GO:0009059; GO:0009719; GO:0009725; GO:0009735; GO:0009987; GO:0010467; GO:0019538; GO:0042221; GO:0043043; GO:0043170; GO:0043603; GO:0043604; GO:0044237; GO:0044238; GO:0044249; GO:0044267; GO:0050896; GO:1901564; GO:1901566; GO:0006412	GO:0003674; GO:0003735; GO:0005198; GO:0003735	GO:0005575; GO:0005618; GO:0005622; GO:0005737; GO:0005829; GO:0005840; GO:0005886; GO:0005911; GO:0009506; GO:0009507; GO:0009536; GO:0015934; GO:0016020; GO:0022625; GO:0022626; GO:0030054; GO:0030312; GO:0032991; GO:0043226; GO:0043227; GO:0043228; GO:0043229; GO:0043231; GO:0043232; GO:0044391; GO:0055044; GO:0071944; GO:1990904; GO:0022625	AT2G19730	AT2G19730.3	RPL28A_1	tr|A0A314KZI6|A0A314KZI6_NICAT 60s ribosomal protein l28-1 OS=Nicotiana attenuata OX=49451 GN=RPL28A_1 PE=3 SV=1	ko03010,map03010	60s ribosomal protein l28-1	Nicotiana benthamiana	AT2G19730	RPL28	Nbe.v1.1.chr19g02840.1	cellular_component	GO:0005575	molecular_function	GO:0003674	translation	GO:0006412	Niben101Scf02477g00012.1
Nbe.v1.s00120g34300	translation; peptide metabolic process; metabolic process; biosynthetic process; macromolecule biosynthetic process; response to endogenous stimulus; response to hormone; response to cytokinin; cellular process; gene expression; protein metabolic process; response to chemical; peptide biosynthetic process; macromolecule metabolic process; amide metabolic process; amide biosynthetic process; cellu…	structural constituent of ribosome; structural molecule activity; structural constituent of ribosome	cell wall; intracellular anatomical structure; cytoplasm; cytosol; ribosome; plasma membrane; cell-cell junction; plasmodesma; chloroplast; plastid; large ribosomal subunit; membrane; cytosolic large ribosomal subunit; cytosolic ribosome; cell junction; external encapsulating structure; protein-containing complex; organelle; membrane-bounded organelle; non-membrane-bounded organelle; intracellula…	Ribosomal_L28e	GO:0006412; GO:0006518; GO:0008150; GO:0008152; GO:0009058; GO:0009059; GO:0009719; GO:0009725; GO:0009735; GO:0009987; GO:0010467; GO:0019538; GO:0042221; GO:0043043; GO:0043170; GO:0043603; GO:0043604; GO:0044237; GO:0044238; GO:0044249; GO:0044267; GO:0050896; GO:1901564; GO:1901566; GO:0006412	GO:0003674; GO:0003735; GO:0005198; GO:0003735	GO:0005575; GO:0005618; GO:0005622; GO:0005737; GO:0005829; GO:0005840; GO:0005886; GO:0005911; GO:0009506; GO:0009507; GO:0009536; GO:0015934; GO:0016020; GO:0022625; GO:0022626; GO:0030054; GO:0030312; GO:0032991; GO:0043226; GO:0043227; GO:0043228; GO:0043229; GO:0043231; GO:0043232; GO:0044391; GO:0055044; GO:0071944; GO:1990904; GO:0022625	AT2G19730	AT2G19730.3	LOC107824985	tr|A0A1S4D1U6|A0A1S4D1U6_TOBAC 60S ribosomal protein L28-1-like OS=Nicotiana tabacum OX=4097 GN=LOC107824985 PE=3 SV=1	ko03010,map03010	60S ribosomal protein L28-1-like	Nicotiana benthamiana	AT2G19730	RPL28	Nbe.v1.1.chr13g34300.1	cellular_component	GO:0005575	molecular_function	GO:0003674	translation	GO:0006412
Nbe.v1.s00150g02260	translation; peptide metabolic process; metabolic process; biosynthetic process; macromolecule biosynthetic process; response to endogenous stimulus; response to hormone; response to cytokinin; cellular process; gene expression; protein metabolic process; response to chemical; peptide biosynthetic process; macromolecule metabolic process; amide metabolic process; amide biosynthetic process; cellu…	structural constituent of ribosome; structural molecule activity; structural constituent of ribosome	cell wall; intracellular anatomical structure; cytoplasm; cytosol; ribosome; plasma membrane; cell-cell junction; plasmodesma; chloroplast; plastid; large ribosomal subunit; membrane; cytosolic large ribosomal subunit; cytosolic ribosome; cell junction; external encapsulating structure; protein-containing complex; organelle; membrane-bounded organelle; non-membrane-bounded organelle; intracellula…	Ribosomal_L28e	GO:0006412; GO:0006518; GO:0008150; GO:0008152; GO:0009058; GO:0009059; GO:0009719; GO:0009725; GO:0009735; GO:0009987; GO:0010467; GO:0019538; GO:0042221; GO:0043043; GO:0043170; GO:0043603; GO:0043604; GO:0044237; GO:0044238; GO:0044249; GO:0044267; GO:0050896; GO:1901564; GO:1901566; GO:0006412	GO:0003674; GO:0003735; GO:0005198; GO:0003735	GO:0005575; GO:0005618; GO:0005622; GO:0005737; GO:0005829; GO:0005840; GO:0005886; GO:0005911; GO:0009506; GO:0009507; GO:0009536; GO:0015934; GO:0016020; GO:0022625; GO:0022626; GO:0030054; GO:0030312; GO:0032991; GO:0043226; GO:0043227; GO:0043228; GO:0043229; GO:0043231; GO:0043232; GO:0044391; GO:0055044; GO:0071944; GO:1990904; GO:0022625	AT2G19730	AT2G19730.3	-	tr|A0A3Q7GXW8|A0A3Q7GXW8_SOLLC Ribosomal L28e/Mak16 domain-containing protein OS=Solanum lycopersicum OX=4081 PE=3 SV=1	ko03010,map03010	Ribosomal L28e/Mak16 domain-containing protein	Nicotiana benthamiana	AT2G19730	RPL28	Nbe.v1.1.chr03g02260.1	cellular_component	GO:0005575	molecular_function	GO:0003674	translation	GO:0006412	Niben101Scf05923g03010.1
Nbe.v1.s00150g42330	translation; peptide metabolic process; metabolic process; biosynthetic process; macromolecule biosynthetic process; response to endogenous stimulus; response to hormone; response to cytokinin; cellular process; gene expression; protein metabolic process; response to chemical; peptide biosynthetic process; macromolecule metabolic process; amide metabolic process; amide biosynthetic process; cellu…	structural constituent of ribosome; structural molecule activity; structural constituent of ribosome	cell wall; intracellular anatomical structure; cytoplasm; cytosol; ribosome; plasma membrane; cell-cell junction; plasmodesma; chloroplast; plastid; large ribosomal subunit; membrane; cytosolic large ribosomal subunit; cytosolic ribosome; cell junction; external encapsulating structure; protein-containing complex; organelle; membrane-bounded organelle; non-membrane-bounded organelle; intracellula…	Ribosomal_L28e	GO:0006412; GO:0006518; GO:0008150; GO:0008152; GO:0009058; GO:0009059; GO:0009719; GO:0009725; GO:0009735; GO:0009987; GO:0010467; GO:0019538; GO:0042221; GO:0043043; GO:0043170; GO:0043603; GO:0043604; GO:0044237; GO:0044238; GO:0044249; GO:0044267; GO:0050896; GO:1901564; GO:1901566; GO:0006412	GO:0003674; GO:0003735; GO:0005198; GO:0003735	GO:0005575; GO:0005618; GO:0005622; GO:0005737; GO:0005829; GO:0005840; GO:0005886; GO:0005911; GO:0009506; GO:0009507; GO:0009536; GO:0015934; GO:0016020; GO:0022625; GO:0022626; GO:0030054; GO:0030312; GO:0032991; GO:0043226; GO:0043227; GO:0043228; GO:0043229; GO:0043231; GO:0043232; GO:0044391; GO:0055044; GO:0071944; GO:1990904; GO:0022625	AT2G19730	AT2G19730.3	LOC107824985	tr|A0A1S4D1U6|A0A1S4D1U6_TOBAC 60S ribosomal protein L28-1-like OS=Nicotiana tabacum OX=4097 GN=LOC107824985 PE=3 SV=1	ko03010,map03010	60S ribosomal protein L28-1-like	Nicotiana benthamiana	AT2G19730	RPL28	Nbe.v1.1.chr03g42330.1	cellular_component	GO:0005575	molecular_function	GO:0003674	translation	GO:0006412	Niben101Scf00206g00033.1
Nbe.v1.s00030g32830				#				AT3G06680	AT3G06680.1	LOC104210583	tr|A0A1U7UNU5|A0A1U7UNU5_NICSY uncharacterized protein LOC104210583 OS=Nicotiana sylvestris OX=4096 GN=LOC104210583 PE=4 SV=1	#	uncharacterized protein LOC104210583	Nicotiana benthamiana	AT3G06680	RPL29	Nbe.v1.1.chr05g32830.1							Niben101Scf01285g03009.1
Nbe.v1.s00060g23830	cytoplasmic translation; translation; peptide metabolic process; metabolic process; biosynthetic process; macromolecule biosynthetic process; cellular process; gene expression; protein metabolic process; peptide biosynthetic process; macromolecule metabolic process; amide metabolic process; amide biosynthetic process; cellular metabolic process; primary metabolic process; cellular biosynthetic pr…	structural constituent of ribosome; structural molecule activity; structural constituent of ribosome	intracellular anatomical structure; nucleus; nucleolus; cytoplasm; cytosol; ribosome; large ribosomal subunit; cytosolic large ribosomal subunit; cytosolic ribosome; membrane-enclosed lumen; nuclear lumen; protein-containing complex; organelle; membrane-bounded organelle; non-membrane-bounded organelle; intracellular organelle; intracellular membrane-bounded organelle; intracellular non-membrane-…	Ribosomal_L29e	GO:0002181; GO:0006412; GO:0006518; GO:0008150; GO:0008152; GO:0009058; GO:0009059; GO:0009987; GO:0010467; GO:0019538; GO:0043043; GO:0043170; GO:0043603; GO:0043604; GO:0044237; GO:0044238; GO:0044249; GO:0044267; GO:1901564; GO:1901566; GO:0002181	GO:0003674; GO:0003735; GO:0005198; GO:0003735	GO:0005575; GO:0005622; GO:0005634; GO:0005730; GO:0005737; GO:0005829; GO:0005840; GO:0015934; GO:0022625; GO:0022626; GO:0031974; GO:0031981; GO:0032991; GO:0043226; GO:0043227; GO:0043228; GO:0043229; GO:0043231; GO:0043232; GO:0043233; GO:0044391; GO:0070013; GO:1990904; GO:0022625	AT3G06680	AT3G06680.1	LOC103497798	tr|A0A1S3C7P2|A0A1S3C7P2_CUCME 60S ribosomal protein L29 OS=Cucumis melo OX=3656 GN=LOC103497798 PE=3 SV=1	ko03010,map03010	60S ribosomal protein L29	Nicotiana benthamiana	AT3G06680	RPL29	Nbe.v1.1.chr19g23830.1	cellular_component	GO:0005575	molecular_function	GO:0003674			Niben101Scf05251g01004.1
Nbe.v1.s00160g23310	ribosomal large subunit assembly; translation; peptide metabolic process; organelle organization; metabolic process; biosynthetic process; macromolecule biosynthetic process; cellular process; gene expression; cellular component organization; protein metabolic process; cellular component assembly; ribonucleoprotein complex biogenesis; protein-RNA complex assembly; protein-containing complex assem…	nucleic acid binding; RNA binding; mRNA binding; structural constituent of ribosome; structural molecule activity; binding; organic cyclic compound binding; heterocyclic compound binding; RNA binding; structural constituent of ribosome	cell wall; intracellular anatomical structure; nucleus; nucleolus; cytoplasm; vacuole; vacuolar membrane; cytosol; ribosome; plasma membrane; cell-cell junction; plasmodesma; large ribosomal subunit; membrane; cytosolic large ribosomal subunit; cytosolic ribosome; cell junction; external encapsulating structure; organelle membrane; membrane-enclosed lumen; nuclear lumen; protein-containing comple…	Ribosomal_L3	GO:0000027; GO:0006412; GO:0006518; GO:0006996; GO:0008150; GO:0008152; GO:0009058; GO:0009059; GO:0009987; GO:0010467; GO:0016043; GO:0019538; GO:0022607; GO:0022613; GO:0022618; GO:0034622; GO:0042254; GO:0042255; GO:0042273; GO:0043043; GO:0043170; GO:0043603; GO:0043604; GO:0043933; GO:0044085; GO:0044237; GO:0044238; GO:0044249; GO:0044267; GO:0065003; GO:0070925; GO:0071826; GO:0071840; GO:…	GO:0003674; GO:0003676; GO:0003723; GO:0003729; GO:0003735; GO:0005198; GO:0005488; GO:0097159; GO:1901363; GO:0003723; GO:0003735	GO:0005575; GO:0005618; GO:0005622; GO:0005634; GO:0005730; GO:0005737; GO:0005773; GO:0005774; GO:0005829; GO:0005840; GO:0005886; GO:0005911; GO:0009506; GO:0015934; GO:0016020; GO:0022625; GO:0022626; GO:0030054; GO:0030312; GO:0031090; GO:0031974; GO:0031981; GO:0032991; GO:0043226; GO:0043227; GO:0043228; GO:0043229; GO:0043231; GO:0043232; GO:0043233; GO:0044391; GO:0055044; GO:0070013; GO:…	AT1G61580	AT1G61580.1	LOC107788247	tr|A0A1S3ZLI9|A0A1S3ZLI9_TOBAC 60S ribosomal protein L3 OS=Nicotiana tabacum OX=4097 GN=LOC107788247 PE=3 SV=1	ko03010,ko04130,ko04146,map03010,map04130,map04146	60S ribosomal protein L3	Nicotiana benthamiana	RPL3B	RPL3	Nbe.v1.1.chr01g23310.1	cellular_component	GO:0005575	molecular_function	GO:0003674			Niben101Scf02802g00009.1
Nbe.v1.s00160g24650	ribosomal large subunit assembly; translation; peptide metabolic process; organelle organization; metabolic process; biosynthetic process; macromolecule biosynthetic process; cellular process; gene expression; cellular component organization; protein metabolic process; cellular component assembly; ribonucleoprotein complex biogenesis; protein-RNA complex assembly; protein-containing complex assem…	nucleic acid binding; RNA binding; structural constituent of ribosome; structural molecule activity; binding; organic cyclic compound binding; heterocyclic compound binding; RNA binding; structural constituent of ribosome	intracellular anatomical structure; cytoplasm; cytosol; ribosome; large ribosomal subunit; cytosolic large ribosomal subunit; cytosolic ribosome; protein-containing complex; organelle; non-membrane-bounded organelle; intracellular organelle; intracellular non-membrane-bounded organelle; ribosomal subunit; ribonucleoprotein complex; cytosolic large ribosomal subunit	Ribosomal_L3	GO:0000027; GO:0006412; GO:0006518; GO:0006996; GO:0008150; GO:0008152; GO:0009058; GO:0009059; GO:0009987; GO:0010467; GO:0016043; GO:0019538; GO:0022607; GO:0022613; GO:0022618; GO:0034622; GO:0042254; GO:0042255; GO:0042273; GO:0043043; GO:0043170; GO:0043603; GO:0043604; GO:0043933; GO:0044085; GO:0044237; GO:0044238; GO:0044249; GO:0044267; GO:0065003; GO:0070925; GO:0071826; GO:0071840; GO:…	GO:0003674; GO:0003676; GO:0003723; GO:0003735; GO:0005198; GO:0005488; GO:0097159; GO:1901363; GO:0003723; GO:0003735	GO:0005575; GO:0005622; GO:0005737; GO:0005829; GO:0005840; GO:0015934; GO:0022625; GO:0022626; GO:0032991; GO:0043226; GO:0043228; GO:0043229; GO:0043232; GO:0044391; GO:1990904; GO:0022625	AT1G61580	AT1G61580.1	LOC107767586	tr|A0A1S3XQI4|A0A1S3XQI4_TOBAC 60S ribosomal protein L3-2 OS=Nicotiana tabacum OX=4097 GN=LOC107767586 PE=3 SV=1	ko03010,map03010	60S ribosomal protein L3-2	Nicotiana benthamiana	RPL3B	RPL3	Nbe.v1.1.chr01g24650.1	cellular_component	GO:0005575	molecular_function	GO:0003674			Niben101Scf00117g00006.1
Nbe.v1.s00170g19260	ribosomal large subunit assembly; translation; peptide metabolic process; organelle organization; metabolic process; biosynthetic process; macromolecule biosynthetic process; cellular process; gene expression; cellular component organization; protein metabolic process; cellular component assembly; ribonucleoprotein complex biogenesis; protein-RNA complex assembly; protein-containing complex assem…	nucleic acid binding; RNA binding; structural constituent of ribosome; structural molecule activity; binding; organic cyclic compound binding; heterocyclic compound binding; RNA binding; structural constituent of ribosome	intracellular anatomical structure; cytoplasm; cytosol; ribosome; large ribosomal subunit; cytosolic large ribosomal subunit; cytosolic ribosome; protein-containing complex; organelle; non-membrane-bounded organelle; intracellular organelle; intracellular non-membrane-bounded organelle; ribosomal subunit; ribonucleoprotein complex; cytosolic large ribosomal subunit	Ribosomal_L3	GO:0000027; GO:0006412; GO:0006518; GO:0006996; GO:0008150; GO:0008152; GO:0009058; GO:0009059; GO:0009987; GO:0010467; GO:0016043; GO:0019538; GO:0022607; GO:0022613; GO:0022618; GO:0034622; GO:0042254; GO:0042255; GO:0042273; GO:0043043; GO:0043170; GO:0043603; GO:0043604; GO:0043933; GO:0044085; GO:0044237; GO:0044238; GO:0044249; GO:0044267; GO:0065003; GO:0070925; GO:0071826; GO:0071840; GO:…	GO:0003674; GO:0003676; GO:0003723; GO:0003735; GO:0005198; GO:0005488; GO:0097159; GO:1901363; GO:0003723; GO:0003735	GO:0005575; GO:0005622; GO:0005737; GO:0005829; GO:0005840; GO:0015934; GO:0022625; GO:0022626; GO:0032991; GO:0043226; GO:0043228; GO:0043229; GO:0043232; GO:0044391; GO:1990904; GO:0022625	AT1G61580	AT1G61580.1	LOC107767586	tr|A0A1S3XQI4|A0A1S3XQI4_TOBAC 60S ribosomal protein L3-2 OS=Nicotiana tabacum OX=4097 GN=LOC107767586 PE=3 SV=1	ko03010,map03010	60S ribosomal protein L3-2	Nicotiana benthamiana	RPL3B	RPL3	Nbe.v1.1.chr11g19260.1	cellular_component	GO:0005575	molecular_function	GO:0003674			Niben101Scf01711g00010.1
Nbe.v1.s00170g20410	ribosomal large subunit assembly; translation; peptide metabolic process; organelle organization; metabolic process; biosynthetic process; macromolecule biosynthetic process; cellular process; gene expression; cellular component organization; protein metabolic process; cellular component assembly; ribonucleoprotein complex biogenesis; protein-RNA complex assembly; protein-containing complex assem…	nucleic acid binding; RNA binding; mRNA binding; structural constituent of ribosome; structural molecule activity; binding; organic cyclic compound binding; heterocyclic compound binding; RNA binding; structural constituent of ribosome	cell wall; intracellular anatomical structure; nucleus; nucleolus; cytoplasm; vacuole; vacuolar membrane; cytosol; ribosome; plasma membrane; cell-cell junction; plasmodesma; large ribosomal subunit; membrane; cytosolic large ribosomal subunit; cytosolic ribosome; cell junction; external encapsulating structure; organelle membrane; membrane-enclosed lumen; nuclear lumen; protein-containing comple…	Ribosomal_L3	GO:0000027; GO:0006412; GO:0006518; GO:0006996; GO:0008150; GO:0008152; GO:0009058; GO:0009059; GO:0009987; GO:0010467; GO:0016043; GO:0019538; GO:0022607; GO:0022613; GO:0022618; GO:0034622; GO:0042254; GO:0042255; GO:0042273; GO:0043043; GO:0043170; GO:0043603; GO:0043604; GO:0043933; GO:0044085; GO:0044237; GO:0044238; GO:0044249; GO:0044267; GO:0065003; GO:0070925; GO:0071826; GO:0071840; GO:…	GO:0003674; GO:0003676; GO:0003723; GO:0003729; GO:0003735; GO:0005198; GO:0005488; GO:0097159; GO:1901363; GO:0003723; GO:0003735	GO:0005575; GO:0005618; GO:0005622; GO:0005634; GO:0005730; GO:0005737; GO:0005773; GO:0005774; GO:0005829; GO:0005840; GO:0005886; GO:0005911; GO:0009506; GO:0015934; GO:0016020; GO:0022625; GO:0022626; GO:0030054; GO:0030312; GO:0031090; GO:0031974; GO:0031981; GO:0032991; GO:0043226; GO:0043227; GO:0043228; GO:0043229; GO:0043231; GO:0043232; GO:0043233; GO:0044391; GO:0055044; GO:0070013; GO:…	AT1G61580	AT1G61580.1	LOC107788247	tr|A0A1S3ZLI9|A0A1S3ZLI9_TOBAC 60S ribosomal protein L3 OS=Nicotiana tabacum OX=4097 GN=LOC107788247 PE=3 SV=1	ko03010,ko04130,ko04146,map03010,map04130,map04146	60S ribosomal protein L3	Nicotiana benthamiana	RPL3B	RPL3	Nbe.v1.1.chr11g20410.1	cellular_component	GO:0005575	molecular_function	GO:0003674			Niben101Scf00646g04009.1
Nbe.v1.s00190g16370	ribosomal large subunit assembly; translation; peptide metabolic process; organelle organization; metabolic process; biosynthetic process; macromolecule biosynthetic process; cellular process; gene expression; cellular component organization; protein metabolic process; cellular component assembly; ribonucleoprotein complex biogenesis; protein-RNA complex assembly; protein-containing complex assem…	nucleic acid binding; RNA binding; mRNA binding; structural constituent of ribosome; structural molecule activity; binding; organic cyclic compound binding; heterocyclic compound binding; RNA binding; structural constituent of ribosome	cell wall; intracellular anatomical structure; nucleus; nucleolus; cytoplasm; vacuole; vacuolar membrane; cytosol; ribosome; plasma membrane; cell-cell junction; plasmodesma; large ribosomal subunit; membrane; cytosolic large ribosomal subunit; cytosolic ribosome; cell junction; external encapsulating structure; organelle membrane; membrane-enclosed lumen; nuclear lumen; protein-containing comple…	Ribosomal_L3	GO:0000027; GO:0006412; GO:0006518; GO:0006996; GO:0008150; GO:0008152; GO:0009058; GO:0009059; GO:0009987; GO:0010467; GO:0016043; GO:0019538; GO:0022607; GO:0022613; GO:0022618; GO:0034622; GO:0042254; GO:0042255; GO:0042273; GO:0043043; GO:0043170; GO:0043603; GO:0043604; GO:0043933; GO:0044085; GO:0044237; GO:0044238; GO:0044249; GO:0044267; GO:0065003; GO:0070925; GO:0071826; GO:0071840; GO:…	GO:0003674; GO:0003676; GO:0003723; GO:0003729; GO:0003735; GO:0005198; GO:0005488; GO:0097159; GO:1901363; GO:0003723; GO:0003735	GO:0005575; GO:0005618; GO:0005622; GO:0005634; GO:0005730; GO:0005737; GO:0005773; GO:0005774; GO:0005829; GO:0005840; GO:0005886; GO:0005911; GO:0009506; GO:0015934; GO:0016020; GO:0022625; GO:0022626; GO:0030054; GO:0030312; GO:0031090; GO:0031974; GO:0031981; GO:0032991; GO:0043226; GO:0043227; GO:0043228; GO:0043229; GO:0043231; GO:0043232; GO:0043233; GO:0044391; GO:0055044; GO:0070013; GO:…	AT1G61580	AT1G61580.1	LOC107803515	tr|A0A1S4B1N5|A0A1S4B1N5_TOBAC 60S ribosomal protein L3-like OS=Nicotiana tabacum OX=4097 GN=LOC107803515 PE=3 SV=1	ko03010,ko04130,ko04146,map03010,map04130,map04146	60S ribosomal protein L3-like	Nicotiana benthamiana	RPL3B	RPL3	Nbe.v1.1.chr15g16370.1	cellular_component	GO:0005575	molecular_function	GO:0003674			Niben101Scf14636g02013.1
Nbe.v1.s00010g29820	cytoplasmic translation; translation; peptide metabolic process; metabolic process; biosynthetic process; macromolecule biosynthetic process; cellular process; gene expression; protein metabolic process; peptide biosynthetic process; macromolecule metabolic process; amide metabolic process; amide biosynthetic process; cellular metabolic process; primary metabolic process; cellular biosynthetic pr…	nucleic acid binding; RNA binding; structural constituent of ribosome; structural molecule activity; binding; organic cyclic compound binding; heterocyclic compound binding; RNA binding; structural constituent of ribosome	intracellular anatomical structure; cytoplasm; cytosol; ribosome; large ribosomal subunit; cytosolic large ribosomal subunit; cytosolic ribosome; protein-containing complex; organelle; non-membrane-bounded organelle; intracellular organelle; intracellular non-membrane-bounded organelle; ribosomal subunit; ribonucleoprotein complex; cytosolic large ribosomal subunit	Ribosomal_L7Ae	GO:0002181; GO:0006412; GO:0006518; GO:0008150; GO:0008152; GO:0009058; GO:0009059; GO:0009987; GO:0010467; GO:0019538; GO:0043043; GO:0043170; GO:0043603; GO:0043604; GO:0044237; GO:0044238; GO:0044249; GO:0044267; GO:1901564; GO:1901566	GO:0003674; GO:0003676; GO:0003723; GO:0003735; GO:0005198; GO:0005488; GO:0097159; GO:1901363; GO:0003723; GO:0003735	GO:0005575; GO:0005622; GO:0005737; GO:0005829; GO:0005840; GO:0015934; GO:0022625; GO:0022626; GO:0032991; GO:0043226; GO:0043228; GO:0043229; GO:0043232; GO:0044391; GO:1990904; GO:0022625	AT1G36240	AT1G36240.1	LOC107760678	tr|A0A1S3X2T9|A0A1S3X2T9_TOBAC 60S ribosomal protein L30-like OS=Nicotiana tabacum OX=4097 GN=LOC107760678 PE=3 SV=1	ko03010,map03010	60S ribosomal protein L30-like	Nicotiana benthamiana	AT1G36240	RPL30	Nbe.v1.1.chr17g29820.1	cellular_component	GO:0005575	molecular_function	GO:0003674
Nbe.v1.s00020g01360	cytoplasmic translation; translation; peptide metabolic process; metabolic process; biosynthetic process; macromolecule biosynthetic process; cellular process; gene expression; protein metabolic process; peptide biosynthetic process; macromolecule metabolic process; amide metabolic process; amide biosynthetic process; cellular metabolic process; primary metabolic process; cellular biosynthetic pr…	nucleic acid binding; RNA binding; structural constituent of ribosome; structural molecule activity; binding; organic cyclic compound binding; heterocyclic compound binding; RNA binding; structural constituent of ribosome	intracellular anatomical structure; cytoplasm; cytosol; ribosome; large ribosomal subunit; cytosolic large ribosomal subunit; cytosolic ribosome; protein-containing complex; organelle; non-membrane-bounded organelle; intracellular organelle; intracellular non-membrane-bounded organelle; ribosomal subunit; ribonucleoprotein complex; cytosolic large ribosomal subunit	Ribosomal_L7Ae	GO:0002181; GO:0006412; GO:0006518; GO:0008150; GO:0008152; GO:0009058; GO:0009059; GO:0009987; GO:0010467; GO:0019538; GO:0043043; GO:0043170; GO:0043603; GO:0043604; GO:0044237; GO:0044238; GO:0044249; GO:0044267; GO:1901564; GO:1901566	GO:0003674; GO:0003676; GO:0003723; GO:0003735; GO:0005198; GO:0005488; GO:0097159; GO:1901363; GO:0003723; GO:0003735	GO:0005575; GO:0005622; GO:0005737; GO:0005829; GO:0005840; GO:0015934; GO:0022625; GO:0022626; GO:0032991; GO:0043226; GO:0043228; GO:0043229; GO:0043232; GO:0044391; GO:1990904; GO:0022625	AT1G36240	AT1G36240.1	LOC107774570	tr|A0A1S3YCA9|A0A1S3YCA9_TOBAC 60S ribosomal protein L30-like OS=Nicotiana tabacum OX=4097 GN=LOC107774570 PE=3 SV=1	ko03010,map03010	60S ribosomal protein L30-like	Nicotiana benthamiana	AT1G36240	RPL30	Nbe.v1.1.chr06g01360.1	cellular_component	GO:0005575	molecular_function	GO:0003674			Niben101Scf04558g01013.1
Nbe.v1.s00020g31110	cytoplasmic translation; translation; peptide metabolic process; metabolic process; biosynthetic process; macromolecule biosynthetic process; response to external stimulus; response to biotic stimulus; response to fungus; cellular process; gene expression; protein metabolic process; peptide biosynthetic process; macromolecule metabolic process; response to external biotic stimulus; amide metaboli…	nucleic acid binding; RNA binding; mRNA binding; structural constituent of ribosome; structural molecule activity; binding; organic cyclic compound binding; heterocyclic compound binding; RNA binding; structural constituent of ribosome	intracellular anatomical structure; cytoplasm; cytosol; ribosome; plasma membrane; cell-cell junction; plasmodesma; large ribosomal subunit; membrane; cytosolic large ribosomal subunit; cytosolic ribosome; cell junction; protein-containing complex; organelle; non-membrane-bounded organelle; intracellular organelle; intracellular non-membrane-bounded organelle; ribosomal subunit; symplast; cell pe…	Ribosomal_L7Ae	GO:0002181; GO:0006412; GO:0006518; GO:0008150; GO:0008152; GO:0009058; GO:0009059; GO:0009605; GO:0009607; GO:0009620; GO:0009987; GO:0010467; GO:0019538; GO:0043043; GO:0043170; GO:0043207; GO:0043603; GO:0043604; GO:0044237; GO:0044238; GO:0044249; GO:0044267; GO:0050896; GO:0051707; GO:1901564; GO:1901566	GO:0003674; GO:0003676; GO:0003723; GO:0003729; GO:0003735; GO:0005198; GO:0005488; GO:0097159; GO:1901363; GO:0003723; GO:0003735	GO:0005575; GO:0005622; GO:0005737; GO:0005829; GO:0005840; GO:0005886; GO:0005911; GO:0009506; GO:0015934; GO:0016020; GO:0022625; GO:0022626; GO:0030054; GO:0032991; GO:0043226; GO:0043228; GO:0043229; GO:0043232; GO:0044391; GO:0055044; GO:0071944; GO:1990904; GO:0022625	AT1G36240	AT1G36240.1	LOC107812690	tr|A0A1S4BX27|A0A1S4BX27_TOBAC 60S ribosomal protein L30-like OS=Nicotiana tabacum OX=4097 GN=LOC107812690 PE=3 SV=1	ko03010,map03010	60S ribosomal protein L30-like	Nicotiana benthamiana	AT1G36240	RPL30	Nbe.v1.1.chr06g31110.1	cellular_component	GO:0005575	molecular_function	GO:0003674			Niben101Scf00960g09003.1
Nbe.v1.s00040g22750	cytoplasmic translation; translation; peptide metabolic process; metabolic process; biosynthetic process; macromolecule biosynthetic process; cellular process; gene expression; protein metabolic process; peptide biosynthetic process; macromolecule metabolic process; amide metabolic process; amide biosynthetic process; cellular metabolic process; primary metabolic process; cellular biosynthetic pr…	nucleic acid binding; RNA binding; structural constituent of ribosome; structural molecule activity; binding; organic cyclic compound binding; heterocyclic compound binding; RNA binding; structural constituent of ribosome	intracellular anatomical structure; cytoplasm; cytosol; ribosome; large ribosomal subunit; cytosolic large ribosomal subunit; cytosolic ribosome; protein-containing complex; organelle; non-membrane-bounded organelle; intracellular organelle; intracellular non-membrane-bounded organelle; ribosomal subunit; ribonucleoprotein complex; cytosolic large ribosomal subunit	Ribosomal_L7Ae	GO:0002181; GO:0006412; GO:0006518; GO:0008150; GO:0008152; GO:0009058; GO:0009059; GO:0009987; GO:0010467; GO:0019538; GO:0043043; GO:0043170; GO:0043603; GO:0043604; GO:0044237; GO:0044238; GO:0044249; GO:0044267; GO:1901564; GO:1901566	GO:0003674; GO:0003676; GO:0003723; GO:0003735; GO:0005198; GO:0005488; GO:0097159; GO:1901363; GO:0003723; GO:0003735	GO:0005575; GO:0005622; GO:0005737; GO:0005829; GO:0005840; GO:0015934; GO:0022625; GO:0022626; GO:0032991; GO:0043226; GO:0043228; GO:0043229; GO:0043232; GO:0044391; GO:1990904; GO:0022625	AT1G36240	AT1G36240.1	LOC107770030	tr|A0A1S3XYH8|A0A1S3XYH8_TOBAC 60S ribosomal protein L30 OS=Nicotiana tabacum OX=4097 GN=LOC107770030 PE=3 SV=1	ko03010,map03010	60S ribosomal protein L30	Nicotiana benthamiana	AT1G36240	RPL30	Nbe.v1.1.chr09g22750.1	cellular_component	GO:0005575	molecular_function	GO:0003674
Nbe.v1.s00060g18420	cytoplasmic translation; translation; peptide metabolic process; metabolic process; biosynthetic process; macromolecule biosynthetic process; response to external stimulus; response to biotic stimulus; response to fungus; cellular process; gene expression; protein metabolic process; peptide biosynthetic process; macromolecule metabolic process; response to external biotic stimulus; amide metaboli…	nucleic acid binding; RNA binding; mRNA binding; structural constituent of ribosome; structural molecule activity; binding; organic cyclic compound binding; heterocyclic compound binding; RNA binding; structural constituent of ribosome	intracellular anatomical structure; cytoplasm; cytosol; ribosome; plasma membrane; cell-cell junction; plasmodesma; large ribosomal subunit; membrane; cytosolic large ribosomal subunit; cytosolic ribosome; cell junction; protein-containing complex; organelle; non-membrane-bounded organelle; intracellular organelle; intracellular non-membrane-bounded organelle; ribosomal subunit; symplast; cell pe…	Ribosomal_L7Ae	GO:0002181; GO:0006412; GO:0006518; GO:0008150; GO:0008152; GO:0009058; GO:0009059; GO:0009605; GO:0009607; GO:0009620; GO:0009987; GO:0010467; GO:0019538; GO:0043043; GO:0043170; GO:0043207; GO:0043603; GO:0043604; GO:0044237; GO:0044238; GO:0044249; GO:0044267; GO:0050896; GO:0051707; GO:1901564; GO:1901566	GO:0003674; GO:0003676; GO:0003723; GO:0003729; GO:0003735; GO:0005198; GO:0005488; GO:0097159; GO:1901363; GO:0003723; GO:0003735	GO:0005575; GO:0005622; GO:0005737; GO:0005829; GO:0005840; GO:0005886; GO:0005911; GO:0009506; GO:0015934; GO:0016020; GO:0022625; GO:0022626; GO:0030054; GO:0032991; GO:0043226; GO:0043228; GO:0043229; GO:0043232; GO:0044391; GO:0055044; GO:0071944; GO:1990904; GO:0022625	AT1G77940	AT1G77940.1	I3842_13G118100	tr|A0A922DBK8|A0A922DBK8_CARIL Uncharacterized protein OS=Carya illinoinensis OX=32201 GN=I3842_13G118100 PE=4 SV=1	ko03010,map03010	Uncharacterized protein	Nicotiana benthamiana	AT1G77940	RPL30	Nbe.v1.1.chr19g18420.1	cellular_component	GO:0005575	molecular_function	GO:0003674
Nbe.v1.s00100g15290	cytoplasmic translation; translation; peptide metabolic process; metabolic process; biosynthetic process; macromolecule biosynthetic process; cellular process; gene expression; protein metabolic process; peptide biosynthetic process; macromolecule metabolic process; amide metabolic process; amide biosynthetic process; cellular metabolic process; primary metabolic process; cellular biosynthetic pr…	nucleic acid binding; RNA binding; structural constituent of ribosome; structural molecule activity; binding; organic cyclic compound binding; heterocyclic compound binding; RNA binding; structural constituent of ribosome	intracellular anatomical structure; cytoplasm; cytosol; ribosome; large ribosomal subunit; cytosolic large ribosomal subunit; cytosolic ribosome; protein-containing complex; organelle; non-membrane-bounded organelle; intracellular organelle; intracellular non-membrane-bounded organelle; ribosomal subunit; ribonucleoprotein complex; cytosolic large ribosomal subunit	Ribosomal_L7Ae	GO:0002181; GO:0006412; GO:0006518; GO:0008150; GO:0008152; GO:0009058; GO:0009059; GO:0009987; GO:0010467; GO:0019538; GO:0043043; GO:0043170; GO:0043603; GO:0043604; GO:0044237; GO:0044238; GO:0044249; GO:0044267; GO:1901564; GO:1901566	GO:0003674; GO:0003676; GO:0003723; GO:0003735; GO:0005198; GO:0005488; GO:0097159; GO:1901363; GO:0003723; GO:0003735	GO:0005575; GO:0005622; GO:0005737; GO:0005829; GO:0005840; GO:0015934; GO:0022625; GO:0022626; GO:0032991; GO:0043226; GO:0043228; GO:0043229; GO:0043232; GO:0044391; GO:1990904; GO:0022625	AT1G36240	AT1G36240.1	LOC107760678	tr|A0A1S3X2T9|A0A1S3X2T9_TOBAC 60S ribosomal protein L30-like OS=Nicotiana tabacum OX=4097 GN=LOC107760678 PE=3 SV=1	ko03010,map03010	60S ribosomal protein L30-like	Nicotiana benthamiana	AT1G36240	RPL30	Nbe.v1.1.chr07g15290.1	cellular_component	GO:0005575	molecular_function	GO:0003674			Niben101Scf05767g02003.1
Nbe.v1.s00120g27990	cytoplasmic translation; translation; peptide metabolic process; metabolic process; biosynthetic process; macromolecule biosynthetic process; response to external stimulus; response to biotic stimulus; response to fungus; cellular process; gene expression; protein metabolic process; peptide biosynthetic process; macromolecule metabolic process; response to external biotic stimulus; amide metaboli…	nucleic acid binding; RNA binding; mRNA binding; structural constituent of ribosome; structural molecule activity; binding; organic cyclic compound binding; heterocyclic compound binding; RNA binding; structural constituent of ribosome	intracellular anatomical structure; cytoplasm; cytosol; ribosome; plasma membrane; cell-cell junction; plasmodesma; large ribosomal subunit; membrane; cytosolic large ribosomal subunit; cytosolic ribosome; cell junction; protein-containing complex; organelle; non-membrane-bounded organelle; intracellular organelle; intracellular non-membrane-bounded organelle; ribosomal subunit; symplast; cell pe…	Ribosomal_L7Ae	GO:0002181; GO:0006412; GO:0006518; GO:0008150; GO:0008152; GO:0009058; GO:0009059; GO:0009605; GO:0009607; GO:0009620; GO:0009987; GO:0010467; GO:0019538; GO:0043043; GO:0043170; GO:0043207; GO:0043603; GO:0043604; GO:0044237; GO:0044238; GO:0044249; GO:0044267; GO:0050896; GO:0051707; GO:1901564; GO:1901566	GO:0003674; GO:0003676; GO:0003723; GO:0003729; GO:0003735; GO:0005198; GO:0005488; GO:0097159; GO:1901363; GO:0003723; GO:0003735	GO:0005575; GO:0005622; GO:0005737; GO:0005829; GO:0005840; GO:0005886; GO:0005911; GO:0009506; GO:0015934; GO:0016020; GO:0022625; GO:0022626; GO:0030054; GO:0032991; GO:0043226; GO:0043228; GO:0043229; GO:0043232; GO:0044391; GO:0055044; GO:0071944; GO:1990904; GO:0022625	AT1G77940	AT1G77940.1	LOC107759448	tr|A0A1S3WZ09|A0A1S3WZ09_TOBAC 60S ribosomal protein L30-like OS=Nicotiana tabacum OX=4097 GN=LOC107759448 PE=3 SV=1	ko03010,map03010	60S ribosomal protein L30-like	Nicotiana benthamiana	AT1G77940	RPL30	Nbe.v1.1.chr13g27990.1	cellular_component	GO:0005575	molecular_function	GO:0003674			Niben101Scf06737g00028.1
Nbe.v1.s00130g20230	cytoplasmic translation; translation; peptide metabolic process; metabolic process; biosynthetic process; macromolecule biosynthetic process; response to external stimulus; response to biotic stimulus; response to fungus; cellular process; gene expression; protein metabolic process; peptide biosynthetic process; macromolecule metabolic process; response to external biotic stimulus; amide metaboli…	nucleic acid binding; RNA binding; mRNA binding; structural constituent of ribosome; structural molecule activity; binding; organic cyclic compound binding; heterocyclic compound binding; RNA binding; structural constituent of ribosome	intracellular anatomical structure; cytoplasm; cytosol; ribosome; plasma membrane; cell-cell junction; plasmodesma; large ribosomal subunit; membrane; cytosolic large ribosomal subunit; cytosolic ribosome; cell junction; protein-containing complex; organelle; non-membrane-bounded organelle; intracellular organelle; intracellular non-membrane-bounded organelle; ribosomal subunit; symplast; cell pe…	Ribosomal_L7Ae	GO:0002181; GO:0006412; GO:0006518; GO:0008150; GO:0008152; GO:0009058; GO:0009059; GO:0009605; GO:0009607; GO:0009620; GO:0009987; GO:0010467; GO:0019538; GO:0043043; GO:0043170; GO:0043207; GO:0043603; GO:0043604; GO:0044237; GO:0044238; GO:0044249; GO:0044267; GO:0050896; GO:0051707; GO:1901564; GO:1901566	GO:0003674; GO:0003676; GO:0003723; GO:0003729; GO:0003735; GO:0005198; GO:0005488; GO:0097159; GO:1901363; GO:0003723; GO:0003735	GO:0005575; GO:0005622; GO:0005737; GO:0005829; GO:0005840; GO:0005886; GO:0005911; GO:0009506; GO:0015934; GO:0016020; GO:0022625; GO:0022626; GO:0030054; GO:0032991; GO:0043226; GO:0043228; GO:0043229; GO:0043232; GO:0044391; GO:0055044; GO:0071944; GO:1990904; GO:0022625	AT1G77940	AT1G77940.1	LOC107759448	tr|A0A1S3WZ09|A0A1S3WZ09_TOBAC 60S ribosomal protein L30-like OS=Nicotiana tabacum OX=4097 GN=LOC107759448 PE=3 SV=1	ko03010,map03010	60S ribosomal protein L30-like	Nicotiana benthamiana	AT1G77940	RPL30	Nbe.v1.1.chr04g20230.1	cellular_component	GO:0005575	molecular_function	GO:0003674
Nbe.v1.s00140g03210	cytoplasmic translation; translation; peptide metabolic process; metabolic process; biosynthetic process; macromolecule biosynthetic process; response to external stimulus; response to biotic stimulus; response to fungus; cellular process; gene expression; protein metabolic process; peptide biosynthetic process; macromolecule metabolic process; response to external biotic stimulus; amide metaboli…	nucleic acid binding; RNA binding; mRNA binding; structural constituent of ribosome; structural molecule activity; binding; organic cyclic compound binding; heterocyclic compound binding; RNA binding; structural constituent of ribosome	intracellular anatomical structure; cytoplasm; cytosol; ribosome; plasma membrane; cell-cell junction; plasmodesma; large ribosomal subunit; membrane; cytosolic large ribosomal subunit; cytosolic ribosome; cell junction; protein-containing complex; organelle; non-membrane-bounded organelle; intracellular organelle; intracellular non-membrane-bounded organelle; ribosomal subunit; symplast; cell pe…	Ribosomal_L7Ae	GO:0002181; GO:0006412; GO:0006518; GO:0008150; GO:0008152; GO:0009058; GO:0009059; GO:0009605; GO:0009607; GO:0009620; GO:0009987; GO:0010467; GO:0019538; GO:0043043; GO:0043170; GO:0043207; GO:0043603; GO:0043604; GO:0044237; GO:0044238; GO:0044249; GO:0044267; GO:0050896; GO:0051707; GO:1901564; GO:1901566	GO:0003674; GO:0003676; GO:0003723; GO:0003729; GO:0003735; GO:0005198; GO:0005488; GO:0097159; GO:1901363; GO:0003723; GO:0003735	GO:0005575; GO:0005622; GO:0005737; GO:0005829; GO:0005840; GO:0005886; GO:0005911; GO:0009506; GO:0015934; GO:0016020; GO:0022625; GO:0022626; GO:0030054; GO:0032991; GO:0043226; GO:0043228; GO:0043229; GO:0043232; GO:0044391; GO:0055044; GO:0071944; GO:1990904; GO:0022625	AT1G77940	AT1G77940.1	LOC107759448	tr|A0A1S3WZ09|A0A1S3WZ09_TOBAC 60S ribosomal protein L30-like OS=Nicotiana tabacum OX=4097 GN=LOC107759448 PE=3 SV=1	ko03010,map03010	60S ribosomal protein L30-like	Nicotiana benthamiana	AT1G77940	RPL30	Nbe.v1.1.chr14g03210.1	cellular_component	GO:0005575	molecular_function	GO:0003674			Niben101Scf00833g00004.1
Nbe.v1.s00140g29700	cytoplasmic translation; translation; peptide metabolic process; metabolic process; biosynthetic process; macromolecule biosynthetic process; cellular process; gene expression; protein metabolic process; peptide biosynthetic process; macromolecule metabolic process; amide metabolic process; amide biosynthetic process; cellular metabolic process; primary metabolic process; cellular biosynthetic pr…	nucleic acid binding; RNA binding; structural constituent of ribosome; structural molecule activity; binding; organic cyclic compound binding; heterocyclic compound binding; RNA binding; structural constituent of ribosome	intracellular anatomical structure; cytoplasm; cytosol; ribosome; large ribosomal subunit; cytosolic large ribosomal subunit; cytosolic ribosome; protein-containing complex; organelle; non-membrane-bounded organelle; intracellular organelle; intracellular non-membrane-bounded organelle; ribosomal subunit; ribonucleoprotein complex; cytosolic large ribosomal subunit	Ribosomal_L7Ae	GO:0002181; GO:0006412; GO:0006518; GO:0008150; GO:0008152; GO:0009058; GO:0009059; GO:0009987; GO:0010467; GO:0019538; GO:0043043; GO:0043170; GO:0043603; GO:0043604; GO:0044237; GO:0044238; GO:0044249; GO:0044267; GO:1901564; GO:1901566	GO:0003674; GO:0003676; GO:0003723; GO:0003735; GO:0005198; GO:0005488; GO:0097159; GO:1901363; GO:0003723; GO:0003735	GO:0005575; GO:0005622; GO:0005737; GO:0005829; GO:0005840; GO:0015934; GO:0022625; GO:0022626; GO:0032991; GO:0043226; GO:0043228; GO:0043229; GO:0043232; GO:0044391; GO:1990904; GO:0022625	AT1G36240	AT1G36240.1	LOC107770030	tr|A0A1S3XYH8|A0A1S3XYH8_TOBAC 60S ribosomal protein L30 OS=Nicotiana tabacum OX=4097 GN=LOC107770030 PE=3 SV=1	ko03010,map03010	60S ribosomal protein L30	Nicotiana benthamiana	AT1G36240	RPL30	Nbe.v1.1.chr14g29700.1	cellular_component	GO:0005575	molecular_function	GO:0003674			Niben101Scf00304g07023.1
Nbe.v1.s00200g18800	cytoplasmic translation; translation; peptide metabolic process; metabolic process; biosynthetic process; macromolecule biosynthetic process; response to external stimulus; response to biotic stimulus; response to fungus; cellular process; gene expression; protein metabolic process; peptide biosynthetic process; macromolecule metabolic process; response to external biotic stimulus; amide metaboli…	nucleic acid binding; RNA binding; mRNA binding; structural constituent of ribosome; structural molecule activity; binding; organic cyclic compound binding; heterocyclic compound binding; RNA binding; structural constituent of ribosome	intracellular anatomical structure; cytoplasm; cytosol; ribosome; plasma membrane; cell-cell junction; plasmodesma; large ribosomal subunit; membrane; cytosolic large ribosomal subunit; cytosolic ribosome; cell junction; protein-containing complex; organelle; non-membrane-bounded organelle; intracellular organelle; intracellular non-membrane-bounded organelle; ribosomal subunit; symplast; cell pe…	Ribosomal_L7Ae	GO:0002181; GO:0006412; GO:0006518; GO:0008150; GO:0008152; GO:0009058; GO:0009059; GO:0009605; GO:0009607; GO:0009620; GO:0009987; GO:0010467; GO:0019538; GO:0043043; GO:0043170; GO:0043207; GO:0043603; GO:0043604; GO:0044237; GO:0044238; GO:0044249; GO:0044267; GO:0050896; GO:0051707; GO:1901564; GO:1901566	GO:0003674; GO:0003676; GO:0003723; GO:0003729; GO:0003735; GO:0005198; GO:0005488; GO:0097159; GO:1901363; GO:0003723; GO:0003735	GO:0005575; GO:0005622; GO:0005737; GO:0005829; GO:0005840; GO:0005886; GO:0005911; GO:0009506; GO:0015934; GO:0016020; GO:0022625; GO:0022626; GO:0030054; GO:0032991; GO:0043226; GO:0043228; GO:0043229; GO:0043232; GO:0044391; GO:0055044; GO:0071944; GO:1990904; GO:0022625	AT1G77940	AT1G77940.1	LOC107759448	tr|A0A1S3WZ09|A0A1S3WZ09_TOBAC 60S ribosomal protein L30-like OS=Nicotiana tabacum OX=4097 GN=LOC107759448 PE=3 SV=1	ko03010,map03010	60S ribosomal protein L30-like	Nicotiana benthamiana	AT1G77940	RPL30	Nbe.v1.1.chr16g50210.1	cellular_component	GO:0005575	molecular_function	GO:0003674			Niben101Scf02535g01001.1
Nbe.v1.s00050g03120	cytoplasmic translation	structural constituent of ribosome	cytosolic large ribosomal subunit	Ribosomal_L31e	GO:0002181	GO:0003735	GO:0022625	AT2G19740	AT2G19740.1	LOC107794303	tr|A0A1S4A6K0|A0A1S4A6K0_TOBAC 60S ribosomal protein L31-like OS=Nicotiana tabacum OX=4097 GN=LOC107794303 PE=3 SV=1	ko03010,map03010	60S ribosomal protein L31-like	Nicotiana benthamiana	AT2G19740	RPL31	Nbe.v1.1.chr10g03120.1
Nbe.v1.s00060g45680	cytoplasmic translation	structural constituent of ribosome	cytosolic large ribosomal subunit	Ribosomal_L31e	GO:0002181	GO:0003735	GO:0022625	AT2G19740	AT2G19740.1	LOC107780457	tr|A0A1S3YWJ6|A0A1S3YWJ6_TOBAC 60S ribosomal protein L31-like OS=Nicotiana tabacum OX=4097 GN=LOC107780457 PE=3 SV=1	ko03010,map03010	60S ribosomal protein L31-like	Nicotiana benthamiana	AT2G19740	RPL31	Nbe.v1.1.chr19g45680.1
Nbe.v1.s00090g37890	cytoplasmic translation	structural constituent of ribosome	cytosolic large ribosomal subunit	Ribosomal_L31e	GO:0002181	GO:0003735	GO:0022625	AT4G26230	AT4G26230.1	LOC107771890	tr|A0A1S3Y3V5|A0A1S3Y3V5_TOBAC 60S ribosomal protein L31 OS=Nicotiana tabacum OX=4097 GN=LOC107771890 PE=3 SV=1	ko03010,map03010	60S ribosomal protein L31	Nicotiana benthamiana	AT4G26230	RPL31	Nbe.v1.1.chr02g37890.1
Nbe.v1.s00110g42220	cytoplasmic translation	structural constituent of ribosome	cytosolic large ribosomal subunit	Ribosomal_L31e	GO:0002181	GO:0003735	GO:0022625	AT2G19740	AT2G19740.1	LOC107780457	tr|A0A1S3YWJ6|A0A1S3YWJ6_TOBAC 60S ribosomal protein L31-like OS=Nicotiana tabacum OX=4097 GN=LOC107780457 PE=3 SV=1	ko03010,map03010	60S ribosomal protein L31-like	Nicotiana benthamiana	AT2G19740	RPL31	Nbe.v1.1.chr18g42220.1							Niben101Scf01476g00023.1
Nbe.v1.s00120g08440	cytoplasmic translation	structural constituent of ribosome	cytosolic large ribosomal subunit	Ribosomal_L31e	GO:0002181	GO:0003735	GO:0022625	AT4G26230	AT4G26230.1	LOC107771890	tr|A0A1S3Y3V5|A0A1S3Y3V5_TOBAC 60S ribosomal protein L31 OS=Nicotiana tabacum OX=4097 GN=LOC107771890 PE=3 SV=1	ko03010,map03010	60S ribosomal protein L31	Nicotiana benthamiana	AT4G26230	RPL31	Nbe.v1.1.chr13g08440.1							Niben101Scf03307g08008.1
Nbe.v1.s00160g00760	cytoplasmic translation	structural constituent of ribosome	cytosolic large ribosomal subunit	Ribosomal_L31e	GO:0002181	GO:0003735	GO:0022625	AT2G19740	AT2G19740.1	LOC107794303	tr|A0A1S4A6K0|A0A1S4A6K0_TOBAC 60S ribosomal protein L31-like OS=Nicotiana tabacum OX=4097 GN=LOC107794303 PE=3 SV=1	ko03010,map03010	60S ribosomal protein L31-like	Nicotiana benthamiana	AT2G19740	RPL31	Nbe.v1.1.chr01g00760.1
Nbe.v1.s00200g03160	cytoplasmic translation	structural constituent of ribosome	cytosolic large ribosomal subunit	Ribosomal_L31e	GO:0002181	GO:0003735	GO:0022625	AT2G19740	AT2G19740.1	LOC107794303	tr|A0A1S4A6K0|A0A1S4A6K0_TOBAC 60S ribosomal protein L31-like OS=Nicotiana tabacum OX=4097 GN=LOC107794303 PE=3 SV=1	ko03010,map03010	60S ribosomal protein L31-like	Nicotiana benthamiana	AT2G19740	RPL31	Nbe.v1.1.s.s00200g03160.1							Niben101Scf00422g01007.1
Nbe.v1.s00060g39590	translation	structural constituent of ribosome	cytosolic large ribosomal subunit	Ribosomal_L32e	GO:0006412	GO:0003735	GO:0022625	AT4G18100	AT4G18100.1	LOC107774355	tr|A0A1S3YAU5|A0A1S3YAU5_TOBAC 60S ribosomal protein L32-1-like OS=Nicotiana tabacum OX=4097 GN=LOC107774355 PE=3 SV=1	ko03010,map03010	60S ribosomal protein L32-1-like	Nicotiana benthamiana	AT4G18100	RPL32	Nbe.v1.1.chr19g39590.1					translation	GO:0006412	Niben101Scf00825g03003.1
Nbe.v1.s00070g25950	translation	structural constituent of ribosome	cytosolic large ribosomal subunit	Ribosomal_L32e	GO:0006412	GO:0003735	GO:0022625	AT4G18100	AT4G18100.1	LOC104246097	tr|A0A1U7YAK1|A0A1U7YAK1_NICSY 60S ribosomal protein L32-1 OS=Nicotiana sylvestris OX=4096 GN=LOC104246097 PE=3 SV=1	ko03010,map03010	60S ribosomal protein L32-1	Nicotiana benthamiana	AT4G18100	RPL32	Nbe.v1.1.chr12g25950.1					translation	GO:0006412	Niben101Scf01061g00001.1
Nbe.v1.s00070g38930	translation	structural constituent of ribosome; structural molecule activity; structural constituent of ribosome	intracellular anatomical structure; nucleus; nucleolus; cytoplasm; cytosol; ribosome; large ribosomal subunit; cytosolic large ribosomal subunit; cytosolic ribosome; membrane-enclosed lumen; nuclear lumen; protein-containing complex; organelle; membrane-bounded organelle; non-membrane-bounded organelle; intracellular organelle; intracellular membrane-bounded organelle; intracellular non-membrane-…	Ribosomal_L32e	GO:0006412	GO:0003674; GO:0003735; GO:0005198; GO:0003735	GO:0005575; GO:0005622; GO:0005634; GO:0005730; GO:0005737; GO:0005829; GO:0005840; GO:0015934; GO:0022625; GO:0022626; GO:0031974; GO:0031981; GO:0032991; GO:0043226; GO:0043227; GO:0043228; GO:0043229; GO:0043231; GO:0043232; GO:0043233; GO:0044391; GO:0070013; GO:1990904; GO:0022625	AT4G18100	AT4G18100.1	LOC104238059	tr|A0A1U7XUP2|A0A1U7XUP2_NICSY 60S ribosomal protein L32-1-like OS=Nicotiana sylvestris OX=4096 GN=LOC104238059 PE=3 SV=1	ko03010,map03010	60S ribosomal protein L32-1-like	Nicotiana benthamiana	AT4G18100	RPL32	Nbe.v1.1.chr12g38930.1	cellular_component	GO:0005575	molecular_function	GO:0003674	translation	GO:0006412	Niben101Scf01281g10027.1
Nbe.v1.s00090g11780	translation	structural constituent of ribosome	cytosolic large ribosomal subunit	Ribosomal_L32e	GO:0006412	GO:0003735	GO:0022625	AT4G18100	AT4G18100.1	LOC107774355	tr|A0A1S3YAU5|A0A1S3YAU5_TOBAC 60S ribosomal protein L32-1-like OS=Nicotiana tabacum OX=4097 GN=LOC107774355 PE=3 SV=1	ko03010,map03010	60S ribosomal protein L32-1-like	Nicotiana benthamiana	AT4G18100	RPL32	Nbe.v1.1.chr02g11780.1					translation	GO:0006412	Niben101Scf04233g00002.1
Nbe.v1.s00090g12590	translation	structural constituent of ribosome	cytosolic large ribosomal subunit	Ribosomal_L32e	GO:0006412	GO:0003735	GO:0022625	AT4G18100	AT4G18100.1	LOC104246097	tr|A0A1U7YAK1|A0A1U7YAK1_NICSY 60S ribosomal protein L32-1 OS=Nicotiana sylvestris OX=4096 GN=LOC104246097 PE=3 SV=1	ko03010,map03010	60S ribosomal protein L32-1	Nicotiana benthamiana	AT4G18100	RPL32	Nbe.v1.1.chr02g12590.1					translation	GO:0006412	Niben101Scf04787g02004.1
Nbe.v1.s00090g33400	translation	structural constituent of ribosome; structural molecule activity; structural constituent of ribosome	intracellular anatomical structure; nucleus; nucleolus; cytoplasm; cytosol; ribosome; large ribosomal subunit; cytosolic large ribosomal subunit; cytosolic ribosome; membrane-enclosed lumen; nuclear lumen; protein-containing complex; organelle; membrane-bounded organelle; non-membrane-bounded organelle; intracellular organelle; intracellular membrane-bounded organelle; intracellular non-membrane-…	Ribosomal_L32e	GO:0006412	GO:0003674; GO:0003735; GO:0005198; GO:0003735	GO:0005575; GO:0005622; GO:0005634; GO:0005730; GO:0005737; GO:0005829; GO:0005840; GO:0015934; GO:0022625; GO:0022626; GO:0031974; GO:0031981; GO:0032991; GO:0043226; GO:0043227; GO:0043228; GO:0043229; GO:0043231; GO:0043232; GO:0043233; GO:0044391; GO:0070013; GO:1990904; GO:0022625	AT4G18100	AT4G18100.1	LOC107774850	tr|A0A1S3YCQ6|A0A1S3YCQ6_TOBAC 60S ribosomal protein L32-1-like OS=Nicotiana tabacum OX=4097 GN=LOC107774850 PE=3 SV=1	ko03010,map03010	60S ribosomal protein L32-1-like	Nicotiana benthamiana	AT4G18100	RPL32	Nbe.v1.1.chr02g33400.1	cellular_component	GO:0005575	molecular_function	GO:0003674	translation	GO:0006412	Niben101Scf15106g00004.1
Nbe.v1.s00180g20230	translation	structural constituent of ribosome	cytosolic large ribosomal subunit	Ribosomal_L32e	GO:0006412	GO:0003735	GO:0022625	AT4G18100	AT4G18100.1	LOC107826407	tr|A0A1S4D6G1|A0A1S4D6G1_TOBAC 60S ribosomal protein L32-1-like OS=Nicotiana tabacum OX=4097 GN=LOC107826407 PE=3 SV=1	ko03010,map03010	60S ribosomal protein L32-1-like	Nicotiana benthamiana	AT4G18100	RPL32	Nbe.v1.1.chr16g20230.1					translation	GO:0006412	Niben101Scf01797g01008.1
Nbe.v1.s00190g28540	translation	structural constituent of ribosome	cytosolic large ribosomal subunit	Ribosomal_L32e	GO:0006412	GO:0003735	GO:0022625	AT4G18100	AT4G18100.1	LOC107826407	tr|A0A1S4D6G1|A0A1S4D6G1_TOBAC 60S ribosomal protein L32-1-like OS=Nicotiana tabacum OX=4097 GN=LOC107826407 PE=3 SV=1	ko03010,map03010	60S ribosomal protein L32-1-like	Nicotiana benthamiana	AT4G18100	RPL32	Nbe.v1.1.chr15g28540.1					translation	GO:0006412	Niben101Scf05824g13011.1
Nbe.v1.s00040g30730	translation; peptide metabolic process; metabolic process; biosynthetic process; macromolecule biosynthetic process; cellular process; gene expression; protein metabolic process; ribonucleoprotein complex biogenesis; ribosome biogenesis; peptide biosynthetic process; macromolecule metabolic process; amide metabolic process; amide biosynthetic process; cellular component biogenesis; cellular metab…	nucleic acid binding; RNA binding; mRNA binding; structural constituent of ribosome; structural molecule activity; binding; organic cyclic compound binding; heterocyclic compound binding; structural constituent of ribosome	intracellular anatomical structure; nucleus; nucleolus; cytoplasm; vacuole; vacuolar membrane; cytosol; ribosome; chloroplast; plastid; large ribosomal subunit; membrane; cytosolic large ribosomal subunit; cytosolic ribosome; organelle membrane; membrane-enclosed lumen; nuclear lumen; protein-containing complex; organelle; membrane-bounded organelle; non-membrane-bounded organelle; intracellular …	Ribosomal_L34e	GO:0006412; GO:0006518; GO:0008150; GO:0008152; GO:0009058; GO:0009059; GO:0009987; GO:0010467; GO:0019538; GO:0022613; GO:0042254; GO:0043043; GO:0043170; GO:0043603; GO:0043604; GO:0044085; GO:0044237; GO:0044238; GO:0044249; GO:0044267; GO:0071840; GO:1901564; GO:1901566; GO:0006412; GO:0042254	GO:0003674; GO:0003676; GO:0003723; GO:0003729; GO:0003735; GO:0005198; GO:0005488; GO:0097159; GO:1901363; GO:0003735	GO:0005575; GO:0005622; GO:0005634; GO:0005730; GO:0005737; GO:0005773; GO:0005774; GO:0005829; GO:0005840; GO:0009507; GO:0009536; GO:0015934; GO:0016020; GO:0022625; GO:0022626; GO:0031090; GO:0031974; GO:0031981; GO:0032991; GO:0043226; GO:0043227; GO:0043228; GO:0043229; GO:0043231; GO:0043232; GO:0043233; GO:0044391; GO:0070013; GO:0098588; GO:0098805; GO:1990904; GO:0022625	AT1G26880	AT1G26880.1	RPL34	sp|P41098|RL34_TOBAC 60S ribosomal protein L34 OS=Nicotiana tabacum OX=4097 GN=RPL34 PE=2 SV=1	ko03010,map03010	60S ribosomal protein L34	Nicotiana benthamiana	AT1G26880	RPL34	Nbe.v1.1.chr09g30730.1	cellular_component	GO:0005575	molecular_function	GO:0003674	translation	GO:0006412	Niben101Scf08724g04008.1
Nbe.v1.s00080g22840	translation; peptide metabolic process; metabolic process; biosynthetic process; macromolecule biosynthetic process; cellular process; gene expression; protein metabolic process; ribonucleoprotein complex biogenesis; ribosome biogenesis; peptide biosynthetic process; macromolecule metabolic process; amide metabolic process; amide biosynthetic process; cellular component biogenesis; cellular metab…	nucleic acid binding; RNA binding; mRNA binding; structural constituent of ribosome; structural molecule activity; binding; organic cyclic compound binding; heterocyclic compound binding; structural constituent of ribosome	intracellular anatomical structure; nucleus; nucleolus; cytoplasm; vacuole; vacuolar membrane; cytosol; ribosome; chloroplast; plastid; large ribosomal subunit; membrane; cytosolic large ribosomal subunit; cytosolic ribosome; organelle membrane; membrane-enclosed lumen; nuclear lumen; protein-containing complex; organelle; membrane-bounded organelle; non-membrane-bounded organelle; intracellular …	Ribosomal_L34e	GO:0006412; GO:0006518; GO:0008150; GO:0008152; GO:0009058; GO:0009059; GO:0009987; GO:0010467; GO:0019538; GO:0022613; GO:0042254; GO:0043043; GO:0043170; GO:0043603; GO:0043604; GO:0044085; GO:0044237; GO:0044238; GO:0044249; GO:0044267; GO:0071840; GO:1901564; GO:1901566; GO:0006412; GO:0042254	GO:0003674; GO:0003676; GO:0003723; GO:0003729; GO:0003735; GO:0005198; GO:0005488; GO:0097159; GO:1901363; GO:0003735	GO:0005575; GO:0005622; GO:0005634; GO:0005730; GO:0005737; GO:0005773; GO:0005774; GO:0005829; GO:0005840; GO:0009507; GO:0009536; GO:0015934; GO:0016020; GO:0022625; GO:0022626; GO:0031090; GO:0031974; GO:0031981; GO:0032991; GO:0043226; GO:0043227; GO:0043228; GO:0043229; GO:0043231; GO:0043232; GO:0043233; GO:0044391; GO:0070013; GO:0098588; GO:0098805; GO:1990904; GO:0022625	AT1G26880	AT1G26880.1	LOC107768952	tr|A0A1S3XUR7|A0A1S3XUR7_TOBAC 60S ribosomal protein L34-like OS=Nicotiana tabacum OX=4097 GN=LOC107768952 PE=3 SV=1	ko03010,map03010	60S ribosomal protein L34-like	Nicotiana benthamiana	AT1G26880	RPL34	Nbe.v1.1.chr08g22840.1	cellular_component	GO:0005575	molecular_function	GO:0003674	translation	GO:0006412
Nbe.v1.s00110g20820	translation; peptide metabolic process; metabolic process; biosynthetic process; macromolecule biosynthetic process; cellular process; gene expression; protein metabolic process; ribonucleoprotein complex biogenesis; ribosome biogenesis; peptide biosynthetic process; macromolecule metabolic process; amide metabolic process; amide biosynthetic process; cellular component biogenesis; cellular metab…	nucleic acid binding; RNA binding; mRNA binding; structural constituent of ribosome; structural molecule activity; binding; organic cyclic compound binding; heterocyclic compound binding; structural constituent of ribosome	intracellular anatomical structure; nucleus; nucleolus; cytoplasm; vacuole; vacuolar membrane; cytosol; ribosome; chloroplast; plastid; large ribosomal subunit; membrane; cytosolic large ribosomal subunit; cytosolic ribosome; organelle membrane; membrane-enclosed lumen; nuclear lumen; protein-containing complex; organelle; membrane-bounded organelle; non-membrane-bounded organelle; intracellular …	Ribosomal_L34e	GO:0006412; GO:0006518; GO:0008150; GO:0008152; GO:0009058; GO:0009059; GO:0009987; GO:0010467; GO:0019538; GO:0022613; GO:0042254; GO:0043043; GO:0043170; GO:0043603; GO:0043604; GO:0044085; GO:0044237; GO:0044238; GO:0044249; GO:0044267; GO:0071840; GO:1901564; GO:1901566; GO:0006412; GO:0042254	GO:0003674; GO:0003676; GO:0003723; GO:0003729; GO:0003735; GO:0005198; GO:0005488; GO:0097159; GO:1901363; GO:0003735	GO:0005575; GO:0005622; GO:0005634; GO:0005730; GO:0005737; GO:0005773; GO:0005774; GO:0005829; GO:0005840; GO:0009507; GO:0009536; GO:0015934; GO:0016020; GO:0022625; GO:0022626; GO:0031090; GO:0031974; GO:0031981; GO:0032991; GO:0043226; GO:0043227; GO:0043228; GO:0043229; GO:0043231; GO:0043232; GO:0043233; GO:0044391; GO:0070013; GO:0098588; GO:0098805; GO:1990904; GO:0022625	AT1G26880	AT1G26880.1	CDL12_03199	tr|A0A2G9I2U4|A0A2G9I2U4_9LAMI 60s ribosomal protein L34 OS=Handroanthus impetiginosus OX=429701 GN=CDL12_03199 PE=3 SV=1	ko03010,map03010	60s ribosomal protein L34	Nicotiana benthamiana	AT1G26880	RPL34	Nbe.v1.1.chr18g20820.1	cellular_component	GO:0005575	molecular_function	GO:0003674	translation	GO:0006412
Nbe.v1.s00110g28630	translation; peptide metabolic process; metabolic process; biosynthetic process; macromolecule biosynthetic process; cellular process; gene expression; protein metabolic process; ribonucleoprotein complex biogenesis; ribosome biogenesis; peptide biosynthetic process; macromolecule metabolic process; amide metabolic process; amide biosynthetic process; cellular component biogenesis; cellular metab…	nucleic acid binding; RNA binding; mRNA binding; structural constituent of ribosome; structural molecule activity; binding; organic cyclic compound binding; heterocyclic compound binding; structural constituent of ribosome	intracellular anatomical structure; nucleus; nucleolus; cytoplasm; vacuole; vacuolar membrane; cytosol; ribosome; chloroplast; plastid; large ribosomal subunit; membrane; cytosolic large ribosomal subunit; cytosolic ribosome; organelle membrane; membrane-enclosed lumen; nuclear lumen; protein-containing complex; organelle; membrane-bounded organelle; non-membrane-bounded organelle; intracellular …	Ribosomal_L34e	GO:0006412; GO:0006518; GO:0008150; GO:0008152; GO:0009058; GO:0009059; GO:0009987; GO:0010467; GO:0019538; GO:0022613; GO:0042254; GO:0043043; GO:0043170; GO:0043603; GO:0043604; GO:0044085; GO:0044237; GO:0044238; GO:0044249; GO:0044267; GO:0071840; GO:1901564; GO:1901566; GO:0006412; GO:0042254	GO:0003674; GO:0003676; GO:0003723; GO:0003729; GO:0003735; GO:0005198; GO:0005488; GO:0097159; GO:1901363; GO:0003735	GO:0005575; GO:0005622; GO:0005634; GO:0005730; GO:0005737; GO:0005773; GO:0005774; GO:0005829; GO:0005840; GO:0009507; GO:0009536; GO:0015934; GO:0016020; GO:0022625; GO:0022626; GO:0031090; GO:0031974; GO:0031981; GO:0032991; GO:0043226; GO:0043227; GO:0043228; GO:0043229; GO:0043231; GO:0043232; GO:0043233; GO:0044391; GO:0070013; GO:0098588; GO:0098805; GO:1990904; GO:0022625	AT1G26880	AT1G26880.1	LOC107768952	tr|A0A1S3XUR7|A0A1S3XUR7_TOBAC 60S ribosomal protein L34-like OS=Nicotiana tabacum OX=4097 GN=LOC107768952 PE=3 SV=1	ko03010,map03010	60S ribosomal protein L34-like	Nicotiana benthamiana	AT1G26880	RPL34	Nbe.v1.1.chr18g28630.1	cellular_component	GO:0005575	molecular_function	GO:0003674	translation	GO:0006412	Niben101Scf00966g01002.1
Nbe.v1.s00170g33530	translation; peptide metabolic process; metabolic process; biosynthetic process; macromolecule biosynthetic process; cellular process; gene expression; protein metabolic process; ribonucleoprotein complex biogenesis; ribosome biogenesis; peptide biosynthetic process; macromolecule metabolic process; amide metabolic process; amide biosynthetic process; cellular component biogenesis; cellular metab…	nucleic acid binding; RNA binding; mRNA binding; structural constituent of ribosome; structural molecule activity; binding; organic cyclic compound binding; heterocyclic compound binding; structural constituent of ribosome	intracellular anatomical structure; nucleus; nucleolus; cytoplasm; vacuole; vacuolar membrane; cytosol; ribosome; chloroplast; plastid; large ribosomal subunit; membrane; cytosolic large ribosomal subunit; cytosolic ribosome; organelle membrane; membrane-enclosed lumen; nuclear lumen; protein-containing complex; organelle; membrane-bounded organelle; non-membrane-bounded organelle; intracellular …	Ribosomal_L34e	GO:0006412; GO:0006518; GO:0008150; GO:0008152; GO:0009058; GO:0009059; GO:0009987; GO:0010467; GO:0019538; GO:0022613; GO:0042254; GO:0043043; GO:0043170; GO:0043603; GO:0043604; GO:0044085; GO:0044237; GO:0044238; GO:0044249; GO:0044267; GO:0071840; GO:1901564; GO:1901566; GO:0006412; GO:0042254	GO:0003674; GO:0003676; GO:0003723; GO:0003729; GO:0003735; GO:0005198; GO:0005488; GO:0097159; GO:1901363; GO:0003735	GO:0005575; GO:0005622; GO:0005634; GO:0005730; GO:0005737; GO:0005773; GO:0005774; GO:0005829; GO:0005840; GO:0009507; GO:0009536; GO:0015934; GO:0016020; GO:0022625; GO:0022626; GO:0031090; GO:0031974; GO:0031981; GO:0032991; GO:0043226; GO:0043227; GO:0043228; GO:0043229; GO:0043231; GO:0043232; GO:0043233; GO:0044391; GO:0070013; GO:0098588; GO:0098805; GO:1990904; GO:0022625	AT1G26880	AT1G26880.1	RPL34	sp|P41098|RL34_TOBAC 60S ribosomal protein L34 OS=Nicotiana tabacum OX=4097 GN=RPL34 PE=2 SV=1	ko03010,map03010	60S ribosomal protein L34	Nicotiana benthamiana	AT1G26880	RPL34	Nbe.v1.1.chr11g33530.1	cellular_component	GO:0005575	molecular_function	GO:0003674	translation	GO:0006412	Niben101Scf04290g04018.1
Nbe.v1.s00010g31860	maturation of LSU-rRNA from tricistronic rRNA transcript (SSU-rRNA, 5.8S rRNA, LSU-rRNA); maturation of LSU-rRNA; nucleobase-containing compound metabolic process; rRNA processing; RNA processing; translation; peptide metabolic process; metabolic process; biosynthetic process; macromolecule biosynthetic process; cellular process; gene expression; RNA metabolic process; rRNA metabolic process; pro…	nucleic acid binding; RNA binding; mRNA binding; structural constituent of ribosome; structural molecule activity; binding; organic cyclic compound binding; heterocyclic compound binding; mRNA binding; structural constituent of ribosome	intracellular anatomical structure; nucleus; nucleolus; cytoplasm; cytosol; ribosome; cell-cell junction; plasmodesma; large ribosomal subunit; cytosolic large ribosomal subunit; cytosolic ribosome; cell junction; membrane-enclosed lumen; nuclear lumen; protein-containing complex; organelle; membrane-bounded organelle; non-membrane-bounded organelle; intracellular organelle; intracellular membran…	Ribosomal_L29	GO:0000463; GO:0000470; GO:0006139; GO:0006364; GO:0006396; GO:0006412; GO:0006518; GO:0008150; GO:0008152; GO:0009058; GO:0009059; GO:0009987; GO:0010467; GO:0016070; GO:0016072; GO:0019538; GO:0022613; GO:0042254; GO:0042273; GO:0043043; GO:0043170; GO:0043603; GO:0043604; GO:0044085; GO:0044237; GO:0044238; GO:0044249; GO:0044267; GO:0071840; GO:0090304; GO:1901564; GO:1901566; GO:0000463; GO:…	GO:0003674; GO:0003676; GO:0003723; GO:0003729; GO:0003735; GO:0005198; GO:0005488; GO:0097159; GO:1901363; GO:0003729; GO:0003735	GO:0005575; GO:0005622; GO:0005634; GO:0005730; GO:0005737; GO:0005829; GO:0005840; GO:0005911; GO:0009506; GO:0015934; GO:0022625; GO:0022626; GO:0030054; GO:0031974; GO:0031981; GO:0032991; GO:0043226; GO:0043227; GO:0043228; GO:0043229; GO:0043231; GO:0043232; GO:0043233; GO:0044391; GO:0055044; GO:0070013; GO:1990904; GO:0022625	AT5G02610	AT5G02610.1	LOC104238137	tr|A0A1U7XW47|A0A1U7XW47_NICSY 60S ribosomal protein L35-like isoform X2 OS=Nicotiana sylvestris OX=4096 GN=LOC104238137 PE=3 SV=1	ko03010,map03010	60S ribosomal protein L35-like isoform X2	Nicotiana benthamiana	AT5G02610	RPL35	Nbe.v1.1.chr17g31860.1	cellular_component	GO:0005575	molecular_function	GO:0003674			Niben101Scf08774g00012.1
Nbe.v1.s00050g18090	maturation of LSU-rRNA from tricistronic rRNA transcript (SSU-rRNA, 5.8S rRNA, LSU-rRNA); maturation of LSU-rRNA; nucleobase-containing compound metabolic process; rRNA processing; RNA processing; translation; peptide metabolic process; metabolic process; biosynthetic process; macromolecule biosynthetic process; cellular process; gene expression; RNA metabolic process; rRNA metabolic process; pro…	nucleic acid binding; RNA binding; mRNA binding; structural constituent of ribosome; structural molecule activity; binding; organic cyclic compound binding; heterocyclic compound binding; mRNA binding; structural constituent of ribosome	intracellular anatomical structure; nucleus; nucleolus; cytoplasm; cytosol; ribosome; cell-cell junction; plasmodesma; large ribosomal subunit; cytosolic large ribosomal subunit; cytosolic ribosome; cell junction; membrane-enclosed lumen; nuclear lumen; protein-containing complex; organelle; membrane-bounded organelle; non-membrane-bounded organelle; intracellular organelle; intracellular membran…	Ribosomal_L29	GO:0000463; GO:0000470; GO:0006139; GO:0006364; GO:0006396; GO:0006412; GO:0006518; GO:0008150; GO:0008152; GO:0009058; GO:0009059; GO:0009987; GO:0010467; GO:0016070; GO:0016072; GO:0019538; GO:0022613; GO:0042254; GO:0042273; GO:0043043; GO:0043170; GO:0043603; GO:0043604; GO:0044085; GO:0044237; GO:0044238; GO:0044249; GO:0044267; GO:0071840; GO:0090304; GO:1901564; GO:1901566; GO:0000463; GO:…	GO:0003674; GO:0003676; GO:0003723; GO:0003729; GO:0003735; GO:0005198; GO:0005488; GO:0097159; GO:1901363; GO:0003729; GO:0003735	GO:0005575; GO:0005622; GO:0005634; GO:0005730; GO:0005737; GO:0005829; GO:0005840; GO:0005911; GO:0009506; GO:0015934; GO:0022625; GO:0022626; GO:0030054; GO:0031974; GO:0031981; GO:0032991; GO:0043226; GO:0043227; GO:0043228; GO:0043229; GO:0043231; GO:0043232; GO:0043233; GO:0044391; GO:0055044; GO:0070013; GO:1990904; GO:0022625	AT5G02610	AT5G02610.1	LOC104213924	tr|A0A1U7V0L0|A0A1U7V0L0_NICSY 60S ribosomal protein L35-like OS=Nicotiana sylvestris OX=4096 GN=LOC104213924 PE=3 SV=1	ko03010,map03010	60S ribosomal protein L35-like	Nicotiana benthamiana	AT5G02610	RPL35	Nbe.v1.1.chr10g18090.1	cellular_component	GO:0005575	molecular_function	GO:0003674			Niben101Scf10015g09020.1
Nbe.v1.s00070g18620	maturation of LSU-rRNA from tricistronic rRNA transcript (SSU-rRNA, 5.8S rRNA, LSU-rRNA); maturation of LSU-rRNA; nucleobase-containing compound metabolic process; rRNA processing; RNA processing; translation; peptide metabolic process; metabolic process; biosynthetic process; macromolecule biosynthetic process; cellular process; gene expression; RNA metabolic process; rRNA metabolic process; pro…	nucleic acid binding; RNA binding; mRNA binding; structural constituent of ribosome; structural molecule activity; binding; organic cyclic compound binding; heterocyclic compound binding; mRNA binding; structural constituent of ribosome	intracellular anatomical structure; nucleus; nucleolus; cytoplasm; cytosol; ribosome; cell-cell junction; plasmodesma; large ribosomal subunit; cytosolic large ribosomal subunit; cytosolic ribosome; cell junction; membrane-enclosed lumen; nuclear lumen; protein-containing complex; organelle; membrane-bounded organelle; non-membrane-bounded organelle; intracellular organelle; intracellular membran…	Ribosomal_L29	GO:0000463; GO:0000470; GO:0006139; GO:0006364; GO:0006396; GO:0006412; GO:0006518; GO:0008150; GO:0008152; GO:0009058; GO:0009059; GO:0009987; GO:0010467; GO:0016070; GO:0016072; GO:0019538; GO:0022613; GO:0042254; GO:0042273; GO:0043043; GO:0043170; GO:0043603; GO:0043604; GO:0044085; GO:0044237; GO:0044238; GO:0044249; GO:0044267; GO:0071840; GO:0090304; GO:1901564; GO:1901566; GO:0000463; GO:…	GO:0003674; GO:0003676; GO:0003723; GO:0003729; GO:0003735; GO:0005198; GO:0005488; GO:0097159; GO:1901363; GO:0003729; GO:0003735	GO:0005575; GO:0005622; GO:0005634; GO:0005730; GO:0005737; GO:0005829; GO:0005840; GO:0005911; GO:0009506; GO:0015934; GO:0022625; GO:0022626; GO:0030054; GO:0031974; GO:0031981; GO:0032991; GO:0043226; GO:0043227; GO:0043228; GO:0043229; GO:0043231; GO:0043232; GO:0043233; GO:0044391; GO:0055044; GO:0070013; GO:1990904; GO:0022625	AT5G02610	AT5G02610.1	LOC107759229	tr|A0A1S3WY31|A0A1S3WY31_TOBAC 60S ribosomal protein L35-like OS=Nicotiana tabacum OX=4097 GN=LOC107759229 PE=3 SV=1	ko03010,map03010	60S ribosomal protein L35-like	Nicotiana benthamiana	AT5G02610	RPL35	Nbe.v1.1.chr12g18620.1	cellular_component	GO:0005575	molecular_function	GO:0003674			Niben101Scf02639g03012.1
Nbe.v1.s00080g05640	maturation of LSU-rRNA from tricistronic rRNA transcript (SSU-rRNA, 5.8S rRNA, LSU-rRNA); maturation of LSU-rRNA; nucleobase-containing compound metabolic process; rRNA processing; RNA processing; translation; peptide metabolic process; metabolic process; biosynthetic process; macromolecule biosynthetic process; cellular process; gene expression; RNA metabolic process; rRNA metabolic process; pro…	nucleic acid binding; RNA binding; mRNA binding; structural constituent of ribosome; structural molecule activity; binding; organic cyclic compound binding; heterocyclic compound binding; mRNA binding; structural constituent of ribosome	intracellular anatomical structure; nucleus; nucleolus; cytoplasm; cytosol; ribosome; cell-cell junction; plasmodesma; large ribosomal subunit; cytosolic large ribosomal subunit; cytosolic ribosome; cell junction; membrane-enclosed lumen; nuclear lumen; protein-containing complex; organelle; membrane-bounded organelle; non-membrane-bounded organelle; intracellular organelle; intracellular membran…	Ribosomal_L29	GO:0000463; GO:0000470; GO:0006139; GO:0006364; GO:0006396; GO:0006412; GO:0006518; GO:0008150; GO:0008152; GO:0009058; GO:0009059; GO:0009987; GO:0010467; GO:0016070; GO:0016072; GO:0019538; GO:0022613; GO:0042254; GO:0042273; GO:0043043; GO:0043170; GO:0043603; GO:0043604; GO:0044085; GO:0044237; GO:0044238; GO:0044249; GO:0044267; GO:0071840; GO:0090304; GO:1901564; GO:1901566; GO:0000463; GO:…	GO:0003674; GO:0003676; GO:0003723; GO:0003729; GO:0003735; GO:0005198; GO:0005488; GO:0097159; GO:1901363; GO:0003729; GO:0003735	GO:0005575; GO:0005622; GO:0005634; GO:0005730; GO:0005737; GO:0005829; GO:0005840; GO:0005911; GO:0009506; GO:0015934; GO:0022625; GO:0022626; GO:0030054; GO:0031974; GO:0031981; GO:0032991; GO:0043226; GO:0043227; GO:0043228; GO:0043229; GO:0043231; GO:0043232; GO:0043233; GO:0044391; GO:0055044; GO:0070013; GO:1990904; GO:0022625	AT5G02610	AT5G02610.1	LOC104238137	tr|A0A1U7XW47|A0A1U7XW47_NICSY 60S ribosomal protein L35-like isoform X2 OS=Nicotiana sylvestris OX=4096 GN=LOC104238137 PE=3 SV=1	ko03010,map03010	60S ribosomal protein L35-like isoform X2	Nicotiana benthamiana	AT5G02610	RPL35	Nbe.v1.1.chr08g05640.1	cellular_component	GO:0005575	molecular_function	GO:0003674			Niben101Scf03532g00003.1
Nbe.v1.s00090g34000	maturation of LSU-rRNA from tricistronic rRNA transcript (SSU-rRNA, 5.8S rRNA, LSU-rRNA); maturation of LSU-rRNA; nucleobase-containing compound metabolic process; rRNA processing; RNA processing; translation; peptide metabolic process; metabolic process; biosynthetic process; macromolecule biosynthetic process; cellular process; gene expression; RNA metabolic process; rRNA metabolic process; pro…	nucleic acid binding; RNA binding; mRNA binding; structural constituent of ribosome; structural molecule activity; binding; organic cyclic compound binding; heterocyclic compound binding; mRNA binding; structural constituent of ribosome	intracellular anatomical structure; nucleus; nucleolus; cytoplasm; cytosol; ribosome; cell-cell junction; plasmodesma; large ribosomal subunit; cytosolic large ribosomal subunit; cytosolic ribosome; cell junction; membrane-enclosed lumen; nuclear lumen; protein-containing complex; organelle; membrane-bounded organelle; non-membrane-bounded organelle; intracellular organelle; intracellular membran…	Ribosomal_L29	GO:0000463; GO:0000470; GO:0006139; GO:0006364; GO:0006396; GO:0006412; GO:0006518; GO:0008150; GO:0008152; GO:0009058; GO:0009059; GO:0009987; GO:0010467; GO:0016070; GO:0016072; GO:0019538; GO:0022613; GO:0042254; GO:0042273; GO:0043043; GO:0043170; GO:0043603; GO:0043604; GO:0044085; GO:0044237; GO:0044238; GO:0044249; GO:0044267; GO:0071840; GO:0090304; GO:1901564; GO:1901566; GO:0000463; GO:…	GO:0003674; GO:0003676; GO:0003723; GO:0003729; GO:0003735; GO:0005198; GO:0005488; GO:0097159; GO:1901363; GO:0003729; GO:0003735	GO:0005575; GO:0005622; GO:0005634; GO:0005730; GO:0005737; GO:0005829; GO:0005840; GO:0005911; GO:0009506; GO:0015934; GO:0022625; GO:0022626; GO:0030054; GO:0031974; GO:0031981; GO:0032991; GO:0043226; GO:0043227; GO:0043228; GO:0043229; GO:0043231; GO:0043232; GO:0043233; GO:0044391; GO:0055044; GO:0070013; GO:1990904; GO:0022625	AT5G02610	AT5G02610.1	LOC104210814	tr|A0A1U7UV58|A0A1U7UV58_NICSY 60S ribosomal protein L35 OS=Nicotiana sylvestris OX=4096 GN=LOC104210814 PE=3 SV=1	ko03010,map03010	60S ribosomal protein L35	Nicotiana benthamiana	AT5G02610	RPL35	Nbe.v1.1.chr02g34000.1	cellular_component	GO:0005575	molecular_function	GO:0003674			Niben101Scf05676g06017.1
Nbe.v1.s00130g32280	maturation of LSU-rRNA from tricistronic rRNA transcript (SSU-rRNA, 5.8S rRNA, LSU-rRNA); maturation of LSU-rRNA; nucleobase-containing compound metabolic process; rRNA processing; RNA processing; translation; peptide metabolic process; metabolic process; biosynthetic process; macromolecule biosynthetic process; cellular process; gene expression; RNA metabolic process; rRNA metabolic process; pro…	nucleic acid binding; RNA binding; mRNA binding; structural constituent of ribosome; structural molecule activity; binding; organic cyclic compound binding; heterocyclic compound binding; mRNA binding; structural constituent of ribosome	intracellular anatomical structure; nucleus; nucleolus; cytoplasm; cytosol; ribosome; cell-cell junction; plasmodesma; large ribosomal subunit; cytosolic large ribosomal subunit; cytosolic ribosome; cell junction; membrane-enclosed lumen; nuclear lumen; protein-containing complex; organelle; membrane-bounded organelle; non-membrane-bounded organelle; intracellular organelle; intracellular membran…	Ribosomal_L29	GO:0000463; GO:0000470; GO:0006139; GO:0006364; GO:0006396; GO:0006412; GO:0006518; GO:0008150; GO:0008152; GO:0009058; GO:0009059; GO:0009987; GO:0010467; GO:0016070; GO:0016072; GO:0019538; GO:0022613; GO:0042254; GO:0042273; GO:0043043; GO:0043170; GO:0043603; GO:0043604; GO:0044085; GO:0044237; GO:0044238; GO:0044249; GO:0044267; GO:0071840; GO:0090304; GO:1901564; GO:1901566; GO:0000463; GO:…	GO:0003674; GO:0003676; GO:0003723; GO:0003729; GO:0003735; GO:0005198; GO:0005488; GO:0097159; GO:1901363; GO:0003729; GO:0003735	GO:0005575; GO:0005622; GO:0005634; GO:0005730; GO:0005737; GO:0005829; GO:0005840; GO:0005911; GO:0009506; GO:0015934; GO:0022625; GO:0022626; GO:0030054; GO:0031974; GO:0031981; GO:0032991; GO:0043226; GO:0043227; GO:0043228; GO:0043229; GO:0043231; GO:0043232; GO:0043233; GO:0044391; GO:0055044; GO:0070013; GO:1990904; GO:0022625	AT5G02610	AT5G02610.1	RPL35D_0	tr|A0A1J6K043|A0A1J6K043_NICAT 60s ribosomal protein l35-4 (Fragment) OS=Nicotiana attenuata OX=49451 GN=RPL35D_0 PE=3 SV=1	ko03010,map03010	60s ribosomal protein l35-4 (Fragment)	Nicotiana benthamiana	AT5G02610	RPL35	Nbe.v1.1.chr04g32280.1	cellular_component	GO:0005575	molecular_function	GO:0003674			Niben101Scf10747g00012.1
Nbe.v1.s00140g18980	maturation of LSU-rRNA from tricistronic rRNA transcript (SSU-rRNA, 5.8S rRNA, LSU-rRNA); maturation of LSU-rRNA; nucleobase-containing compound metabolic process; rRNA processing; RNA processing; translation; peptide metabolic process; metabolic process; biosynthetic process; macromolecule biosynthetic process; cellular process; gene expression; RNA metabolic process; rRNA metabolic process; pro…	nucleic acid binding; RNA binding; mRNA binding; structural constituent of ribosome; structural molecule activity; binding; organic cyclic compound binding; heterocyclic compound binding; mRNA binding; structural constituent of ribosome	intracellular anatomical structure; nucleus; nucleolus; cytoplasm; cytosol; ribosome; cell-cell junction; plasmodesma; large ribosomal subunit; cytosolic large ribosomal subunit; cytosolic ribosome; cell junction; membrane-enclosed lumen; nuclear lumen; protein-containing complex; organelle; membrane-bounded organelle; non-membrane-bounded organelle; intracellular organelle; intracellular membran…	Ribosomal_L29	GO:0000463; GO:0000470; GO:0006139; GO:0006364; GO:0006396; GO:0006412; GO:0006518; GO:0008150; GO:0008152; GO:0009058; GO:0009059; GO:0009987; GO:0010467; GO:0016070; GO:0016072; GO:0019538; GO:0022613; GO:0042254; GO:0042273; GO:0043043; GO:0043170; GO:0043603; GO:0043604; GO:0044085; GO:0044237; GO:0044238; GO:0044249; GO:0044267; GO:0071840; GO:0090304; GO:1901564; GO:1901566; GO:0000463; GO:…	GO:0003674; GO:0003676; GO:0003723; GO:0003729; GO:0003735; GO:0005198; GO:0005488; GO:0097159; GO:1901363; GO:0003729; GO:0003735	GO:0005575; GO:0005622; GO:0005634; GO:0005730; GO:0005737; GO:0005829; GO:0005840; GO:0005911; GO:0009506; GO:0015934; GO:0022625; GO:0022626; GO:0030054; GO:0031974; GO:0031981; GO:0032991; GO:0043226; GO:0043227; GO:0043228; GO:0043229; GO:0043231; GO:0043232; GO:0043233; GO:0044391; GO:0055044; GO:0070013; GO:1990904; GO:0022625	AT5G02610	AT5G02610.1	RPL35D_0	tr|A0A1J6K043|A0A1J6K043_NICAT 60s ribosomal protein l35-4 (Fragment) OS=Nicotiana attenuata OX=49451 GN=RPL35D_0 PE=3 SV=1	ko03010,map03010	60s ribosomal protein l35-4 (Fragment)	Nicotiana benthamiana	AT5G02610	RPL35	Nbe.v1.1.chr14g18980.1	cellular_component	GO:0005575	molecular_function	GO:0003674			Niben101Scf10314g01001.1
Nbe.v1.s00010g22360	cytoplasmic translation; translation; peptide metabolic process; metabolic process; biosynthetic process; macromolecule biosynthetic process; cellular process; gene expression; protein metabolic process; ribonucleoprotein complex biogenesis; ribosome biogenesis; ribosomal large subunit biogenesis; peptide biosynthetic process; macromolecule metabolic process; amide metabolic process; amide biosyn…	structural constituent of ribosome; structural molecule activity; structural constituent of ribosome	intracellular anatomical structure; cytoplasm; cytosol; ribosome; large ribosomal subunit; membrane; cytosolic large ribosomal subunit; cytosolic ribosome; protein-containing complex; organelle; non-membrane-bounded organelle; intracellular organelle; intracellular non-membrane-bounded organelle; ribosomal subunit; ribonucleoprotein complex; cytosolic large ribosomal subunit	Ribosomal_L35Ae	GO:0002181; GO:0006412; GO:0006518; GO:0008150; GO:0008152; GO:0009058; GO:0009059; GO:0009987; GO:0010467; GO:0019538; GO:0022613; GO:0042254; GO:0042273; GO:0043043; GO:0043170; GO:0043603; GO:0043604; GO:0044085; GO:0044237; GO:0044238; GO:0044249; GO:0044267; GO:0071840; GO:1901564; GO:1901566; GO:0002181; GO:0042273	GO:0003674; GO:0003735; GO:0005198; GO:0003735	GO:0005575; GO:0005622; GO:0005737; GO:0005829; GO:0005840; GO:0015934; GO:0016020; GO:0022625; GO:0022626; GO:0032991; GO:0043226; GO:0043228; GO:0043229; GO:0043232; GO:0044391; GO:1990904; GO:0022625	AT1G74270	AT1G74270.1	D5086_0000009990	tr|A0A4U5R208|A0A4U5R208_POPAL 60S ribosomal protein L35a-3 OS=Populus alba OX=43335 GN=D5086_0000009990 PE=3 SV=1	ko03010,map03010	60S ribosomal protein L35a-3	Nicotiana benthamiana	AT1G74270	RPL35a	Nbe.v1.1.chr17g22360.1	cellular_component	GO:0005575	molecular_function	GO:0003674
Nbe.v1.s00050g10950	cytoplasmic translation; translation; peptide metabolic process; metabolic process; biosynthetic process; macromolecule biosynthetic process; cellular process; gene expression; protein metabolic process; ribonucleoprotein complex biogenesis; ribosome biogenesis; ribosomal large subunit biogenesis; peptide biosynthetic process; macromolecule metabolic process; amide metabolic process; amide biosyn…	structural constituent of ribosome; structural molecule activity; structural constituent of ribosome	intracellular anatomical structure; cytoplasm; cytosol; ribosome; large ribosomal subunit; membrane; cytosolic large ribosomal subunit; cytosolic ribosome; protein-containing complex; organelle; non-membrane-bounded organelle; intracellular organelle; intracellular non-membrane-bounded organelle; ribosomal subunit; ribonucleoprotein complex; cytosolic large ribosomal subunit	Ribosomal_L35Ae	GO:0002181; GO:0006412; GO:0006518; GO:0008150; GO:0008152; GO:0009058; GO:0009059; GO:0009987; GO:0010467; GO:0019538; GO:0022613; GO:0042254; GO:0042273; GO:0043043; GO:0043170; GO:0043603; GO:0043604; GO:0044085; GO:0044237; GO:0044238; GO:0044249; GO:0044267; GO:0071840; GO:1901564; GO:1901566; GO:0002181; GO:0042273	GO:0003674; GO:0003735; GO:0005198; GO:0003735	GO:0005575; GO:0005622; GO:0005737; GO:0005829; GO:0005840; GO:0015934; GO:0016020; GO:0022625; GO:0022626; GO:0032991; GO:0043226; GO:0043228; GO:0043229; GO:0043232; GO:0044391; GO:1990904; GO:0022625	AT1G74270	AT1G74270.1	LOC107768641	tr|A0A1S3XU79|A0A1S3XU79_TOBAC 60S ribosomal protein L35a-3 OS=Nicotiana tabacum OX=4097 GN=LOC107768641 PE=3 SV=1	ko03010,map03010	60S ribosomal protein L35a-3	Nicotiana benthamiana	AT1G74270	RPL35a	Nbe.v1.1.chr10g10950.1	cellular_component	GO:0005575	molecular_function	GO:0003674
Nbe.v1.s00050g21920	cytoplasmic translation; translation; peptide metabolic process; metabolic process; biosynthetic process; macromolecule biosynthetic process; cellular process; gene expression; protein metabolic process; ribonucleoprotein complex biogenesis; ribosome biogenesis; ribosomal large subunit biogenesis; peptide biosynthetic process; macromolecule metabolic process; amide metabolic process; amide biosyn…	structural constituent of ribosome; structural molecule activity; structural constituent of ribosome	intracellular anatomical structure; cytoplasm; cytosol; ribosome; large ribosomal subunit; membrane; cytosolic large ribosomal subunit; cytosolic ribosome; protein-containing complex; organelle; non-membrane-bounded organelle; intracellular organelle; intracellular non-membrane-bounded organelle; ribosomal subunit; ribonucleoprotein complex; cytosolic large ribosomal subunit	Ribosomal_L35Ae	GO:0002181; GO:0006412; GO:0006518; GO:0008150; GO:0008152; GO:0009058; GO:0009059; GO:0009987; GO:0010467; GO:0019538; GO:0022613; GO:0042254; GO:0042273; GO:0043043; GO:0043170; GO:0043603; GO:0043604; GO:0044085; GO:0044237; GO:0044238; GO:0044249; GO:0044267; GO:0071840; GO:1901564; GO:1901566; GO:0002181; GO:0042273	GO:0003674; GO:0003735; GO:0005198; GO:0003735	GO:0005575; GO:0005622; GO:0005737; GO:0005829; GO:0005840; GO:0015934; GO:0016020; GO:0022625; GO:0022626; GO:0032991; GO:0043226; GO:0043228; GO:0043229; GO:0043232; GO:0044391; GO:1990904; GO:0022625	AT1G74270	AT1G74270.1	LOC107799355	tr|A0A1S4AMT9|A0A1S4AMT9_TOBAC 60S ribosomal protein L35a-3-like OS=Nicotiana tabacum OX=4097 GN=LOC107799355 PE=3 SV=1	ko03010,map03010	60S ribosomal protein L35a-3-like	Nicotiana benthamiana	AT1G74270	RPL35a	Nbe.v1.1.chr10g21920.1	cellular_component	GO:0005575	molecular_function	GO:0003674			Niben101Scf02280g01015.1
Nbe.v1.s00070g23030	cytoplasmic translation; translation; peptide metabolic process; metabolic process; biosynthetic process; macromolecule biosynthetic process; cellular process; gene expression; protein metabolic process; ribonucleoprotein complex biogenesis; ribosome biogenesis; ribosomal large subunit biogenesis; peptide biosynthetic process; macromolecule metabolic process; amide metabolic process; amide biosyn…	structural constituent of ribosome; structural molecule activity; structural constituent of ribosome	intracellular anatomical structure; cytoplasm; cytosol; ribosome; large ribosomal subunit; membrane; cytosolic large ribosomal subunit; cytosolic ribosome; protein-containing complex; organelle; non-membrane-bounded organelle; intracellular organelle; intracellular non-membrane-bounded organelle; ribosomal subunit; ribonucleoprotein complex; cytosolic large ribosomal subunit	Ribosomal_L35Ae	GO:0002181; GO:0006412; GO:0006518; GO:0008150; GO:0008152; GO:0009058; GO:0009059; GO:0009987; GO:0010467; GO:0019538; GO:0022613; GO:0042254; GO:0042273; GO:0043043; GO:0043170; GO:0043603; GO:0043604; GO:0044085; GO:0044237; GO:0044238; GO:0044249; GO:0044267; GO:0071840; GO:1901564; GO:1901566; GO:0002181; GO:0042273	GO:0003674; GO:0003735; GO:0005198; GO:0003735	GO:0005575; GO:0005622; GO:0005737; GO:0005829; GO:0005840; GO:0015934; GO:0016020; GO:0022625; GO:0022626; GO:0032991; GO:0043226; GO:0043228; GO:0043229; GO:0043232; GO:0044391; GO:1990904; GO:0022625	AT1G74270	AT1G74270.1	LOC107799355	tr|A0A1S4AMT9|A0A1S4AMT9_TOBAC 60S ribosomal protein L35a-3-like OS=Nicotiana tabacum OX=4097 GN=LOC107799355 PE=3 SV=1	ko03010,map03010	60S ribosomal protein L35a-3-like	Nicotiana benthamiana	AT1G74270	RPL35a	Nbe.v1.1.chr12g23030.1	cellular_component	GO:0005575	molecular_function	GO:0003674			Niben101Scf07311g01004.1
Nbe.v1.s00150g15940	cytoplasmic translation; translation; peptide metabolic process; metabolic process; biosynthetic process; macromolecule biosynthetic process; cellular process; gene expression; protein metabolic process; ribonucleoprotein complex biogenesis; ribosome biogenesis; ribosomal large subunit biogenesis; peptide biosynthetic process; macromolecule metabolic process; amide metabolic process; amide biosyn…	structural constituent of ribosome; structural molecule activity; structural constituent of ribosome	intracellular anatomical structure; cytoplasm; cytosol; ribosome; large ribosomal subunit; membrane; cytosolic large ribosomal subunit; cytosolic ribosome; protein-containing complex; organelle; non-membrane-bounded organelle; intracellular organelle; intracellular non-membrane-bounded organelle; ribosomal subunit; ribonucleoprotein complex; cytosolic large ribosomal subunit	Ribosomal_L35Ae	GO:0002181; GO:0006412; GO:0006518; GO:0008150; GO:0008152; GO:0009058; GO:0009059; GO:0009987; GO:0010467; GO:0019538; GO:0022613; GO:0042254; GO:0042273; GO:0043043; GO:0043170; GO:0043603; GO:0043604; GO:0044085; GO:0044237; GO:0044238; GO:0044249; GO:0044267; GO:0071840; GO:1901564; GO:1901566; GO:0002181; GO:0042273	GO:0003674; GO:0003735; GO:0005198; GO:0003735	GO:0005575; GO:0005622; GO:0005737; GO:0005829; GO:0005840; GO:0015934; GO:0016020; GO:0022625; GO:0022626; GO:0032991; GO:0043226; GO:0043228; GO:0043229; GO:0043232; GO:0044391; GO:1990904; GO:0022625	AT1G74270	AT1G74270.1	LOC107768641	tr|A0A1S3XU79|A0A1S3XU79_TOBAC 60S ribosomal protein L35a-3 OS=Nicotiana tabacum OX=4097 GN=LOC107768641 PE=3 SV=1	ko03010,map03010	60S ribosomal protein L35a-3	Nicotiana benthamiana	AT1G74270	RPL35a	Nbe.v1.1.chr03g15940.1	cellular_component	GO:0005575	molecular_function	GO:0003674			Niben101Scf05017g04011.1
Nbe.v1.s00190g26940	cytoplasmic translation; translation; peptide metabolic process; metabolic process; biosynthetic process; macromolecule biosynthetic process; cellular process; gene expression; protein metabolic process; ribonucleoprotein complex biogenesis; ribosome biogenesis; ribosomal large subunit biogenesis; peptide biosynthetic process; macromolecule metabolic process; amide metabolic process; amide biosyn…	structural constituent of ribosome; structural molecule activity; structural constituent of ribosome	intracellular anatomical structure; cytoplasm; cytosol; ribosome; large ribosomal subunit; membrane; cytosolic large ribosomal subunit; cytosolic ribosome; protein-containing complex; organelle; non-membrane-bounded organelle; intracellular organelle; intracellular non-membrane-bounded organelle; ribosomal subunit; ribonucleoprotein complex; cytosolic large ribosomal subunit	Ribosomal_L35Ae	GO:0002181; GO:0006412; GO:0006518; GO:0008150; GO:0008152; GO:0009058; GO:0009059; GO:0009987; GO:0010467; GO:0019538; GO:0022613; GO:0042254; GO:0042273; GO:0043043; GO:0043170; GO:0043603; GO:0043604; GO:0044085; GO:0044237; GO:0044238; GO:0044249; GO:0044267; GO:0071840; GO:1901564; GO:1901566; GO:0002181; GO:0042273	GO:0003674; GO:0003735; GO:0005198; GO:0003735	GO:0005575; GO:0005622; GO:0005737; GO:0005829; GO:0005840; GO:0015934; GO:0016020; GO:0022625; GO:0022626; GO:0032991; GO:0043226; GO:0043228; GO:0043229; GO:0043232; GO:0044391; GO:1990904; GO:0022625	AT1G74270	AT1G74270.1	LOC107799355	tr|A0A1S4AMT9|A0A1S4AMT9_TOBAC 60S ribosomal protein L35a-3-like OS=Nicotiana tabacum OX=4097 GN=LOC107799355 PE=3 SV=1	ko03010,map03010	60S ribosomal protein L35a-3-like	Nicotiana benthamiana	AT1G74270	RPL35a	Nbe.v1.1.chr15g26940.1	cellular_component	GO:0005575	molecular_function	GO:0003674			Niben101Scf07320g00021.1
Nbe.v1.s00040g19780				DUF4228				AT1G06980	AT1G06980.1	LOC107780235	tr|A0A1S3YVC7|A0A1S3YVC7_TOBAC uncharacterized protein LOC107780235 OS=Nicotiana tabacum OX=4097 GN=LOC107780235 PE=4 SV=1	-	uncharacterized protein LOC107780235	Nicotiana benthamiana	AT1G06980	RPL35aE	Nbe.v1.1.chr09g19780.1							Niben101Scf04440g00001.1
Nbe.v1.s00060g08900				DUF4228				AT2G30230	AT2G30230.1	LOC107818352	tr|A0A1S4CF84|A0A1S4CF84_TOBAC uncharacterized protein LOC107818352 OS=Nicotiana tabacum OX=4097 GN=LOC107818352 PE=4 SV=1	-	uncharacterized protein LOC107818352	Nicotiana benthamiana	AT2G30230	RPL35aE	Nbe.v1.1.chr19g08900.1							Niben101Scf00056g02008.1
Nbe.v1.s00070g42360				DUF4228				AT2G30230	AT2G30230.1	LOC107777492	tr|A0A1S3YLX7|A0A1S3YLX7_TOBAC uncharacterized protein LOC107777492 OS=Nicotiana tabacum OX=4097 GN=LOC107777492 PE=4 SV=1	-	uncharacterized protein LOC107777492	Nicotiana benthamiana	AT2G30230	RPL35aE	Nbe.v1.1.chr12g42360.1							Niben101Scf04436g02002.1
Nbe.v1.s00090g28100				DUF4228				AT2G30230	AT2G30230.1	LOC107777492	tr|A0A1S3YLX7|A0A1S3YLX7_TOBAC uncharacterized protein LOC107777492 OS=Nicotiana tabacum OX=4097 GN=LOC107777492 PE=4 SV=1	-	uncharacterized protein LOC107777492	Nicotiana benthamiana	AT2G30230	RPL35aE	Nbe.v1.1.chr02g28100.1							Niben101Scf03156g04007.1
Nbe.v1.s00200g08210				DUF4228				AT2G30230	AT2G30230.1	LOC107775080	tr|A0A1S3YDN8|A0A1S3YDN8_TOBAC uncharacterized protein LOC107775080 OS=Nicotiana tabacum OX=4097 GN=LOC107775080 PE=4 SV=1	-	uncharacterized protein LOC107775080	Nicotiana benthamiana	AT2G30230	RPL35aE	Nbe.v1.1.chr16g39620.1							Niben101Scf06311g01016.1
Nbe.v1.s00010g13590	cytoplasmic translation; translation; peptide metabolic process; metabolic process; biosynthetic process; macromolecule biosynthetic process; cellular process; gene expression; protein metabolic process; peptide biosynthetic process; macromolecule metabolic process; amide metabolic process; amide biosynthetic process; cellular metabolic process; primary metabolic process; cellular biosynthetic pr…	nucleic acid binding; RNA binding; structural constituent of ribosome; structural molecule activity; binding; organic cyclic compound binding; heterocyclic compound binding; structural constituent of ribosome	intracellular anatomical structure; cytoplasm; vacuole; vacuolar membrane; cytosol; ribosome; large ribosomal subunit; membrane; cytosolic large ribosomal subunit; cytosolic ribosome; organelle membrane; protein-containing complex; organelle; membrane-bounded organelle; non-membrane-bounded organelle; intracellular organelle; intracellular membrane-bounded organelle; intracellular non-membrane-bo…	Ribosomal_L36e	GO:0002181; GO:0006412; GO:0006518; GO:0008150; GO:0008152; GO:0009058; GO:0009059; GO:0009987; GO:0010467; GO:0019538; GO:0043043; GO:0043170; GO:0043603; GO:0043604; GO:0044237; GO:0044238; GO:0044249; GO:0044267; GO:1901564; GO:1901566; GO:0002181	GO:0003674; GO:0003676; GO:0003723; GO:0003735; GO:0005198; GO:0005488; GO:0097159; GO:1901363; GO:0003735	GO:0005575; GO:0005622; GO:0005737; GO:0005773; GO:0005774; GO:0005829; GO:0005840; GO:0015934; GO:0016020; GO:0022625; GO:0022626; GO:0031090; GO:0032991; GO:0043226; GO:0043227; GO:0043228; GO:0043229; GO:0043231; GO:0043232; GO:0044391; GO:0098588; GO:0098805; GO:1990904; GO:0022625	AT3G53740	AT3G53740.4	RPL36B_1	tr|A0A1J6J3L7|A0A1J6J3L7_NICAT 60S ribosomal protein L36 OS=Nicotiana attenuata OX=49451 GN=RPL36B_1 PE=3 SV=1	ko03010,map03010	60S ribosomal protein L36	Nicotiana benthamiana	AT3G53740	RPL36	Nbe.v1.1.chr17g13590.1	cellular_component	GO:0005575	molecular_function	GO:0003674			Niben101Scf24868g00002.1
Nbe.v1.s00050g09450	cytoplasmic translation; translation; peptide metabolic process; metabolic process; biosynthetic process; macromolecule biosynthetic process; cellular process; gene expression; protein metabolic process; peptide biosynthetic process; macromolecule metabolic process; amide metabolic process; amide biosynthetic process; cellular metabolic process; primary metabolic process; cellular biosynthetic pr…	nucleic acid binding; RNA binding; structural constituent of ribosome; structural molecule activity; binding; organic cyclic compound binding; heterocyclic compound binding; structural constituent of ribosome	intracellular anatomical structure; cytoplasm; vacuole; vacuolar membrane; cytosol; ribosome; large ribosomal subunit; membrane; cytosolic large ribosomal subunit; cytosolic ribosome; organelle membrane; protein-containing complex; organelle; membrane-bounded organelle; non-membrane-bounded organelle; intracellular organelle; intracellular membrane-bounded organelle; intracellular non-membrane-bo…	Ribosomal_L36e	GO:0002181; GO:0006412; GO:0006518; GO:0008150; GO:0008152; GO:0009058; GO:0009059; GO:0009987; GO:0010467; GO:0019538; GO:0043043; GO:0043170; GO:0043603; GO:0043604; GO:0044237; GO:0044238; GO:0044249; GO:0044267; GO:1901564; GO:1901566; GO:0002181	GO:0003674; GO:0003676; GO:0003723; GO:0003735; GO:0005198; GO:0005488; GO:0097159; GO:1901363; GO:0003735	GO:0005575; GO:0005622; GO:0005737; GO:0005773; GO:0005774; GO:0005829; GO:0005840; GO:0015934; GO:0016020; GO:0022625; GO:0022626; GO:0031090; GO:0032991; GO:0043226; GO:0043227; GO:0043228; GO:0043229; GO:0043231; GO:0043232; GO:0044391; GO:0098588; GO:0098805; GO:1990904; GO:0022625	AT3G53740	AT3G53740.4	LOC104218879	tr|A0A1U7W0G4|A0A1U7W0G4_NICSY 60S ribosomal protein L36 OS=Nicotiana sylvestris OX=4096 GN=LOC104218879 PE=3 SV=1	ko03010,map03010	60S ribosomal protein L36	Nicotiana benthamiana	AT3G53740	RPL36	Nbe.v1.1.chr10g09450.1	cellular_component	GO:0005575	molecular_function	GO:0003674			Niben101Scf00626g01002.1
Nbe.v1.s00070g24620	cytoplasmic translation; translation; peptide metabolic process; metabolic process; biosynthetic process; macromolecule biosynthetic process; cellular process; gene expression; protein metabolic process; peptide biosynthetic process; macromolecule metabolic process; amide metabolic process; amide biosynthetic process; cellular metabolic process; primary metabolic process; cellular biosynthetic pr…	nucleic acid binding; RNA binding; structural constituent of ribosome; structural molecule activity; binding; organic cyclic compound binding; heterocyclic compound binding; structural constituent of ribosome	intracellular anatomical structure; cytoplasm; vacuole; vacuolar membrane; cytosol; ribosome; large ribosomal subunit; membrane; cytosolic large ribosomal subunit; cytosolic ribosome; organelle membrane; protein-containing complex; organelle; membrane-bounded organelle; non-membrane-bounded organelle; intracellular organelle; intracellular membrane-bounded organelle; intracellular non-membrane-bo…	Ribosomal_L36e	GO:0002181; GO:0006412; GO:0006518; GO:0008150; GO:0008152; GO:0009058; GO:0009059; GO:0009987; GO:0010467; GO:0019538; GO:0043043; GO:0043170; GO:0043603; GO:0043604; GO:0044237; GO:0044238; GO:0044249; GO:0044267; GO:1901564; GO:1901566; GO:0002181	GO:0003674; GO:0003676; GO:0003723; GO:0003735; GO:0005198; GO:0005488; GO:0097159; GO:1901363; GO:0003735	GO:0005575; GO:0005622; GO:0005737; GO:0005773; GO:0005774; GO:0005829; GO:0005840; GO:0015934; GO:0016020; GO:0022625; GO:0022626; GO:0031090; GO:0032991; GO:0043226; GO:0043227; GO:0043228; GO:0043229; GO:0043231; GO:0043232; GO:0044391; GO:0098588; GO:0098805; GO:1990904; GO:0022625	AT3G53740	AT3G53740.4	-	tr|A0A3Q7GUG2|A0A3Q7GUG2_SOLLC 60S ribosomal protein L36 OS=Solanum lycopersicum OX=4081 PE=1 SV=1	ko03010,map03010	60S ribosomal protein L36	Nicotiana benthamiana	AT3G53740	RPL36	Nbe.v1.1.chr12g24620.1	cellular_component	GO:0005575	molecular_function	GO:0003674
Nbe.v1.s00120g20180	cytoplasmic translation; translation; peptide metabolic process; metabolic process; biosynthetic process; macromolecule biosynthetic process; cellular process; gene expression; protein metabolic process; peptide biosynthetic process; macromolecule metabolic process; amide metabolic process; amide biosynthetic process; cellular metabolic process; primary metabolic process; cellular biosynthetic pr…	nucleic acid binding; RNA binding; structural constituent of ribosome; structural molecule activity; binding; organic cyclic compound binding; heterocyclic compound binding; structural constituent of ribosome	intracellular anatomical structure; cytoplasm; vacuole; vacuolar membrane; cytosol; ribosome; large ribosomal subunit; membrane; cytosolic large ribosomal subunit; cytosolic ribosome; organelle membrane; protein-containing complex; organelle; membrane-bounded organelle; non-membrane-bounded organelle; intracellular organelle; intracellular membrane-bounded organelle; intracellular non-membrane-bo…	Ribosomal_L36e	GO:0002181; GO:0006412; GO:0006518; GO:0008150; GO:0008152; GO:0009058; GO:0009059; GO:0009987; GO:0010467; GO:0019538; GO:0043043; GO:0043170; GO:0043603; GO:0043604; GO:0044237; GO:0044238; GO:0044249; GO:0044267; GO:1901564; GO:1901566; GO:0002181	GO:0003674; GO:0003676; GO:0003723; GO:0003735; GO:0005198; GO:0005488; GO:0097159; GO:1901363; GO:0003735	GO:0005575; GO:0005622; GO:0005737; GO:0005773; GO:0005774; GO:0005829; GO:0005840; GO:0015934; GO:0016020; GO:0022625; GO:0022626; GO:0031090; GO:0032991; GO:0043226; GO:0043227; GO:0043228; GO:0043229; GO:0043231; GO:0043232; GO:0044391; GO:0098588; GO:0098805; GO:1990904; GO:0022625	AT2G37600	AT2G37600.2	LOC107793582	tr|A0A1S4A451|A0A1S4A451_TOBAC 60S ribosomal protein L36 OS=Nicotiana tabacum OX=4097 GN=LOC107793582 PE=3 SV=1	ko03010,map03010	60S ribosomal protein L36	Nicotiana benthamiana	AT2G37600	RPL36	Nbe.v1.1.chr13g20180.1	cellular_component	GO:0005575	molecular_function	GO:0003674			Niben101Scf12718g00006.1
Nbe.v1.s00150g24560	cytoplasmic translation; translation; peptide metabolic process; metabolic process; biosynthetic process; macromolecule biosynthetic process; cellular process; gene expression; protein metabolic process; peptide biosynthetic process; macromolecule metabolic process; amide metabolic process; amide biosynthetic process; cellular metabolic process; primary metabolic process; cellular biosynthetic pr…	nucleic acid binding; RNA binding; structural constituent of ribosome; structural molecule activity; binding; organic cyclic compound binding; heterocyclic compound binding; structural constituent of ribosome	intracellular anatomical structure; cytoplasm; vacuole; vacuolar membrane; cytosol; ribosome; large ribosomal subunit; membrane; cytosolic large ribosomal subunit; cytosolic ribosome; organelle membrane; protein-containing complex; organelle; membrane-bounded organelle; non-membrane-bounded organelle; intracellular organelle; intracellular membrane-bounded organelle; intracellular non-membrane-bo…	Ribosomal_L36e	GO:0002181; GO:0006412; GO:0006518; GO:0008150; GO:0008152; GO:0009058; GO:0009059; GO:0009987; GO:0010467; GO:0019538; GO:0043043; GO:0043170; GO:0043603; GO:0043604; GO:0044237; GO:0044238; GO:0044249; GO:0044267; GO:1901564; GO:1901566; GO:0002181	GO:0003674; GO:0003676; GO:0003723; GO:0003735; GO:0005198; GO:0005488; GO:0097159; GO:1901363; GO:0003735	GO:0005575; GO:0005622; GO:0005737; GO:0005773; GO:0005774; GO:0005829; GO:0005840; GO:0015934; GO:0016020; GO:0022625; GO:0022626; GO:0031090; GO:0032991; GO:0043226; GO:0043227; GO:0043228; GO:0043229; GO:0043231; GO:0043232; GO:0044391; GO:0098588; GO:0098805; GO:1990904; GO:0022625	AT2G37600	AT2G37600.2	LOC107793582	tr|A0A1S4A451|A0A1S4A451_TOBAC 60S ribosomal protein L36 OS=Nicotiana tabacum OX=4097 GN=LOC107793582 PE=3 SV=1	ko03010,map03010	60S ribosomal protein L36	Nicotiana benthamiana	AT2G37600	RPL36	Nbe.v1.1.chr03g24560.1	cellular_component	GO:0005575	molecular_function	GO:0003674			Niben101Scf00595g04003.1
Nbe.v1.s00040g32810	translation	structural constituent of ribosome; structural molecule activity; structural constituent of ribosome	intracellular anatomical structure; cytoplasm; cytosol; ribosome; large ribosomal subunit; cytosolic large ribosomal subunit; cytosolic ribosome; protein-containing complex; organelle; non-membrane-bounded organelle; intracellular organelle; intracellular non-membrane-bounded organelle; ribosomal subunit; ribonucleoprotein complex; cytosolic large ribosomal subunit	Ribosomal_L44	GO:0006412	GO:0003674; GO:0003735; GO:0005198; GO:0003735	GO:0005575; GO:0005622; GO:0005737; GO:0005829; GO:0005840; GO:0015934; GO:0022625; GO:0022626; GO:0032991; GO:0043226; GO:0043228; GO:0043229; GO:0043232; GO:0044391; GO:1990904; GO:0022625	AT4G14320	AT4G14320.1	RPL44_3	tr|A0A1J6J3M0|A0A1J6J3M0_NICAT 60s ribosomal protein l44 (Fragment) OS=Nicotiana attenuata OX=49451 GN=RPL44_3 PE=3 SV=1	ko03010,map03010	60s ribosomal protein l44 (Fragment)	Nicotiana benthamiana	AT4G14320	RPL36a	Nbe.v1.1.chr09g32810.1	cellular_component	GO:0005575	molecular_function	GO:0003674	translation	GO:0006412
Nbe.v1.s00080g32940	translation	structural constituent of ribosome; structural molecule activity; structural constituent of ribosome	intracellular anatomical structure; cytoplasm; cytosol; ribosome; large ribosomal subunit; cytosolic large ribosomal subunit; cytosolic ribosome; protein-containing complex; organelle; non-membrane-bounded organelle; intracellular organelle; intracellular non-membrane-bounded organelle; ribosomal subunit; ribonucleoprotein complex; cytosolic large ribosomal subunit	Ribosomal_L44	GO:0006412	GO:0003674; GO:0003735; GO:0005198; GO:0003735	GO:0005575; GO:0005622; GO:0005737; GO:0005829; GO:0005840; GO:0015934; GO:0022625; GO:0022626; GO:0032991; GO:0043226; GO:0043228; GO:0043229; GO:0043232; GO:0044391; GO:1990904; GO:0022625	AT4G14320	AT4G14320.1	-	tr|Q00508|Q00508_CANMA Ribosomal protein L41 OS=Candida maltosa OX=5479 PE=3 SV=1	ko03010,map03010	Ribosomal protein L41	Nicotiana benthamiana	AT4G14320	RPL36a	Nbe.v1.1.chr08g32940.1	cellular_component	GO:0005575	molecular_function	GO:0003674	translation	GO:0006412
Nbe.v1.s00110g21640	translation	structural constituent of ribosome; structural molecule activity; structural constituent of ribosome	intracellular anatomical structure; cytoplasm; cytosol; ribosome; large ribosomal subunit; cytosolic large ribosomal subunit; cytosolic ribosome; protein-containing complex; organelle; non-membrane-bounded organelle; intracellular organelle; intracellular non-membrane-bounded organelle; ribosomal subunit; ribonucleoprotein complex; cytosolic large ribosomal subunit	Ribosomal_L44	GO:0006412	GO:0003674; GO:0003735; GO:0005198; GO:0003735	GO:0005575; GO:0005622; GO:0005737; GO:0005829; GO:0005840; GO:0015934; GO:0022625; GO:0022626; GO:0032991; GO:0043226; GO:0043228; GO:0043229; GO:0043232; GO:0044391; GO:1990904; GO:0022625	AT4G14320	AT4G14320.1	-	tr|Q00508|Q00508_CANMA Ribosomal protein L41 OS=Candida maltosa OX=5479 PE=3 SV=1	ko03010,map03010	Ribosomal protein L41	Nicotiana benthamiana	AT4G14320	RPL36a	Nbe.v1.1.chr18g21640.1	cellular_component	GO:0005575	molecular_function	GO:0003674	translation	GO:0006412
Nbe.v1.s00120g10000	translation	structural constituent of ribosome; structural molecule activity; structural constituent of ribosome	intracellular anatomical structure; cytoplasm; cytosol; ribosome; large ribosomal subunit; cytosolic large ribosomal subunit; cytosolic ribosome; protein-containing complex; organelle; non-membrane-bounded organelle; intracellular organelle; intracellular non-membrane-bounded organelle; ribosomal subunit; ribonucleoprotein complex; cytosolic large ribosomal subunit	Ribosomal_L44	GO:0006412	GO:0003674; GO:0003735; GO:0005198; GO:0003735	GO:0005575; GO:0005622; GO:0005737; GO:0005829; GO:0005840; GO:0015934; GO:0022625; GO:0022626; GO:0032991; GO:0043226; GO:0043228; GO:0043229; GO:0043232; GO:0044391; GO:1990904; GO:0022625	AT4G14320	AT4G14320.1	-	tr|Q00508|Q00508_CANMA Ribosomal protein L41 OS=Candida maltosa OX=5479 PE=3 SV=1	ko03010,map03010	Ribosomal protein L41	Nicotiana benthamiana	AT4G14320	RPL36a	Nbe.v1.1.chr13g10000.1	cellular_component	GO:0005575	molecular_function	GO:0003674	translation	GO:0006412
Nbe.v1.s00120g29210	translation	structural constituent of ribosome; structural molecule activity; structural constituent of ribosome	intracellular anatomical structure; cytoplasm; cytosol; ribosome; large ribosomal subunit; cytosolic large ribosomal subunit; cytosolic ribosome; protein-containing complex; organelle; non-membrane-bounded organelle; intracellular organelle; intracellular non-membrane-bounded organelle; ribosomal subunit; ribonucleoprotein complex; cytosolic large ribosomal subunit	Ribosomal_L44	GO:0006412	GO:0003674; GO:0003735; GO:0005198; GO:0003735	GO:0005575; GO:0005622; GO:0005737; GO:0005829; GO:0005840; GO:0015934; GO:0022625; GO:0022626; GO:0032991; GO:0043226; GO:0043228; GO:0043229; GO:0043232; GO:0044391; GO:1990904; GO:0022625	AT4G14320	AT4G14320.1	-	tr|Q00508|Q00508_CANMA Ribosomal protein L41 OS=Candida maltosa OX=5479 PE=3 SV=1	ko03010,map03010	Ribosomal protein L41	Nicotiana benthamiana	AT4G14320	RPL36a	Nbe.v1.1.chr13g29210.1	cellular_component	GO:0005575	molecular_function	GO:0003674	translation	GO:0006412
Nbe.v1.s00130g31060	translation	structural constituent of ribosome; structural molecule activity; structural constituent of ribosome	intracellular anatomical structure; cytoplasm; cytosol; ribosome; large ribosomal subunit; cytosolic large ribosomal subunit; cytosolic ribosome; protein-containing complex; organelle; non-membrane-bounded organelle; intracellular organelle; intracellular non-membrane-bounded organelle; ribosomal subunit; ribonucleoprotein complex; cytosolic large ribosomal subunit	Ribosomal_L44	GO:0006412	GO:0003674; GO:0003735; GO:0005198; GO:0003735	GO:0005575; GO:0005622; GO:0005737; GO:0005829; GO:0005840; GO:0015934; GO:0022625; GO:0022626; GO:0032991; GO:0043226; GO:0043228; GO:0043229; GO:0043232; GO:0044391; GO:1990904; GO:0022625	AT4G14320	AT4G14320.1	-	tr|Q00508|Q00508_CANMA Ribosomal protein L41 OS=Candida maltosa OX=5479 PE=3 SV=1	ko03010,map03010	Ribosomal protein L41	Nicotiana benthamiana	AT4G14320	RPL36a	Nbe.v1.1.chr04g31060.1	cellular_component	GO:0005575	molecular_function	GO:0003674	translation	GO:0006412	Niben101Scf00428g05013.1
Nbe.v1.s00150g32810		structural constituent of ribosome; structural molecule activity	intracellular anatomical structure; cytoplasm; cytosol; ribosome; large ribosomal subunit; cytosolic large ribosomal subunit; cytosolic ribosome; protein-containing complex; organelle; non-membrane-bounded organelle; intracellular organelle; intracellular non-membrane-bounded organelle; ribosomal subunit; ribonucleoprotein complex	Ribosomal_L44		GO:0003674; GO:0003735; GO:0005198	GO:0005575; GO:0005622; GO:0005737; GO:0005829; GO:0005840; GO:0015934; GO:0022625; GO:0022626; GO:0032991; GO:0043226; GO:0043228; GO:0043229; GO:0043232; GO:0044391; GO:1990904	AT4G14320	AT4G14320.1	CDL15_Pgr029180	tr|A0A218XDP5|A0A218XDP5_PUNGR 60S ribosomal protein L44 OS=Punica granatum OX=22663 GN=CDL15_Pgr029180 PE=3 SV=1	ko03010,map03010	60S ribosomal protein L44	Nicotiana benthamiana	AT4G14320	RPL36a	Nbe.v1.1.chr03g32810.1	cellular_component	GO:0005575	molecular_function	GO:0003674
Nbe.v1.s00170g32420	translation	structural constituent of ribosome; structural molecule activity; structural constituent of ribosome	intracellular anatomical structure; cytoplasm; cytosol; ribosome; large ribosomal subunit; cytosolic large ribosomal subunit; cytosolic ribosome; protein-containing complex; organelle; non-membrane-bounded organelle; intracellular organelle; intracellular non-membrane-bounded organelle; ribosomal subunit; ribonucleoprotein complex; cytosolic large ribosomal subunit	Ribosomal_L44	GO:0006412	GO:0003674; GO:0003735; GO:0005198; GO:0003735	GO:0005575; GO:0005622; GO:0005737; GO:0005829; GO:0005840; GO:0015934; GO:0022625; GO:0022626; GO:0032991; GO:0043226; GO:0043228; GO:0043229; GO:0043232; GO:0044391; GO:1990904; GO:0022625	AT4G14320	AT4G14320.1	RPL44_3	tr|A0A1J6J3M0|A0A1J6J3M0_NICAT 60s ribosomal protein l44 (Fragment) OS=Nicotiana attenuata OX=49451 GN=RPL44_3 PE=3 SV=1	ko03010,map03010	60s ribosomal protein l44 (Fragment)	Nicotiana benthamiana	AT4G14320	RPL36a	Nbe.v1.1.chr11g32420.1	cellular_component	GO:0005575	molecular_function	GO:0003674	translation	GO:0006412
Nbe.v1.s00190g05020	translation	structural constituent of ribosome; structural molecule activity; structural constituent of ribosome	intracellular anatomical structure; cytoplasm; cytosol; ribosome; large ribosomal subunit; cytosolic large ribosomal subunit; cytosolic ribosome; protein-containing complex; organelle; non-membrane-bounded organelle; intracellular organelle; intracellular non-membrane-bounded organelle; ribosomal subunit; ribonucleoprotein complex; cytosolic large ribosomal subunit	Ribosomal_L44	GO:0006412	GO:0003674; GO:0003735; GO:0005198; GO:0003735	GO:0005575; GO:0005622; GO:0005737; GO:0005829; GO:0005840; GO:0015934; GO:0022625; GO:0022626; GO:0032991; GO:0043226; GO:0043228; GO:0043229; GO:0043232; GO:0044391; GO:1990904; GO:0022625	AT4G14320	AT4G14320.1	-	tr|Q00508|Q00508_CANMA Ribosomal protein L41 OS=Candida maltosa OX=5479 PE=3 SV=1	ko03010,map03010	Ribosomal protein L41	Nicotiana benthamiana	AT4G14320	RPL36a	Nbe.v1.1.chr15g05020.1	cellular_component	GO:0005575	molecular_function	GO:0003674	translation	GO:0006412	Niben101Scf04377g02011.1
Nbe.v1.s00010g20970	translation; peptide metabolic process; metabolic process; biosynthetic process; macromolecule biosynthetic process; cellular process; gene expression; protein metabolic process; peptide biosynthetic process; macromolecule metabolic process; amide metabolic process; amide biosynthetic process; cellular metabolic process; primary metabolic process; cellular biosynthetic process; protein metabolic …	nucleic acid binding; RNA binding; structural constituent of ribosome; structural molecule activity; binding; organic cyclic compound binding; heterocyclic compound binding; structural constituent of ribosome; rRNA binding; metal ion binding	intracellular anatomical structure; cytoplasm; cytosol; ribosome; large ribosomal subunit; cytosolic large ribosomal subunit; cytosolic ribosome; protein-containing complex; organelle; non-membrane-bounded organelle; intracellular organelle; intracellular non-membrane-bounded organelle; ribosomal subunit; ribonucleoprotein complex; cytosolic large ribosomal subunit	Ribosomal_L37e	GO:0006412; GO:0006518; GO:0008150; GO:0008152; GO:0009058; GO:0009059; GO:0009987; GO:0010467; GO:0019538; GO:0043043; GO:0043170; GO:0043603; GO:0043604; GO:0044237; GO:0044238; GO:0044249; GO:0044267; GO:1901564; GO:1901566; GO:0006412	GO:0003674; GO:0003676; GO:0003723; GO:0003735; GO:0005198; GO:0005488; GO:0097159; GO:1901363; GO:0003735; GO:0019843; GO:0046872	GO:0005575; GO:0005622; GO:0005737; GO:0005829; GO:0005840; GO:0015934; GO:0022625; GO:0022626; GO:0032991; GO:0043226; GO:0043228; GO:0043229; GO:0043232; GO:0044391; GO:1990904; GO:0022625	AT1G15250	AT1G15250.2	LOC107831585	tr|A0A1S4DN51|A0A1S4DN51_TOBAC Ribosomal protein L37 OS=Nicotiana tabacum OX=4097 GN=LOC107831585 PE=3 SV=1	ko03010,map03010	Ribosomal protein L37	Nicotiana benthamiana	AT1G15250	RPL37	Nbe.v1.1.chr17g20970.1	cellular_component	GO:0005575	molecular_function	GO:0003674	translation	GO:0006412
Nbe.v1.s00020g00170	translation; peptide metabolic process; metabolic process; biosynthetic process; macromolecule biosynthetic process; cellular process; gene expression; protein metabolic process; peptide biosynthetic process; macromolecule metabolic process; amide metabolic process; amide biosynthetic process; cellular metabolic process; primary metabolic process; cellular biosynthetic process; protein metabolic …	nucleic acid binding; RNA binding; structural constituent of ribosome; structural molecule activity; binding; organic cyclic compound binding; heterocyclic compound binding; structural constituent of ribosome; rRNA binding; metal ion binding	intracellular anatomical structure; cytoplasm; cytosol; ribosome; large ribosomal subunit; cytosolic large ribosomal subunit; cytosolic ribosome; protein-containing complex; organelle; non-membrane-bounded organelle; intracellular organelle; intracellular non-membrane-bounded organelle; ribosomal subunit; ribonucleoprotein complex; cytosolic large ribosomal subunit	Ribosomal_L37e	GO:0006412; GO:0006518; GO:0008150; GO:0008152; GO:0009058; GO:0009059; GO:0009987; GO:0010467; GO:0019538; GO:0043043; GO:0043170; GO:0043603; GO:0043604; GO:0044237; GO:0044238; GO:0044249; GO:0044267; GO:1901564; GO:1901566; GO:0006412	GO:0003674; GO:0003676; GO:0003723; GO:0003735; GO:0005198; GO:0005488; GO:0097159; GO:1901363; GO:0003735; GO:0019843; GO:0046872	GO:0005575; GO:0005622; GO:0005737; GO:0005829; GO:0005840; GO:0015934; GO:0022625; GO:0022626; GO:0032991; GO:0043226; GO:0043228; GO:0043229; GO:0043232; GO:0044391; GO:1990904; GO:0022625	AT1G15250	AT1G15250.2	LOC107831585	tr|A0A1S4DN51|A0A1S4DN51_TOBAC Ribosomal protein L37 OS=Nicotiana tabacum OX=4097 GN=LOC107831585 PE=3 SV=1	ko03010,map03010	Ribosomal protein L37	Nicotiana benthamiana	AT1G15250	RPL37	Nbe.v1.1.chr06g00170.1	cellular_component	GO:0005575	molecular_function	GO:0003674	translation	GO:0006412
Nbe.v1.s00050g23090	translation; peptide metabolic process; metabolic process; biosynthetic process; macromolecule biosynthetic process; cellular process; gene expression; protein metabolic process; peptide biosynthetic process; macromolecule metabolic process; amide metabolic process; amide biosynthetic process; cellular metabolic process; primary metabolic process; cellular biosynthetic process; protein metabolic …	nucleic acid binding; RNA binding; mRNA binding; structural constituent of ribosome; structural molecule activity; binding; organic cyclic compound binding; heterocyclic compound binding; mRNA binding; structural constituent of ribosome	intracellular anatomical structure; cytoplasm; cytosol; ribosome; large ribosomal subunit; cytosolic large ribosomal subunit; cytosolic ribosome; protein-containing complex; organelle; non-membrane-bounded organelle; intracellular organelle; intracellular non-membrane-bounded organelle; ribosomal subunit; ribonucleoprotein complex; cytosolic large ribosomal subunit	Ribosomal_L13	GO:0006412; GO:0006518; GO:0008150; GO:0008152; GO:0009058; GO:0009059; GO:0009987; GO:0010467; GO:0019538; GO:0043043; GO:0043170; GO:0043603; GO:0043604; GO:0044237; GO:0044238; GO:0044249; GO:0044267; GO:1901564; GO:1901566; GO:0017148	GO:0003674; GO:0003676; GO:0003723; GO:0003729; GO:0003735; GO:0005198; GO:0005488; GO:0097159; GO:1901363; GO:0003729; GO:0003735	GO:0005575; GO:0005622; GO:0005737; GO:0005829; GO:0005840; GO:0015934; GO:0022625; GO:0022626; GO:0032991; GO:0043226; GO:0043228; GO:0043229; GO:0043232; GO:0044391; GO:1990904; GO:0022625	AT5G48760	AT5G48760.2	RPL13AD_1	tr|A0A1J6L8T7|A0A1J6L8T7_NICAT 60s ribosomal protein l13a-4 OS=Nicotiana attenuata OX=49451 GN=RPL13AD_1 PE=3 SV=1	ko03010,map03010	60s ribosomal protein l13a-4	Nicotiana benthamiana	AT5G48760	RPL37	Nbe.v1.1.chr10g23090.1	cellular_component	GO:0005575	molecular_function	GO:0003674	translation	GO:0006412	Niben101Scf01171g06004.1
Nbe.v1.s00070g01800	translation; peptide metabolic process; metabolic process; biosynthetic process; macromolecule biosynthetic process; cellular process; gene expression; protein metabolic process; peptide biosynthetic process; macromolecule metabolic process; amide metabolic process; amide biosynthetic process; cellular metabolic process; primary metabolic process; cellular biosynthetic process; protein metabolic …	nucleic acid binding; RNA binding; mRNA binding; structural constituent of ribosome; structural molecule activity; binding; organic cyclic compound binding; heterocyclic compound binding; mRNA binding; structural constituent of ribosome	intracellular anatomical structure; cytoplasm; cytosol; ribosome; large ribosomal subunit; cytosolic large ribosomal subunit; cytosolic ribosome; protein-containing complex; organelle; non-membrane-bounded organelle; intracellular organelle; intracellular non-membrane-bounded organelle; ribosomal subunit; ribonucleoprotein complex; cytosolic large ribosomal subunit	Ribosomal_L13	GO:0006412; GO:0006518; GO:0008150; GO:0008152; GO:0009058; GO:0009059; GO:0009987; GO:0010467; GO:0019538; GO:0043043; GO:0043170; GO:0043603; GO:0043604; GO:0044237; GO:0044238; GO:0044249; GO:0044267; GO:1901564; GO:1901566; GO:0017148	GO:0003674; GO:0003676; GO:0003723; GO:0003729; GO:0003735; GO:0005198; GO:0005488; GO:0097159; GO:1901363; GO:0003729; GO:0003735	GO:0005575; GO:0005622; GO:0005737; GO:0005829; GO:0005840; GO:0015934; GO:0022625; GO:0022626; GO:0032991; GO:0043226; GO:0043228; GO:0043229; GO:0043232; GO:0044391; GO:1990904; GO:0022625	AT5G48760	AT5G48760.2	LOC107783495	tr|A0A1S3Z662|A0A1S3Z662_TOBAC 60S ribosomal protein L13a-4-like OS=Nicotiana tabacum OX=4097 GN=LOC107783495 PE=3 SV=1	ko03010,map03010	60S ribosomal protein L13a-4-like	Nicotiana benthamiana	AT5G48760	RPL37	Nbe.v1.1.chr12g01800.1	cellular_component	GO:0005575	molecular_function	GO:0003674	translation	GO:0006412	Niben101Scf06954g03017.1
Nbe.v1.s00120g35040	translation	structural constituent of ribosome; rRNA binding; metal ion binding	cytosolic large ribosomal subunit	Ribosomal_L37e	GO:0006412	GO:0003735; GO:0019843; GO:0046872	GO:0022625	AT3G16080	AT3G16080.1	LOC107797998	tr|A0A1S4AJ09|A0A1S4AJ09_TOBAC Ribosomal protein L37 OS=Nicotiana tabacum OX=4097 GN=LOC107797998 PE=3 SV=1	ko03010,map03010	Ribosomal protein L37	Nicotiana benthamiana	AT3G16080	RPL37	Nbe.v1.1.chr13g35040.1					translation	GO:0006412
Nbe.v1.s00150g41660	translation	structural constituent of ribosome; rRNA binding; metal ion binding	cytosolic large ribosomal subunit	Ribosomal_L37e	GO:0006412	GO:0003735; GO:0019843; GO:0046872	GO:0022625	AT3G16080	AT3G16080.1	LOC107797998	tr|A0A1S4AJ09|A0A1S4AJ09_TOBAC Ribosomal protein L37 OS=Nicotiana tabacum OX=4097 GN=LOC107797998 PE=3 SV=1	ko03010,map03010	Ribosomal protein L37	Nicotiana benthamiana	AT3G16080	RPL37	Nbe.v1.1.chr03g41660.1					translation	GO:0006412	Niben101Scf01374g03036.1
Nbe.v1.s00160g03150	translation; peptide metabolic process; metabolic process; biosynthetic process; macromolecule biosynthetic process; cellular process; gene expression; protein metabolic process; peptide biosynthetic process; macromolecule metabolic process; amide metabolic process; amide biosynthetic process; cellular metabolic process; primary metabolic process; cellular biosynthetic process; protein metabolic …	nucleic acid binding; RNA binding; mRNA binding; structural constituent of ribosome; structural molecule activity; binding; organic cyclic compound binding; heterocyclic compound binding; mRNA binding; structural constituent of ribosome	intracellular anatomical structure; cytoplasm; cytosol; ribosome; large ribosomal subunit; cytosolic large ribosomal subunit; cytosolic ribosome; protein-containing complex; organelle; non-membrane-bounded organelle; intracellular organelle; intracellular non-membrane-bounded organelle; ribosomal subunit; ribonucleoprotein complex; cytosolic large ribosomal subunit	Ribosomal_L13	GO:0006412; GO:0006518; GO:0008150; GO:0008152; GO:0009058; GO:0009059; GO:0009987; GO:0010467; GO:0019538; GO:0043043; GO:0043170; GO:0043603; GO:0043604; GO:0044237; GO:0044238; GO:0044249; GO:0044267; GO:1901564; GO:1901566; GO:0017148	GO:0003674; GO:0003676; GO:0003723; GO:0003729; GO:0003735; GO:0005198; GO:0005488; GO:0097159; GO:1901363; GO:0003729; GO:0003735	GO:0005575; GO:0005622; GO:0005737; GO:0005829; GO:0005840; GO:0015934; GO:0022625; GO:0022626; GO:0032991; GO:0043226; GO:0043228; GO:0043229; GO:0043232; GO:0044391; GO:1990904; GO:0022625	AT5G48760	AT5G48760.2	LOC107798858	tr|A0A1S4AL36|A0A1S4AL36_TOBAC 60S ribosomal protein L13a-4-like OS=Nicotiana tabacum OX=4097 GN=LOC107798858 PE=3 SV=1	ko03010,map03010	60S ribosomal protein L13a-4-like	Nicotiana benthamiana	AT5G48760	RPL37	Nbe.v1.1.chr01g03150.1	cellular_component	GO:0005575	molecular_function	GO:0003674	translation	GO:0006412	Niben101Scf06980g00003.1
Nbe.v1.s00170g00370	translation; peptide metabolic process; metabolic process; biosynthetic process; macromolecule biosynthetic process; cellular process; gene expression; protein metabolic process; peptide biosynthetic process; macromolecule metabolic process; amide metabolic process; amide biosynthetic process; cellular metabolic process; primary metabolic process; cellular biosynthetic process; protein metabolic …	nucleic acid binding; RNA binding; mRNA binding; structural constituent of ribosome; structural molecule activity; binding; organic cyclic compound binding; heterocyclic compound binding; mRNA binding; structural constituent of ribosome	intracellular anatomical structure; cytoplasm; cytosol; ribosome; large ribosomal subunit; cytosolic large ribosomal subunit; cytosolic ribosome; protein-containing complex; organelle; non-membrane-bounded organelle; intracellular organelle; intracellular non-membrane-bounded organelle; ribosomal subunit; ribonucleoprotein complex; cytosolic large ribosomal subunit	Ribosomal_L13	GO:0006412; GO:0006518; GO:0008150; GO:0008152; GO:0009058; GO:0009059; GO:0009987; GO:0010467; GO:0019538; GO:0043043; GO:0043170; GO:0043603; GO:0043604; GO:0044237; GO:0044238; GO:0044249; GO:0044267; GO:1901564; GO:1901566; GO:0017148	GO:0003674; GO:0003676; GO:0003723; GO:0003729; GO:0003735; GO:0005198; GO:0005488; GO:0097159; GO:1901363; GO:0003729; GO:0003735	GO:0005575; GO:0005622; GO:0005737; GO:0005829; GO:0005840; GO:0015934; GO:0022625; GO:0022626; GO:0032991; GO:0043226; GO:0043228; GO:0043229; GO:0043232; GO:0044391; GO:1990904; GO:0022625	AT5G48760	AT5G48760.2	LOC107798858	tr|A0A1S4AL36|A0A1S4AL36_TOBAC 60S ribosomal protein L13a-4-like OS=Nicotiana tabacum OX=4097 GN=LOC107798858 PE=3 SV=1	ko03010,map03010	60S ribosomal protein L13a-4-like	Nicotiana benthamiana	AT5G48760	RPL37	Nbe.v1.1.chr11g00370.1	cellular_component	GO:0005575	molecular_function	GO:0003674	translation	GO:0006412	Niben101Scf13099g00013.1
Nbe.v1.s00180g31340	translation; peptide metabolic process; metabolic process; biosynthetic process; macromolecule biosynthetic process; cellular process; gene expression; protein metabolic process; peptide biosynthetic process; macromolecule metabolic process; amide metabolic process; amide biosynthetic process; cellular metabolic process; primary metabolic process; cellular biosynthetic process; protein metabolic …	nucleic acid binding; RNA binding; structural constituent of ribosome; structural molecule activity; binding; organic cyclic compound binding; heterocyclic compound binding; structural constituent of ribosome; rRNA binding; metal ion binding	intracellular anatomical structure; cytoplasm; cytosol; ribosome; large ribosomal subunit; cytosolic large ribosomal subunit; cytosolic ribosome; protein-containing complex; organelle; non-membrane-bounded organelle; intracellular organelle; intracellular non-membrane-bounded organelle; ribosomal subunit; ribonucleoprotein complex; cytosolic large ribosomal subunit	Ribosomal_L37e	GO:0006412; GO:0006518; GO:0008150; GO:0008152; GO:0009058; GO:0009059; GO:0009987; GO:0010467; GO:0019538; GO:0043043; GO:0043170; GO:0043603; GO:0043604; GO:0044237; GO:0044238; GO:0044249; GO:0044267; GO:1901564; GO:1901566; GO:0006412	GO:0003674; GO:0003676; GO:0003723; GO:0003735; GO:0005198; GO:0005488; GO:0097159; GO:1901363; GO:0003735; GO:0019843; GO:0046872	GO:0005575; GO:0005622; GO:0005737; GO:0005829; GO:0005840; GO:0015934; GO:0022625; GO:0022626; GO:0032991; GO:0043226; GO:0043228; GO:0043229; GO:0043232; GO:0044391; GO:1990904; GO:0022625	AT1G15250	AT1G15250.2	LOC107831585	tr|A0A1S4DN51|A0A1S4DN51_TOBAC Ribosomal protein L37 OS=Nicotiana tabacum OX=4097 GN=LOC107831585 PE=3 SV=1	ko03010,map03010	Ribosomal protein L37	Nicotiana benthamiana	AT1G15250	RPL37	Nbe.v1.1.chr16g31340.1	cellular_component	GO:0005575	molecular_function	GO:0003674	translation	GO:0006412	Niben101Scf01658g02008.1
Nbe.v1.s00010g17280	translation	structural constituent of ribosome	ribosome	Ribosomal_L37ae	GO:0006412	GO:0003735	GO:0005840	AT3G10950	AT3G10950.1	LOC104239566	tr|A0A1U7XSD1|A0A1U7XSD1_NICSY 60S ribosomal protein L37a OS=Nicotiana sylvestris OX=4096 GN=LOC104239566 PE=3 SV=1	ko03010,map03010	60S ribosomal protein L37a	Nicotiana benthamiana	AT3G10950	RPL37a	Nbe.v1.1.chr17g17280.1	ribosome	GO:0005840			translation	GO:0006412
Nbe.v1.s00050g25280				Ribosomal_L37ae				AT3G60245	AT3G60245.1	rpl37A	tr|A0A5B6VJD6|A0A5B6VJD6_9ROSI 60S ribosomal protein L37a isoform X1 OS=Gossypium australe OX=47621 GN=rpl37A PE=3 SV=1	ko03010,map03010	60S ribosomal protein L37a isoform X1	Nicotiana benthamiana	AT3G60245	RPL37a	Nbe.v1.1.chr10g25280.1
Nbe.v1.s00070g35900	translation	structural constituent of ribosome	ribosome	Ribosomal_L37ae	GO:0006412	GO:0003735	GO:0005840	AT3G10950	AT3G10950.1	RPL37A	sp|Q9XHE4|RL37A_GOSHI 60S ribosomal protein L37a OS=Gossypium hirsutum OX=3635 GN=RPL37A PE=3 SV=1	ko03010,map03010	60S ribosomal protein L37a	Nicotiana benthamiana	AT3G10950	RPL37a	Nbe.v1.1.chr12g35900.1	ribosome	GO:0005840			translation	GO:0006412	Niben101Scf02864g11003.1
Nbe.v1.s00120g09090	translation	structural constituent of ribosome; structural molecule activity; structural constituent of ribosome	intracellular anatomical structure; cytoplasm; cytosol; ribosome; large ribosomal subunit; cytosolic large ribosomal subunit; cytosolic ribosome; protein-containing complex; organelle; non-membrane-bounded organelle; intracellular organelle; intracellular non-membrane-bounded organelle; ribosomal subunit; ribonucleoprotein complex; ribosome	Ribosomal_L37ae	GO:0006412	GO:0003674; GO:0003735; GO:0005198; GO:0003735	GO:0005575; GO:0005622; GO:0005737; GO:0005829; GO:0005840; GO:0015934; GO:0022625; GO:0022626; GO:0032991; GO:0043226; GO:0043228; GO:0043229; GO:0043232; GO:0044391; GO:1990904; GO:0005840	AT3G10950	AT3G10950.1	EJD97_008077	tr|A0A6N2BKB0|A0A6N2BKB0_SOLCI 60S ribosomal protein L37a OS=Solanum chilense OX=4083 GN=EJD97_008077 PE=3 SV=1	ko03010,map03010	60S ribosomal protein L37a	Nicotiana benthamiana	AT3G10950	RPL37a	Nbe.v1.1.chr13g09090.1	cellular_component	GO:0005575	molecular_function	GO:0003674	translation	GO:0006412
Nbe.v1.s00120g37000	translation	structural constituent of ribosome	ribosome	Ribosomal_L37ae	GO:0006412	GO:0003735	GO:0005840	AT3G10950	AT3G10950.1	LOC104239566	tr|A0A1U7XSD1|A0A1U7XSD1_NICSY 60S ribosomal protein L37a OS=Nicotiana sylvestris OX=4096 GN=LOC104239566 PE=3 SV=1	ko03010,map03010	60S ribosomal protein L37a	Nicotiana benthamiana	AT3G10950	RPL37a	Nbe.v1.1.chr13g37000.1	ribosome	GO:0005840			translation	GO:0006412
Nbe.v1.s00140g31160	translation	structural constituent of ribosome	ribosome	Ribosomal_L37ae	GO:0006412	GO:0003735	GO:0005840	AT3G10950	AT3G10950.1	LOC104239566	tr|A0A1U7XSD1|A0A1U7XSD1_NICSY 60S ribosomal protein L37a OS=Nicotiana sylvestris OX=4096 GN=LOC104239566 PE=3 SV=1	ko03010,map03010	60S ribosomal protein L37a	Nicotiana benthamiana	AT3G10950	RPL37a	Nbe.v1.1.chr14g31160.1	ribosome	GO:0005840			translation	GO:0006412
Nbe.v1.s00140g40620	translation	structural constituent of ribosome; structural molecule activity; structural constituent of ribosome	intracellular anatomical structure; cytoplasm; cytosol; ribosome; large ribosomal subunit; cytosolic large ribosomal subunit; cytosolic ribosome; protein-containing complex; organelle; non-membrane-bounded organelle; intracellular organelle; intracellular non-membrane-bounded organelle; ribosomal subunit; ribonucleoprotein complex; ribosome	Ribosomal_L37ae	GO:0006412	GO:0003674; GO:0003735; GO:0005198; GO:0003735	GO:0005575; GO:0005622; GO:0005737; GO:0005829; GO:0005840; GO:0015934; GO:0022625; GO:0022626; GO:0032991; GO:0043226; GO:0043228; GO:0043229; GO:0043232; GO:0044391; GO:1990904; GO:0005840	AT3G10950	AT3G10950.1	FRX31_029606	tr|A0A7J6V7R0|A0A7J6V7R0_THATH 60S ribosomal protein L37a OS=Thalictrum thalictroides OX=46969 GN=FRX31_029606 PE=3 SV=1	ko03010,map03010	60S ribosomal protein L37a	Nicotiana benthamiana	AT3G10950	RPL37a	Nbe.v1.1.chr14g40620.1	cellular_component	GO:0005575	molecular_function	GO:0003674	translation	GO:0006412	Niben101Scf01745g05010.1
Nbe.v1.s00160g20140	translation	structural constituent of ribosome	ribosome	Ribosomal_L37ae	GO:0006412	GO:0003735	GO:0005840	AT3G10950	AT3G10950.1	LOC104239566	tr|A0A1U7XSD1|A0A1U7XSD1_NICSY 60S ribosomal protein L37a OS=Nicotiana sylvestris OX=4096 GN=LOC104239566 PE=3 SV=1	ko03010,map03010	60S ribosomal protein L37a	Nicotiana benthamiana	AT3G10950	RPL37a	Nbe.v1.1.chr01g20140.1	ribosome	GO:0005840			translation	GO:0006412	Niben101Scf01489g01003.1
Nbe.v1.s00030g38460	translation; peptide metabolic process; metabolic process; biosynthetic process; macromolecule biosynthetic process; cellular process; gene expression; cellular component organization; protein metabolic process; cellular component assembly; ribonucleoprotein complex biogenesis; protein-RNA complex assembly; protein-containing complex assembly; peptide biosynthetic process; macromolecule metabolic…	nucleic acid binding; RNA binding; structural constituent of ribosome; structural molecule activity; binding; organic cyclic compound binding; heterocyclic compound binding; structural constituent of ribosome	intracellular anatomical structure; cytoplasm; cytosol; ribosome; large ribosomal subunit; cytosolic large ribosomal subunit; cytosolic ribosome; protein-containing complex; organelle; non-membrane-bounded organelle; intracellular organelle; intracellular non-membrane-bounded organelle; ribosomal subunit; ribonucleoprotein complex; cytosolic large ribosomal subunit	Ribosomal_L38e	GO:0006412; GO:0006518; GO:0008150; GO:0008152; GO:0009058; GO:0009059; GO:0009987; GO:0010467; GO:0016043; GO:0019538; GO:0022607; GO:0022613; GO:0022618; GO:0034622; GO:0043043; GO:0043170; GO:0043603; GO:0043604; GO:0043933; GO:0044085; GO:0044237; GO:0044238; GO:0044249; GO:0044267; GO:0065003; GO:0071826; GO:0071840; GO:1901564; GO:1901566; GO:0006412; GO:0022618	GO:0003674; GO:0003676; GO:0003723; GO:0003735; GO:0005198; GO:0005488; GO:0097159; GO:1901363; GO:0003735	GO:0005575; GO:0005622; GO:0005737; GO:0005829; GO:0005840; GO:0015934; GO:0022625; GO:0022626; GO:0032991; GO:0043226; GO:0043228; GO:0043229; GO:0043232; GO:0044391; GO:1990904; GO:0022625	AT3G59540	AT3G59540.1	LOC104232417	tr|A0A1U7WVI6|A0A1U7WVI6_NICSY 60S ribosomal protein L38-like OS=Nicotiana sylvestris OX=4096 GN=LOC104232417 PE=3 SV=1	ko03010,map03010	60S ribosomal protein L38-like	Nicotiana benthamiana	AT3G59540	RPL38	Nbe.v1.1.chr05g38460.1	cellular_component	GO:0005575	molecular_function	GO:0003674	translation	GO:0006412
Nbe.v1.s00050g16930	translation; protein-RNA complex assembly	structural constituent of ribosome	cytosolic large ribosomal subunit	DHHC	GO:0006412; GO:0022618	GO:0003735	GO:0022625	AT3G59540	AT3G59540.1	RPL38	sp|P46291|RL38_SOLLC 60S ribosomal protein L38 OS=Solanum lycopersicum OX=4081 GN=RPL38 PE=1 SV=1	-	60S ribosomal protein L38	Nicotiana benthamiana	AT3G59540	RPL38	Nbe.v1.1.chr10g16930.1					translation	GO:0006412	Niben101Scf08702g00022.1
Nbe.v1.s00070g17230	translation; peptide metabolic process; metabolic process; biosynthetic process; macromolecule biosynthetic process; cellular process; gene expression; cellular component organization; protein metabolic process; cellular component assembly; ribonucleoprotein complex biogenesis; protein-RNA complex assembly; protein-containing complex assembly; peptide biosynthetic process; macromolecule metabolic…	nucleic acid binding; RNA binding; structural constituent of ribosome; structural molecule activity; binding; organic cyclic compound binding; heterocyclic compound binding; structural constituent of ribosome	intracellular anatomical structure; cytoplasm; cytosol; ribosome; large ribosomal subunit; cytosolic large ribosomal subunit; cytosolic ribosome; protein-containing complex; organelle; non-membrane-bounded organelle; intracellular organelle; intracellular non-membrane-bounded organelle; ribosomal subunit; ribonucleoprotein complex; cytosolic large ribosomal subunit	Ribosomal_L38e	GO:0006412; GO:0006518; GO:0008150; GO:0008152; GO:0009058; GO:0009059; GO:0009987; GO:0010467; GO:0016043; GO:0019538; GO:0022607; GO:0022613; GO:0022618; GO:0034622; GO:0043043; GO:0043170; GO:0043603; GO:0043604; GO:0043933; GO:0044085; GO:0044237; GO:0044238; GO:0044249; GO:0044267; GO:0065003; GO:0071826; GO:0071840; GO:1901564; GO:1901566; GO:0006412; GO:0022618	GO:0003674; GO:0003676; GO:0003723; GO:0003735; GO:0005198; GO:0005488; GO:0097159; GO:1901363; GO:0003735	GO:0005575; GO:0005622; GO:0005737; GO:0005829; GO:0005840; GO:0015934; GO:0022625; GO:0022626; GO:0032991; GO:0043226; GO:0043228; GO:0043229; GO:0043232; GO:0044391; GO:1990904; GO:0022625	AT3G59540	AT3G59540.1	102598706	tr|M1C5P6|M1C5P6_SOLTU Zinc ion binding protein OS=Solanum tuberosum OX=4113 GN=102598706 PE=3 SV=1	ko03010,map03010	Zinc ion binding protein	Nicotiana benthamiana	AT3G59540	RPL38	Nbe.v1.1.chr12g17230.1	cellular_component	GO:0005575	molecular_function	GO:0003674	translation	GO:0006412	Niben101Scf01519g03009.1
Nbe.v1.s00120g44880	translation; peptide metabolic process; metabolic process; biosynthetic process; macromolecule biosynthetic process; cellular process; gene expression; cellular component organization; protein metabolic process; cellular component assembly; ribonucleoprotein complex biogenesis; protein-RNA complex assembly; protein-containing complex assembly; peptide biosynthetic process; macromolecule metabolic…	nucleic acid binding; RNA binding; structural constituent of ribosome; structural molecule activity; binding; organic cyclic compound binding; heterocyclic compound binding; structural constituent of ribosome	intracellular anatomical structure; cytoplasm; cytosol; ribosome; large ribosomal subunit; cytosolic large ribosomal subunit; cytosolic ribosome; protein-containing complex; organelle; non-membrane-bounded organelle; intracellular organelle; intracellular non-membrane-bounded organelle; ribosomal subunit; ribonucleoprotein complex; cytosolic large ribosomal subunit	Ribosomal_L38e	GO:0006412; GO:0006518; GO:0008150; GO:0008152; GO:0009058; GO:0009059; GO:0009987; GO:0010467; GO:0016043; GO:0019538; GO:0022607; GO:0022613; GO:0022618; GO:0034622; GO:0043043; GO:0043170; GO:0043603; GO:0043604; GO:0043933; GO:0044085; GO:0044237; GO:0044238; GO:0044249; GO:0044267; GO:0065003; GO:0071826; GO:0071840; GO:1901564; GO:1901566; GO:0006412; GO:0022618	GO:0003674; GO:0003676; GO:0003723; GO:0003735; GO:0005198; GO:0005488; GO:0097159; GO:1901363; GO:0003735	GO:0005575; GO:0005622; GO:0005737; GO:0005829; GO:0005840; GO:0015934; GO:0022625; GO:0022626; GO:0032991; GO:0043226; GO:0043228; GO:0043229; GO:0043232; GO:0044391; GO:1990904; GO:0022625	AT3G59540	AT3G59540.1	LOC104232417	tr|A0A1U7WVI6|A0A1U7WVI6_NICSY 60S ribosomal protein L38-like OS=Nicotiana sylvestris OX=4096 GN=LOC104232417 PE=3 SV=1	ko03010,map03010	60S ribosomal protein L38-like	Nicotiana benthamiana	AT3G59540	RPL38	Nbe.v1.1.chr13g44880.1	cellular_component	GO:0005575	molecular_function	GO:0003674	translation	GO:0006412	Niben101Scf06407g00013.1
Nbe.v1.s00100g37170	translation; peptide metabolic process; metabolic process; biosynthetic process; macromolecule biosynthetic process; cellular process; gene expression; protein metabolic process; peptide biosynthetic process; macromolecule metabolic process; amide metabolic process; amide biosynthetic process; cellular metabolic process; primary metabolic process; cellular biosynthetic process; protein metabolic …	nucleic acid binding; RNA binding; structural constituent of ribosome; structural molecule activity; binding; organic cyclic compound binding; heterocyclic compound binding; structural constituent of ribosome	intracellular anatomical structure; cytoplasm; cytosol; ribosome; large ribosomal subunit; cytosolic large ribosomal subunit; cytosolic ribosome; protein-containing complex; organelle; non-membrane-bounded organelle; intracellular organelle; intracellular non-membrane-bounded organelle; ribosomal subunit; ribonucleoprotein complex; cytosolic large ribosomal subunit	Ribosomal_L39	GO:0006412; GO:0006518; GO:0008150; GO:0008152; GO:0009058; GO:0009059; GO:0009987; GO:0010467; GO:0019538; GO:0043043; GO:0043170; GO:0043603; GO:0043604; GO:0044237; GO:0044238; GO:0044249; GO:0044267; GO:1901564; GO:1901566; GO:0006412	GO:0003674; GO:0003676; GO:0003723; GO:0003735; GO:0005198; GO:0005488; GO:0097159; GO:1901363; GO:0003735	GO:0005575; GO:0005622; GO:0005737; GO:0005829; GO:0005840; GO:0015934; GO:0022625; GO:0022626; GO:0032991; GO:0043226; GO:0043228; GO:0043229; GO:0043232; GO:0044391; GO:1990904; GO:0022625	AT4G31985	AT4G31985.1	RPL39C	tr|A0A1J6HXZ7|A0A1J6HXZ7_NICAT 60s ribosomal protein l39-3 (Fragment) OS=Nicotiana attenuata OX=49451 GN=RPL39C PE=3 SV=1	ko03010,map03010	60s ribosomal protein l39-3 (Fragment)	Nicotiana benthamiana	AT4G31985	RPL39	Nbe.v1.1.chr07g37170.1	cellular_component	GO:0005575	molecular_function	GO:0003674	translation	GO:0006412	Niben101Scf00904g01001.1
Nbe.v1.s00120g02610	translation; peptide metabolic process; metabolic process; biosynthetic process; macromolecule biosynthetic process; cellular process; gene expression; protein metabolic process; peptide biosynthetic process; macromolecule metabolic process; amide metabolic process; amide biosynthetic process; cellular metabolic process; primary metabolic process; cellular biosynthetic process; protein metabolic …	nucleic acid binding; RNA binding; structural constituent of ribosome; structural molecule activity; binding; organic cyclic compound binding; heterocyclic compound binding; structural constituent of ribosome	intracellular anatomical structure; cytoplasm; cytosol; ribosome; large ribosomal subunit; cytosolic large ribosomal subunit; cytosolic ribosome; protein-containing complex; organelle; non-membrane-bounded organelle; intracellular organelle; intracellular non-membrane-bounded organelle; ribosomal subunit; ribonucleoprotein complex; cytosolic large ribosomal subunit	Ribosomal_L39	GO:0006412; GO:0006518; GO:0008150; GO:0008152; GO:0009058; GO:0009059; GO:0009987; GO:0010467; GO:0019538; GO:0043043; GO:0043170; GO:0043603; GO:0043604; GO:0044237; GO:0044238; GO:0044249; GO:0044267; GO:1901564; GO:1901566; GO:0006412	GO:0003674; GO:0003676; GO:0003723; GO:0003735; GO:0005198; GO:0005488; GO:0097159; GO:1901363; GO:0003735	GO:0005575; GO:0005622; GO:0005737; GO:0005829; GO:0005840; GO:0015934; GO:0022625; GO:0022626; GO:0032991; GO:0043226; GO:0043228; GO:0043229; GO:0043232; GO:0044391; GO:1990904; GO:0022625	AT4G31985	AT4G31985.1	RPL39C	tr|A0A1J6HXZ7|A0A1J6HXZ7_NICAT 60s ribosomal protein l39-3 (Fragment) OS=Nicotiana attenuata OX=49451 GN=RPL39C PE=3 SV=1	ko03010,map03010	60s ribosomal protein l39-3 (Fragment)	Nicotiana benthamiana	AT4G31985	RPL39	Nbe.v1.1.chr13g02610.1	cellular_component	GO:0005575	molecular_function	GO:0003674	translation	GO:0006412	Niben101Scf01789g02014.1
Nbe.v1.s00130g26720	translation	structural constituent of ribosome	cytosolic large ribosomal subunit	Ribosomal_L39	GO:0006412	GO:0003735	GO:0022625	AT4G31985	AT4G31985.1	F511_01979	tr|A0A2Z7B009|A0A2Z7B009_9LAMI 60S ribosomal protein L39 OS=Dorcoceras hygrometricum OX=472368 GN=F511_01979 PE=3 SV=1	ko03010,map03010	60S ribosomal protein L39	Nicotiana benthamiana	AT4G31985	RPL39	Nbe.v1.1.chr04g26720.1					translation	GO:0006412	Niben101Scf00231g02002.1
Nbe.v1.s00030g06870	cytoplasmic translation; translation; peptide metabolic process; metabolic process; biosynthetic process; macromolecule biosynthetic process; response to endogenous stimulus; response to hormone; response to cytokinin; cellular process; gene expression; protein metabolic process; response to chemical; peptide biosynthetic process; macromolecule metabolic process; amide metabolic process; amide bi…	nucleic acid binding; RNA binding; mRNA binding; structural constituent of ribosome; structural molecule activity; binding; organic cyclic compound binding; heterocyclic compound binding; RNA binding; structural constituent of ribosome	cell wall; intracellular anatomical structure; nucleus; nucleolus; cytoplasm; vacuole; vacuolar membrane; cytosol; ribosome; plasma membrane; cell-cell junction; plasmodesma; chloroplast; plastid; large ribosomal subunit; membrane; cytosolic large ribosomal subunit; cytosolic ribosome; cell junction; external encapsulating structure; organelle membrane; membrane-enclosed lumen; nuclear lumen; pro…	Ribos_L4_asso_C,Ribosomal_L4	GO:0002181; GO:0006412; GO:0006518; GO:0008150; GO:0008152; GO:0009058; GO:0009059; GO:0009719; GO:0009725; GO:0009735; GO:0009987; GO:0010467; GO:0019538; GO:0042221; GO:0043043; GO:0043170; GO:0043603; GO:0043604; GO:0044237; GO:0044238; GO:0044249; GO:0044267; GO:0050896; GO:1901564; GO:1901566; GO:0006412	GO:0003674; GO:0003676; GO:0003723; GO:0003729; GO:0003735; GO:0005198; GO:0005488; GO:0097159; GO:1901363; GO:0003723; GO:0003735	GO:0005575; GO:0005618; GO:0005622; GO:0005634; GO:0005730; GO:0005737; GO:0005773; GO:0005774; GO:0005829; GO:0005840; GO:0005886; GO:0005911; GO:0009506; GO:0009507; GO:0009536; GO:0015934; GO:0016020; GO:0022625; GO:0022626; GO:0030054; GO:0030312; GO:0031090; GO:0031974; GO:0031981; GO:0032991; GO:0043226; GO:0043227; GO:0043228; GO:0043229; GO:0043231; GO:0043232; GO:0043233; GO:0044391; GO:…	AT3G09630	AT3G09630.1	RPL4_4	tr|A0A1J6ITF7|A0A1J6ITF7_NICAT 60s ribosomal protein l4 OS=Nicotiana attenuata OX=49451 GN=RPL4_4 PE=3 SV=1	ko03010,map03010	60s ribosomal protein l4	Nicotiana benthamiana	AT3G09630	RPL4	Nbe.v1.1.chr05g06870.1	cellular_component	GO:0005575	molecular_function	GO:0003674			Niben101Scf02227g00003.1
Nbe.v1.s00040g41140	cytoplasmic translation; translation; peptide metabolic process; metabolic process; biosynthetic process; macromolecule biosynthetic process; response to endogenous stimulus; response to hormone; response to cytokinin; cellular process; gene expression; protein metabolic process; response to chemical; peptide biosynthetic process; macromolecule metabolic process; amide metabolic process; amide bi…	nucleic acid binding; RNA binding; mRNA binding; structural constituent of ribosome; structural molecule activity; binding; organic cyclic compound binding; heterocyclic compound binding; RNA binding; structural constituent of ribosome	cell wall; intracellular anatomical structure; nucleus; nucleolus; cytoplasm; vacuole; vacuolar membrane; cytosol; ribosome; plasma membrane; cell-cell junction; plasmodesma; chloroplast; plastid; large ribosomal subunit; membrane; cytosolic large ribosomal subunit; cytosolic ribosome; cell junction; external encapsulating structure; organelle membrane; membrane-enclosed lumen; nuclear lumen; pro…	Ribos_L4_asso_C,Ribosomal_L4	GO:0002181; GO:0006412; GO:0006518; GO:0008150; GO:0008152; GO:0009058; GO:0009059; GO:0009719; GO:0009725; GO:0009735; GO:0009987; GO:0010467; GO:0019538; GO:0042221; GO:0043043; GO:0043170; GO:0043603; GO:0043604; GO:0044237; GO:0044238; GO:0044249; GO:0044267; GO:0050896; GO:1901564; GO:1901566; GO:0006412	GO:0003674; GO:0003676; GO:0003723; GO:0003729; GO:0003735; GO:0005198; GO:0005488; GO:0097159; GO:1901363; GO:0003723; GO:0003735	GO:0005575; GO:0005618; GO:0005622; GO:0005634; GO:0005730; GO:0005737; GO:0005773; GO:0005774; GO:0005829; GO:0005840; GO:0005886; GO:0005911; GO:0009506; GO:0009507; GO:0009536; GO:0015934; GO:0016020; GO:0022625; GO:0022626; GO:0030054; GO:0030312; GO:0031090; GO:0031974; GO:0031981; GO:0032991; GO:0043226; GO:0043227; GO:0043228; GO:0043229; GO:0043231; GO:0043232; GO:0043233; GO:0044391; GO:…	AT3G09630	AT3G09630.1	RPL4_3	tr|A0A314LDC5|A0A314LDC5_NICAT 60s ribosomal protein l4 OS=Nicotiana attenuata OX=49451 GN=RPL4_3 PE=3 SV=1	ko03010,map03010	60s ribosomal protein l4	Nicotiana benthamiana	AT3G09630	RPL4	Nbe.v1.1.chr09g41140.1	cellular_component	GO:0005575	molecular_function	GO:0003674
Nbe.v1.s00080g29800	cytoplasmic translation; translation; peptide metabolic process; metabolic process; biosynthetic process; macromolecule biosynthetic process; response to endogenous stimulus; response to hormone; response to cytokinin; cellular process; gene expression; protein metabolic process; response to chemical; peptide biosynthetic process; macromolecule metabolic process; amide metabolic process; amide bi…	nucleic acid binding; RNA binding; mRNA binding; structural constituent of ribosome; structural molecule activity; binding; organic cyclic compound binding; heterocyclic compound binding; RNA binding; structural constituent of ribosome	cell wall; intracellular anatomical structure; nucleus; nucleolus; cytoplasm; vacuole; vacuolar membrane; cytosol; ribosome; plasma membrane; cell-cell junction; plasmodesma; chloroplast; plastid; large ribosomal subunit; membrane; cytosolic large ribosomal subunit; cytosolic ribosome; cell junction; external encapsulating structure; organelle membrane; membrane-enclosed lumen; nuclear lumen; pro…	Ribos_L4_asso_C,Ribosomal_L4	GO:0002181; GO:0006412; GO:0006518; GO:0008150; GO:0008152; GO:0009058; GO:0009059; GO:0009719; GO:0009725; GO:0009735; GO:0009987; GO:0010467; GO:0019538; GO:0042221; GO:0043043; GO:0043170; GO:0043603; GO:0043604; GO:0044237; GO:0044238; GO:0044249; GO:0044267; GO:0050896; GO:1901564; GO:1901566; GO:0006412	GO:0003674; GO:0003676; GO:0003723; GO:0003729; GO:0003735; GO:0005198; GO:0005488; GO:0097159; GO:1901363; GO:0003723; GO:0003735	GO:0005575; GO:0005618; GO:0005622; GO:0005634; GO:0005730; GO:0005737; GO:0005773; GO:0005774; GO:0005829; GO:0005840; GO:0005886; GO:0005911; GO:0009506; GO:0009507; GO:0009536; GO:0015934; GO:0016020; GO:0022625; GO:0022626; GO:0030054; GO:0030312; GO:0031090; GO:0031974; GO:0031981; GO:0032991; GO:0043226; GO:0043227; GO:0043228; GO:0043229; GO:0043231; GO:0043232; GO:0043233; GO:0044391; GO:…	AT3G09630	AT3G09630.1	RPL4_3	tr|A0A314LDC5|A0A314LDC5_NICAT 60s ribosomal protein l4 OS=Nicotiana attenuata OX=49451 GN=RPL4_3 PE=3 SV=1	ko03010,map03010	60s ribosomal protein l4	Nicotiana benthamiana	AT3G09630	RPL4	Nbe.v1.1.chr08g29800.1	cellular_component	GO:0005575	molecular_function	GO:0003674			Niben101Scf10228g00002.1
Nbe.v1.s00140g23520	cytoplasmic translation; translation; peptide metabolic process; metabolic process; biosynthetic process; macromolecule biosynthetic process; response to endogenous stimulus; response to hormone; response to cytokinin; cellular process; gene expression; protein metabolic process; response to chemical; peptide biosynthetic process; macromolecule metabolic process; amide metabolic process; amide bi…	nucleic acid binding; RNA binding; mRNA binding; structural constituent of ribosome; structural molecule activity; binding; organic cyclic compound binding; heterocyclic compound binding; RNA binding; structural constituent of ribosome	cell wall; intracellular anatomical structure; nucleus; nucleolus; cytoplasm; vacuole; vacuolar membrane; cytosol; ribosome; plasma membrane; cell-cell junction; plasmodesma; chloroplast; plastid; large ribosomal subunit; membrane; cytosolic large ribosomal subunit; cytosolic ribosome; cell junction; external encapsulating structure; organelle membrane; membrane-enclosed lumen; nuclear lumen; pro…	Ribos_L4_asso_C,Ribosomal_L4	GO:0002181; GO:0006412; GO:0006518; GO:0008150; GO:0008152; GO:0009058; GO:0009059; GO:0009719; GO:0009725; GO:0009735; GO:0009987; GO:0010467; GO:0019538; GO:0042221; GO:0043043; GO:0043170; GO:0043603; GO:0043604; GO:0044237; GO:0044238; GO:0044249; GO:0044267; GO:0050896; GO:1901564; GO:1901566; GO:0006412	GO:0003674; GO:0003676; GO:0003723; GO:0003729; GO:0003735; GO:0005198; GO:0005488; GO:0097159; GO:1901363; GO:0003723; GO:0003735	GO:0005575; GO:0005618; GO:0005622; GO:0005634; GO:0005730; GO:0005737; GO:0005773; GO:0005774; GO:0005829; GO:0005840; GO:0005886; GO:0005911; GO:0009506; GO:0009507; GO:0009536; GO:0015934; GO:0016020; GO:0022625; GO:0022626; GO:0030054; GO:0030312; GO:0031090; GO:0031974; GO:0031981; GO:0032991; GO:0043226; GO:0043227; GO:0043228; GO:0043229; GO:0043231; GO:0043232; GO:0043233; GO:0044391; GO:…	AT3G09630	AT3G09630.1	LOC107812501	tr|A0A1S4BWA4|A0A1S4BWA4_TOBAC 60S ribosomal protein L4-like OS=Nicotiana tabacum OX=4097 GN=LOC107812501 PE=3 SV=1	ko03010,map03010	60S ribosomal protein L4-like	Nicotiana benthamiana	AT3G09630	RPL4	Nbe.v1.1.chr14g23520.1	cellular_component	GO:0005575	molecular_function	GO:0003674			Niben101Scf01994g02012.1
Nbe.v1.s00180g21180	cytoplasmic translation; translation; peptide metabolic process; metabolic process; biosynthetic process; macromolecule biosynthetic process; response to endogenous stimulus; response to hormone; response to cytokinin; cellular process; gene expression; protein metabolic process; response to chemical; peptide biosynthetic process; macromolecule metabolic process; amide metabolic process; amide bi…	nucleic acid binding; RNA binding; mRNA binding; structural constituent of ribosome; structural molecule activity; binding; organic cyclic compound binding; heterocyclic compound binding; RNA binding; structural constituent of ribosome	cell wall; intracellular anatomical structure; nucleus; nucleolus; cytoplasm; vacuole; vacuolar membrane; cytosol; ribosome; plasma membrane; cell-cell junction; plasmodesma; chloroplast; plastid; large ribosomal subunit; membrane; cytosolic large ribosomal subunit; cytosolic ribosome; cell junction; external encapsulating structure; organelle membrane; membrane-enclosed lumen; nuclear lumen; pro…	Ribos_L4_asso_C,Ribosomal_L4	GO:0002181; GO:0006412; GO:0006518; GO:0008150; GO:0008152; GO:0009058; GO:0009059; GO:0009719; GO:0009725; GO:0009735; GO:0009987; GO:0010467; GO:0019538; GO:0042221; GO:0043043; GO:0043170; GO:0043603; GO:0043604; GO:0044237; GO:0044238; GO:0044249; GO:0044267; GO:0050896; GO:1901564; GO:1901566; GO:0006412	GO:0003674; GO:0003676; GO:0003723; GO:0003729; GO:0003735; GO:0005198; GO:0005488; GO:0097159; GO:1901363; GO:0003723; GO:0003735	GO:0005575; GO:0005618; GO:0005622; GO:0005634; GO:0005730; GO:0005737; GO:0005773; GO:0005774; GO:0005829; GO:0005840; GO:0005886; GO:0005911; GO:0009506; GO:0009507; GO:0009536; GO:0015934; GO:0016020; GO:0022625; GO:0022626; GO:0030054; GO:0030312; GO:0031090; GO:0031974; GO:0031981; GO:0032991; GO:0043226; GO:0043227; GO:0043228; GO:0043229; GO:0043231; GO:0043232; GO:0043233; GO:0044391; GO:…	AT3G09630	AT3G09630.1	RPL4_3	tr|A0A314LDC5|A0A314LDC5_NICAT 60s ribosomal protein l4 OS=Nicotiana attenuata OX=49451 GN=RPL4_3 PE=3 SV=1	ko03010,map03010	60s ribosomal protein l4	Nicotiana benthamiana	AT3G09630	RPL4	Nbe.v1.1.chr16g21180.1	cellular_component	GO:0005575	molecular_function	GO:0003674			Niben101Scf07223g01007.1
Nbe.v1.s00190g00140	cytoplasmic translation; translation; peptide metabolic process; metabolic process; biosynthetic process; macromolecule biosynthetic process; response to endogenous stimulus; response to hormone; response to cytokinin; cellular process; gene expression; protein metabolic process; response to chemical; peptide biosynthetic process; macromolecule metabolic process; amide metabolic process; amide bi…	nucleic acid binding; RNA binding; mRNA binding; structural constituent of ribosome; structural molecule activity; binding; organic cyclic compound binding; heterocyclic compound binding; RNA binding; structural constituent of ribosome	cell wall; intracellular anatomical structure; nucleus; nucleolus; cytoplasm; vacuole; vacuolar membrane; cytosol; ribosome; plasma membrane; cell-cell junction; plasmodesma; chloroplast; plastid; large ribosomal subunit; membrane; cytosolic large ribosomal subunit; cytosolic ribosome; cell junction; external encapsulating structure; organelle membrane; membrane-enclosed lumen; nuclear lumen; pro…	Ribos_L4_asso_C,Ribosomal_L4	GO:0002181; GO:0006412; GO:0006518; GO:0008150; GO:0008152; GO:0009058; GO:0009059; GO:0009719; GO:0009725; GO:0009735; GO:0009987; GO:0010467; GO:0019538; GO:0042221; GO:0043043; GO:0043170; GO:0043603; GO:0043604; GO:0044237; GO:0044238; GO:0044249; GO:0044267; GO:0050896; GO:1901564; GO:1901566; GO:0006412	GO:0003674; GO:0003676; GO:0003723; GO:0003729; GO:0003735; GO:0005198; GO:0005488; GO:0097159; GO:1901363; GO:0003723; GO:0003735	GO:0005575; GO:0005618; GO:0005622; GO:0005634; GO:0005730; GO:0005737; GO:0005773; GO:0005774; GO:0005829; GO:0005840; GO:0005886; GO:0005911; GO:0009506; GO:0009507; GO:0009536; GO:0015934; GO:0016020; GO:0022625; GO:0022626; GO:0030054; GO:0030312; GO:0031090; GO:0031974; GO:0031981; GO:0032991; GO:0043226; GO:0043227; GO:0043228; GO:0043229; GO:0043231; GO:0043232; GO:0043233; GO:0044391; GO:…	AT3G09630	AT3G09630.1	LOC104220005	tr|A0A1U7VRV3|A0A1U7VRV3_NICSY 60S ribosomal protein L4-like OS=Nicotiana sylvestris OX=4096 GN=LOC104220005 PE=3 SV=1	ko03010,map03010	60S ribosomal protein L4-like	Nicotiana benthamiana	AT3G09630	RPL4	Nbe.v1.1.chr15g00140.1	cellular_component	GO:0005575	molecular_function	GO:0003674			Niben101Scf00496g01001.1
Nbe.v1.s00210g13920	cytoplasmic translation; translation; peptide metabolic process; metabolic process; biosynthetic process; macromolecule biosynthetic process; response to endogenous stimulus; response to hormone; response to cytokinin; cellular process; gene expression; protein metabolic process; response to chemical; peptide biosynthetic process; macromolecule metabolic process; amide metabolic process; amide bi…	nucleic acid binding; RNA binding; mRNA binding; structural constituent of ribosome; structural molecule activity; binding; organic cyclic compound binding; heterocyclic compound binding; RNA binding; structural constituent of ribosome	cell wall; intracellular anatomical structure; nucleus; nucleolus; cytoplasm; vacuole; vacuolar membrane; cytosol; ribosome; plasma membrane; cell-cell junction; plasmodesma; chloroplast; plastid; large ribosomal subunit; membrane; cytosolic large ribosomal subunit; cytosolic ribosome; cell junction; external encapsulating structure; organelle membrane; membrane-enclosed lumen; nuclear lumen; pro…	Ribos_L4_asso_C,Ribosomal_L4	GO:0002181; GO:0006412; GO:0006518; GO:0008150; GO:0008152; GO:0009058; GO:0009059; GO:0009719; GO:0009725; GO:0009735; GO:0009987; GO:0010467; GO:0019538; GO:0042221; GO:0043043; GO:0043170; GO:0043603; GO:0043604; GO:0044237; GO:0044238; GO:0044249; GO:0044267; GO:0050896; GO:1901564; GO:1901566; GO:0006412	GO:0003674; GO:0003676; GO:0003723; GO:0003729; GO:0003735; GO:0005198; GO:0005488; GO:0097159; GO:1901363; GO:0003723; GO:0003735	GO:0005575; GO:0005618; GO:0005622; GO:0005634; GO:0005730; GO:0005737; GO:0005773; GO:0005774; GO:0005829; GO:0005840; GO:0005886; GO:0005911; GO:0009506; GO:0009507; GO:0009536; GO:0015934; GO:0016020; GO:0022625; GO:0022626; GO:0030054; GO:0030312; GO:0031090; GO:0031974; GO:0031981; GO:0032991; GO:0043226; GO:0043227; GO:0043228; GO:0043229; GO:0043231; GO:0043232; GO:0043233; GO:0044391; GO:…	AT3G09630	AT3G09630.1	LOC107812501	tr|A0A1S4BWA4|A0A1S4BWA4_TOBAC 60S ribosomal protein L4-like OS=Nicotiana tabacum OX=4097 GN=LOC107812501 PE=3 SV=1	ko03010,map03010	60S ribosomal protein L4-like	Nicotiana benthamiana	AT3G09630	RPL4	Nbe.v1.1.chr15g46270.1	cellular_component	GO:0005575	molecular_function	GO:0003674			Niben101Scf00294g03034.1
Nbe.v1.s00030g02600	ribosomal large subunit assembly; regionalization; translation; peptide metabolic process; transport; nucleocytoplasmic transport; organelle organization; multicellular organism development; pattern specification process; metabolic process; cell population proliferation; biosynthetic process; macromolecule biosynthetic process; anatomical structure morphogenesis; response to endogenous stimulus; …	nucleic acid binding; RNA binding; structural constituent of ribosome; structural molecule activity; binding; 5S rRNA binding; rRNA binding; organic cyclic compound binding; heterocyclic compound binding; structural constituent of ribosome; 5S rRNA binding	intracellular anatomical structure; nucleus; nucleolus; cytoplasm; vacuole; cytosol; ribosome; plasma membrane; chloroplast; plastid; large ribosomal subunit; membrane; cytosolic large ribosomal subunit; cytosolic ribosome; membrane-enclosed lumen; nuclear lumen; protein-containing complex; organelle; membrane-bounded organelle; non-membrane-bounded organelle; intracellular organelle; intracellul…	Ribosomal_L18_c,Ribosomal_L5e	GO:0000027; GO:0003002; GO:0006412; GO:0006518; GO:0006810; GO:0006913; GO:0006996; GO:0007275; GO:0007389; GO:0008150; GO:0008152; GO:0008283; GO:0009058; GO:0009059; GO:0009653; GO:0009719; GO:0009725; GO:0009735; GO:0009955; GO:0009965; GO:0009987; GO:0010015; GO:0010016; GO:0010467; GO:0016043; GO:0019538; GO:0022607; GO:0022613; GO:0022618; GO:0022622; GO:0032501; GO:0032502; GO:0034622; GO:…	GO:0003674; GO:0003676; GO:0003723; GO:0003735; GO:0005198; GO:0005488; GO:0008097; GO:0019843; GO:0097159; GO:1901363; GO:0003735; GO:0008097	GO:0005575; GO:0005622; GO:0005634; GO:0005730; GO:0005737; GO:0005773; GO:0005829; GO:0005840; GO:0005886; GO:0009507; GO:0009536; GO:0015934; GO:0016020; GO:0022625; GO:0022626; GO:0031974; GO:0031981; GO:0032991; GO:0043226; GO:0043227; GO:0043228; GO:0043229; GO:0043231; GO:0043232; GO:0043233; GO:0044391; GO:0070013; GO:0071944; GO:1990904; GO:0022625	AT3G25520	AT3G25520.3	LOC107764090	tr|A0A1S3XE16|A0A1S3XE16_TOBAC 60S ribosomal protein L5-like OS=Nicotiana tabacum OX=4097 GN=LOC107764090 PE=3 SV=1	ko03010,map03010	60S ribosomal protein L5-like	Nicotiana benthamiana	ATL5	RPL5	Nbe.v1.1.chr05g02600.1	cellular_component	GO:0005575	molecular_function	GO:0003674			Niben101Scf02098g02013.1
Nbe.v1.s00060g10680	ribosomal large subunit assembly; regionalization; translation; peptide metabolic process; transport; nucleocytoplasmic transport; organelle organization; multicellular organism development; pattern specification process; metabolic process; cell population proliferation; biosynthetic process; macromolecule biosynthetic process; anatomical structure morphogenesis; response to endogenous stimulus; …	nucleic acid binding; RNA binding; structural constituent of ribosome; structural molecule activity; binding; 5S rRNA binding; rRNA binding; organic cyclic compound binding; heterocyclic compound binding; structural constituent of ribosome; 5S rRNA binding	intracellular anatomical structure; nucleus; nucleolus; cytoplasm; vacuole; cytosol; ribosome; plasma membrane; chloroplast; plastid; large ribosomal subunit; membrane; cytosolic large ribosomal subunit; cytosolic ribosome; membrane-enclosed lumen; nuclear lumen; protein-containing complex; organelle; membrane-bounded organelle; non-membrane-bounded organelle; intracellular organelle; intracellul…	Ribosomal_L18_c,Ribosomal_L5e	GO:0000027; GO:0003002; GO:0006412; GO:0006518; GO:0006810; GO:0006913; GO:0006996; GO:0007275; GO:0007389; GO:0008150; GO:0008152; GO:0008283; GO:0009058; GO:0009059; GO:0009653; GO:0009719; GO:0009725; GO:0009735; GO:0009955; GO:0009965; GO:0009987; GO:0010015; GO:0010016; GO:0010467; GO:0016043; GO:0019538; GO:0022607; GO:0022613; GO:0022618; GO:0022622; GO:0032501; GO:0032502; GO:0034622; GO:…	GO:0003674; GO:0003676; GO:0003723; GO:0003735; GO:0005198; GO:0005488; GO:0008097; GO:0019843; GO:0097159; GO:1901363; GO:0003735; GO:0008097	GO:0005575; GO:0005622; GO:0005634; GO:0005730; GO:0005737; GO:0005773; GO:0005829; GO:0005840; GO:0005886; GO:0009507; GO:0009536; GO:0015934; GO:0016020; GO:0022625; GO:0022626; GO:0031974; GO:0031981; GO:0032991; GO:0043226; GO:0043227; GO:0043228; GO:0043229; GO:0043231; GO:0043232; GO:0043233; GO:0044391; GO:0070013; GO:0071944; GO:1990904; GO:0022625	AT5G39740	AT5G39740.2	RPL5_1	tr|A0A314LGQ7|A0A314LGQ7_NICAT 60s ribosomal protein l5 (Fragment) OS=Nicotiana attenuata OX=49451 GN=RPL5_1 PE=3 SV=1	ko03010,map03010	60s ribosomal protein l5 (Fragment)	Nicotiana benthamiana	RPL5B	RPL5	Nbe.v1.1.chr19g10680.1	cellular_component	GO:0005575	molecular_function	GO:0003674			Niben101Scf04418g12003.1
Nbe.v1.s00070g42750	ribosomal large subunit assembly; regionalization; translation; peptide metabolic process; transport; nucleocytoplasmic transport; organelle organization; multicellular organism development; pattern specification process; metabolic process; cell population proliferation; biosynthetic process; macromolecule biosynthetic process; anatomical structure morphogenesis; response to endogenous stimulus; …	nucleic acid binding; RNA binding; structural constituent of ribosome; structural molecule activity; binding; 5S rRNA binding; rRNA binding; organic cyclic compound binding; heterocyclic compound binding; structural constituent of ribosome; 5S rRNA binding	intracellular anatomical structure; nucleus; nucleolus; cytoplasm; vacuole; cytosol; ribosome; plasma membrane; chloroplast; plastid; large ribosomal subunit; membrane; cytosolic large ribosomal subunit; cytosolic ribosome; membrane-enclosed lumen; nuclear lumen; protein-containing complex; organelle; membrane-bounded organelle; non-membrane-bounded organelle; intracellular organelle; intracellul…	Ribosomal_L18_c,Ribosomal_L5e	GO:0000027; GO:0003002; GO:0006412; GO:0006518; GO:0006810; GO:0006913; GO:0006996; GO:0007275; GO:0007389; GO:0008150; GO:0008152; GO:0008283; GO:0009058; GO:0009059; GO:0009653; GO:0009719; GO:0009725; GO:0009735; GO:0009955; GO:0009965; GO:0009987; GO:0010015; GO:0010016; GO:0010467; GO:0016043; GO:0019538; GO:0022607; GO:0022613; GO:0022618; GO:0022622; GO:0032501; GO:0032502; GO:0034622; GO:…	GO:0003674; GO:0003676; GO:0003723; GO:0003735; GO:0005198; GO:0005488; GO:0008097; GO:0019843; GO:0097159; GO:1901363; GO:0003735; GO:0008097	GO:0005575; GO:0005622; GO:0005634; GO:0005730; GO:0005737; GO:0005773; GO:0005829; GO:0005840; GO:0005886; GO:0009507; GO:0009536; GO:0015934; GO:0016020; GO:0022625; GO:0022626; GO:0031974; GO:0031981; GO:0032991; GO:0043226; GO:0043227; GO:0043228; GO:0043229; GO:0043231; GO:0043232; GO:0043233; GO:0044391; GO:0070013; GO:0071944; GO:1990904; GO:0022625	AT3G25520	AT3G25520.3	LOC107794917	tr|A0A1S4A8K0|A0A1S4A8K0_TOBAC 60S ribosomal protein L5-like OS=Nicotiana tabacum OX=4097 GN=LOC107794917 PE=3 SV=1	ko03010,map03010	60S ribosomal protein L5-like	Nicotiana benthamiana	ATL5	RPL5	Nbe.v1.1.chr12g42750.1	cellular_component	GO:0005575	molecular_function	GO:0003674			Niben101Scf04436g13024.1
Nbe.v1.s00090g28920	ribosomal large subunit assembly; regionalization; translation; peptide metabolic process; transport; nucleocytoplasmic transport; organelle organization; multicellular organism development; pattern specification process; metabolic process; cell population proliferation; biosynthetic process; macromolecule biosynthetic process; anatomical structure morphogenesis; response to endogenous stimulus; …	nucleic acid binding; RNA binding; structural constituent of ribosome; structural molecule activity; binding; 5S rRNA binding; rRNA binding; organic cyclic compound binding; heterocyclic compound binding; structural constituent of ribosome; 5S rRNA binding	intracellular anatomical structure; nucleus; nucleolus; cytoplasm; vacuole; cytosol; ribosome; plasma membrane; chloroplast; plastid; large ribosomal subunit; membrane; cytosolic large ribosomal subunit; cytosolic ribosome; membrane-enclosed lumen; nuclear lumen; protein-containing complex; organelle; membrane-bounded organelle; non-membrane-bounded organelle; intracellular organelle; intracellul…	Ribosomal_L18_c,Ribosomal_L5e	GO:0000027; GO:0003002; GO:0006412; GO:0006518; GO:0006810; GO:0006913; GO:0006996; GO:0007275; GO:0007389; GO:0008150; GO:0008152; GO:0008283; GO:0009058; GO:0009059; GO:0009653; GO:0009719; GO:0009725; GO:0009735; GO:0009955; GO:0009965; GO:0009987; GO:0010015; GO:0010016; GO:0010467; GO:0016043; GO:0019538; GO:0022607; GO:0022613; GO:0022618; GO:0022622; GO:0032501; GO:0032502; GO:0034622; GO:…	GO:0003674; GO:0003676; GO:0003723; GO:0003735; GO:0005198; GO:0005488; GO:0008097; GO:0019843; GO:0097159; GO:1901363; GO:0003735; GO:0008097	GO:0005575; GO:0005622; GO:0005634; GO:0005730; GO:0005737; GO:0005773; GO:0005829; GO:0005840; GO:0005886; GO:0009507; GO:0009536; GO:0015934; GO:0016020; GO:0022625; GO:0022626; GO:0031974; GO:0031981; GO:0032991; GO:0043226; GO:0043227; GO:0043228; GO:0043229; GO:0043231; GO:0043232; GO:0043233; GO:0044391; GO:0070013; GO:0071944; GO:1990904; GO:0022625	AT5G39740	AT5G39740.2	LOC107765428	tr|A0A1S3XI79|A0A1S3XI79_TOBAC 60S ribosomal protein L5-like OS=Nicotiana tabacum OX=4097 GN=LOC107765428 PE=3 SV=1	ko03010,map03010	60S ribosomal protein L5-like	Nicotiana benthamiana	RPL5B	RPL5	Nbe.v1.1.chr02g28920.1	cellular_component	GO:0005575	molecular_function	GO:0003674			Niben101Scf04387g01036.1
Nbe.v1.s00200g08930	ribosomal large subunit assembly; regionalization; translation; peptide metabolic process; transport; nucleocytoplasmic transport; organelle organization; multicellular organism development; pattern specification process; metabolic process; cell population proliferation; biosynthetic process; macromolecule biosynthetic process; anatomical structure morphogenesis; response to endogenous stimulus; …	nucleic acid binding; RNA binding; structural constituent of ribosome; structural molecule activity; binding; 5S rRNA binding; rRNA binding; organic cyclic compound binding; heterocyclic compound binding; structural constituent of ribosome; 5S rRNA binding	intracellular anatomical structure; nucleus; nucleolus; cytoplasm; vacuole; cytosol; ribosome; plasma membrane; chloroplast; plastid; large ribosomal subunit; membrane; cytosolic large ribosomal subunit; cytosolic ribosome; membrane-enclosed lumen; nuclear lumen; protein-containing complex; organelle; membrane-bounded organelle; non-membrane-bounded organelle; intracellular organelle; intracellul…	Ribosomal_L18_c,Ribosomal_L5e	GO:0000027; GO:0003002; GO:0006412; GO:0006518; GO:0006810; GO:0006913; GO:0006996; GO:0007275; GO:0007389; GO:0008150; GO:0008152; GO:0008283; GO:0009058; GO:0009059; GO:0009653; GO:0009719; GO:0009725; GO:0009735; GO:0009955; GO:0009965; GO:0009987; GO:0010015; GO:0010016; GO:0010467; GO:0016043; GO:0019538; GO:0022607; GO:0022613; GO:0022618; GO:0022622; GO:0032501; GO:0032502; GO:0034622; GO:…	GO:0003674; GO:0003676; GO:0003723; GO:0003735; GO:0005198; GO:0005488; GO:0008097; GO:0019843; GO:0097159; GO:1901363; GO:0003735; GO:0008097	GO:0005575; GO:0005622; GO:0005634; GO:0005730; GO:0005737; GO:0005773; GO:0005829; GO:0005840; GO:0005886; GO:0009507; GO:0009536; GO:0015934; GO:0016020; GO:0022625; GO:0022626; GO:0031974; GO:0031981; GO:0032991; GO:0043226; GO:0043227; GO:0043228; GO:0043229; GO:0043231; GO:0043232; GO:0043233; GO:0044391; GO:0070013; GO:0071944; GO:1990904; GO:0022625	AT5G39740	AT5G39740.2	LOC107784297	tr|A0A1S3Z9K1|A0A1S3Z9K1_TOBAC 60S ribosomal protein L5 OS=Nicotiana tabacum OX=4097 GN=LOC107784297 PE=3 SV=1	ko03010,map03010	60S ribosomal protein L5	Nicotiana benthamiana	RPL5B	RPL5	Nbe.v1.1.chr16g40340.1	cellular_component	GO:0005575	molecular_function	GO:0003674			Niben101Scf01148g02008.1
Nbe.v1.s00050g19250	cytoplasmic translation	RNA binding; structural constituent of ribosome	cytosolic large ribosomal subunit	Ribosomal_L6e,Ribosomal_L6e_N	GO:0002181	GO:0003723; GO:0003735	GO:0022625	AT1G74050	AT1G74050.1	RPL6A_1	tr|A0A1J6IWH9|A0A1J6IWH9_NICAT 60s ribosomal protein l6-1 OS=Nicotiana attenuata OX=49451 GN=RPL6A_1 PE=3 SV=1	ko03010,map03010	60s ribosomal protein l6-1	Nicotiana benthamiana	AT1G74050	RPL6	Nbe.v1.1.chr10g19250.1			RNA binding	GO:0003723
Nbe.v1.s00070g19880	cytoplasmic translation	RNA binding; structural constituent of ribosome	cytosolic large ribosomal subunit	Ribosomal_L6e,Ribosomal_L6e_N	GO:0002181	GO:0003723; GO:0003735	GO:0022625	AT1G74050	AT1G74050.1	RPL6A_1	tr|A0A1J6IWH9|A0A1J6IWH9_NICAT 60s ribosomal protein l6-1 OS=Nicotiana attenuata OX=49451 GN=RPL6A_1 PE=3 SV=1	ko03010,map03010	60s ribosomal protein l6-1	Nicotiana benthamiana	AT1G74050	RPL6	Nbe.v1.1.chr12g19880.1			RNA binding	GO:0003723			Niben101Scf01958g03003.1
Nbe.v1.s00110g39260	cytoplasmic translation	RNA binding; structural constituent of ribosome	cytosolic large ribosomal subunit	Ribosomal_L6e,Ribosomal_L6e_N	GO:0002181	GO:0003723; GO:0003735	GO:0022625	AT1G74050	AT1G74050.1	RPL6A_0	tr|A0A314LD64|A0A314LD64_NICAT 60s ribosomal protein l6-1 OS=Nicotiana attenuata OX=49451 GN=RPL6A_0 PE=3 SV=1	ko03010,map03010	60s ribosomal protein l6-1	Nicotiana benthamiana	AT1G74050	RPL6	Nbe.v1.1.chr18g39260.1			RNA binding	GO:0003723			Niben101Scf03977g01005.1
Nbe.v1.s00120g48160	cytoplasmic translation	RNA binding; structural constituent of ribosome	cytosolic large ribosomal subunit	Ribosomal_L6e,Ribosomal_L6e_N	GO:0002181	GO:0003723; GO:0003735	GO:0022625	AT1G74060	AT1G74060.1	LOC104222608	tr|A0A1U7VWI5|A0A1U7VWI5_NICSY 60S ribosomal protein L6-like isoform X2 OS=Nicotiana sylvestris OX=4096 GN=LOC104222608 PE=3 SV=1	ko03010,map03010	60S ribosomal protein L6-like isoform X2	Nicotiana benthamiana	AT1G74060	RPL6	Nbe.v1.1.chr13g48160.1			RNA binding	GO:0003723			Niben101Scf03209g00029.1
Nbe.v1.s00160g13500	cytoplasmic translation	RNA binding; structural constituent of ribosome	cytosolic large ribosomal subunit	Ribosomal_L6e,Ribosomal_L6e_N	GO:0002181	GO:0003723; GO:0003735	GO:0022625	AT1G74050	AT1G74050.1	RPL6A_1	tr|A0A1J6IWH9|A0A1J6IWH9_NICAT 60s ribosomal protein l6-1 OS=Nicotiana attenuata OX=49451 GN=RPL6A_1 PE=3 SV=1	ko03010,map03010	60s ribosomal protein l6-1	Nicotiana benthamiana	AT1G74050	RPL6	Nbe.v1.1.chr01g13500.1			RNA binding	GO:0003723			Niben101Scf10338g00010.1
Nbe.v1.s00010g19070	maturation of LSU-rRNA from tricistronic rRNA transcript (SSU-rRNA, 5.8S rRNA, LSU-rRNA)	RNA binding; structural constituent of ribosome	cytosolic large ribosomal subunit	Ribosomal_L30,Ribosomal_L30_N	GO:0000463	GO:0003723; GO:0003735	GO:0022625	AT3G13580	AT3G13580.9	RPL7D_1	tr|A0A1J6IPD3|A0A1J6IPD3_NICAT 60s ribosomal protein l7-4 OS=Nicotiana attenuata OX=49451 GN=RPL7D_1 PE=3 SV=1	ko03010,map03010	60s ribosomal protein l7-4	Nicotiana benthamiana	AT3G13580	RPL7	Nbe.v1.1.chr17g19070.1			RNA binding	GO:0003723			Niben101Scf01585g01017.1
Nbe.v1.s00040g38450	maturation of LSU-rRNA from tricistronic rRNA transcript (SSU-rRNA, 5.8S rRNA, LSU-rRNA); maturation of LSU-rRNA; cytoplasmic translation; nucleobase-containing compound metabolic process; rRNA processing; RNA processing; translation; peptide metabolic process; metabolic process; biosynthetic process; macromolecule biosynthetic process; cellular process; gene expression; RNA metabolic process; rR…	nucleic acid binding; RNA binding; structural constituent of ribosome; structural molecule activity; binding; organic cyclic compound binding; heterocyclic compound binding; RNA binding; structural constituent of ribosome	intracellular anatomical structure; nucleus; nucleolus; cytoplasm; cytosol; ribosome; large ribosomal subunit; cytosolic large ribosomal subunit; cytosolic ribosome; membrane-enclosed lumen; nuclear lumen; protein-containing complex; organelle; membrane-bounded organelle; non-membrane-bounded organelle; intracellular organelle; intracellular membrane-bounded organelle; intracellular non-membrane-…	Ribosomal_L30,Ribosomal_L30_N	GO:0000463; GO:0000470; GO:0002181; GO:0006139; GO:0006364; GO:0006396; GO:0006412; GO:0006518; GO:0008150; GO:0008152; GO:0009058; GO:0009059; GO:0009987; GO:0010467; GO:0016070; GO:0016072; GO:0019538; GO:0022613; GO:0042254; GO:0042273; GO:0043043; GO:0043170; GO:0043603; GO:0043604; GO:0044085; GO:0044237; GO:0044238; GO:0044249; GO:0044267; GO:0071840; GO:0090304; GO:1901564; GO:1901566; GO:…	GO:0003674; GO:0003676; GO:0003723; GO:0003735; GO:0005198; GO:0005488; GO:0097159; GO:1901363; GO:0003723; GO:0003735	GO:0005575; GO:0005622; GO:0005634; GO:0005730; GO:0005737; GO:0005829; GO:0005840; GO:0015934; GO:0022625; GO:0022626; GO:0031974; GO:0031981; GO:0032991; GO:0043226; GO:0043227; GO:0043228; GO:0043229; GO:0043231; GO:0043232; GO:0043233; GO:0044391; GO:0070013; GO:1990904; GO:0022625	AT2G01250	AT2G01250.1	LOC104212920	tr|A0A1U7V2I9|A0A1U7V2I9_NICSY 60S ribosomal protein L7-2-like OS=Nicotiana sylvestris OX=4096 GN=LOC104212920 PE=3 SV=1	ko03010,map03010	60S ribosomal protein L7-2-like	Nicotiana benthamiana	AT2G01250	RPL7	Nbe.v1.1.chr09g38450.1	cellular_component	GO:0005575	molecular_function	GO:0003674			Niben101Scf00715g01001.1
Nbe.v1.s00050g33120	maturation of LSU-rRNA from tricistronic rRNA transcript (SSU-rRNA, 5.8S rRNA, LSU-rRNA)	RNA binding; structural constituent of ribosome	cytosolic large ribosomal subunit	Ribosomal_L30,Ribosomal_L30_N	GO:0000463	GO:0003723; GO:0003735	GO:0022625	AT2G44120	AT2G44120.2	RPL7D_1	tr|A0A1J6IPD3|A0A1J6IPD3_NICAT 60s ribosomal protein l7-4 OS=Nicotiana attenuata OX=49451 GN=RPL7D_1 PE=3 SV=1	ko03010,map03010	60s ribosomal protein l7-4	Nicotiana benthamiana	AT2G44120	RPL7	Nbe.v1.1.chr10g33120.1			RNA binding	GO:0003723			Niben101Scf10055g10004.1
Nbe.v1.s00080g34720	maturation of LSU-rRNA from tricistronic rRNA transcript (SSU-rRNA, 5.8S rRNA, LSU-rRNA)	RNA binding; structural constituent of ribosome	cytosolic large ribosomal subunit	Ribosomal_L30,Ribosomal_L30_N	GO:0000463	GO:0003723; GO:0003735	GO:0022625	AT3G13580	AT3G13580.9	RPL7B	tr|A0A314L6W8|A0A314L6W8_NICAT 60s ribosomal protein l7-2 (Fragment) OS=Nicotiana attenuata OX=49451 GN=RPL7B PE=3 SV=1	ko03010,map03010	60s ribosomal protein l7-2 (Fragment)	Nicotiana benthamiana	AT3G13580	RPL7	Nbe.v1.1.chr08g34720.1			RNA binding	GO:0003723			Niben101Scf07765g01010.1
Nbe.v1.s00100g01700	maturation of LSU-rRNA from tricistronic rRNA transcript (SSU-rRNA, 5.8S rRNA, LSU-rRNA); maturation of LSU-rRNA; cytoplasmic translation; nucleobase-containing compound metabolic process; rRNA processing; RNA processing; translation; peptide metabolic process; metabolic process; biosynthetic process; macromolecule biosynthetic process; cellular process; gene expression; RNA metabolic process; rR…	nucleic acid binding; RNA binding; structural constituent of ribosome; structural molecule activity; binding; organic cyclic compound binding; heterocyclic compound binding; RNA binding; structural constituent of ribosome	intracellular anatomical structure; nucleus; nucleolus; cytoplasm; cytosol; ribosome; large ribosomal subunit; cytosolic large ribosomal subunit; cytosolic ribosome; membrane-enclosed lumen; nuclear lumen; protein-containing complex; organelle; membrane-bounded organelle; non-membrane-bounded organelle; intracellular organelle; intracellular membrane-bounded organelle; intracellular non-membrane-…	Ribosomal_L30,Ribosomal_L30_N	GO:0000463; GO:0000470; GO:0002181; GO:0006139; GO:0006364; GO:0006396; GO:0006412; GO:0006518; GO:0008150; GO:0008152; GO:0009058; GO:0009059; GO:0009987; GO:0010467; GO:0016070; GO:0016072; GO:0019538; GO:0022613; GO:0042254; GO:0042273; GO:0043043; GO:0043170; GO:0043603; GO:0043604; GO:0044085; GO:0044237; GO:0044238; GO:0044249; GO:0044267; GO:0071840; GO:0090304; GO:1901564; GO:1901566; GO:…	GO:0003674; GO:0003676; GO:0003723; GO:0003735; GO:0005198; GO:0005488; GO:0097159; GO:1901363; GO:0003723; GO:0003735	GO:0005575; GO:0005622; GO:0005634; GO:0005730; GO:0005737; GO:0005829; GO:0005840; GO:0015934; GO:0022625; GO:0022626; GO:0031974; GO:0031981; GO:0032991; GO:0043226; GO:0043227; GO:0043228; GO:0043229; GO:0043231; GO:0043232; GO:0043233; GO:0044391; GO:0070013; GO:1990904; GO:0022625	AT1G80750	AT1G80750.1	LOC104249647	tr|A0A1U7YMU0|A0A1U7YMU0_NICSY 60S ribosomal protein L7-1 OS=Nicotiana sylvestris OX=4096 GN=LOC104249647 PE=3 SV=1	ko03010,map03010	60S ribosomal protein L7-1	Nicotiana benthamiana	AT1G80750	RPL7	Nbe.v1.1.chr07g01700.1	cellular_component	GO:0005575	molecular_function	GO:0003674
Nbe.v1.s00100g01720	maturation of LSU-rRNA from tricistronic rRNA transcript (SSU-rRNA, 5.8S rRNA, LSU-rRNA); maturation of LSU-rRNA; cytoplasmic translation; nucleobase-containing compound metabolic process; rRNA processing; RNA processing; translation; peptide metabolic process; metabolic process; biosynthetic process; macromolecule biosynthetic process; cellular process; gene expression; RNA metabolic process; rR…	nucleic acid binding; RNA binding; structural constituent of ribosome; structural molecule activity; binding; organic cyclic compound binding; heterocyclic compound binding; RNA binding; structural constituent of ribosome	intracellular anatomical structure; nucleus; nucleolus; cytoplasm; cytosol; ribosome; large ribosomal subunit; cytosolic large ribosomal subunit; cytosolic ribosome; membrane-enclosed lumen; nuclear lumen; protein-containing complex; organelle; membrane-bounded organelle; non-membrane-bounded organelle; intracellular organelle; intracellular membrane-bounded organelle; intracellular non-membrane-…	Ribosomal_L30,Ribosomal_L30_N	GO:0000463; GO:0000470; GO:0002181; GO:0006139; GO:0006364; GO:0006396; GO:0006412; GO:0006518; GO:0008150; GO:0008152; GO:0009058; GO:0009059; GO:0009987; GO:0010467; GO:0016070; GO:0016072; GO:0019538; GO:0022613; GO:0042254; GO:0042273; GO:0043043; GO:0043170; GO:0043603; GO:0043604; GO:0044085; GO:0044237; GO:0044238; GO:0044249; GO:0044267; GO:0071840; GO:0090304; GO:1901564; GO:1901566; GO:…	GO:0003674; GO:0003676; GO:0003723; GO:0003735; GO:0005198; GO:0005488; GO:0097159; GO:1901363; GO:0003723; GO:0003735	GO:0005575; GO:0005622; GO:0005634; GO:0005730; GO:0005737; GO:0005829; GO:0005840; GO:0015934; GO:0022625; GO:0022626; GO:0031974; GO:0031981; GO:0032991; GO:0043226; GO:0043227; GO:0043228; GO:0043229; GO:0043231; GO:0043232; GO:0043233; GO:0044391; GO:0070013; GO:1990904; GO:0022625	AT1G80750	AT1G80750.1	RPL7A_1	tr|A0A1J6J5F1|A0A1J6J5F1_NICAT 60s ribosomal protein l7-1 OS=Nicotiana attenuata OX=49451 GN=RPL7A_1 PE=3 SV=1	ko03010,map03010	60s ribosomal protein l7-1	Nicotiana benthamiana	AT1G80750	RPL7	Nbe.v1.1.chr07g01720.1	cellular_component	GO:0005575	molecular_function	GO:0003674			Niben101Scf06976g02010.1
Nbe.v1.s00100g29350	maturation of LSU-rRNA from tricistronic rRNA transcript (SSU-rRNA, 5.8S rRNA, LSU-rRNA)	RNA binding; structural constituent of ribosome	cytosolic large ribosomal subunit	Ribosomal_L30,Ribosomal_L30_N	GO:0000463	GO:0003723; GO:0003735	GO:0022625	AT3G13580	AT3G13580.9	LOC107826102	tr|A0A1S4D5C4|A0A1S4D5C4_TOBAC 60S ribosomal protein L7-2-like OS=Nicotiana tabacum OX=4097 GN=LOC107826102 PE=3 SV=1	ko03010,map03010	60S ribosomal protein L7-2-like	Nicotiana benthamiana	AT3G13580	RPL7	Nbe.v1.1.chr07g29350.1			RNA binding	GO:0003723			Niben101Scf06365g00001.1
Nbe.v1.s00110g19770	maturation of LSU-rRNA from tricistronic rRNA transcript (SSU-rRNA, 5.8S rRNA, LSU-rRNA)	RNA binding; structural constituent of ribosome	cytosolic large ribosomal subunit	Ribosomal_L30,Ribosomal_L30_N	GO:0000463	GO:0003723; GO:0003735	GO:0022625	AT3G13580	AT3G13580.9	RPL7B	tr|A0A314L6W8|A0A314L6W8_NICAT 60s ribosomal protein l7-2 (Fragment) OS=Nicotiana attenuata OX=49451 GN=RPL7B PE=3 SV=1	ko03010,map03010	60s ribosomal protein l7-2 (Fragment)	Nicotiana benthamiana	AT3G13580	RPL7	Nbe.v1.1.chr18g19770.1			RNA binding	GO:0003723			Niben101Scf03065g00008.1
Nbe.v1.s00120g04520	maturation of LSU-rRNA from tricistronic rRNA transcript (SSU-rRNA, 5.8S rRNA, LSU-rRNA)	RNA binding; structural constituent of ribosome	cytosolic large ribosomal subunit	Ribosomal_L30,Ribosomal_L30_N	GO:0000463	GO:0003723; GO:0003735	GO:0022625	AT3G13580	AT3G13580.9	LOC107826102	tr|A0A1S4D5C4|A0A1S4D5C4_TOBAC 60S ribosomal protein L7-2-like OS=Nicotiana tabacum OX=4097 GN=LOC107826102 PE=3 SV=1	ko03010,map03010	60S ribosomal protein L7-2-like	Nicotiana benthamiana	AT3G13580	RPL7	Nbe.v1.1.chr13g04520.1			RNA binding	GO:0003723			Niben101Scf10798g00006.1
Nbe.v1.s00150g37560	maturation of LSU-rRNA from tricistronic rRNA transcript (SSU-rRNA, 5.8S rRNA, LSU-rRNA); maturation of LSU-rRNA; cytoplasmic translation; nucleobase-containing compound metabolic process; rRNA processing; RNA processing; translation; peptide metabolic process; metabolic process; biosynthetic process; macromolecule biosynthetic process; cellular process; gene expression; RNA metabolic process; rR…	nucleic acid binding; RNA binding; structural constituent of ribosome; structural molecule activity; binding; organic cyclic compound binding; heterocyclic compound binding; RNA binding; structural constituent of ribosome	intracellular anatomical structure; nucleus; nucleolus; cytoplasm; cytosol; ribosome; large ribosomal subunit; cytosolic large ribosomal subunit; cytosolic ribosome; membrane-enclosed lumen; nuclear lumen; protein-containing complex; organelle; membrane-bounded organelle; non-membrane-bounded organelle; intracellular organelle; intracellular membrane-bounded organelle; intracellular non-membrane-…	Ribosomal_L30,Ribosomal_L30_N	GO:0000463; GO:0000470; GO:0002181; GO:0006139; GO:0006364; GO:0006396; GO:0006412; GO:0006518; GO:0008150; GO:0008152; GO:0009058; GO:0009059; GO:0009987; GO:0010467; GO:0016070; GO:0016072; GO:0019538; GO:0022613; GO:0042254; GO:0042273; GO:0043043; GO:0043170; GO:0043603; GO:0043604; GO:0044085; GO:0044237; GO:0044238; GO:0044249; GO:0044267; GO:0071840; GO:0090304; GO:1901564; GO:1901566; GO:…	GO:0003674; GO:0003676; GO:0003723; GO:0003735; GO:0005198; GO:0005488; GO:0097159; GO:1901363; GO:0003723; GO:0003735	GO:0005575; GO:0005622; GO:0005634; GO:0005730; GO:0005737; GO:0005829; GO:0005840; GO:0015934; GO:0022625; GO:0022626; GO:0031974; GO:0031981; GO:0032991; GO:0043226; GO:0043227; GO:0043228; GO:0043229; GO:0043231; GO:0043232; GO:0043233; GO:0044391; GO:0070013; GO:1990904; GO:0022625	AT1G80750	AT1G80750.1	RPL7A_1	tr|A0A1J6J5F1|A0A1J6J5F1_NICAT 60s ribosomal protein l7-1 OS=Nicotiana attenuata OX=49451 GN=RPL7A_1 PE=3 SV=1	ko03010,map03010	60s ribosomal protein l7-1	Nicotiana benthamiana	AT1G80750	RPL7	Nbe.v1.1.chr03g37560.1	cellular_component	GO:0005575	molecular_function	GO:0003674			Niben101Scf06091g00016.1
[truncated: 84,739 more rows]
