# Supplementary material for: Protocol for capturing the RNA-binding proteome from plants using orthogonal organic phase separation
Source: STAR Protoc. 2025 Nov 27;6(4):104231. doi: 10.1016/j.xpro.2025.104231 (PMC12702337; doi:10.1016/j.xpro.2025.104231)
Supplement: Data S1. Sample data repository, related to Step 69 [file mmc1.zip › starprotocol_demo/starprotocol_rbpome.txt]

LFQ intensity 001_20240725_TTP_SILS82_P_SILS14748_GA1_1_43689	LFQ intensity 002_20240725_TTP_SILS82_P_SILS14749_GA2_1_43690	LFQ intensity 003_20240729_TTP_SILS82_P_SILS14750_RA1_1_43811	LFQ intensity 004_20240729_TTP_SILS82_P_SILS14751_RA2_1_43812	LFQ intensity 005_20240729_TTP_SILS82_P_SILS14752_RA3_1_43813	LFQ intensity 006_20240729_TTP_SILS82_P_SILS14753_RA4_1_43814	LFQ intensity 019_20240725_TTP_SILS82_P_SILS14766_GA7_1_43695	LFQ intensity 020_20240725_TTP_SILS82_P_SILS14767_GA8_1_43696	LFQ intensity 021_20240729_TTP_SILS82_P_SILS14768_RB5_1_43825	LFQ intensity 022_20240729_TTP_SILS82_P_SILS14769_RB6_1_43826	LFQ intensity 023_20240729_TTP_SILS82_P_SILS14770_RB7_1_43827	LFQ intensity 024_20240729_TTP_SILS82_P_SILS14771_RB8_1_43828	LFQ intensity 037_20240725_TTP_SILS82_P_SILS14784_GB5_1_43703	LFQ intensity 038_20240725_TTP_SILS82_P_SILS14785_GB6_1_43704	LFQ intensity 039_20240729_TTP_SILS82_P_SILS14786_RC8_1_43840	LFQ intensity 040_20240729_TTP_SILS82_P_SILS14787_RD1_1_43843	LFQ intensity 041_20240729_TTP_SILS82_P_SILS14788_RD2_1_43844	LFQ intensity 042_20240729_TTP_SILS82_P_SILS14789_RD3_1_43845	Species	Only identified by site	Reverse	Potential contaminant	Taxonomy IDs	Taxonomy names	GOBP name	GOMF name	GOCC name	PFAM	GOBP	GOMF	GOCC	Interpro name	KEGG	Protein name	Taxonomy	ribo_family	IDv1.1.1_chr	GOSlimCC TERM	GOSlimCC	GOSlimMF TERM	GOSlimMF	GOSlimBP TERM	GOSlimBP	niben101_ID	Welch's T-test Significant OOPS_XL_OOPS_NOXL	Welch's T-test significant	Peptides	Razor + unique peptides	Unique peptides	Sequence coverage [%]
12.21772671	12.90374756	10.07043743	9.581686974	11.89490509	10.70010948	14.24636936	13.70368767	11.60780144	11.08483982	10.62829113	9.625915527	13.62559509	13.48834229	8.665221214	10.74955463	10.62228584	10.33222675					-1																								4	4	4	10.5
15.90044212	15.44860077	13.40421009	13.26577568	13.09501743	13.03311348	14.63447094	14.33894539	11.15024853	11.32991028	12.87398243	12.69714165	15.35397339	15.35038662	12.71342945	12.41423607	12.55430126	12.8363657					-1		proton motive force-driven ATP synthesis;proton transmembrane transport	ATP binding;ADP binding;proton-transporting ATP synthase activity, rotational mechanism	intracellular anatomical structure;mitochondrial proton-transporting ATP synthase, catalytic core";chloroplast";cytoplasm;intracellular anatomical structure;intracellular membrane-bounded organelle;intracellular organelle;membrane;membrane-bounded organelle;mitochondrial envelope;mitochondrial inner membrane;mitochondrial membrane;mitochondrial proton-transporting ATP synthase, catalytic core;mit…	ATP-synt_ab,ATP-synt_ab_C,ATP-synt_ab_N	GO:0015986;GO:1902600	GO:0005524;GO:0043531;GO:0046933	GO:0005575;GO:0005622;GO:0005737;GO:0005739;GO:0005740;GO:0005743;GO:0005754;GO:0009507;GO:0016020;GO:0019866;GO:0031090;GO:0031966;GO:0031967;GO:0043226;GO:0043227;GO:0043229;GO:0043231	#;tr|A0A0V0IBC4|A0A0V0IBC4_SOLCH Putative ovule protein OS=Solanum chacoense OX=4108 PE=3 SV=1;tr|A0A452YAD0|A0A452YAD0_AEGTS ATPase F1/V1/A1 complex alpha/beta subunit N-terminal domain-containing protein OS=Aegilops tauschii subsp. strangulata OX=200361 PE=3 SV=1;tr|A0A803NCT7|A0A803NCT7_CHEQI ATPase F1/V1/A1 complex alpha/beta subunit N-terminal domain-containing protein OS=Chenopodium quinoa …	ko00190,ko01100,ko04714,ko05010,ko05012,ko05016,map00190,map01100,map04714,map05010,map05012,map05016	#;ATP synthase subunit alpha (Fragment);atp1_ATP_synthase_F1_subunit_1_mitochondria;ATPase F1/V1/A1 complex alpha/beta subunit N-terminal domain-containing protein;F1-ATP synthase subunit alpha (Fragment);Putative ovule protein	Nicotiana benthamiana		atp1_ATP_synthase_F1_subunit_1_mitochondria;Nbe.v1.1.chr01g16980.1;Nbe.v1.1.chr02g19910.1;Nbe.v1.1.chr09g40120.1;Nbe.v1.1.chr09g41110.1;Nbe.v1.1.chr09g41290.1;Nbe.v1.1.chr12g32000.1;Nbe.v1.1.chr14g13130.1;Nbe.v1.1.chr19g30310.1	cellular_component	GO:0005575					Niben101Scf01510g00010.1;Niben101Scf01765g01001.1;Niben101Scf04569g02002.1			12	12	11	27.7
17.36623764	17.03660202	16.40915871	16.07735825	15.10742188	14.14114952	16.14974785	15.90015888	15.63194466	12.23564816	14.94644928	13.84205532	16.50032806	17.28147697	13.34595966	14.10934067	14.43417168	15.2857275					-1		proton motive force-driven ATP synthesis;proton transmembrane transport	ATP binding;ADP binding;proton-transporting ATP synthase activity, rotational mechanism;proton-transporting ATPase activity, rotational mechanism	chloroplast thylakoid membrane;proton-transporting ATP synthase complex, catalytic core F(1)	ATP-synt_C,ATP-synt_ab,ATP-synt_ab_C,ATP-synt_ab_N	GO:0015986;GO:1902600	GO:0005524;GO:0043531;GO:0046933;GO:0046961	GO:0009535;GO:0045261		ko00190,ko00195,ko01100,map00190,map00195,map01100	atpA_chloroplast	Nicotiana benthamiana		atpA_chloroplast										11	10	10	23.7
20.71808052	20.58021736	15.62559509	15.95476437	16.04620743	15.9560585	20.50309944	20.51797295	16.10936165	15.36645889	16.0826683	15.87332439	20.75385094	20.82609558	14.05502796	14.55542755	15.61913109	15.63205814					-1		ATP biosynthetic process;proton motive force-driven ATP synthesis;proton motive force-driven mitochondrial ATP synthesis;proton transmembrane transport	ATP binding;ATP hydrolysis activity;proton-transporting ATP synthase activity, rotational mechanism;proton-transporting ATP synthase activity, rotational mechanism;proton-transporting ATPase activity, rotational mechanism"	intracellular anatomical structure;mitochondrial proton-transporting ATP synthase complex;cell periphery;chloroplast;chloroplast thylakoid membrane;membrane;membrane protein complex;mitochondrial proton-transporting ATP synthase complex;plasma membrane;plasma membrane protein complex;plasma membrane proton-transporting ATP synthase complex;plastid;protein-containing complex;proton-transporting AT…	ATP-synt_ab,ATP-synt_ab_N;"ATP-synt_DE_N,ATP-synt_ab,ATP-synt_ab_N"	GO:0006754;GO:0015986;GO:0042776;GO:1902600	GO:0005524;GO:0016887;GO:0046933;GO:0046961	GO:0005575;GO:0005622;GO:0005753;GO:0005886;GO:0009507;GO:0009535;GO:0009536;GO:0016020;GO:0016469;GO:0032991;GO:0045259;GO:0045260;GO:0045261;GO:0071944;GO:0098796;GO:0098797	#;tr|A0A1C9HCE1|A0A1C9HCE1_9LAMI ATP synthase subunit beta (Fragment) OS=Platostoma chinense OX=587666 GN=atpB PE=3 SV=1;tr|C4PBB8|C4PBB8_9SOLA ATP synthase subunit beta (Fragment) OS=Nolana galapagensis OX=84185 GN=atpB PE=3 SV=1;tr|J9Y0S3|J9Y0S3_9ROSA ATP synthase CF1 beta subunit (Fragment) OS=Fragaria pentaphylla OX=101014 GN=atpB PE=3 SV=1;tr|Q8MBN9|Q8MBN9_9ASTE ATP synthase beta subunit (Fr…	ko00190,ko00195,ko01100,map00190,map00195,map01100	#;ATP synthase beta subunit (Fragment);ATP synthase CF1 beta subunit (Fragment);ATP synthase subunit beta (Fragment);atpB_chloroplast	Nicotiana benthamiana		atpB_chloroplast;Nbe.v1.1.chr01g02550.1;Nbe.v1.1.s.s02230g00010.1;Nbe.v1.1.s.s04960g00010.1;Nbe.v1.1.s.s07350g00010.1;Nbe.v1.1.s.s13820g00010.1	cellular_component	GO:0005575					Niben101Scf00854g10052.1;Niben101Scf02736g01008.1			29	29	28	81.9
16.39409447	13.20303249	9.891878128	11.58732796	11.06940174	10.88111019	14.97450447	15.0207634	11.45101738	12.10033226	10.79789066	10.28904533	15.09560299	15.26224136	10.53585243	9.534208298	11.15871239	10.00572014					-1		nucleobase-containing compound metabolic process;ATP biosynthetic process;ATP metabolic process;biosynthetic process;carbohydrate derivative biosynthetic process;carbohydrate derivative metabolic process;cellular biosynthetic process;cellular metabolic process;cellular process;energy coupled proton transport, down electrochemical gradient;establishment of localization;inorganic cation transmembra…	ATP binding;proton-transporting ATP synthase activity, rotational mechanism	intracellular anatomical structure;chloroplast;chloroplast envelope;chloroplast thylakoid;chloroplast thylakoid membrane;cytoplasm;intracellular membrane-bounded organelle;intracellular organelle;membrane;membrane-bounded organelle;organelle;organelle envelope;organelle subcompartment;photosynthetic membrane;plastid;plastid envelope;plastid thylakoid;plastid thylakoid membrane;proton-transporting…	ATP-synt_DE,ATP-synt_DE_N	GO:0006139;GO:0006163;GO:0006164;GO:0006753;GO:0006754;GO:0006793;GO:0006796;GO:0006810;GO:0006811;GO:0006812;GO:0008150;GO:0008152;GO:0009058;GO:0009117;GO:0009123;GO:0009124;GO:0009126;GO:0009127;GO:0009141;GO:0009142;GO:0009144;GO:0009145;GO:0009150;GO:0009152;GO:0009156;GO:0009161;GO:0009165;GO:0009167;GO:0009168;GO:0009199;GO:0009201;GO:0009205;GO:0009206;GO:0009259;GO:0009260;GO:0009987;GO:…	GO:0005524;GO:0046933	GO:0005575;GO:0005622;GO:0005737;GO:0009507;GO:0009526;GO:0009534;GO:0009535;GO:0009536;GO:0009579;GO:0009941;GO:0016020;GO:0031967;GO:0031976;GO:0031984;GO:0034357;GO:0042651;GO:0043226;GO:0043227;GO:0043229;GO:0043231;GO:0045261;GO:0055035		ko00190,ko00195,ko01100,map00190,map00195,map01100	atpE_chloroplast	Nicotiana benthamiana		atpE_chloroplast	cellular_component	GO:0005575			nucleobase-containing compound metabolic process	GO:0006139				4	4	4	41.4
19.02139282	18.73015785	14.35631466	14.7969017	12.64060688	13.67672825	18.29893875	18.2519722	13.29160213	12.04914284	13.96569443	13.34595966	18.56510162	18.67669487	13.45750904	13.98983765	14.23818111	14.57565784					-1		proton motive force-driven ATP synthesis;proton transmembrane transport;response to chemical;response to cytokinin;response to endogenous stimulus;response to hormone;response to stimulus	ATP binding;proton-transporting ATP synthase activity, rotational mechanism	intracellular anatomical structure;chloroplast;chloroplast thylakoid;chloroplast thylakoid membrane;cytoplasm;intracellular membrane-bounded organelle;intracellular organelle;membrane;membrane-bounded organelle;organelle;organelle subcompartment;photosynthetic membrane;plastid;plastid thylakoid;plastid thylakoid membrane;proton-transporting ATP synthase complex, coupling factor F(o);thylakoid;thy…	ATP-synt_B	GO:0008150;GO:0009719;GO:0009725;GO:0009735;GO:0015986;GO:0042221;GO:0050896;GO:1902600	GO:0005524;GO:0046933	GO:0005575;GO:0005622;GO:0005737;GO:0009507;GO:0009534;GO:0009535;GO:0009536;GO:0009579;GO:0016020;GO:0031976;GO:0031984;GO:0034357;GO:0042651;GO:0043226;GO:0043227;GO:0043229;GO:0043231;GO:0045263;GO:0055035		ko00190,ko00195,ko01100,map00190,map00195,map01100	atpF_chloroplast	Nicotiana benthamiana		atpF_chloroplast	cellular_component	GO:0005575			biological_process	GO:0008150				14	14	14	57.6
11.49902248	16.63225746	11.20840645	10.46346664	10.18792629	10.55607224	15.25333023	16.26903534	12.12472534	12.94431686	9.841643333	9.274704933	18.29750824	19.10684395	9.198586464	10.94767857	10.32219601	9.622481346					-1		nucleobase-containing compound metabolic process;ATP biosynthetic process;ATP metabolic process;biosynthetic process;carbohydrate derivative biosynthetic process;carbohydrate derivative metabolic process;cellular biosynthetic process;cellular metabolic process;cellular process;energy coupled proton transport, down electrochemical gradient;establishment of localization;inorganic cation transmembra…	catalytic activity;active monoatomic ion transmembrane transporter activity;active transmembrane transporter activity;ATP hydrolysis activity;ATPase activity, coupled to transmembrane movement of ions, rotational mechanism;ATPase-coupled ion transmembrane transporter activity;ATPase-coupled monoatomic cation transmembrane transporter activity;ATPase-coupled transmembrane transporter activity;hydr…	intracellular anatomical structure;chloroplast;chloroplast thylakoid;chloroplast thylakoid membrane;chloroplast thylakoid membrane;cytoplasm;intracellular membrane-bounded organelle;intracellular organelle;membrane;membrane protein complex;membrane-bounded organelle;mitochondrial proton-transporting ATP synthase complex, coupling factor F(o);organelle;organelle subcompartment;photosynthetic membr…	ATP-synt_C	GO:0006139;GO:0006163;GO:0006164;GO:0006753;GO:0006754;GO:0006793;GO:0006796;GO:0006810;GO:0006811;GO:0006812;GO:0008150;GO:0008152;GO:0009058;GO:0009117;GO:0009123;GO:0009124;GO:0009126;GO:0009127;GO:0009141;GO:0009142;GO:0009144;GO:0009145;GO:0009150;GO:0009152;GO:0009156;GO:0009161;GO:0009165;GO:0009167;GO:0009168;GO:0009199;GO:0009201;GO:0009205;GO:0009206;GO:0009259;GO:0009260;GO:0009987;GO:…	GO:0003674;GO:0003824;GO:0005215;GO:0008289;GO:0008324;GO:0015075;GO:0015077;GO:0015078;GO:0015318;GO:0015399;GO:0015405;GO:0016462;GO:0016787;GO:0016817;GO:0016818;GO:0016887;GO:0017111;GO:0019829;GO:0022804;GO:0022853;GO:0022857;GO:0022890;GO:0042623;GO:0042625;GO:0042626;GO:0043492;GO:0044769;GO:0046933	GO:0000276;GO:0005575;GO:0005622;GO:0005737;GO:0005886;GO:0009507;GO:0009534;GO:0009535;GO:0009536;GO:0009579;GO:0016020;GO:0016469;GO:0031976;GO:0031984;GO:0032991;GO:0033177;GO:0034357;GO:0042651;GO:0043226;GO:0043227;GO:0043229;GO:0043231;GO:0045259;GO:0045263;GO:0055035;GO:0098796		ko00190,ko00195,ko01100,map00190,map00195,map01100	atpH_chloroplast	Nicotiana benthamiana		atpH_chloroplast	cellular_component	GO:0005575	molecular_function	GO:0003674	nucleobase-containing compound metabolic process	GO:0006139				4	4	4	49.4
11.43091393	12.13471889	10.34459496	10.65777874	11.71170425	10.98411083	10.76395226	10.88578892	10.51481915	11.281703	10.8266468	9.901392937	10.27331638	11.4868679	10.17137051	10.12944126	9.84313488	11.30971241					-1		protein quality control for misfolded or incompletely synthesized proteins	ATP-dependent peptidase activity;ATPase binding;serine-type endopeptidase activity	chloroplast stroma;cytoplasm;endopeptidase Clp complex;intracellular anatomical structure;intracellular membrane-bounded organelle;intracellular organelle;membrane-bounded organelle;organelle;plastid	CLP_protease	GO:0006515	GO:0004176;GO:0004252;GO:0051117	GO:0005575;GO:0005622;GO:0005737;GO:0009368;GO:0009536;GO:0009570;GO:0043226;GO:0043227;GO:0043229;GO:0043231		ko04112,ko04212,map04112,map04212	clpP_chloroplast	Nicotiana benthamiana		clpP_chloroplast	cellular_component	GO:0005575								1	1	1	7.7
14.31267071	11.18069077	10.14671421	11.33384132	10.54801178	10.13688087	11.97524357	11.78354836	11.41616821	10.69277668	10.58808041	9.550117493	14.20815849	14.26018429	11.09519863	10.70947552	9.120300293	12.03988838					-1		mitochondrial electron transport, NADH to ubiquinone	oxidoreductase activity, acting on NAD(P)H;NAD binding;quinone binding	chloroplast thylakoid membrane;mitochondrion	Complex1_49kDa	GO:0006120	GO:0016651;GO:0048038;GO:0051287	GO:0005739;GO:0009535		ko00190,ko01100,ko04714,ko04723,ko04932,ko05010,ko05012,ko05016,map00190,map01100,map04714,map04723,map04932,map05010,map05012,map05016	nad7_NADH_dehydrogenase_subunit_7_mitochondria	Nicotiana benthamiana		nad7_NADH_dehydrogenase_subunit_7_mitochondria	mitochondrion	GO:0005739								2	2	2	5.6
15.9895277	16.57859421	10.7493515	10.62160873	11.01258755	10.22959328	17.00875664	17.0414238	11.72307014	11.1572876	9.328190804	11.85369968	16.74884796	16.89059639	9.397771835	9.89828968	11.52199268	10.52597237					-1		phosphate-containing compound metabolic process	catalytic activity;hydrolase activity;hydrolase activity, acting on acid anhydrides;hydrolase activity, acting on acid anhydrides, in phosphorus-containing anhydrides;inorganic diphosphate phosphatase activity;inorganic diphosphate phosphatase activity;magnesium ion binding;pyrophosphatase activity	cytoplasm;cytosol;intracellular anatomical structure	Pyrophosphatase	GO:0006796	GO:0000287;GO:0003674;GO:0003824;GO:0004427;GO:0016462;GO:0016787;GO:0016817;GO:0016818	GO:0005575;GO:0005622;GO:0005737;GO:0005829	tr|A0A1S4C6E0|A0A1S4C6E0_TOBAC inorganic diphosphatase OS=Nicotiana tabacum OX=4097 GN=LOC107815546 PE=3 SV=1;tr|A0A5B6Z6B8|A0A5B6Z6B8_DAVIN inorganic diphosphatase OS=Davidia involucrata OX=16924 GN=Din_009246 PE=3 SV=1	ko00190,map00190	inorganic diphosphatase	Nicotiana benthamiana		Nbe.v1.1.chr10g42780.1;Nbe.v1.1.chr15g45930.1;Nbe.v1.1.chr17g00090.1	cellular_component	GO:0005575	molecular_function	GO:0003674			Niben101Scf03864g01015.1;Niben101Scf07036g03002.1;Niben101Scf38545g00002.1			14	14	2	32.2
13.86176586	12.69381142	10.55332375	10.9257431	11.37138367	10.17887974	13.79004288	11.33965778	11.26988602	10.77669334	9.138365746	10.34362221	14.31536198	13.8867445	10.47054005	9.594057083	10.68480396	10.44529343					-1		proton transmembrane transport	proton-transporting ATPase activity, rotational mechanism	proton-transporting two-sector ATPase complex, catalytic domain	vATP-synt_E	GO:1902600	GO:0046961	GO:0033178	tr|A0A1J6IUU2|A0A1J6IUU2_NICAT V-type proton atpase subunit e OS=Nicotiana attenuata OX=49451 GN=VATE_3 PE=3 SV=1	ko00190,ko01100,ko04145,ko04150,ko04721,ko04966,ko05110,ko05120,ko05323,map00190,map01100,map04145,map04150,map04721,map04966,map05110,map05120,map05323	V-type proton atpase subunit e	Nicotiana benthamiana		Nbe.v1.1.chr17g00200.1							Niben101Scf01817g02001.1			7	1	0	41.9
11.75729561	10.67449093	16.90982246	16.7639637	13.76414585	15.30527782	10.25868416	10.96121216	13.51852989	11.98687267	12.59497738	14.23593903	8.608291626	10.87022209	16.33851051	16.42642784	16.23474312	15.77079296							biological regulation;cellular process;cellular response to abscisic acid stimulus;cellular response to acid chemical;cellular response to alcohol;cellular response to chemical stimulus;cellular response to endogenous stimulus;cellular response to hormone stimulus;cellular response to lipid;cellular response to oxygen-containing compound;cellular response to stimulus;cytoskeleton organization;pos…	actin binding;structural constituent of cytoskeleton	bounding membrane of organelle;cell periphery;chloroplast;cytoplasm;cytoskeleton;intracellular anatomical structure;intracellular membrane-bounded organelle;intracellular non-membrane-bounded organelle;intracellular organelle;membrane;membrane-bounded organelle;non-membrane-bounded organelle;organelle;organelle membrane;plasma membrane;plastid;vacuolar membrane;vacuole	KIP1	GO:0001101;GO:0006950;GO:0006970;GO:0007010;GO:0008150;GO:0009628;GO:0009719;GO:0009725;GO:0009737;GO:0009787;GO:0009789;GO:0009966;GO:0009967;GO:0009987;GO:0010646;GO:0010647;GO:0023051;GO:0023056;GO:0032386;GO:0032870;GO:0032879;GO:0032880;GO:0033157;GO:0033993;GO:0042221;GO:0042306;GO:0046822;GO:0048518;GO:0048522;GO:0048583;GO:0048584;GO:0050789;GO:0050794;GO:0050896;GO:0051049;GO:0051223;GO:…	GO:0003779;GO:0005200	GO:0005575;GO:0005622;GO:0005737;GO:0005773;GO:0005774;GO:0005856;GO:0005886;GO:0009507;GO:0009536;GO:0016020;GO:0031090;GO:0043226;GO:0043227;GO:0043228;GO:0043229;GO:0043231;GO:0043232;GO:0071944;GO:0098588;GO:0098805	tr|A0A1U7V539|A0A1U7V539_NICSY myosin-11 OS=Nicotiana sylvestris OX=4096 GN=LOC104215246 PE=4 SV=1	-	myosin-11	Nicotiana benthamiana		Nbe.v1.1.chr17g00330.1	cellular_component	GO:0005575					Niben101Scf02069g02008.1			75	39	39	52.4
12.49527264	12.10154819	10.27970886	10.6977253	13.76580429	14.17547131	9.9613657	11.93561459	11.9334774	11.46207047	10.92191505	10.89640808	12.30003643	10.95810604	13.02035522	13.0187912	12.97403812	12.77396297					-1					-				tr|A0A314L2Z1|A0A314L2Z1_NICAT Uncharacterized protein OS=Nicotiana attenuata OX=49451 GN=A4A49_65582 PE=4 SV=1	-	Uncharacterized protein	Nicotiana benthamiana		Nbe.v1.1.chr17g00610.1							Niben101Scf13695g01008.1			2	2	2	19.1
11.04605579	11.42586613	11.38382149	10.74953842	10.48891258	12.0747509	11.06138611	11.39344692	11.91219234	10.62554932	10.0850687	12.89362431	11.01144218	11.31417084	9.573165894	10.58991623	8.92837429	10.67342949					-1				membrane	-			GO:0016020	tr|A0A314KJX1|A0A314KJX1_NICAT Uncharacterized protein OS=Nicotiana attenuata OX=49451 GN=A4A49_16530 PE=4 SV=1	-	Uncharacterized protein	Nicotiana benthamiana		Nbe.v1.1.chr17g00660.1	membrane	GO:0016020					Niben101Scf04160g02003.1			3	3	3	10.5
11.76139736	11.41325474	10.90241718	11.98726368	12.77774811	13.2532711	12.06455231	10.54935646	11.11264896	11.66325855	13.0320282	13.73745823	10.58764839	11.47054005	13.33203697	12.91316986	12.84830952	12.6559782					-1				chloroplast	-			GO:0009507	tr|A0A314KNH4|A0A314KNH4_NICAT Uncharacterized protein OS=Nicotiana attenuata OX=49451 GN=A4A49_15117 PE=4 SV=1	-	Uncharacterized protein	Nicotiana benthamiana		Nbe.v1.1.chr17g00880.1	chloroplast	GO:0009507					Niben101Scf00132g01002.1			2	2	2	14.9
11.75849533	11.95147228	10.85894394	10.63593292	9.897420883	9.537783623	10.13852501	11.62449074	12.22213173	10.86365128	13.00497532	10.43673897	11.53474617	10.89739704	12.79297352	12.64304447	9.758877754	9.275946617					-1		biological regulation;positive regulation of biological process;positive regulation of biosynthetic process;positive regulation of cellular biosynthetic process;positive regulation of cellular component biogenesis;positive regulation of cellular component organization;positive regulation of cellular metabolic process;positive regulation of cellular process;positive regulation of DNA-templated tra…	DNA binding;transcription coactivator activity;transcription coregulator activity;transcription regulator activity	intracellular anatomical structure;intracellular membrane-bounded organelle;intracellular organelle;membrane-bounded organelle;nucleus;organelle;protein-containing complex;transcription regulator complex	DEK_C,PC4	GO:0006355;GO:0006357;GO:0008150;GO:0009889;GO:0009891;GO:0009893;GO:0010468;GO:0010556;GO:0010557;GO:0010604;GO:0010628;GO:0019219;GO:0019222;GO:0031323;GO:0031325;GO:0031326;GO:0031328;GO:0031334;GO:0043254;GO:0044087;GO:0044089;GO:0045893;GO:0045935;GO:0045944;GO:0048518;GO:0048522;GO:0050789;GO:0050794;GO:0051128;GO:0051130;GO:0051252;GO:0051254;GO:0060255;GO:0060260;GO:0060261;GO:0065007;GO:…	GO:0003674;GO:0003677;GO:0003712;GO:0003713;GO:0140110	GO:0005575;GO:0005622;GO:0005634;GO:0005667;GO:0032991;GO:0043226;GO:0043227;GO:0043229;GO:0043231	tr|A0A314KM30|A0A314KM30_NICAT Rna polymerase ii transcriptional coactivator kelp OS=Nicotiana attenuata OX=49451 GN=KELP PE=3 SV=1	-	Rna polymerase ii transcriptional coactivator kelp	Nicotiana benthamiana		Nbe.v1.1.chr17g00890.1	cellular_component	GO:0005575	molecular_function	GO:0003674						4	4	4	41.7
12.0942688	12.75776672	11.59681988	10.7018261	9.548979759	10.45086765	12.1050806	12.20047092	10.98517418	11.35006046	10.03158951	11.15586281	11.93164444	11.27803135	11.32161045	10.19666767	10.43780041	9.0051651					-1		response to endoplasmic reticulum stress			Dev_Cell_Death	GO:0034976			tr|A0A2U8JGA1|A0A2U8JGA1_NICBE NRP1 OS=Nicotiana benthamiana OX=4100 GN=nrp1 PE=2 SV=1;tr|A0A314KSJ8|A0A314KSJ8_NICAT B2 protein OS=Nicotiana attenuata OX=49451 GN=B2_2 PE=4 SV=1	-	B2 protein;NRP1	Nicotiana benthamiana		Nbe.v1.1.chr10g42310.1;Nbe.v1.1.chr17g00920.1							Niben101Scf00132g02004.1			2	2	2	10.4
11.62108421	11.89801121	11.38096714	11.45835304	10.15484715	10.90856457	14.09943008	14.72675037	11.06115913	11.68121433	10.068223	9.934831619	14.20319462	14.03419685	10.63190174	10.05869675	10.85061932	10.02698421					-1		catabolic process;cellular catabolic process;cellular metabolic process;cellular process;cellular response to stimulus;cellular response to stress;chaperone cofactor-dependent protein refolding;endoplasmic reticulum unfolded protein response;ERAD pathway;macromolecule catabolic process;macromolecule metabolic process;metabolic process;modification-dependent macromolecule catabolic process;modific…	ATP binding;ATP hydrolysis activity;ATP-dependent protein folding chaperone;heat shock protein binding	bounding membrane of organelle;cell junction;cell periphery;cell wall;cell-cell junction;chloroplast;cytoplasm;cytosol;endomembrane system;endoplasmic reticulum;endoplasmic reticulum chaperone complex;endoplasmic reticulum lumen;external encapsulating structure;Golgi apparatus;intracellular anatomical structure;intracellular membrane-bounded organelle;intracellular non-membrane-bounded organelle;…	HSP70	GO:0006457;GO:0006508;GO:0006511;GO:0006950;GO:0008150;GO:0008152;GO:0009056;GO:0009057;GO:0009719;GO:0009725;GO:0009735;GO:0009987;GO:0010038;GO:0010243;GO:0010498;GO:0019538;GO:0019941;GO:0030163;GO:0030968;GO:0033554;GO:0034976;GO:0036503;GO:0042026;GO:0042221;GO:0043161;GO:0043170;GO:0043632;GO:0044237;GO:0044238;GO:0044248;GO:0044257;GO:0044267;GO:0046686;GO:0050896;GO:0051085;GO:0051603;GO:…	GO:0005524;GO:0016887;GO:0031072;GO:0140662	GO:0005575;GO:0005618;GO:0005622;GO:0005634;GO:0005654;GO:0005730;GO:0005737;GO:0005773;GO:0005774;GO:0005783;GO:0005788;GO:0005794;GO:0005829;GO:0005886;GO:0005911;GO:0009506;GO:0009507;GO:0009536;GO:0012505;GO:0016020;GO:0016592;GO:0030054;GO:0030312;GO:0031090;GO:0031974;GO:0031981;GO:0032991;GO:0034663;GO:0043226;GO:0043227;GO:0043228;GO:0043229;GO:0043231;GO:0043232;GO:0043233;GO:0055044;GO:…	sp|Q03686|BIP8_TOBAC Luminal-binding protein 8 (Fragment) OS=Nicotiana tabacum OX=4097 GN=BIP8 PE=2 SV=1;tr|A0A1S4B881|A0A1S4B881_TOBAC luminal-binding protein OS=Nicotiana tabacum OX=4097 GN=LOC107805460 PE=3 SV=1;tr|A0A5N6R395|A0A5N6R395_9ROSI Uncharacterized protein OS=Carpinus fangiana OX=176857 GN=FH972_011962 PE=4 SV=1	ko03060,ko04141,ko04918,ko05020,map03060,map04141,map04918,map05020	luminal-binding protein;Luminal-binding protein 8 (Fragment);Uncharacterized protein	Nicotiana benthamiana		Nbe.v1.1.chr01g06270.1;Nbe.v1.1.chr07g16910.1;Nbe.v1.1.chr14g10560.1;Nbe.v1.1.chr17g01120.1	cellular_component	GO:0005575					Niben101Scf04126g01011.1;Niben101Scf14394g01020.1			29	4	2	47
11.1135149	11.51818085	9.243832588	11.42079353	10.0061779	10.8124752	11.81637478	12.22612572	11.07881641	10.67167377	10.17429543	10.34967041	11.68839931	11.81805897	12.14787102	10.12218952	11.67313194	9.958856583					-1		anatomical structure development;anatomical structure maturation;anatomical structure morphogenesis;cell development;cell differentiation;cell growth;cell maturation;cell morphogenesis;cell tip growth;cellular anatomical entity morphogenesis;cellular component organization;cellular component organization or biogenesis;cellular developmental process;cellular process;developmental cell growth;devel…		cytoplasm;cytoplasmic vesicle;cytosol;early endosome;endomembrane system;endosome;Golgi apparatus;Golgi apparatus subcompartment;intracellular anatomical structure;intracellular membrane-bounded organelle;intracellular organelle;intracellular vesicle;membrane-bounded organelle;organelle;organelle subcompartment;trans-Golgi network;vesicle	TOM20_plant	GO:0000902;GO:0006810;GO:0006887;GO:0007275;GO:0008150;GO:0009653;GO:0009826;GO:0009888;GO:0009932;GO:0009987;GO:0010015;GO:0010053;GO:0010054;GO:0016043;GO:0016049;GO:0016192;GO:0021700;GO:0022622;GO:0030154;GO:0032501;GO:0032502;GO:0032940;GO:0032989;GO:0040007;GO:0046903;GO:0048364;GO:0048468;GO:0048469;GO:0048588;GO:0048589;GO:0048731;GO:0048764;GO:0048765;GO:0048767;GO:0048768;GO:0048856;GO:…		GO:0005575;GO:0005622;GO:0005737;GO:0005768;GO:0005769;GO:0005794;GO:0005802;GO:0005829;GO:0012505;GO:0031410;GO:0031982;GO:0031984;GO:0043226;GO:0043227;GO:0043229;GO:0043231;GO:0097708;GO:0098791	tr|A0A1U7VCC9|A0A1U7VCC9_NICSY uncharacterized protein LOC104214638 OS=Nicotiana sylvestris OX=4096 GN=LOC104214638 PE=4 SV=1	-	uncharacterized protein LOC104214638	Nicotiana benthamiana		Nbe.v1.1.chr17g01560.1	cellular_component	GO:0005575					Niben101Scf08652g00014.1			3	1	1	7.4
11.59185219	12.52074432	15.84092522	16.30992126	10.21870041	13.23744869	12.77654076	10.4262476	11.58798599	10.97282982	10.69740486	10.05419064	11.1698246	11.28645992	14.84832954	14.95101166	15.39630413	15.34737873					-1		cellular metabolic process;cellular process;dephosphorylation;metabolic process;phosphate-containing compound metabolic process;phosphorus metabolic process	catalytic activity;acid phosphatase activity;hydrolase activity;hydrolase activity, acting on ester bonds;metal ion binding;metal ion binding;phosphatase activity;phosphoric ester hydrolase activity	extracellular region	Metallophos,Metallophos_C,Pur_ac_phosph_N	GO:0006793;GO:0006796;GO:0008150;GO:0008152;GO:0009987;GO:0016311;GO:0044237	GO:0003674;GO:0003824;GO:0003993;GO:0016787;GO:0016788;GO:0016791;GO:0042578;GO:0046872	GO:0005576	tr|A0A1S3WZJ1|A0A1S3WZJ1_TOBAC Purple acid phosphatase OS=Nicotiana tabacum OX=4097 GN=LOC107759506 PE=3 SV=1;tr|A0A1U7WIB4|A0A1U7WIB4_NICSY Purple acid phosphatase OS=Nicotiana sylvestris OX=4096 GN=LOC104224441 PE=3 SV=1;tr|A0A1U7WLZ7|A0A1U7WLZ7_NICSY Purple acid phosphatase OS=Nicotiana sylvestris OX=4096 GN=LOC104225223 PE=3 SV=1	-	Purple acid phosphatase	Nicotiana benthamiana		Nbe.v1.1.chr07g29050.1;Nbe.v1.1.chr10g42600.1;Nbe.v1.1.chr13g04710.1;Nbe.v1.1.chr17g01740.1	extracellular region	GO:0005576	molecular_function	GO:0003674			Niben101Scf01435g01001.1;Niben101Scf01830g01023.1;Niben101Scf03184g02002.1;Niben101Scf14771g01015.1			12	12	11	25.4
11.53235149	11.93743324	10.85014534	10.11170197	10.95198345	10.37556839	11.63394547	10.70186615	10.49707127	11.51381207	9.054966927	13.00228786	10.60941792	12.11771488	10.42050838	10.56395245	9.911454201	9.785129547					-1		carbohydrate metabolic process;cell communication;cellular process	catalytic activity;beta-glucosidase activity;binding;carbohydrate binding;glucan endo-1,3-beta-D-glucosidase activity;glucosidase activity;hydrolase activity;hydrolase activity, acting on glycosyl bonds;hydrolase activity, hydrolyzing O-glycosyl compounds;hydrolase activity, hydrolyzing O-glycosyl compounds;polysaccharide binding	cell periphery;cell wall;external encapsulating structure;membrane;plant-type cell wall;plasma membrane	Glyco_hydro_17	GO:0005975;GO:0007154;GO:0008150;GO:0009987	GO:0003674;GO:0003824;GO:0004553;GO:0005488;GO:0008422;GO:0015926;GO:0016787;GO:0016798;GO:0030246;GO:0030247;GO:0042973	GO:0005575;GO:0005618;GO:0005886;GO:0009505;GO:0016020;GO:0030312;GO:0071944	tr|A0A314LEZ1|A0A314LEZ1_NICAT Glucan endo-1,3-beta-glucosidase 11 OS=Nicotiana attenuata OX=49451 GN=A4A49_14389 PE=3 SV=1	-	Glucan endo-1,3-beta-glucosidase 11	Nicotiana benthamiana		Nbe.v1.1.chr17g01850.1	cellular_component	GO:0005575	molecular_function	GO:0003674	cell communication	GO:0007154				3	3	3	9.6
15.71303749	15.19152164	14.32649994	14.15434361	9.77494812	13.4178524	10.19348717	11.77840233	10.9016161	11.87630177	13.60825443	14.03711796	15.24492168	15.13177681	9.64037323	15.44524097	14.95773697	15.02466393					-1		cellular component organization;cellular component organization or biogenesis;cellular process;endomembrane system organization;endoplasmic reticulum organization;endoplasmic reticulum tubular network organization;organelle organization		cell junction;cell periphery;cell-cell junction;cytoplasm;cytoplasmic side of endoplasmic reticulum membrane;cytoplasmic side of membrane;endomembrane system;endoplasmic reticulum;endoplasmic reticulum membrane;endoplasmic reticulum subcompartment;endoplasmic reticulum tubular network;Golgi apparatus;intracellular anatomical structure;intracellular membrane-bounded organelle;intracellular organel…	Reticulon	GO:0006996;GO:0007029;GO:0008150;GO:0009987;GO:0010256;GO:0016043;GO:0071786;GO:0071840		GO:0005575;GO:0005622;GO:0005737;GO:0005773;GO:0005783;GO:0005789;GO:0005794;GO:0005886;GO:0005911;GO:0009506;GO:0012505;GO:0016020;GO:0016021;GO:0030054;GO:0031984;GO:0042175;GO:0043226;GO:0043227;GO:0043229;GO:0043231;GO:0055044;GO:0071782;GO:0071944;GO:0098552;GO:0098554;GO:0098562;GO:0098827	tr|A0A1S4CRU9|A0A1S4CRU9_TOBAC Reticulon-like protein OS=Nicotiana tabacum OX=4097 GN=LOC107821893 PE=4 SV=1	ko05010,map05010	Reticulon-like protein	Nicotiana benthamiana		Nbe.v1.1.chr17g02040.1	cellular_component	GO:0005575					Niben101Scf13394g00012.1			6	5	4	21.3
12.21144581	12.428195	11.43859291	10.7740984	10.53616428	10.35279942	10.90967655	11.38585091	11.8031702	11.28392029	9.155160904	9.34996891	11.29926014	11.0966568	11.51789379	10.9153862	9.062016487	10.32719994					-1		anatomical structure development;cell cycle;cell cycle process;cellular component assembly;cellular component biogenesis;cellular component organization;cellular component organization or biogenesis;cellular metabolic process;cellular process;cellular response to stimulus;cellular response to stress;chiasma assembly;chromosome organization;chromosome organization involved in meiotic cell cycle;ch…	nucleic acid binding;ATP binding;ATP hydrolysis activity;ATP-dependent activity, acting on DNA;binding;catalytic activity;catalytic activity, acting on DNA;DNA binding;DNA endonuclease activity;DNA endonuclease activity, producing 3'-phosphomonoesters;DNA nuclease activity;DNA topoisomerase activity;DNA topoisomerase type II (double strand cut, ATP-hydrolyzing) activity;endonuclease activity;endo…	chromosome;intracellular anatomical structure;intracellular membrane-bounded organelle;intracellular non-membrane-bounded organelle;intracellular organelle;intracellular organelle lumen;membrane-bounded organelle;membrane-enclosed lumen;non-membrane-bounded organelle;nuclear chromosome;nuclear lumen;nucleus;organelle;organelle lumen	TP6A_N	GO:0000280;GO:0000706;GO:0000729;GO:0003006;GO:0006139;GO:0006259;GO:0006281;GO:0006302;GO:0006310;GO:0006950;GO:0006974;GO:0006996;GO:0007049;GO:0007059;GO:0007127;GO:0007129;GO:0007131;GO:0007275;GO:0008150;GO:0008152;GO:0009553;GO:0009555;GO:0009791;GO:0009987;GO:0010154;GO:0016043;GO:0022402;GO:0022414;GO:0022607;GO:0032501;GO:0032502;GO:0033554;GO:0035825;GO:0042138;GO:0043170;GO:0044085;GO:…	GO:0003674;GO:0003676;GO:0003677;GO:0003824;GO:0003916;GO:0003918;GO:0004518;GO:0004519;GO:0004520;GO:0004536;GO:0005488;GO:0005524;GO:0008094;GO:0016462;GO:0016787;GO:0016788;GO:0016817;GO:0016818;GO:0016853;GO:0016887;GO:0016889;GO:0016894;GO:0017111;GO:0042623;GO:0046872;GO:0061505;GO:0097159;GO:0140097;GO:1901363	GO:0000228;GO:0005575;GO:0005622;GO:0005634;GO:0005694;GO:0031974;GO:0031981;GO:0043226;GO:0043227;GO:0043228;GO:0043229;GO:0043231;GO:0043232;GO:0043233;GO:0070013	tr|A0A1U7W2H9|A0A1U7W2H9_NICSY meiotic recombination protein SPO11-2 isoform X4 OS=Nicotiana sylvestris OX=4096 GN=LOC104219790 PE=3 SV=1	ko04113,map04113	meiotic recombination protein SPO11-2 isoform X4	Nicotiana benthamiana		Nbe.v1.1.chr17g02210.1			molecular_function	GO:0003674			Niben101Scf09458g00012.1			1	1	1	3.1
11.34150124	12.55056381	11.55603695	10.30646324	10.10349369	10.912817	12.4034977	11.09939671	11.78955173	11.51654434	11.50334644	10.51107788	11.80931377	11.38028717	9.519696236	11.26340008	9.019468307	10.60363102					-1		amide transport;anatomical structure development;cellular component organization;cellular component organization or biogenesis;cellular localization;cellular macromolecule localization;cellular process;developmental process;endoplasmic reticulum to Golgi vesicle-mediated transport;establishment of localization;establishment of localization in cell;establishment of protein localization;Golgi vesic…	transporter activity	bounding membrane of organelle;coated vesicle;coated vesicle membrane;COPII-coated ER to Golgi transport vesicle;cytoplasm;cytoplasmic vesicle;cytoplasmic vesicle membrane;cytosol;endomembrane system;endoplasmic reticulum;ER to Golgi transport vesicle membrane;Golgi apparatus;Golgi apparatus subcompartment;Golgi membrane;Golgi stack;Golgi-associated vesicle;Golgi-associated vesicle membrane;intra…	Uso1_p115_C,Uso1_p115_head	GO:0006810;GO:0006886;GO:0006888;GO:0007275;GO:0008104;GO:0008150;GO:0009791;GO:0009987;GO:0015031;GO:0015833;GO:0016043;GO:0016192;GO:0022406;GO:0032501;GO:0032502;GO:0032527;GO:0033036;GO:0034613;GO:0042886;GO:0045056;GO:0045184;GO:0046907;GO:0048193;GO:0048211;GO:0048278;GO:0048280;GO:0048856;GO:0051179;GO:0051234;GO:0051640;GO:0051641;GO:0051649;GO:0061024;GO:0061025;GO:0070727;GO:0071705;GO:…	GO:0003674;GO:0005215	GO:0000139;GO:0005575;GO:0005622;GO:0005737;GO:0005783;GO:0005794;GO:0005795;GO:0005798;GO:0005829;GO:0012505;GO:0012506;GO:0012507;GO:0016020;GO:0030133;GO:0030134;GO:0030135;GO:0030658;GO:0030659;GO:0030660;GO:0030662;GO:0031090;GO:0031410;GO:0031982;GO:0031984;GO:0043226;GO:0043227;GO:0043229;GO:0043231;GO:0097708;GO:0098588;GO:0098791;GO:0098805	tr|A0A1U7V4Z0|A0A1U7V4Z0_NICSY golgin candidate 6 OS=Nicotiana sylvestris OX=4096 GN=LOC104215205 PE=4 SV=1	-	golgin candidate 6	Nicotiana benthamiana		Nbe.v1.1.chr17g02440.1	cellular_component	GO:0005575	molecular_function	GO:0003674	transport	GO:0006810	Niben101Scf00254g05005.1			10	2	2	14.9
12.28110123	12.03656769	11.09347534	9.829986572	10.29016209	10.30233383	10.93669796	10.93924809	11.60513687	11.83996964	9.619316101	9.928901672	10.29581642	11.48679638	9.787888527	10.79590797	10.1032095	10.76752281					-1		establishment of localization;fluid transport;localization;monoatomic ion transmembrane transport;monoatomic ion transport;response to water deprivation;transmembrane transport;transport;water transport	channel activity;inorganic molecular entity transmembrane transporter activity;passive transmembrane transporter activity;transmembrane transporter activity;transporter activity;water channel activity;water transmembrane transporter activity	cell periphery;membrane;plasma membrane;plasmodesma;vacuole	MIP	GO:0006810;GO:0006811;GO:0006833;GO:0008150;GO:0009414;GO:0034220;GO:0042044;GO:0051179;GO:0051234;GO:0055085	GO:0003674;GO:0005215;GO:0005372;GO:0015250;GO:0015267;GO:0015318;GO:0022803;GO:0022838;GO:0022857	GO:0005575;GO:0005773;GO:0005886;GO:0005887;GO:0009506;GO:0016020;GO:0016021;GO:0071944	tr|O09223|O09223_9SOLA Water channel protein OS=Nicotiana excelsior OX=61185 PE=2 SV=1	-	Water channel protein	Nicotiana benthamiana		Nbe.v1.1.chr17g02760.1	cellular_component	GO:0005575	molecular_function	GO:0003674	transport	GO:0006810	Niben101Scf02576g00011.1			4	1	1	13.6
11.91115952	11.44350433	16.27000237	16.14712524	13.03831863	14.32488346	10.84854984	11.85949326	13.60339451	12.5379467	12.44379807	13.6179266	10.36817932	10.78047943	17.17064857	17.36230278	16.44328308	16.10386086					-1		DNA-templated transcription	chromatin binding;ligase activity		BAH,DUF3527,TFIIS_M	GO:0006351	GO:0003682;GO:0016874		tr|A0A1S3XNU0|A0A1S3XNU0_TOBAC uncharacterized protein LOC107767192 isoform X3 OS=Nicotiana tabacum OX=4097 GN=LOC107767192 PE=4 SV=1;tr|A0A1U7XXN5|A0A1U7XXN5_NICSY uncharacterized protein LOC104242341 isoform X1 OS=Nicotiana sylvestris OX=4096 GN=LOC104242341 PE=4 SV=1	-	uncharacterized protein LOC104242341 isoform X1;uncharacterized protein LOC107767192 isoform X3	Nicotiana benthamiana		Nbe.v1.1.chr13g35270.1;Nbe.v1.1.chr17g02890.1			chromatin binding	GO:0003682			Niben101Scf03422g04023.1;Niben101Scf06369g05024.1			25	25	7	36.7
14.50214767	13.70011425	11.35098457	11.13313389	11.48595524	10.37129211	14.42121029	14.48538876	11.99407673	11.97544003	9.457083702	13.06575298	14.49166489	14.28084278	10.60333061	11.36875343	12.52446842	10.31725025					-1		glutathione biosynthetic process	ATP binding;glutamate-cysteine ligase activity	chloroplast	GCS2	GO:0006750	GO:0004357;GO:0005524	GO:0009507	sp|Q1W2L8|GSH1_TOBAC Glutamate--cysteine ligase, chloroplastic OS=Nicotiana tabacum OX=4097 GN=GSH1 PE=2 SV=2;"tr|A0A314L564|A0A314L564_NICAT Glutamate--cysteine ligase, chloroplastic OS=Nicotiana attenuata OX=49451 GN=GSH1 PE=3 SV=1"	ko00270,ko00480,ko01100,map00270,map00480,map01100	Glutamate--cysteine ligase, chloroplastic	Nicotiana benthamiana		Nbe.v1.1.chr10g36800.1;Nbe.v1.1.chr17g02970.1	chloroplast	GO:0009507					Niben101Scf05417g03027.1;Niben101Scf06091g04004.1			7	7	7	14.7
12.5779171	12.67904758	9.878655434	10.90473938	11.12480164	10.74776363	12.21349239	11.59376335	11.95044422	12.03510666	10.12373066	10.00024509	11.98302937	12.24144268	10.66411781	12.1873827	11.22010994	10.9943924					-1		establishment of localization;localization;transport;vesicle-mediated transport	ubiquitin binding	cytoplasm;cytosol;endoplasmic reticulum;intracellular anatomical structure;intracellular membrane-bounded organelle;intracellular organelle;membrane-bounded organelle;nucleus;organelle	UBA_4,UBX	GO:0006810;GO:0008150;GO:0016192;GO:0051179;GO:0051234	GO:0043130	GO:0005575;GO:0005622;GO:0005634;GO:0005737;GO:0005783;GO:0005829;GO:0043226;GO:0043227;GO:0043229;GO:0043231	tr|A0A1J6KG92|A0A1J6KG92_NICAT Plant ubx domain-containing protein 8 OS=Nicotiana attenuata OX=49451 GN=PUX8 PE=4 SV=1	-	Plant ubx domain-containing protein 8	Nicotiana benthamiana		Nbe.v1.1.chr17g03540.1	cellular_component	GO:0005575			transport	GO:0006810	Niben101Scf07391g01020.1			7	7	4	18.4
13.80513954	13.4161377	11.56727314	10.63403893	10.42063332	10.66349983	14.39070606	14.46435452	10.54193687	11.45716095	11.93478107	9.721551895	14.19221592	14.08364582	9.406711578	10.85346603	10.01043034	9.733261108					-1		dTDP-rhamnose biosynthetic process;extracellular polysaccharide biosynthetic process;S-adenosylmethionine biosynthetic process;UDP-rhamnose biosynthetic process	dTDP-4-dehydrorhamnose 3,5-epimerase activity;dTDP-4-dehydrorhamnose reductase activity;methionine adenosyltransferase regulator activity	cytosol;methionine adenosyltransferase complex	RmlD_sub_bind	GO:0006556;GO:0010253;GO:0019305;GO:0045226	GO:0008830;GO:0008831;GO:0048270	GO:0005829;GO:0048269	tr|A0A1J6IBZ8|A0A1J6IBZ8_NICAT Bifunctional dtdp-4-dehydrorhamnose 3,5-epimerasedtdp-4-dehydrorhamnose reductase OS=Nicotiana attenuata OX=49451 GN=NRS PE=4 SV=1;"tr|A0A1S3WZ56|A0A1S3WZ56_TOBAC bifunctional dTDP-4-dehydrorhamnose 3,5-epimerase/dTDP-4-dehydrorhamnose reductase OS=Nicotiana tabacum OX=4097 GN=LOC107759475 PE=4 SV=1"	ko00520,ko00523,ko01130,map00520,map00523,map01130	bifunctional dTDP-4-dehydrorhamnose 3,5-epimerase/dTDP-4-dehydrorhamnose reductase;"Bifunctional dtdp-4-dehydrorhamnose 3,5-epimerasedtdp-4-dehydrorhamnose reductase"	Nicotiana benthamiana		Nbe.v1.1.chr10g38090.1;Nbe.v1.1.chr17g03800.1							Niben101Scf10595g00008.1;Niben101Scf16022g04004.1			9	9	9	38.3
11.62050247	12.02524281	9.982213974	9.540740013	11.07354259	11.03327751	10.02632999	10.16065025	11.8120966	11.5707159	11.11595249	10.65077972	11.23436737	11.69988251	10.92341805	10.81953621	8.595763206	9.975322723					-1		generation of precursor metabolites and energy;cellular metabolic process;cellular process;electron transport chain;metabolic process;photosynthesis;photosynthesis, light reaction;photosynthetic electron transport chain;photosynthetic electron transport in photosystem I;photosynthetic electron transport in photosystem I	catalytic activity;binding;identical protein binding;oxidoreductase activity;oxidoreductase activity, acting on iron-sulfur proteins as donors;oxidoreductase activity, acting on iron-sulfur proteins as donors;protein binding;protein domain specific binding	chloroplast;chloroplast thylakoid;chloroplast thylakoid membrane;cytoplasm;intracellular anatomical structure;intracellular membrane-bounded organelle;intracellular organelle;membrane;membrane-bounded organelle;organelle;organelle subcompartment;photosynthetic membrane;plastid;plastid thylakoid;plastid thylakoid membrane;thylakoid;thylakoid membrane	-	GO:0006091;GO:0008150;GO:0008152;GO:0009767;GO:0009773;GO:0009987;GO:0015979;GO:0019684;GO:0022900;GO:0044237	GO:0003674;GO:0003824;GO:0005488;GO:0005515;GO:0016491;GO:0016730;GO:0019904;GO:0042802	GO:0005575;GO:0005622;GO:0005737;GO:0009507;GO:0009534;GO:0009535;GO:0009536;GO:0009579;GO:0016020;GO:0031976;GO:0031984;GO:0034357;GO:0042651;GO:0043226;GO:0043227;GO:0043229;GO:0043231;GO:0055035	tr|A0A314L8E0|A0A314L8E0_NICAT Pgr5-like protein 1a, chloroplastic OS=Nicotiana attenuata OX=49451 GN=PGRL1A PE=4 SV=1	-	Pgr5-like protein 1a, chloroplastic	Nicotiana benthamiana		Nbe.v1.1.chr17g03950.1	cellular_component	GO:0005575	molecular_function	GO:0003674	generation of precursor metabolites and energy	GO:0006091	Niben101Scf16022g00011.1			7	1	1	22.7
10.92332363	12.15033436	10.28627491	10.0450182	10.62861538	10.71018505	12.61180878	11.56232071	10.45822906	11.61940861	9.348087311	12.01793098	11.46118069	12.85159302	9.66215229	10.45683002	10.51991463	10.00934696					-1					-				tr|A0A1J6IP91|A0A1J6IP91_NICAT Uncharacterized protein OS=Nicotiana attenuata OX=49451 GN=A4A49_27056 PE=4 SV=1	-	Uncharacterized protein	Nicotiana benthamiana		Nbe.v1.1.chr10g38320.1;Nbe.v1.1.chr17g04000.1							Niben101Scf00490g00003.1;Niben101Scf06912g00006.1			3	3	3	5.1
11.47693539	11.23786354	11.86839771	9.038651466	10.10859871	10.72019577	12.68071556	10.28940868	11.72725391	9.691523552	11.51608276	11.53011322	11.94228554	11.90570641	11.67054844	11.05657578	12.25026894	12.05263615					-1		proteolysis	serine-type endopeptidase activity		Inhibitor_I9,PA,Peptidase_S8	GO:0006508	GO:0004252		tr|A0A1J6I4U8|A0A1J6I4U8_NICAT Subtilisin-like protease sbt1.7 OS=Nicotiana attenuata OX=49451 GN=SBT1.7_4 PE=3 SV=1;tr|A0A1J6IWL1|A0A1J6IWL1_NICAT Subtilisin-like protease sbt1.2 OS=Nicotiana attenuata OX=49451 GN=SBT1.2_0 PE=3 SV=1;tr|A0A1U7VKU5|A0A1U7VKU5_NICSY subtilisin-like protease SDD1 OS=Nicotiana sylvestris OX=4096 GN=LOC104214935 PE=3 SV=1;tr|A0A1U7X2J5|A0A1U7X2J5_NICSY subtilisin-like…	-	SBT6;subtilisin-like protease;Subtilisin-like protease sbt1.2;Subtilisin-like protease sbt1.7;subtilisin-like protease SDD1	Nicotiana benthamiana		Nbe.v1.1.chr10g38260.1;Nbe.v1.1.chr10g38270.1;Nbe.v1.1.chr17g04030.1;Nbe.v1.1.chr17g04040.1;Nbe.v1.1.chr17g04050.1;Nbe.v1.1.chr17g04060.1;Nbe.v1.1.chr17g04070.1										10	10	8	28.4
11.62406349	12.53254032	10.96998787	10.4415226	10.37982845	9.515317917	11.93739128	10.98533058	10.59882832	13.13478756	10.56123638	13.37164021	12.21576881	10.98482895	10.71915054	9.293464661	10.6714077	8.964295387					-1		defense response;response to other organism	ATP binding;protein kinase activity	cell periphery;membrane;plasma membrane	LRRNT_2,LRR_1,LRR_4,LRR_6,LRR_8,Pkinase,Pkinase_Tyr;"LRRNT_2,LRR_1,LRR_8,Pkinase"	GO:0006952;GO:0051707	GO:0004672;GO:0005524	GO:0005575;GO:0005886;GO:0016020;GO:0071944	tr|A0A1J6IL80|A0A1J6IL80_NICAT Lrr receptor-like serinethreonine-protein kinase rpk2 OS=Nicotiana attenuata OX=49451 GN=RPK2_2 PE=3 SV=1;tr|A0A1S4C0H1|A0A1S4C0H1_TOBAC probable LRR receptor-like serine/threonine-protein kinase At1g12460 OS=Nicotiana tabacum OX=4097 GN=LOC107813856 PE=4 SV=1;tr|A0A1U7Y846|A0A1U7Y846_NICSY LRR receptor-like serine/threonine-protein kinase RPK2 isoform X1 OS=Nicotia…	-;"ko04010,ko04064,ko04620,ko04621,ko04624,ko04722,ko05133,ko05140,ko05142,ko05145,ko05152,ko05162,ko05164,map04010,map04064,map04620,map04621,map04624,map04722,map05133,map05140,map05142,map05145,map05152,map05162,map05164"	LRR receptor-like serine/threonine-protein kinase RPK2 isoform X1;Lrr receptor-like serinethreonine-protein kinase rpk2;probable LRR receptor-like serine/threonine-protein kinase At1g12460	Nicotiana benthamiana		Nbe.v1.1.chr04g27760.1;Nbe.v1.1.chr16g46070.1;Nbe.v1.1.chr17g04200.1	cellular_component;plasma membrane	GO:0005575;GO:0005886					Niben101Scf03971g02016.1;Niben101Scf04400g04011.1;Niben101Scf05977g01008.1			5	2	2	6.2
12.70570374	11.57207966	9.773262978	11.60576057	11.1423378	8.627764702	9.923055649	12.28629684	10.61965179	10.82353401	10.32484818	11.42215633	10.68568707	11.30088806	10.17304707	10.21240044	10.1184082	10.18356419					-1		proteolysis	ATP binding;binding;enzyme binding;kinase binding;peptidase activity;protein binding;protein histidine kinase binding;protein kinase binding	chloroplast;chloroplast envelope;chloroplast stroma;cytoplasm;intracellular anatomical structure;intracellular membrane-bounded organelle;intracellular organelle;membrane-bounded organelle;organelle;organelle envelope;plastid;plastid envelope;plastid stroma	Clp_N	GO:0006508	GO:0003674;GO:0005488;GO:0005515;GO:0005524;GO:0008233;GO:0019899;GO:0019900;GO:0019901;GO:0043424	GO:0005575;GO:0005622;GO:0005737;GO:0009507;GO:0009526;GO:0009532;GO:0009536;GO:0009570;GO:0009941;GO:0031967;GO:0043226;GO:0043227;GO:0043229;GO:0043231	tr|A0A1S3Z496|A0A1S3Z496_TOBAC ATP-dependent Clp protease ATP-binding subunit CLPT2, chloroplastic-like OS=Nicotiana tabacum OX=4097 GN=LOC107782636 PE=4 SV=1	-	ATP-dependent Clp protease ATP-binding subunit CLPT2, chloroplastic-like	Nicotiana benthamiana		Nbe.v1.1.chr17g04350.1	cellular_component	GO:0005575	molecular_function	GO:0003674			Niben101Scf02652g01029.1			5	1	1	22.6
13.64554596	13.33971119	11.44828796	10.39407253	9.774688721	9.354478836	16.55569839	14.5337553	11.16886234	11.58423328	9.999154091	11.05338287	15.29429722	13.96731663	10.9227972	10.68294144	10.15911484	10.22194958					-1		chaperone cofactor-dependent protein refolding;response to cadmium ion;response to chemical;response to metal ion;response to stimulus	Hsp70 protein binding;protein dimerization activity	cytoplasm;cytosol;histone deacetylase complex;intracellular anatomical structure	TPR_8	GO:0008150;GO:0010038;GO:0042221;GO:0046686;GO:0050896;GO:0051085	GO:0030544;GO:0046983	GO:0000118;GO:0005575;GO:0005622;GO:0005737;GO:0005829	tr|A0A314KMD8|A0A314KMD8_NICAT Fam10 family protein OS=Nicotiana attenuata OX=49451 GN=A4A49_56894 PE=4 SV=1	-	Fam10 family protein	Nicotiana benthamiana		Nbe.v1.1.chr17g04640.1	cellular_component	GO:0005575			biological_process	GO:0008150	Niben101Scf14036g00004.1	+	OOPS_XL_OOPS_NOXL	19	19	3	44
11.57779312	11.81484509	9.171702385	10.07196999	10.71638107	10.04667377	13.03540039	11.4273653	10.54324245	12.63351536	10.60209942	10.3134737	10.2536068	11.35890484	11.62296486	10.96977425	10.38995552	9.73902607					-1				chloroplast stroma	-			GO:0009570	tr|A0A1S4BHC7|A0A1S4BHC7_TOBAC uncharacterized protein LOC107808286 OS=Nicotiana tabacum OX=4097 GN=LOC107808286 PE=4 SV=1	-	uncharacterized protein LOC107808286	Nicotiana benthamiana		Nbe.v1.1.chr17g04660.1							Niben101Scf08178g00010.1			7	2	2	36.2
11.24332619	11.68573761	11.52788067	11.28995895	12.37389851	9.362262726	12.26112556	11.18393993	11.63501644	11.84375572	11.72259426	11.97477341	12.42757511	12.10885143	13.30221081	13.86011696	13.03059769	13.00337696					-1		response to abscisic acid;response to acid chemical;response to alcohol;response to chemical;response to endogenous stimulus;response to hormone;response to lipid;response to oxygen-containing compound;response to stimulus	calmodulin binding	cell periphery;chloroplast;chloroplast envelope;cytoplasm;cytoskeleton;cytosol;intracellular anatomical structure;intracellular membrane-bounded organelle;intracellular non-membrane-bounded organelle;intracellular organelle;membrane;membrane-bounded organelle;microtubule associated complex;microtubule cytoskeleton;non-membrane-bounded organelle;nucleus;organelle;organelle envelope;plasma membrane…	DUF4005,IQ	GO:0001101;GO:0008150;GO:0009719;GO:0009725;GO:0009737;GO:0033993;GO:0042221;GO:0050896;GO:0097305;GO:1901700	GO:0005516	GO:0005575;GO:0005622;GO:0005634;GO:0005737;GO:0005829;GO:0005856;GO:0005875;GO:0005886;GO:0009507;GO:0009526;GO:0009536;GO:0009941;GO:0015630;GO:0016020;GO:0031967;GO:0032991;GO:0043226;GO:0043227;GO:0043228;GO:0043229;GO:0043231;GO:0043232;GO:0071944	tr|A0A1U7Y9Y8|A0A1U7Y9Y8_NICSY protein IQ-DOMAIN 32 OS=Nicotiana sylvestris OX=4096 GN=LOC104244931 PE=3 SV=1	-	protein IQ-DOMAIN 32	Nicotiana benthamiana		Nbe.v1.1.chr17g05080.1	cellular_component	GO:0005575					Niben101Scf07465g01016.1			11	11	7	15.2
12.24319935	11.6009922	10.49052811	13.43970108	14.14990616	10.66579247	11.23889732	10.30038643	10.94141388	10.61098194	13.64689636	13.43671131	11.9346714	11.99789238	10.59307861	10.92116451	11.9413414	10.87325382					-1		cellular metabolic process;cellular process;macromolecule metabolic process;metabolic process;nucleic acid metabolic process;nucleobase-containing compound metabolic process;primary metabolic process;RNA metabolic process;RNA secondary structure unwinding	RNA helicase activity;ATP binding;ATP hydrolysis activity;ATP-dependent activity, acting on RNA;catalytic activity;catalytic activity, acting on RNA;helicase activity;hydrolase activity;hydrolase activity, acting on acid anhydrides;hydrolase activity, acting on acid anhydrides, in phosphorus-containing anhydrides;hydrolase activity;nucleic acid binding;pyrophosphatase activity;ribonucleoside trip…	cytoplasm;intracellular anatomical structure;intracellular membrane-bounded organelle;intracellular non-membrane-bounded organelle;intracellular organelle;intracellular organelle lumen;membrane-bounded organelle;membrane-enclosed lumen;non-membrane-bounded organelle;nuclear lumen;nucleolus;nucleus;organelle;organelle lumen	DEAD,Helicase_C	GO:0006139;GO:0008150;GO:0008152;GO:0009987;GO:0010501;GO:0016070;GO:0043170;GO:0044237;GO:0044238;GO:0090304	GO:0003674;GO:0003676;GO:0003724;GO:0003824;GO:0004004;GO:0004386;GO:0005524;GO:0008026;GO:0008186;GO:0016462;GO:0016787;GO:0016817;GO:0016818;GO:0016887;GO:0017111;GO:0042623;GO:0140098	GO:0005575;GO:0005622;GO:0005634;GO:0005730;GO:0005737;GO:0031974;GO:0031981;GO:0043226;GO:0043227;GO:0043228;GO:0043229;GO:0043231;GO:0043232;GO:0043233;GO:0070013	tr|A0A1S3ZV87|A0A1S3ZV87_TOBAC DEAD-box ATP-dependent RNA helicase 28-like OS=Nicotiana tabacum OX=4097 GN=LOC107790792 PE=3 SV=1	-	DEAD-box ATP-dependent RNA helicase 28-like	Nicotiana benthamiana		Nbe.v1.1.chr04g13180.1;Nbe.v1.1.chr17g05510.1	cellular_component	GO:0005575	molecular_function	GO:0003674	nucleobase-containing compound metabolic process	GO:0006139	Niben101Scf00965g02009.1;Niben101Scf06218g05003.1			7	7	7	8.2
16.2131424	15.85294437	10.10219669	10.3100071	11.13177395	12.14118099	17.28310585	17.29920769	11.35727501	10.8405304	13.53709698	14.14489746	16.68153954	16.75094223	10.13692951	9.96247673	12.16817093	12.05246639					-1		microtubule cytoskeleton organization;mitotic cell cycle	GTP binding;GTPase activity;structural constituent of cytoskeleton	cytoplasm;cytoskeleton;intracellular anatomical structure;intracellular non-membrane-bounded organelle;intracellular organelle;microtubule;non-membrane-bounded organelle;organelle	Tubulin,Tubulin_C	GO:0000226;GO:0000278	GO:0003924;GO:0005200;GO:0005525	GO:0005575;GO:0005622;GO:0005737;GO:0005856;GO:0005874;GO:0043226;GO:0043228;GO:0043229;GO:0043232	tr|A0A0S0N610|A0A0S0N610_TOBAC Tubulin beta chain OS=Nicotiana tabacum OX=4097 GN=TUB1 PE=2 SV=1	ko04145,ko04540,ko05130,map04145,map04540,map05130	Tubulin beta chain	Nicotiana benthamiana		Nbe.v1.1.chr04g13100.1;Nbe.v1.1.chr17g05650.1	cellular_component	GO:0005575					Niben101Scf01319g04016.1	+	OOPS_XL_OOPS_NOXL	25	8	6	71.8
11.49914169	12.6481142	13.03183937	12.76936245	9.802620888	10.17898083	10.46106529	11.89507866	10.69201469	13.56795597	9.852534294	12.0765152	11.05015945	11.77704716	12.37983894	13.22078609	14.02600479	13.72930241					-1					-				tr|A0A1S3X099|A0A1S3X099_TOBAC uncharacterized protein DDB_G0283697-like OS=Nicotiana tabacum OX=4097 GN=LOC107759822 PE=4 SV=1	-	uncharacterized protein DDB_G0283697-like	Nicotiana benthamiana		Nbe.v1.1.chr17g05710.1							Niben101Scf05155g00010.1			8	6	6	27.3
11.83315659	12.97205639	10.80896568	10.26387691	18.75737	18.68671227	14.29088306	14.77643299	11.04829693	12.15943146	18.07697296	17.35990334	15.31238651	14.49128914	11.85032845	10.58078766	17.64533424	17.89557457					-1			RNA binding	nucleus	Alba		GO:0003723	GO:0005634	tr|A0A1J6IH28|A0A1J6IH28_NICAT DNA/RNA-binding protein Alba-like domain-containing protein OS=Nicotiana attenuata OX=49451 GN=A4A49_06816 PE=4 SV=1	ko03008,ko03013,map03008,map03013	DNA/RNA-binding protein Alba-like domain-containing protein	Nicotiana benthamiana		Nbe.v1.1.chr17g06170.1	nucleus	GO:0005634	RNA binding	GO:0003723			Niben101Scf00539g03013.1	+	OOPS_XL_OOPS_NOXL	11	8	2	59.4
16.17350197	15.74333572	10.58875561	9.650948524	11.27357197	12.45419693	16.52337837	16.3943119	11.45050716	11.15193939	13.37368107	13.17950535	16.06999588	15.44643688	10.4794302	9.819376945	11.99686146	12.26233006					-1		biological regulation;cell redox homeostasis;cellular detoxification;cellular homeostasis;cellular oxidant detoxification;cellular process;cellular response to chemical stimulus;cellular response to oxidative stress;cellular response to stimulus;cellular response to stress;cellular response to toxic substance;detoxification;homeostatic process;metabolic process;regulation of biological process;re…	catalytic activity;antioxidant activity;disulfide oxidoreductase activity;oxidoreductase activity;oxidoreductase activity, acting on a sulfur group of donors;oxidoreductase activity, acting on a sulfur group of donors, disulfide as acceptor;oxidoreductase activity, acting on a sulfur group of donors, disulfide as acceptor;oxidoreductase activity, acting on a sulfur group of donors, NAD(P) as acce…	chloroplast;chloroplast envelope;chloroplast stroma;cytoplasm;intracellular anatomical structure;intracellular membrane-bounded organelle;intracellular organelle;membrane-bounded organelle;organelle;organelle envelope;plastid;plastid envelope;plastid stroma	Thioredoxin	GO:0001101;GO:0006950;GO:0006979;GO:0008150;GO:0008152;GO:0009414;GO:0009415;GO:0009628;GO:0009636;GO:0009987;GO:0019725;GO:0033554;GO:0034599;GO:0042221;GO:0042592;GO:0045454;GO:0050789;GO:0050794;GO:0050896;GO:0051716;GO:0065007;GO:0065008;GO:0070887;GO:0097237;GO:0098754;GO:0098869;GO:1901700;GO:1990748	GO:0003674;GO:0003824;GO:0004791;GO:0015035;GO:0015036;GO:0016209;GO:0016491;GO:0016651;GO:0016667;GO:0016668;GO:0016671;GO:0047134	GO:0005575;GO:0005622;GO:0005737;GO:0009507;GO:0009526;GO:0009532;GO:0009536;GO:0009570;GO:0009941;GO:0031967;GO:0043226;GO:0043227;GO:0043229;GO:0043231	tr|A0A1S4A4Z4|A0A1S4A4Z4_TOBAC thioredoxin-like protein CDSP32, chloroplastic OS=Nicotiana tabacum OX=4097 GN=LOC107793787 PE=4 SV=1	-	thioredoxin-like protein CDSP32, chloroplastic	Nicotiana benthamiana		Nbe.v1.1.chr04g13600.1;Nbe.v1.1.chr17g06370.1	cellular_component	GO:0005575	molecular_function	GO:0003674			Niben101Scf00539g07015.1	+	OOPS_XL_OOPS_NOXL	11	11	11	41
12.09944153	12.03192329	12.09219551	10.35681438	10.33922291	9.688512802	15.05765343	14.67529583	12.13117123	11.73635769	10.21666813	10.27805996	15.238554	15.59549046	10.31484795	10.91524887	10.39786911	10.42051792					-1		biological regulation;cellular metabolic process;cellular process;chemical homeostasis;copper ion homeostasis;electron transport chain;generation of precursor metabolites and energy;homeostatic process;inorganic ion homeostasis;metabolic process;monoatomic cation homeostasis;monoatomic ion homeostasis;negative regulation of amide metabolic process;negative regulation of biological process;negativ…	catalytic activity;binding;copper ion binding;electron transfer activity;electron transporter, transferring electrons from cytochrome b6/f complex of photosystem II activity;electron transporter, transferring electrons from cytochrome b6/f complex of photosystem II activity;oxidoreductase activity;protein binding;protein domain specific binding	chloroplast;chloroplast stroma;chloroplast thylakoid;chloroplast thylakoid lumen;chloroplast thylakoid membrane;cytoplasm;intracellular anatomical structure;intracellular membrane-bounded organelle;intracellular organelle;membrane;membrane-bounded organelle;organelle;organelle subcompartment;photosynthetic membrane;plastid;plastid stroma;plastid thylakoid;plastid thylakoid membrane;thylakoid;thyl…	Copper-bind	GO:0006091;GO:0006417;GO:0008150;GO:0008152;GO:0009889;GO:0009890;GO:0009892;GO:0009987;GO:0010038;GO:0010468;GO:0010556;GO:0010558;GO:0010605;GO:0010608;GO:0010629;GO:0017148;GO:0019222;GO:0022900;GO:0031323;GO:0031324;GO:0031326;GO:0031327;GO:0032268;GO:0032269;GO:0034248;GO:0034249;GO:0042221;GO:0042592;GO:0044237;GO:0046688;GO:0048519;GO:0048523;GO:0048878;GO:0050789;GO:0050794;GO:0050801;GO:…	GO:0003674;GO:0003824;GO:0005488;GO:0005507;GO:0005515;GO:0009055;GO:0016491;GO:0019904;GO:0046028	GO:0005575;GO:0005622;GO:0005737;GO:0009507;GO:0009532;GO:0009534;GO:0009535;GO:0009536;GO:0009543;GO:0009570;GO:0009579;GO:0016020;GO:0031976;GO:0031977;GO:0031984;GO:0034357;GO:0042651;GO:0043226;GO:0043227;GO:0043229;GO:0043231;GO:0055035	tr|D2DMF5|D2DMF5_NICBE Plastocyanin OS=Nicotiana benthamiana OX=4100 PE=2 SV=1	ko00195,map00195	Plastocyanin	Nicotiana benthamiana		Nbe.v1.1.chr17g06410.1	cellular_component	GO:0005575	molecular_function	GO:0003674	generation of precursor metabolites and energy	GO:0006091	Niben101Scf00539g07027.1			3	1	1	38.5
11.71255112	11.33378983	9.724991798	11.19024754	11.10492706	11.17877769	10.72103691	12.07235622	10.33289051	10.14515972	9.071103096	10.25733948	12.49886799	10.55517578	9.079600334	10.95409203	10.36742306	10.76782894					-1		brassinosteroid mediated signaling pathway	ATP binding;protein kinase activity	plasma membrane	Pkinase,Pkinase_Tyr;Pkinase_Tyr	GO:0009742	GO:0004672;GO:0005524	GO:0005886	tr|A0A1J6IP81|A0A1J6IP81_NICAT Putative serinethreonine-protein kinase OS=Nicotiana attenuata OX=49451 GN=A4A49_07334 PE=3 SV=1;tr|A0A1S4C8G4|A0A1S4C8G4_TOBAC probable serine/threonine-protein kinase At4g35230 OS=Nicotiana tabacum OX=4097 GN=LOC107816215 PE=3 SV=1;tr|A0A314KND8|A0A314KND8_NICAT Putative serinethreonine-protein kinase OS=Nicotiana attenuata OX=49451 GN=A4A49_12097 PE=4 SV=1;tr|A0A…	ko04075,map04075	probable serine/threonine-protein kinase At4g35230;Putative serinethreonine-protein kinase	Nicotiana benthamiana		Nbe.v1.1.chr02g39030.1;Nbe.v1.1.chr04g14100.1;Nbe.v1.1.chr07g03420.1;Nbe.v1.1.chr13g07220.1;Nbe.v1.1.chr17g06730.1	plasma membrane	GO:0005886					Niben101Scf00837g00016.1;Niben101Scf01157g01014.1;Niben101Scf02175g03013.1;Niben101Scf03949g00024.1;Niben101Scf04518g00014.1			1	1	1	3
14.49204063	12.26953411	11.346138	10.81728172	12.44930458	10.8536787	14.55614662	14.72302055	12.12843704	11.46248055	10.11513519	9.5066185	14.69794464	14.61344433	10.63894367	10.29265881	10.33270454	9.80093956					-1					DUF760				tr|A0A1S4C8V2|A0A1S4C8V2_TOBAC uncharacterized protein LOC107816208 isoform X2 OS=Nicotiana tabacum OX=4097 GN=LOC107816208 PE=4 SV=1	-	uncharacterized protein LOC107816208 isoform X2	Nicotiana benthamiana		Nbe.v1.1.chr04g14250.1;Nbe.v1.1.chr17g06790.1							Niben101Scf01157g02001.1;Niben101Scf05669g02028.1			8	8	8	25.5
11.86810112	13.03725719	12.08006477	10.72136974	10.63293076	10.26611996	10.73328876	11.79567146	11.49810505	9.915904999	8.695405006	9.824802399	11.79686451	11.20767498	10.10784054	10.14546967	9.844189644	9.920368195					-1		macromolecule metabolic process;metabolic process;organonitrogen compound metabolic process;primary metabolic process;protein metabolic process;proteolysis	catalytic activity;carboxypeptidase activity;catalytic activity, acting on a protein;exopeptidase activity;hydrolase activity;metallocarboxypeptidase activity;metalloexopeptidase activity;metallopeptidase activity;peptidase activity;zinc ion binding	extracellular region;extracellular space	Peptidase_M14	GO:0006508;GO:0008150;GO:0008152;GO:0019538;GO:0043170;GO:0044238;GO:1901564	GO:0003674;GO:0003824;GO:0004180;GO:0004181;GO:0008233;GO:0008235;GO:0008237;GO:0008238;GO:0008270;GO:0016787;GO:0070011;GO:0140096	GO:0005575;GO:0005576;GO:0005615	tr|A0A1J6KZS8|A0A1J6KZS8_NICAT Peptidase M14 carboxypeptidase A domain-containing protein OS=Nicotiana attenuata OX=49451 GN=A4A49_27153 PE=3 SV=1;tr|A0A1S4D5Y9|A0A1S4D5Y9_TOBAC mast cell carboxypeptidase A-like OS=Nicotiana tabacum OX=4097 GN=LOC107826244 PE=3 SV=1	-	mast cell carboxypeptidase A-like;Peptidase M14 carboxypeptidase A domain-containing protein	Nicotiana benthamiana		Nbe.v1.1.chr05g08360.1;Nbe.v1.1.chr17g06830.1	cellular_component	GO:0005575	molecular_function	GO:0003674			Niben101Scf00229g03005.1;Niben101Scf05592g00018.1			1	1	1	2.5
12.13574028	11.30934143	10.32187843	11.06842327	11.32159138	10.86118317	11.48258114	11.29692936	10.79292297	11.62486458	11.30891514	10.34762955	10.32933903	11.17583561	9.768374443	11.44510269	9.984947205	10.87519646					-1		cholesterol homeostasis;intestinal cholesterol absorption;sterol transport	cholesterol binding;lipid transporter activity	plasma membrane	NPC1_N,Patched	GO:0015918;GO:0030299;GO:0042632	GO:0005319;GO:0015485	GO:0005886	tr|A0A1S4CYU8|A0A1S4CYU8_TOBAC Niemann-Pick C1 protein-like OS=Nicotiana tabacum OX=4097 GN=LOC107824090 PE=3 SV=1	ko04142,ko04979,map04142,map04979	Niemann-Pick C1 protein-like	Nicotiana benthamiana		Nbe.v1.1.chr17g06990.1	plasma membrane	GO:0005886					Niben101Scf00712g14001.1			2	2	1	2.3
11.95181179	11.99717426	10.46345615	11.24319935	11.19240856	11.53099823	12.01780415	11.08533669	11.40538216	10.68177414	10.85284805	11.26671696	11.10143852	11.48781109	11.42749023	9.637672424	10.85212708	10.65017033					-1		biosynthetic process;cellular biosynthetic process;cellular lipid metabolic process;cellular metabolic process;cellular process;diterpenoid biosynthetic process;farnesyl diphosphate metabolic process;isoprenoid biosynthetic process;isoprenoid metabolic process;lipid biosynthetic process;lipid metabolic process;metabolic process;organophosphate metabolic process;phosphate-containing compound metab…	catalytic activity;(-)-E-beta-caryophyllene synthase activity;alpha-humulene synthase activity;alpha-humulene synthase activity;carbon-oxygen lyase activity;carbon-oxygen lyase activity, acting on phosphates;cyclase activity;lyase activity;magnesium ion binding;metal ion binding";sesquiterpene synthase activity;terpene synthase activity;terpene synthase activity"	cell junction;cell-cell junction;cytoplasm;intracellular anatomical structure;intracellular membrane-bounded organelle;intracellular organelle;membrane-bounded organelle;microbody;organelle;peroxisome;plasmodesma;symplast	Terpene_synth,Terpene_synth_C	GO:0006629;GO:0006644;GO:0006714;GO:0006720;GO:0006721;GO:0006793;GO:0006796;GO:0006950;GO:0008150;GO:0008152;GO:0008299;GO:0008610;GO:0009058;GO:0009605;GO:0009607;GO:0009611;GO:0009987;GO:0016102;GO:0016106;GO:0016114;GO:0019637;GO:0042214;GO:0043207;GO:0044237;GO:0044238;GO:0044249;GO:0044255;GO:0045338;GO:0046246;GO:0050896;GO:0051707;GO:0051761;GO:0051762;GO:0080027	GO:0000287;GO:0003674;GO:0003824;GO:0009975;GO:0010333;GO:0010334;GO:0016829;GO:0016835;GO:0016838;GO:0046872;GO:0080016;GO:0080017	GO:0005575;GO:0005622;GO:0005737;GO:0005777;GO:0005911;GO:0009506;GO:0030054;GO:0042579;GO:0043226;GO:0043227;GO:0043229;GO:0043231;GO:0055044	sp|Q40577|5EAS_TOBAC 5-epi-aristolochene synthase OS=Nicotiana tabacum OX=4097 GN=EAS3 PE=1 SV=3;tr|A0A1J6JTV6|A0A1J6JTV6_NICAT 5-epi-aristolochene synthase OS=Nicotiana attenuata OX=49451 GN=EAS3_4 PE=4 SV=1;tr|A0A1S3XVI4|A0A1S3XVI4_TOBAC 5-epi-aristolochene synthase-like isoform X2 OS=Nicotiana tabacum OX=4097 GN=LOC107769201 PE=4 SV=1;tr|A0A1S3YQB2|A0A1S3YQB2_TOBAC 5-epi-aristolochene synthase…	ko00909,ko01100,ko01110,map00909,map01100,map01110	5-epi-aristolochene synthase;5-epi-aristolochene synthase (Fragment);5-epi-aristolochene synthase-like;5-epi-aristolochene synthase-like isoform X2	Nicotiana benthamiana		Nbe.v1.1.chr13g39980.1;Nbe.v1.1.chr13g40000.1;Nbe.v1.1.chr13g40010.1;Nbe.v1.1.chr13g40630.1;Nbe.v1.1.chr17g07440.1;Nbe.v1.1.chr18g36150.1;Nbe.v1.1.chr18g36420.1	cellular_component	GO:0005575	molecular_function	GO:0003674	lipid metabolic process	GO:0006629	Niben101Ctg13095g00002.1;Niben101Scf00712g02011.1;Niben101Scf02468g05008.1;Niben101Scf04362g07009.1			11	11	0	25
11.73076916	10.93497181	9.523043633	10.71260262	10.37817192	10.71999359	13.24092579	13.19002533	11.58071804	12.20756912	10.17524052	9.26315403	13.47218323	13.34485054	10.1762085	9.294487953	9.545520782	11.21364021					-1			oxidoreductase activity;oxidoreductase activity, acting on the CH-OH group of donors, NAD or NADP as acceptor";oxidoreductase activity, acting on the CH-OH group of donors, NAD or NADP as acceptor"		Epimerase		GO:0016491;GO:0016616		tr|A0A1J6J1Y9|A0A1J6J1Y9_NICAT Cinnamoyl-coa reductase 2 OS=Nicotiana attenuata OX=49451 GN=CCR2_1 PE=4 SV=1	-	Cinnamoyl-coa reductase 2	Nicotiana benthamiana		Nbe.v1.1.chr15g02910.1;Nbe.v1.1.chr17g07610.1							Niben101Scf09883g01006.1			6	2	1	23.5
15.6982975	14.65876961	10.32009411	11.06663036	11.5014782	10.24002647	15.50810432	15.22874355	10.28414917	11.26384163	10.29646206	10.65481663	16.20756721	15.79202747	9.160685539	10.48775291	11.18409348	10.23337269					-1			oxidoreductase activity, acting on the CH-OH group of donors, NAD or NADP as acceptor		Epimerase		GO:0016616		tr|A0A1S4BXH5|A0A1S4BXH5_TOBAC cinnamoyl-CoA reductase 2-like OS=Nicotiana tabacum OX=4097 GN=LOC107812927 PE=4 SV=1	-	cinnamoyl-CoA reductase 2-like	Nicotiana benthamiana		Nbe.v1.1.chr04g14960.1;Nbe.v1.1.chr17g07630.1							Niben101Scf09883g01010.1			14	14	10	49.2
11.96709251	11.56180573	10.66360474	10.16156387	10.48441219	10.27492714	11.30323505	11.54468727	11.31315994	11.57480431	10.86138535	10.05797577	11.16033363	11.82277107	9.454232216	11.10769272	10.62767601	11.55600739					-1		biological regulation;biosynthetic process;carbohydrate derivative metabolic process;cellular biosynthetic process;cellular metabolic process;cellular process;DNA-templated transcription;gene expression;glucosinolate metabolic process;glycosyl compound metabolic process;macromolecule biosynthetic process;macromolecule metabolic process;metabolic process;nucleic acid metabolic process;nucleobase-c…	transcription cis-regulatory region binding;binding;DNA binding;DNA binding;DNA-binding transcription activator activity, RNA polymerase II-specific;DNA-binding transcription factor activity;DNA-binding transcription factor activity, RNA polymerase II-specific;double-stranded DNA binding;heterocyclic compound binding;nucleic acid binding;organic cyclic compound binding;RNA polymerase II transcrip…	intracellular anatomical structure;intracellular membrane-bounded organelle;intracellular organelle;membrane-bounded organelle;nucleus;organelle	ARID,HSP20	GO:0006082;GO:0006139;GO:0006351;GO:0006355;GO:0006357;GO:0006366;GO:0006790;GO:0008150;GO:0008152;GO:0009058;GO:0009059;GO:0009889;GO:0009891;GO:0009893;GO:0009987;GO:0010467;GO:0010468;GO:0010556;GO:0010557;GO:0010604;GO:0010628;GO:0016070;GO:0016143;GO:0019219;GO:0019222;GO:0019748;GO:0019760;GO:0031323;GO:0031325;GO:0031326;GO:0031328;GO:0032774;GO:0034654;GO:0043170;GO:0043436;GO:0044237;GO:…	GO:0000976;GO:0000977;GO:0000981;GO:0001012;GO:0001067;GO:0001228;GO:0003674;GO:0003676;GO:0003677;GO:0003690;GO:0003700;GO:0005488;GO:0043565;GO:0044212;GO:0097159;GO:0140110;GO:1901363;GO:1990837	GO:0005575;GO:0005622;GO:0005634;GO:0043226;GO:0043227;GO:0043229;GO:0043231	tr|A0A1S4C743|A0A1S4C743_TOBAC AT-rich interactive domain-containing protein 5-like isoform X1 OS=Nicotiana tabacum OX=4097 GN=LOC107815838 PE=3 SV=1	-	AT-rich interactive domain-containing protein 5-like isoform X1	Nicotiana benthamiana		Nbe.v1.1.chr17g07690.1	cellular_component	GO:0005575					Niben101Scf08065g01004.1			1	1	1	3.7
12.63942432	11.95466805	9.942312241	11.91309547	9.264769554	9.843009949	11.86791229	11.13183784	10.92411613	11.17629528	10.47239304	9.504972458	12.01937962	11.10006046	10.29226208	8.798887253	9.953875542	10.14202881					-1			ATP binding;protein kinase activity	plasma membrane	Pkinase,Pkinase_Tyr		GO:0004672;GO:0005524	GO:0005886	tr|A0A314KVS9|A0A314KVS9_NICAT Putative receptor-like protein kinase OS=Nicotiana attenuata OX=49451 GN=A4A49_32474 PE=4 SV=1	-	Putative receptor-like protein kinase	Nicotiana benthamiana		Nbe.v1.1.chr01g41820.1;Nbe.v1.1.chr17g08110.1	plasma membrane	GO:0005886					Niben101Scf07278g01016.1			1	1	1	1.9
13.75321674	12.94898796	11.32423687	11.71390152	15.47119904	15.12444401	14.83516216	14.67777443	11.68828297	11.43457222	15.19067383	15.09176636	14.79619217	14.68715668	10.98783207	9.611995697	15.35107708	15.32132912					-1			mRNA 3'-UTR binding;poly(A) binding;poly(U) RNA binding	cytosol;nucleus;ribonucleoprotein complex	PABP,RRM_1		GO:0003730;GO:0008143;GO:0008266	GO:0005634;GO:0005829;GO:1990904	tr|K9LZ88|K9LZ88_NICBE Polyadenylate-binding protein (Fragment) OS=Nicotiana benthamiana OX=4100 PE=2 SV=1	ko03013,ko03015,ko03018,map03013,map03015,map03018	Polyadenylate-binding protein (Fragment)	Nicotiana benthamiana		Nbe.v1.1.chr17g08350.1	nucleus	GO:0005634					Niben101Scf06344g01021.1	+	OOPS_XL_OOPS_NOXL	19	17	2	42.6
11.52047253	12.24578762	11.56301308	9.909557343	11.6355505	10.52776814	11.02033138	12.14766884	11.30971909	10.47674656	9.294156075	12.07019329	10.9693737	12.09059143	11.33873367	10.3533659	9.237327576	9.452474594					-1		mitotic cell cycle;actin cytoskeleton organization;actin filament organization;actin filament polymerization;actin filament-based process;actin polymerization or depolymerization;adenylate cyclase-modulating G protein-coupled receptor signaling pathway;aggregation involved in sorocarp development;aggregation of unicellular organisms;anatomical structure development;biological process involved in …	catalytic activity;anion binding;binding;catalytic activity, acting on a protein;hydrolase activity;hydrolase activity, acting on ester bonds;ion binding;lipid binding;phosphatase activity;phosphatidic acid binding;phosphatidylinositol bisphosphate phosphatase activity;phosphatidylinositol phosphate 5-phosphatase activity;phosphatidylinositol phosphate phosphatase activity;phosphatidylinositol tr…	cell cortex;cell cortex of cell tip;cell cortex region;cell division site;cell periphery;cell projection;cell tip;cell trailing edge;cell trailing edge membrane;cytoplasm;cytoplasmic region;cytosol;equatorial cell cortex;intracellular anatomical structure;membrane;plasma membrane;plasma membrane bounded cell projection;uropod	DSPc	GO:0000278;GO:0000281;GO:0000910;GO:0001932;GO:0001933;GO:0006464;GO:0006469;GO:0006470;GO:0006629;GO:0006644;GO:0006650;GO:0006793;GO:0006796;GO:0006935;GO:0006950;GO:0006970;GO:0006996;GO:0007010;GO:0007015;GO:0007049;GO:0007154;GO:0007163;GO:0007165;GO:0007186;GO:0007187;GO:0007188;GO:0008104;GO:0008150;GO:0008152;GO:0008154;GO:0009267;GO:0009605;GO:0009628;GO:0009651;GO:0009892;GO:0009987;GO:…	GO:0003674;GO:0003824;GO:0004721;GO:0004725;GO:0005488;GO:0005543;GO:0008289;GO:0016314;GO:0016787;GO:0016788;GO:0016791;GO:0034485;GO:0034593;GO:0034594;GO:0034595;GO:0042578;GO:0043167;GO:0043168;GO:0051800;GO:0052866;GO:0070300;GO:0106017;GO:0140096	GO:0001931;GO:0005575;GO:0005622;GO:0005737;GO:0005829;GO:0005886;GO:0005938;GO:0016020;GO:0031254;GO:0031257;GO:0032153;GO:0042995;GO:0051285;GO:0051286;GO:0071944;GO:0099568;GO:0099738;GO:0120025;GO:1990753	tr|A0A314LDE6|A0A314LDE6_NICAT Phosphatidylinositol 3,4,5-trisphosphate 3-phosphatase and protein-tyrosine-phosphatase pten2a OS=Nicotiana attenuata OX=49451 GN=PTEN2A_0 PE=3 SV=1	ko00562,ko01521,ko03050,ko04068,ko04070,ko04071,ko04115,ko04140,ko04150,ko04151,ko04212,ko04218,ko04510,ko04931,ko05161,ko05165,ko05169,ko05200,ko05206,ko05213,ko05214,ko05215,ko05218,ko05222,ko05224,ko05225,ko05230,map00562,map01521,map03050,map04068,map04070,map04071,map04115,map04140,map04150,map04151,map04212,map04218,map04510,map04931,map05161,map05165,map05169,map05200,map05206,map05213,map…	Phosphatidylinositol 3,4,5-trisphosphate 3-phosphatase and protein-tyrosine-phosphatase pten2a	Nicotiana benthamiana		Nbe.v1.1.chr17g08470.1			molecular_function	GO:0003674			Niben101Scf02832g01015.1			1	1	1	2.9
11.81180668	11.50686264	15.06470108	15.39519978	12.33792877	9.216461182	12.18090343	12.12505817	11.30865002	11.2476759	11.99971771	12.26567364	13.34138012	13.16926765	12.63208675	12.94247818	14.26583481	14.30013847					-1		tryptophan catabolic process to kynurenine	arylformamidase activity		Cyclase	GO:0019441	GO:0004061		tr|A0A1S4APA1|A0A1S4APA1_TOBAC kynurenine formamidase-like isoform X2 OS=Nicotiana tabacum OX=4097 GN=LOC107799895 PE=3 SV=1;tr|A0A314KPU7|A0A314KPU7_NICAT Kynurenine formamidase OS=Nicotiana attenuata OX=49451 GN=A4A49_10340 PE=3 SV=1	-	Kynurenine formamidase;kynurenine formamidase-like isoform X2	Nicotiana benthamiana		Nbe.v1.1.chr17g02240.1;Nbe.v1.1.chr17g08530.1										6	6	2	24.3
11.91920376	12.7109766	13.16865635	13.87891293	13.15120697	12.94436455	10.49839592	11.39402771	13.83535957	14.11829185	13.09429169	14.89855385	12.68635273	10.94782257	10.87080479	13.06851006	12.78822899	12.8296833					-1			double-stranded RNA binding;protein kinase binding;protein kinase inhibitor activity	nucleolus	DUF1168		GO:0003725;GO:0004860;GO:0019901	GO:0005730	tr|A0A1S4CAK2|A0A1S4CAK2_TOBAC PRKR-interacting protein 1-like OS=Nicotiana tabacum OX=4097 GN=LOC107816759 PE=4 SV=1	-	PRKR-interacting protein 1-like	Nicotiana benthamiana		Nbe.v1.1.chr17g08630.1	nucleolus	GO:0005730					Niben101Scf06837g00016.1			4	4	1	30.8
11.48720264	12.2892828	11.15971279	10.09466362	11.24819756	11.92100811	11.72527122	10.24151325	11.52418995	11.63206959	9.211271286	10.50074482	11.42722607	12.61046886	11.7399559	10.99644566	10.28540325	9.990797997					-1					BSP				tr|A0A1S4D6G5|A0A1S4D6G5_TOBAC uncharacterized protein LOC107826489 OS=Nicotiana tabacum OX=4097 GN=LOC107826489 PE=4 SV=1;tr|A0A1U7X3X2|A0A1U7X3X2_NICSY uncharacterized protein LOC104232799 OS=Nicotiana sylvestris OX=4096 GN=LOC104232799 PE=4 SV=1	-	uncharacterized protein LOC104232799;uncharacterized protein LOC107826489	Nicotiana benthamiana		Nbe.v1.1.chr01g41210.1;Nbe.v1.1.chr17g08720.1;Nbe.v1.1.chr17g08750.1							Niben101Scf01341g01002.1;Niben101Scf03385g02011.1			6	6	6	29.6
11.95503521	11.45018673	9.885001183	10.4130106	10.79837418	10.18348789	10.99418926	11.16584206	10.57245445	12.61492634	10.7601099	9.714923859	11.0875082	11.59468174	11.47489929	10.38684845	13.8501873	14.6842556					-1					BSP				tr|A0A2G2W939|A0A2G2W939_CAPBA Basic secretory protease OS=Capsicum baccatum OX=33114 GN=CQW23_20604 PE=4 SV=1	-	Basic secretory protease	Nicotiana benthamiana		Nbe.v1.1.chr17g08780.1							Niben101Scf03385g02012.1			4	4	4	11.9
11.81308842	12.09401894	9.610774994	11.18705082	11.39084053	10.13533401	11.29318619	11.99887085	10.70957279	11.73971367	13.01675606	13.6738615	10.39134502	10.97026062	11.19241428	10.26011467	12.98367023	12.94449234					-1		regulation of DNA-templated transcription;biological regulation;negative regulation of biological process;negative regulation of biosynthetic process;negative regulation of cellular biosynthetic process;negative regulation of cellular metabolic process;negative regulation of cellular process;negative regulation of gene expression, epigenetic;negative regulation of macromolecule biosynthetic proce…	binding;chromatin binding;DNA binding;DNA-binding transcription factor activity;heterocyclic compound binding;metal ion binding;nucleic acid binding;organic cyclic compound binding;sequence-specific DNA binding;transcription regulator activity	intracellular anatomical structure;intracellular membrane-bounded organelle;intracellular organelle;membrane-bounded organelle;nucleus;organelle	Homeobox,PHD	GO:0006355;GO:0008150;GO:0009889;GO:0009890;GO:0009891;GO:0009892;GO:0009893;GO:0009937;GO:0009939;GO:0009966;GO:0009967;GO:0010468;GO:0010556;GO:0010557;GO:0010558;GO:0010604;GO:0010605;GO:0010628;GO:0010646;GO:0010647;GO:0019219;GO:0019222;GO:0023051;GO:0023056;GO:0031323;GO:0031324;GO:0031325;GO:0031326;GO:0031327;GO:0031328;GO:0045814;GO:0045893;GO:0045934;GO:0045935;GO:0048518;GO:0048519;GO:…	GO:0003674;GO:0003676;GO:0003677;GO:0003682;GO:0003700;GO:0005488;GO:0043565;GO:0046872;GO:0097159;GO:0140110;GO:1901363	GO:0005575;GO:0005622;GO:0005634;GO:0043226;GO:0043227;GO:0043229;GO:0043231	tr|A0A1J6HYF9|A0A1J6HYF9_NICAT Homeobox protein hat3.1 OS=Nicotiana attenuata OX=49451 GN=HAT3.1 PE=3 SV=1	-	Homeobox protein hat3.1	Nicotiana benthamiana		Nbe.v1.1.chr17g08940.1	cellular_component	GO:0005575	molecular_function	GO:0003674			Niben101Scf03385g06008.1			9	9	4	17.4
13.01159382	11.72733974	10.25851536	10.57832623	11.527215	11.15164185	10.70868397	13.24483967	11.22164536	10.55910492	9.834118843	10.04930496	14.21984959	13.43814182	9.713878632	9.889513969	8.27496624	10.96208763					-1		biological regulation;positive regulation of biological process;positive regulation of biosynthetic process;positive regulation of cellular biosynthetic process;positive regulation of cellular metabolic process;positive regulation of cellular process;positive regulation of DNA-templated transcription;positive regulation of gene expression;positive regulation of macromolecule biosynthetic process;…		intracellular anatomical structure;intracellular membrane-bounded organelle;intracellular non-membrane-bounded organelle;intracellular organelle;intracellular organelle lumen;membrane-bounded organelle;membrane-enclosed lumen;non-membrane-bounded organelle;nuclear lumen;nucleolus;nucleus;organelle;organelle lumen;protein-containing complex;RNA polymerase I transcription regulator complex;RNA poly…	SWIB	GO:0006355;GO:0006356;GO:0008150;GO:0009889;GO:0009891;GO:0009893;GO:0010468;GO:0010556;GO:0010557;GO:0010604;GO:0010628;GO:0019219;GO:0019222;GO:0031323;GO:0031325;GO:0031326;GO:0031328;GO:0045893;GO:0045935;GO:0045943;GO:0048518;GO:0048522;GO:0050789;GO:0050794;GO:0051252;GO:0051254;GO:0060255;GO:0065007;GO:0080090;GO:1902680;GO:2001141		GO:0000120;GO:0000500;GO:0005575;GO:0005622;GO:0005634;GO:0005667;GO:0005730;GO:0031974;GO:0031981;GO:0032991;GO:0043226;GO:0043227;GO:0043228;GO:0043229;GO:0043231;GO:0043232;GO:0043233;GO:0044798;GO:0070013	tr|A0A1S3Y2X6|A0A1S3Y2X6_TOBAC protein TRI1-like OS=Nicotiana tabacum OX=4097 GN=LOC107771590 PE=4 SV=1;tr|A0A314KLF6|A0A314KLF6_NICAT DM2 domain-containing protein OS=Nicotiana attenuata OX=49451 GN=A4A49_21750 PE=4 SV=1	-	DM2 domain-containing protein;protein TRI1-like	Nicotiana benthamiana		Nbe.v1.1.chr01g41055.1;Nbe.v1.1.chr17g09000.1							Niben101Ctg10955g00001.1;Niben101Scf06823g02004.1			5	5	5	17
12.37171173	12.40202236	9.803772926	12.31137466	10.21480942	10.63395023	11.21251011	11.11631012	12.43388748	12.2244091	10.35336494	9.941045761	10.87499142	11.22897911	9.884212494	10.12082958	9.619283676	11.82793522					-1		amide transport;cellular localization;cellular macromolecule localization;establishment of localization;establishment of localization in cell;establishment of protein localization;establishment of protein localization to organelle;establishment of protein localization to vacuole;intracellular protein transport;intracellular transport;localization;macromolecule localization;nitrogen compound trans…	calcium ion binding	clathrin-coated vesicle membrane;cytoplasm;cytoplasmic vesicle;endomembrane system;endosome;Golgi apparatus;Golgi apparatus subcompartment;Golgi membrane;intracellular anatomical structure;intracellular membrane-bounded organelle;intracellular organelle;intracellular vesicle;membrane;membrane-bounded organelle;organelle;organelle subcompartment;trans-Golgi network;vacuole;vesicle	PA,cEGF	GO:0006605;GO:0006623;GO:0006810;GO:0006886;GO:0007034;GO:0008104;GO:0008150;GO:0015031;GO:0015833;GO:0033036;GO:0033365;GO:0034613;GO:0042886;GO:0045184;GO:0046907;GO:0051179;GO:0051234;GO:0051641;GO:0051649;GO:0070727;GO:0071705;GO:0072594;GO:0072665;GO:0072666	GO:0005509	GO:0000139;GO:0005575;GO:0005622;GO:0005737;GO:0005768;GO:0005773;GO:0005794;GO:0005802;GO:0012505;GO:0016020;GO:0030665;GO:0031410;GO:0031982;GO:0031984;GO:0043226;GO:0043227;GO:0043229;GO:0043231;GO:0097708;GO:0098791	tr|A0A1J6IV37|A0A1J6IV37_NICAT Vacuolar-sorting receptor 3 OS=Nicotiana attenuata OX=49451 GN=VSR3 PE=3 SV=1	-	Vacuolar-sorting receptor 3	Nicotiana benthamiana		Nbe.v1.1.chr17g09330.1	cellular_component	GO:0005575					Niben101Scf00187g02023.1			6	1	1	12.9
11.88380814	12.05250359	9.958618164	11.11658478	9.608194351	10.74889469	11.90083981	11.8409338	10.8793211	11.54430771	10.14525509	9.820520401	11.30236816	12.46087551	10.7981329	10.77719116	10.23560238	9.52232933					-1		nuclear-transcribed mRNA catabolic process, nonsense-mediated decay;mRNA processing;mRNA transport;regulation of translation;RNA splicing	mRNA binding	cytoplasm;exon-exon junction complex	Btz	GO:0000184;GO:0006397;GO:0006417;GO:0008380;GO:0051028	GO:0003729	GO:0005737;GO:0035145	tr|A0A1U7VEA6|A0A1U7VEA6_NICSY uncharacterized protein LOC104212550 OS=Nicotiana sylvestris OX=4096 GN=LOC104212550 PE=3 SV=1	-	uncharacterized protein LOC104212550	Nicotiana benthamiana		Nbe.v1.1.chr17g09400.1	cytoplasm	GO:0005737					Niben101Scf00187g02020.1			7	4	4	19.6
11.14388561	11.47172165	13.30221081	9.650667191	10.80357361	10.29763985	11.54401779	11.50994873	11.69107151	11.81318855	9.404781342	9.905321121	11.80545425	11.53285503	13.15894127	13.44410896	13.65004158	13.59070396					-1		response to abiotic stimulus;response to antibiotic;response to chemical;response to heat;response to high light intensity;response to hydrogen peroxide;response to light intensity;response to light stimulus;response to oxidative stress;response to oxygen-containing compound;response to radiation;response to reactive oxygen species;response to stimulus;response to stress;response to temperature s…		membrane	-	GO:0000302;GO:0006950;GO:0006979;GO:0008150;GO:0009266;GO:0009314;GO:0009408;GO:0009416;GO:0009628;GO:0009636;GO:0009642;GO:0009644;GO:0042221;GO:0042493;GO:0042542;GO:0046677;GO:0050896;GO:1901700		GO:0016020	tr|A0A1J6JTK5|A0A1J6JTK5_NICAT Putative zinc metallopeptidase egy3, chloroplastic OS=Nicotiana attenuata OX=49451 GN=EGY3 PE=3 SV=1	-	Putative zinc metallopeptidase egy3, chloroplastic	Nicotiana benthamiana		Nbe.v1.1.chr17g09640.1	membrane	GO:0016020					Niben101Scf24482g00010.1			7	7	7	16.5
11.9973278	12.26850319	13.26760578	10.12841415	11.69503593	11.04049587	12.39321423	11.88562298	10.94701004	11.36002541	15.25690937	15.99781895	11.75028801	10.8252573	12.41513443	10.97843552	12.80803871	13.11300945					-1				membrane	-			GO:0016020	tr|A0A1J6HZD7|A0A1J6HZD7_NICAT Uncharacterized protein OS=Nicotiana attenuata OX=49451 GN=A4A49_07662 PE=4 SV=1	-	Uncharacterized protein	Nicotiana benthamiana		Nbe.v1.1.chr17g09770.1	membrane	GO:0016020					Niben101Scf00953g04021.1			13	13	6	36.7
18.60624695	18.34983444	10.34136105	12.06597996	10.22936153	8.222215652	18.6404705	18.47880173	11.94396591	11.75404072	11.74659824	13.37027836	19.10618019	19.11880493	11.36244965	11.33520317	10.88828659	10.45522404					-1		biological regulation;carboxylic acid metabolic process;regulation of biological process;regulation of catabolic process;regulation of cellular catabolic process;regulation of cellular ketone metabolic process;regulation of cellular metabolic process;regulation of cellular process;regulation of fatty acid beta-oxidation;regulation of fatty acid metabolic process;regulation of fatty acid oxidation…	L-malate dehydrogenase (NAD+) activity	chloroplast;cytoplasm;glyoxysome;intracellular anatomical structure;intracellular membrane-bounded organelle;intracellular organelle;membrane-bounded organelle;microbody;organelle;peroxisome	Ldh_1_C,Ldh_1_N	GO:0006099;GO:0008150;GO:0009894;GO:0010565;GO:0019216;GO:0019217;GO:0019222;GO:0019752;GO:0031323;GO:0031329;GO:0031998;GO:0046320;GO:0050789;GO:0050794;GO:0050994;GO:0062012;GO:0065007;GO:0080090;GO:0080093	GO:0030060	GO:0005575;GO:0005622;GO:0005737;GO:0005777;GO:0009507;GO:0009514;GO:0042579;GO:0043226;GO:0043227;GO:0043229;GO:0043231	tr|A0A1J6KCA1|A0A1J6KCA1_NICAT malate dehydrogenase OS=Nicotiana attenuata OX=49451 GN=MDHG_0 PE=3 SV=1;tr|A0A1S4AGW0|A0A1S4AGW0_TOBAC malate dehydrogenase OS=Nicotiana tabacum OX=4097 GN=LOC107797501 PE=3 SV=1	ko00020,ko00270,ko00620,ko00630,ko00710,ko01100,ko01110,ko01120,ko01130,ko01200,map00020,map00270,map00620,map00630,map00710,map01100,map01110,map01120,map01130,map01200	malate dehydrogenase	Nicotiana benthamiana		Nbe.v1.1.chr01g45830.1;Nbe.v1.1.chr15g01670.1;Nbe.v1.1.chr17g10000.1	cellular_component	GO:0005575			biological_process	GO:0008150	Niben101Scf02004g00032.1;Niben101Scf04053g03033.1;Niben101Scf06117g01013.1			15	15	12	40.9
10.970994	11.37030697	10.23863411	10.83736324	9.776809692	8.864283562	11.84800053	11.80063725	10.88690376	12.10544014	9.793914795	10.85891914	11.75700855	11.97948551	11.54402256	11.65740776	9.82565403	9.878602982					-1		endoplasmic reticulum unfolded protein response;pollen wall assembly		endoplasmic reticulum	-	GO:0010208;GO:0030968		GO:0005783	tr|A0A1S4B5H1|A0A1S4B5H1_TOBAC uncharacterized protein LOC107804685 OS=Nicotiana tabacum OX=4097 GN=LOC107804685 PE=4 SV=1	-	uncharacterized protein LOC107804685	Nicotiana benthamiana		Nbe.v1.1.chr01g45840.1;Nbe.v1.1.chr15g01660.1;Nbe.v1.1.chr17g10010.1	endoplasmic reticulum	GO:0005783					Niben101Scf02004g00014.1;Niben101Scf06117g00001.1;Niben101Scf07365g00011.1	+	OOPS_XL_OOPS_NOXL	8	8	8	22.8
14.94722557	12.01552486	11.47855473	11.20325279	10.61536026	10.75555515	10.64827156	14.81358051	10.67662811	12.34347057	9.786480904	10.89103508	14.33413315	14.2811327	9.537532806	8.034029961	11.48841476	10.15190125					-1		carbohydrate metabolic process;biosynthetic process;carbohydrate biosynthetic process;carboxylic acid biosynthetic process;carboxylic acid metabolic process;cellular biosynthetic process;cellular metabolic process;cellular process;dehydro-D-arabinono-1,4-lactone biosynthetic process;dehydro-D-arabinono-1,4-lactone biosynthetic process;dehydro-D-arabinono-1,4-lactone metabolic process;L-ascorbic a…	catalytic activity;D-arabinose 1-dehydrogenase [NAD(P)+] activity;D-arabinose 1-dehydrogenase [NAD(P)+] activity;L-galactose dehydrogenase activity;oxidoreductase activity;oxidoreductase activity, acting on CH-OH group of donors;oxidoreductase activity, acting on the CH-NH group of donors;oxidoreductase activity, acting on the CH-NH group of donors, NAD or NADP as acceptor;oxidoreductase activity…	cytoplasm;cytosol;intracellular anatomical structure	Aldo_ket_red	GO:0005975;GO:0005996;GO:0006082;GO:0006766;GO:0006767;GO:0008150;GO:0008152;GO:0009058;GO:0009110;GO:0009987;GO:0016051;GO:0016053;GO:0019752;GO:0019852;GO:0019853;GO:0042364;GO:0043436;GO:0044237;GO:0044238;GO:0044249;GO:0044281;GO:0044283;GO:0046364;GO:0046394;GO:0070484;GO:0070485;GO:1901334;GO:1901336	GO:0003674;GO:0003824;GO:0010349;GO:0016491;GO:0016614;GO:0016616;GO:0016645;GO:0016646;GO:0045290	GO:0005575;GO:0005622;GO:0005737;GO:0005829	tr|A0A1J6KCC7|A0A1J6KCC7_NICAT L-galactose dehydrogenase OS=Nicotiana attenuata OX=49451 GN=LGALDH PE=4 SV=1	ko00053,ko01100,ko01110,map00053,map01100,map01110	L-galactose dehydrogenase	Nicotiana benthamiana		Nbe.v1.1.chr01g45875.1;Nbe.v1.1.chr17g10040.1	cellular_component	GO:0005575	molecular_function	GO:0003674	carbohydrate metabolic process	GO:0005975	Niben101Scf02004g00031.1;Niben101Scf07365g00006.1			3	3	3	14
13.66222286	11.50203228	10.79717159	11.11815643	10.1367054	10.71997643	13.5198822	13.10061264	12.00574493	11.79955196	8.949707031	9.477169037	13.91148567	13.92666626	11.65453625	10.08669186	9.281448364	11.6637392					-1		response to oxidative stress;response to stimulus;response to stress;thymine catabolic process;valine catabolic process	binding;cation binding;copper ion binding;ion binding;malonate-semialdehyde dehydrogenase (acetylating) activity;metal ion binding;methylmalonate-semialdehyde dehydrogenase (acylating, NAD) activity;transition metal ion binding	cytoplasm;intracellular anatomical structure;intracellular membrane-bounded organelle;intracellular organelle;membrane-bounded organelle;mitochondrion;organelle	Aldedh	GO:0006210;GO:0006574;GO:0006950;GO:0006979;GO:0008150;GO:0050896	GO:0003674;GO:0004491;GO:0005488;GO:0005507;GO:0018478;GO:0043167;GO:0043169;GO:0046872;GO:0046914	GO:0005575;GO:0005622;GO:0005737;GO:0005739;GO:0043226;GO:0043227;GO:0043229;GO:0043231	tr|A0A1U7X5R5|A0A1U7X5R5_NICSY methylmalonate-semialdehyde dehydrogenase (CoA acylating) OS=Nicotiana sylvestris OX=4096 GN=LOC104230654 PE=3 SV=1	ko00280,ko00410,ko00562,ko00640,ko01100,ko01200,map00280,map00410,map00562,map00640,map01100,map01200	methylmalonate-semialdehyde dehydrogenase (CoA acylating)	Nicotiana benthamiana		Nbe.v1.1.chr17g10450.1	cellular_component	GO:0005575	molecular_function	GO:0003674	response to stress	GO:0006950	Niben101Scf10085g01002.1			8	8	2	20
12.38890934	11.9665556	10.72278023	10.25288296	10.57271481	9.715603828	10.97106743	11.57230473	10.7701149	10.60779953	11.02680206	9.657711983	10.36120224	11.68637085	10.43619156	9.621534348	10.56396198	10.99761963					-1		biological regulation;biosynthetic process;cell differentiation;cellular biosynthetic process;cellular developmental process;cellular metabolic process;cellular process;developmental process;DNA-templated transcription;gene expression;macromolecule biosynthetic process;macromolecule metabolic process;metabolic process;nucleic acid metabolic process;nucleobase-containing compound biosynthetic proc…	transcription cis-regulatory region binding;binding;chromatin binding;DNA binding;DNA-binding transcription activator activity, RNA polymerase II-specific;DNA-binding transcription factor activity;DNA-binding transcription factor activity, RNA polymerase II-specific;double-stranded DNA binding;heterocyclic compound binding;nucleic acid binding;organic cyclic compound binding;protein binding;RNA p…	intracellular anatomical structure;intracellular membrane-bounded organelle;intracellular organelle;membrane-bounded organelle;nucleus;organelle;protein-containing complex;transcription regulator complex	CCT,GATA,tify	GO:0006139;GO:0006351;GO:0006355;GO:0006357;GO:0006366;GO:0008150;GO:0008152;GO:0009058;GO:0009059;GO:0009889;GO:0009891;GO:0009893;GO:0009987;GO:0010467;GO:0010468;GO:0010556;GO:0010557;GO:0010604;GO:0010628;GO:0016070;GO:0019219;GO:0019222;GO:0030154;GO:0031323;GO:0031325;GO:0031326;GO:0031328;GO:0032502;GO:0032774;GO:0034654;GO:0043170;GO:0044237;GO:0044238;GO:0044249;GO:0045893;GO:0045935;GO:…	GO:0000976;GO:0000977;GO:0000981;GO:0001012;GO:0001067;GO:0001085;GO:0001228;GO:0003674;GO:0003676;GO:0003677;GO:0003682;GO:0003690;GO:0003700;GO:0005488;GO:0005515;GO:0008134;GO:0008270;GO:0043565;GO:0044212;GO:0097159;GO:0140110;GO:1901363;GO:1990837	GO:0005575;GO:0005622;GO:0005634;GO:0005667;GO:0032991;GO:0043226;GO:0043227;GO:0043229;GO:0043231	tr|A0A1S4B0D6|A0A1S4B0D6_TOBAC GATA transcription factor 24-like OS=Nicotiana tabacum OX=4097 GN=LOC107803128 PE=3 SV=1	-	GATA transcription factor 24-like	Nicotiana benthamiana		Nbe.v1.1.chr01g38820.1;Nbe.v1.1.chr17g10500.1	cellular_component	GO:0005575			nucleobase-containing compound metabolic process	GO:0006139	Niben101Scf02294g01002.1;Niben101Scf14310g00014.1			1	1	1	3.6
11.0611515	12.17106724	10.44313335	10.67128849	11.23191071	10.75867653	11.62765503	11.78363705	11.28745079	11.57085609	10.18191624	10.51544476	11.79594898	10.52171516	10.76685619	9.682305336	8.11674881	11.03711987					-1		endoplasmic reticulum membrane organization;endoplasmic reticulum-plasma membrane tethering		endoplasmic reticulum membrane;plasma membrane	Motile_Sperm	GO:0061817;GO:0090158		GO:0005789;GO:0005886	tr|A0A1U7VYZ5|A0A1U7VYZ5_NICSY vesicle-associated protein 1-2-like OS=Nicotiana sylvestris OX=4096 GN=LOC104220925 PE=3 SV=1	-	vesicle-associated protein 1-2-like	Nicotiana benthamiana		Nbe.v1.1.chr17g11190.1							Niben101Scf03599g01016.1			1	1	1	5.6
11.62817287	11.6304636	9.725862503	8.732447624	9.735721588	10.88165569	11.55543041	11.24984932	11.28968906	11.37030602	9.808857918	10.40918922	11.89599609	11.10740471	11.35684681	9.397213936	10.99309444	10.50041294					-1			calcium ion binding		EF-hand_7,EF-hand_8		GO:0005509		tr|A0A1J6IPY9|A0A1J6IPY9_NICAT EF-hand domain-containing protein OS=Nicotiana attenuata OX=49451 GN=A4A49_40005 PE=4 SV=1;tr|A0A1S4AX60|A0A1S4AX60_TOBAC centrin-2-like isoform X1 OS=Nicotiana tabacum OX=4097 GN=LOC107802312 PE=4 SV=1	-	centrin-2-like isoform X1;EF-hand domain-containing protein	Nicotiana benthamiana		Nbe.v1.1.chr01g38590.1;Nbe.v1.1.chr17g11200.1							Niben101Scf03337g06016.1;Niben101Scf03599g01018.1			1	1	1	4.6
11.34549236	12.46002865	10.50361824	10.16740513	10.28132534	11.25391388	10.28609657	11.97331333	10.4685564	9.955057144	11.07686806	11.52744007	11.60268497	11.90527153	10.00817585	11.05872059	10.49884796	9.02845192					-1		cellular component assembly;cellular component biogenesis;cellular component organization;cellular component organization or biogenesis;cellular process;chromatin organization;chromosome organization;DNA conformation change;nucleosome assembly;nucleosome organization;organelle organization;protein-containing complex assembly;protein-containing complex organization;protein-DNA complex assembly;pro…	binding;histone binding;peptidyl-prolyl cis-trans isomerase activity;protein binding	cytoplasm;cytosol;intracellular anatomical structure;intracellular membrane-bounded organelle;intracellular non-membrane-bounded organelle;intracellular organelle;intracellular organelle lumen;membrane-bounded organelle;membrane-enclosed lumen;non-membrane-bounded organelle;nuclear lumen;nucleolus;nucleus;organelle;organelle lumen	FKBP_C	GO:0006323;GO:0006325;GO:0006333;GO:0006334;GO:0006996;GO:0008150;GO:0009987;GO:0016043;GO:0022607;GO:0031497;GO:0034622;GO:0034728;GO:0043933;GO:0044085;GO:0051276;GO:0065003;GO:0065004;GO:0071103;GO:0071824;GO:0071840	GO:0003674;GO:0003755;GO:0005488;GO:0005515;GO:0042393	GO:0005575;GO:0005622;GO:0005634;GO:0005730;GO:0005737;GO:0005829;GO:0031974;GO:0031981;GO:0043226;GO:0043227;GO:0043228;GO:0043229;GO:0043231;GO:0043232;GO:0043233;GO:0070013	tr|A0A314KII3|A0A314KII3_NICAT peptidylprolyl isomerase (Fragment) OS=Nicotiana attenuata OX=49451 GN=FKBP43_1 PE=4 SV=1	-	peptidylprolyl isomerase (Fragment)	Nicotiana benthamiana		Nbe.v1.1.chr17g11880.1	cellular_component	GO:0005575	molecular_function	GO:0003674			Niben101Scf03486g03012.1			2	1	1	4.3
16.61640549	15.09222031	19.64271164	19.56441307	18.1954689	18.4893074	17.15363121	17.03542137	18.6417408	18.56018448	20.33832359	20.69404411	17.07242584	16.98147774	18.49110985	18.91295433	18.98384476	18.99782944					-1				apoplast;cell periphery;cell wall;external encapsulating structure;extracellular region;membrane;plant-type cell wall;plasma membrane;side of membrane	Fasciclin			GO:0005575;GO:0005576;GO:0005618;GO:0005886;GO:0009505;GO:0016020;GO:0030312;GO:0048046;GO:0071944;GO:0098552	tr|A0A1J6J588|A0A1J6J588_NICAT Fasciclin-like arabinogalactan protein 8 OS=Nicotiana attenuata OX=49451 GN=FLA8 PE=3 SV=1	-	Fasciclin-like arabinogalactan protein 8	Nicotiana benthamiana		Nbe.v1.1.chr17g12140.1	cellular_component	GO:0005575					Niben101Scf00550g00014.1			14	14	5	43.8
12.99199963	12.60421562	7.992384434	9.292319298	11.96363926	10.32661343	13.65105152	13.55278873	10.84962273	11.92239952	11.28223801	9.112297058	13.36262894	13.38815212	10.94995594	9.171619415	10.15514374	10.22546196					-1		cell division;SRP-dependent cotranslational protein targeting to membrane	ATP hydrolysis activity;GTP binding;GTPase activity;signal recognition particle binding	chloroplast;chloroplast stroma;chloroplast thylakoid;chloroplast thylakoid membrane;cytoplasm;intracellular anatomical structure;intracellular membrane-bounded organelle;intracellular organelle;membrane;membrane-bounded organelle;organelle;organelle subcompartment;photosynthetic membrane;plastid;plastid stroma;plastid thylakoid;plastid thylakoid membrane;thylakoid;thylakoid membrane	SRP54,SRP54_N	GO:0006614;GO:0051301	GO:0003924;GO:0005047;GO:0005525;GO:0016887	GO:0005575;GO:0005622;GO:0005737;GO:0009507;GO:0009532;GO:0009534;GO:0009535;GO:0009536;GO:0009570;GO:0009579;GO:0016020;GO:0031976;GO:0031984;GO:0034357;GO:0042651;GO:0043226;GO:0043227;GO:0043229;GO:0043231;GO:0055035	tr|A0A1S4B341|A0A1S4B341_TOBAC cell division protein FtsY homolog, chloroplastic-like OS=Nicotiana tabacum OX=4097 GN=LOC107804044 PE=3 SV=1	ko02024,ko03060,ko03070,map02024,map03060,map03070	cell division protein FtsY homolog, chloroplastic-like	Nicotiana benthamiana		Nbe.v1.1.chr01g37570.1;Nbe.v1.1.chr17g12210.1	cellular_component	GO:0005575					Niben101Scf05453g00013.1;Niben101Scf13206g02016.1			6	6	6	18.1
12.14655113	12.55806923	10.81727314	10.93507004	9.62405014	10.59827328	13.2494688	11.32691193	10.74959469	11.89783382	10.39404297	11.20369053	13.36208057	13.29576874	10.02160168	10.50179005	10.63379765	10.3901825					-1		post-translational protein targeting to endoplasmic reticulum membrane;tail-anchored membrane protein insertion into ER membrane	ATP binding;ATP hydrolysis activity	GET complex	ArsA_ATPase	GO:0006620;GO:0071816	GO:0005524;GO:0016887	GO:0043529	tr|A0A1S4D788|A0A1S4D788_TOBAC ATPase LOC107826790 OS=Nicotiana tabacum OX=4097 GN=LOC107826790 PE=3 SV=1	-	ATPase LOC107826790	Nicotiana benthamiana		Nbe.v1.1.chr17g12680.1							Niben101Scf03676g04015.1			5	5	1	14.4
12.74456501	11.94070625	10.38384819	11.04819393	10.14777756	10.05823517	11.10525799	10.90431976	11.40182304	11.57678604	9.73398304	9.703201294	12.20205784	11.79008484	9.724428177	10.13694382	10.30464172	11.02189064					-1		carboxylic acid metabolic process;cellular metabolic process;cellular process;dicarboxylic acid metabolic process;malate metabolic process;metabolic process;monocarboxylic acid metabolic process;organic acid metabolic process;oxoacid metabolic process;pyruvate metabolic process;small molecule metabolic process	nucleotide binding;adenyl nucleotide binding;adenyl ribonucleotide binding;anion binding;ATP binding;binding;carbohydrate derivative binding;catalytic activity;cation binding;cobalt ion binding;heterocyclic compound binding;identical protein binding;ion binding;malate dehydrogenase (decarboxylating) (NAD+) activity;malate dehydrogenase activity;malic enzyme activity;metal ion binding;NAD binding;…	chloroplast;cytoplasm;intracellular anatomical structure;intracellular membrane-bounded organelle;intracellular organelle;intracellular organelle lumen;membrane-bounded organelle;membrane-enclosed lumen;mitochondrial matrix;mitochondrion;organelle;organelle lumen;plastid	Malic_M,malic	GO:0006082;GO:0006090;GO:0006108;GO:0008150;GO:0008152;GO:0009987;GO:0019752;GO:0032787;GO:0043436;GO:0043648;GO:0044237;GO:0044281	GO:0000166;GO:0003674;GO:0003824;GO:0004470;GO:0004471;GO:0005488;GO:0005515;GO:0005524;GO:0008270;GO:0016491;GO:0016614;GO:0016615;GO:0016616;GO:0017076;GO:0030554;GO:0032553;GO:0032555;GO:0032559;GO:0035639;GO:0036094;GO:0042802;GO:0042803;GO:0043167;GO:0043168;GO:0043169;GO:0046872;GO:0046914;GO:0046983;GO:0050897;GO:0051287;GO:0097159;GO:0097367;GO:1901265;GO:1901363	GO:0005575;GO:0005622;GO:0005737;GO:0005739;GO:0005759;GO:0009507;GO:0009536;GO:0031974;GO:0043226;GO:0043227;GO:0043229;GO:0043231;GO:0043233;GO:0070013	tr|A0A1S4B7M0|A0A1S4B7M0_TOBAC Malic enzyme OS=Nicotiana tabacum OX=4097 GN=LOC107805341 PE=3 SV=1	ko00620,ko00710,ko01100,ko01120,ko01200,map00620,map00710,map01100,map01120,map01200	Malic enzyme	Nicotiana benthamiana		Nbe.v1.1.chr17g13110.1	cellular_component	GO:0005575	nucleotide binding	GO:0000166						15	1	1	32.9
12.18314552	10.92554092	10.6444788	11.4252615	11.26900959	9.408825874	11.78159523	11.46034431	11.78177261	10.98173809	10.04664898	11.13163853	11.04764271	10.69399166	10.00441074	10.87994099	11.29806995	10.22391129					-1				cell junction;cell periphery;cell-cell junction;cytoplasm;intracellular anatomical structure;intracellular membrane-bounded organelle;intracellular organelle;membrane;membrane-bounded organelle;organelle;plasma membrane;plasmodesma;symplast;vacuole	Remorin_C,Remorin_N			GO:0005575;GO:0005622;GO:0005737;GO:0005773;GO:0005886;GO:0005911;GO:0009506;GO:0016020;GO:0030054;GO:0043226;GO:0043227;GO:0043229;GO:0043231;GO:0055044;GO:0071944	tr|A0A1S4B0Q0|A0A1S4B0Q0_TOBAC remorin-like OS=Nicotiana tabacum OX=4097 GN=LOC107803249 PE=3 SV=1;tr|A0A1S4C6T7|A0A1S4C6T7_TOBAC remorin-like OS=Nicotiana tabacum OX=4097 GN=LOC107815817 PE=3 SV=1	-	remorin-like	Nicotiana benthamiana		Nbe.v1.1.chr10g37330.1;Nbe.v1.1.chr17g13420.1	cellular_component	GO:0005575					Niben101Scf00647g01005.1;Niben101Scf08587g00002.1			6	1	1	29.7
11.1213007	11.47029305	10.47566128	11.07206917	10.30231476	10.33646107	10.57674122	11.93422413	12.30880356	11.39479828	10.25653934	9.938475609	12.11299038	10.98392677	9.753746986	9.081281662	9.77644825	10.94773769					-1					LSM				tr|A0A6N2AWQ8|A0A6N2AWQ8_SOLCI Small nuclear ribonucleoprotein-associated protein OS=Solanum chilense OX=4083 GN=EJD97_021833 PE=3 SV=1	ko03040,ko05322,map03040,map05322	Small nuclear ribonucleoprotein-associated protein	Nicotiana benthamiana		Nbe.v1.1.chr17g13580.1							Niben101Scf24868g00004.1			6	1	1	20.6
11.58857632	11.88956165	10.10057545	10.64937973	11.8783741	10.44685555	10.94544792	11.59019947	10.90497112	12.11668491	11.6504755	10.1017046	12.17642403	11.48945332	9.364946365	11.53112602	10.12868881	9.599927902					-1		response to biotic stimulus;response to chemical;response to external biotic stimulus;response to external stimulus;response to fungus;response to molecule of fungal origin;response to other organism;response to stimulus		cell periphery;cytoplasm;cytosol;intracellular anatomical structure;intracellular membrane-bounded organelle;intracellular organelle;membrane;membrane-bounded organelle;nucleus;organelle;plasma membrane	Usp	GO:0002238;GO:0008150;GO:0009605;GO:0009607;GO:0009620;GO:0042221;GO:0043207;GO:0050896;GO:0051707		GO:0005575;GO:0005622;GO:0005634;GO:0005737;GO:0005829;GO:0005886;GO:0016020;GO:0043226;GO:0043227;GO:0043229;GO:0043231;GO:0071944	tr|A0A1S4BIU2|A0A1S4BIU2_TOBAC uncharacterized protein LOC107808755 isoform X2 OS=Nicotiana tabacum OX=4097 GN=LOC107808755 PE=4 SV=1	-	uncharacterized protein LOC107808755 isoform X2	Nicotiana benthamiana		Nbe.v1.1.chr17g13970.1	cellular_component	GO:0005575					Niben101Scf08157g02042.1			5	1	1	23.3
14.39385986	13.0107851	10.83001137	10.10692215	9.653448105	10.65502834	16.094944	16.36923981	11.05400181	12.15019512	10.31275368	9.86756134	14.60020351	14.67507458	10.25583076	8.609220505	10.32940674	11.28033352					-1		anatomical structure development;chlorophyll biosynthetic process;developmental process;metabolic process;methylation;multicellular organism development;multicellular organismal process;photomorphogenesis;photosynthesis;post-embryonic development;response to abiotic stimulus;response to absence of light;response to chemical;response to endogenous stimulus;response to ethylene;response to hormone;…	catalytic activity;binding;methyltransferase activity;oxidoreductase activity;oxidoreductase activity, acting on the CH-CH group of donors;oxidoreductase activity, acting on the CH-CH group of donors, NAD or NADP as acceptor;protein binding;protein domain specific binding;protochlorophyllide reductase activity;protochlorophyllide reductase activity	bounding membrane of organelle;chloroplast;chloroplast envelope;chloroplast membrane;chloroplast outer membrane;chloroplast thylakoid;chloroplast thylakoid membrane;cytoplasm;cytoplasmic vesicle;cytosol;endomembrane system;endosome;endosome membrane;Golgi apparatus;Golgi apparatus subcompartment;intracellular anatomical structure;intracellular membrane-bounded organelle;intracellular organelle;in…	adh_short;WD40	GO:0007275;GO:0008150;GO:0008152;GO:0009314;GO:0009416;GO:0009628;GO:0009639;GO:0009640;GO:0009642;GO:0009646;GO:0009647;GO:0009719;GO:0009723;GO:0009725;GO:0009791;GO:0015979;GO:0015995;GO:0032259;GO:0032501;GO:0032502;GO:0042221;GO:0048856;GO:0050896	GO:0003674;GO:0003824;GO:0005488;GO:0005515;GO:0008168;GO:0016491;GO:0016627;GO:0016628;GO:0016630;GO:0019904	GO:0005575;GO:0005622;GO:0005737;GO:0005768;GO:0005794;GO:0005802;GO:0005829;GO:0009507;GO:0009526;GO:0009527;GO:0009534;GO:0009535;GO:0009536;GO:0009579;GO:0009707;GO:0009941;GO:0010008;GO:0012505;GO:0016020;GO:0019867;GO:0031090;GO:0031410;GO:0031967;GO:0031968;GO:0031969;GO:0031976;GO:0031982;GO:0031984;GO:0034357;GO:0042170;GO:0042651;GO:0043226;GO:0043227;GO:0043229;GO:0043231;GO:0048471;GO:…	tr|A0A1S3ZIP8|A0A1S3ZIP8_TOBAC NADPH-protochlorophyllide oxidoreductase OS=Nicotiana tabacum OX=4097 GN=LOC107787316 PE=3 SV=1;tr|A0A1U7WBR5|A0A1U7WBR5_NICSY WD repeat-containing protein 44-like OS=Nicotiana sylvestris OX=4096 GN=LOC104224691 PE=4 SV=1;tr|Q8LSZ3|Q8LSZ3_TOBAC NADPH-protochlorophyllide oxidoreductase OS=Nicotiana tabacum OX=4097 GN=POR1 PE=2 SV=1	-;"ko00860,ko01100,ko01110,map00860,map01100,map01110"	NADPH-protochlorophyllide oxidoreductase;WD repeat-containing protein 44-like	Nicotiana benthamiana		Nbe.v1.1.chr03g09800.1;Nbe.v1.1.chr08g14130.1;Nbe.v1.1.chr08g14140.1;Nbe.v1.1.chr09g36990.1;Nbe.v1.1.chr17g14290.1	cellular_component	GO:0005575	molecular_function	GO:0003674	multicellular organism development	GO:0007275	Niben101Scf00479g01015.1;Niben101Scf00479g01016.1;Niben101Scf01036g03001.1;Niben101Scf10763g00002.1			18	14	14	56.4
11.56152439	11.21084785	10.00496101	11.49936962	10.5207119	11.12192726	11.28178024	12.01875114	11.10600567	11.60328579	9.644379616	11.09206867	11.91385555	11.38106632	10.17337227	10.24604416	9.41897583	9.946858406					-1		L-methionine salvage from methylthioadenosine;L-methionine salvage from S-adenosylmethionine	magnesium ion binding;2-hydroxy-3-keto-5-methylthiopentenyl-1-phosphate phosphatase activity;2,3-diketo-5-methylthiopentyl-1-phosphate enolase activity;acireductone synthase activity;methylthioribulose 1-phosphate dehydratase activity;zinc ion binding	chloroplast;chloroplast stroma;cytoplasm;cytosol;intracellular anatomical structure;intracellular membrane-bounded organelle;intracellular organelle;membrane-bounded organelle;organelle;plastid;plastid stroma	Aldolase_II,Hydrolase	GO:0019284;GO:0019509	GO:0000287;GO:0008270;GO:0043715;GO:0043716;GO:0043874;GO:0046570	GO:0005575;GO:0005622;GO:0005737;GO:0005829;GO:0009507;GO:0009532;GO:0009536;GO:0009570;GO:0043226;GO:0043227;GO:0043229;GO:0043231	tr|A0A1S3Z4L3|A0A1S3Z4L3_TOBAC Probable bifunctional methylthioribulose-1-phosphate dehydratase/enolase-phosphatase E1 OS=Nicotiana tabacum OX=4097 GN=LOC107782969 PE=3 SV=1;tr|A0A1S4AIA0|A0A1S4AIA0_TOBAC Probable bifunctional methylthioribulose-1-phosphate dehydratase/enolase-phosphatase E1 OS=Nicotiana tabacum OX=4097 GN=LOC107797741 PE=3 SV=1	ko00270,ko01100,map00270,map01100	Probable bifunctional methylthioribulose-1-phosphate dehydratase/enolase-phosphatase E1	Nicotiana benthamiana		Nbe.v1.1.chr05g16130.1;Nbe.v1.1.chr17g14410.1	cellular_component	GO:0005575					Niben101Scf04989g02003.1;Niben101Scf07247g05007.1			3	3	3	7
12.23925781	11.56131077	10.73972416	10.81534672	9.941422462	11.12279797	10.33864403	12.50802517	10.86260986	10.58377075	10.19152546	10.37166214	11.08959198	10.52181625	11.36121845	7.879584312	10.86594105	10.40689278					-1			electron transfer activity	plasma membrane	Cu_bind_like		GO:0009055	GO:0005886	tr|A0A1S4BUT1|A0A1S4BUT1_TOBAC early nodulin-like protein 1 OS=Nicotiana tabacum OX=4097 GN=LOC107812129 PE=4 SV=1	-	early nodulin-like protein 1	Nicotiana benthamiana		Nbe.v1.1.chr17g14430.1	plasma membrane	GO:0005886					Niben101Scf04989g03001.1			3	3	3	10.5
11.13869572	12.47411251	10.59262943	10.22218513	9.961971283	10.42448997	13.05778885	13.25956631	11.53658676	10.71949673	12.59154606	10.58426571	13.23194122	11.16296482	10.0851469	10.70881748	10.83106327	10.68370342					-1		pollen development;regulation of programmed cell death	mRNA binding	nucleus	API5	GO:0009555;GO:0043067	GO:0003729	GO:0005634	tr|A0A1J6IV66|A0A1J6IV66_NICAT Apoptosis inhibitor 5-like protein api5 OS=Nicotiana attenuata OX=49451 GN=API5_0 PE=3 SV=1	-	Apoptosis inhibitor 5-like protein api5	Nicotiana benthamiana		Nbe.v1.1.chr17g14640.1	nucleus	GO:0005634					Niben101Scf05294g00031.1			7	7	1	14
10.78700447	11.68723011	10.11369133	11.34883213	10.41834736	9.36493969	14.59496593	14.15947723	11.24858379	10.69325829	9.706546783	11.51282883	15.23814392	14.57813644	10.61461926	10.53455639	9.246522903	9.162243843					-1		reductive pentose-phosphate cycle	ATP binding;phosphoribulokinase activity	chloroplast;cytoplasm;intracellular anatomical structure;intracellular membrane-bounded organelle;intracellular organelle;membrane-bounded organelle;organelle;plastid	PRK	GO:0019253	GO:0005524;GO:0008974	GO:0005575;GO:0005622;GO:0005737;GO:0009507;GO:0009536;GO:0043226;GO:0043227;GO:0043229;GO:0043231	tr|A0A1S3X711|A0A1S3X711_TOBAC Phosphoribulokinase OS=Nicotiana tabacum OX=4097 GN=LOC107761746 PE=3 SV=1	ko00710,ko01100,ko01120,ko01200,map00710,map01100,map01120,map01200	Phosphoribulokinase	Nicotiana benthamiana		Nbe.v1.1.chr17g14680.1	cellular_component	GO:0005575					Niben101Scf10910g00006.1			21	2	2	63.5
13.82147503	13.1478405	11.24422073	10.8426218	11.28783989	11.15195656	14.60113239	14.59163952	11.57272434	10.30714512	10.10661983	10.55551243	14.2753973	13.99311543	9.651382446	10.06052494	10.19969368	11.24329853					-1		CDP-diacylglycerol biosynthetic process	glycerol-3-phosphate O-acyltransferase activity;sn-1-glycerol-3-phosphate C16:0-DCA-CoA acyl transferase activity	chloroplast stroma	Acyltransferase,GPAT_N	GO:0016024	GO:0004366;GO:0102420	GO:0009570	tr|A0A1S3XU33|A0A1S3XU33_TOBAC Glycerol-3-phosphate acyltransferase, chloroplastic OS=Nicotiana tabacum OX=4097 GN=LOC107768804 PE=3 SV=1	ko00561,ko00564,ko01100,ko01110,map00561,map00564,map01100,map01110	Glycerol-3-phosphate acyltransferase, chloroplastic	Nicotiana benthamiana		Nbe.v1.1.chr17g14920.1							Niben101Scf02436g00004.1			8	8	3	22.1
15.59225273	15.03139973	12.20980453	10.59796524	11.75532246	10.20336533	15.39536667	15.39235115	11.14985085	10.99537945	10.9747448	11.09046173	15.61482525	15.68430996	9.828934669	11.41098881	10.63757229	11.83400154					-1		biosynthetic process;cellular biosynthetic process;cellular metabolic process;cellular process;fat-soluble vitamin biosynthetic process;fat-soluble vitamin metabolic process;metabolic process;methylation;organic hydroxy compound biosynthetic process;organic hydroxy compound metabolic process;small molecule biosynthetic process;small molecule metabolic process;vitamin biosynthetic process;vitamin …	catalytic activity;methyltransferase activity;O-methyltransferase activity;S-adenosylmethionine-dependent methyltransferase activity;tocopherol C-methyltransferase activity;transferase activity;transferase activity, transferring one-carbon groups	chloroplast;cytoplasm;intracellular anatomical structure;intracellular membrane-bounded organelle;intracellular organelle;membrane-bounded organelle;organelle;plastid	Methyltransf_11	GO:0006766;GO:0006775;GO:0008150;GO:0008152;GO:0009058;GO:0009110;GO:0009987;GO:0010189;GO:0032259;GO:0042360;GO:0042362;GO:0044237;GO:0044249;GO:0044281;GO:0044283;GO:1901615;GO:1901617	GO:0003674;GO:0003824;GO:0008168;GO:0008171;GO:0008757;GO:0016740;GO:0016741;GO:0050342	GO:0005575;GO:0005622;GO:0005737;GO:0009507;GO:0009536;GO:0043226;GO:0043227;GO:0043229;GO:0043231	tr|A0A1U7YDV6|A0A1U7YDV6_NICSY tocopherol O-methyltransferase, chloroplastic isoform X1 OS=Nicotiana sylvestris OX=4096 GN=LOC104247874 PE=3 SV=1	ko00130,ko01100,ko01110,map00130,map01100,map01110	tocopherol O-methyltransferase, chloroplastic isoform X1	Nicotiana benthamiana		Nbe.v1.1.chr10g33250.1;Nbe.v1.1.chr17g15060.1	cellular_component	GO:0005575	molecular_function	GO:0003674			Niben101Scf02821g04003.1;Niben101Scf07288g01005.1			8	8	8	35.1
11.34191036	11.76837635	10.58242893	11.13609791	10.73854446	10.92501259	12.85371876	13.56938076	11.77603245	11.97870541	9.380537033	10.09857464	13.32614899	11.88472748	10.2901125	10.75831413	9.982872009	9.081788063					-1				intracellular anatomical structure;intracellular membrane-bounded organelle;intracellular organelle;membrane-bounded organelle;nucleus;organelle	Arm,KAP			GO:0005575;GO:0005622;GO:0005634;GO:0043226;GO:0043227;GO:0043229;GO:0043231	tr|A0A1U7XRS9|A0A1U7XRS9_NICSY uncharacterized protein LOC104240476 OS=Nicotiana sylvestris OX=4096 GN=LOC104240476 PE=4 SV=1	-	uncharacterized protein LOC104240476	Nicotiana benthamiana		Nbe.v1.1.chr17g15640.1	cellular_component	GO:0005575					Niben101Scf00497g02004.1			5	5	5	6.7
15.31206799	14.82878113	11.70657349	10.04555893	10.04908943	10.70401669	16.28037262	15.87452507	10.79127216	11.52591133	9.976192474	10.55276489	16.18775749	16.3908062	10.53807831	11.0970335	9.190103531	8.221248627					-1		biosynthetic process;carbohydrate biosynthetic process;carbohydrate catabolic process;carbohydrate metabolic process;catabolic process;cellular biosynthetic process;cellular metabolic process;cellular process;detection of abiotic stimulus;detection of external stimulus;detection of gravity;detection of stimulus;energy derivation by oxidation of organic compounds;energy reserve metabolic process;g…	catalytic activity;intramolecular phosphotransferase activity;intramolecular transferase activity;isomerase activity;phosphoglucomutase activity	cell periphery;chloroplast;chloroplast stroma;cytoplasm;cytosol;intracellular anatomical structure;intracellular membrane-bounded organelle;intracellular organelle;membrane;membrane-bounded organelle;nucleus;organelle;organelle envelope;plasma membrane;plastid;plastid envelope;plastid stroma;stromule	PGM_PMM_I,PGM_PMM_II,PGM_PMM_III,PGM_PMM_IV	GO:0000271;GO:0005975;GO:0005976;GO:0005977;GO:0005978;GO:0005982;GO:0005996;GO:0006006;GO:0006012;GO:0006091;GO:0006112;GO:0008150;GO:0008152;GO:0009056;GO:0009058;GO:0009059;GO:0009250;GO:0009581;GO:0009582;GO:0009590;GO:0009605;GO:0009628;GO:0009629;GO:0009987;GO:0010038;GO:0015980;GO:0016051;GO:0016052;GO:0019252;GO:0019318;GO:0019320;GO:0019388;GO:0042221;GO:0043170;GO:0044042;GO:0044237;GO:…	GO:0003674;GO:0003824;GO:0004614;GO:0016853;GO:0016866;GO:0016868	GO:0005575;GO:0005622;GO:0005634;GO:0005737;GO:0005829;GO:0005886;GO:0009507;GO:0009526;GO:0009532;GO:0009536;GO:0009570;GO:0010319;GO:0016020;GO:0031967;GO:0043226;GO:0043227;GO:0043229;GO:0043231;GO:0071944	tr|A0A314LF76|A0A314LF76_NICAT phosphoglucomutase (alpha-D-glucose-1,6-bisphosphate-dependent) (Fragment) OS=Nicotiana attenuata OX=49451 GN=PGM1_0 PE=3 SV=1	ko00010,ko00030,ko00052,ko00230,ko00500,ko00520,ko00521,ko01100,ko01110,ko01120,ko01130,map00010,map00030,map00052,map00230,map00500,map00520,map00521,map01100,map01110,map01120,map01130	phosphoglucomutase (alpha-D-glucose-1,6-bisphosphate-dependent) (Fragment)	Nicotiana benthamiana		Nbe.v1.1.chr17g15860.1	cellular_component	GO:0005575	molecular_function	GO:0003674			Niben101Scf01697g23018.1			26	16	16	57.1
11.06546116	11.69885921	9.697359085	11.63187027	9.441214561	11.41964436	14.56248093	14.65977287	11.18432999	10.6210022	12.46824265	12.66200066	14.93359852	13.73237991	10.29632187	10.95969105	11.91927338	12.26860046					-1		cellular metabolic process;cellular process;macromolecule metabolic process;macromolecule modification;metabolic process;nucleic acid metabolic process;nucleobase-containing compound metabolic process;positive regulation of translation;primary metabolic process;RNA metabolic process;RNA modification	nucleic acid binding;binding;catalytic activity;endonuclease activity;heterocyclic compound binding;hydrolase activity;hydrolase activity, acting on ester bonds;mRNA binding;nuclease activity;organic cyclic compound binding;RNA binding;rRNA primary transcript binding	chloroplast;chloroplast stroma;cytoplasm;intracellular anatomical structure;intracellular membrane-bounded organelle;intracellular organelle;membrane-bounded organelle;organelle;plastid	PPR,PPR_2,PPR_3	GO:0006139;GO:0008150;GO:0008152;GO:0009451;GO:0009987;GO:0016070;GO:0043170;GO:0043412;GO:0044237;GO:0044238;GO:0045727;GO:0090304	GO:0003674;GO:0003676;GO:0003723;GO:0003729;GO:0003824;GO:0004518;GO:0004519;GO:0005488;GO:0016787;GO:0016788;GO:0042134;GO:0097159;GO:1901363	GO:0005575;GO:0005622;GO:0005737;GO:0009507;GO:0009536;GO:0009570;GO:0043226;GO:0043227;GO:0043229;GO:0043231	tr|A0A1S3XDU6|A0A1S3XDU6_TOBAC pentatricopeptide repeat-containing protein At5g46580, chloroplastic-like OS=Nicotiana tabacum OX=4097 GN=LOC107763956 PE=3 SV=1	-	pentatricopeptide repeat-containing protein At5g46580, chloroplastic-like	Nicotiana benthamiana		Nbe.v1.1.chr07g10450.1;Nbe.v1.1.chr17g15990.1	cellular_component	GO:0005575	molecular_function	GO:0003674	nucleobase-containing compound metabolic process	GO:0006139	Niben101Scf01697g19001.1			15	15	15	29.1
12.21859646	12.78898239	9.673413277	10.95572948	13.90294075	13.31840134	11.73913002	11.74080753	10.70105362	11.1146965	14.3707552	13.95846176	12.28282738	13.26919937	10.40265465	10.87909126	13.04722595	13.14888954					-1				endoplasmic reticulum;Golgi apparatus	TMEM214			GO:0005783;GO:0005794	tr|A0A1J6JSU7|A0A1J6JSU7_NICAT Uncharacterized protein OS=Nicotiana attenuata OX=49451 GN=A4A49_38542 PE=3 SV=1;tr|A0A1U7X4X5|A0A1U7X4X5_NICSY uncharacterized protein LOC104230414 OS=Nicotiana sylvestris OX=4096 GN=LOC104230414 PE=3 SV=1	-	Uncharacterized protein;uncharacterized protein LOC104230414	Nicotiana benthamiana		Nbe.v1.1.chr07g11160.1;Nbe.v1.1.chr17g16480.1	endoplasmic reticulum	GO:0005783					Niben101Scf13764g00003.1;Niben101Scf15391g01009.1	+	OOPS_XL_OOPS_NOXL	10	10	10	24.7
11.66452503	11.88020611	10.70040321	10.64494228	9.432026863	9.705482483	11.64979649	11.65717506	11.85396481	9.857394218	10.80930901	9.579855919	11.50971317	10.25908566	10.20094204	11.61710072	10.41771698	10.57654476					-1		biological regulation;cell redox homeostasis;cellular homeostasis;cellular process;homeostatic process;metabolic process;regulation of biological process;regulation of biological quality;regulation of cellular process	catalytic activity;disulfide oxidoreductase activity;oxidoreductase activity;oxidoreductase activity, acting on a sulfur group of donors;oxidoreductase activity, acting on a sulfur group of donors, NAD(P) as acceptor;oxidoreductase activity, acting on NAD(P)H;protein-disulfide reductase (NAD(P)H) activity;protein-disulfide reductase (NAD(P)H) activity	cytoplasm;cytosol;intracellular anatomical structure	DUF953	GO:0008150;GO:0008152;GO:0009987;GO:0019725;GO:0042592;GO:0045454;GO:0050789;GO:0050794;GO:0065007;GO:0065008	GO:0003674;GO:0003824;GO:0015036;GO:0016491;GO:0016651;GO:0016667;GO:0016668;GO:0047134	GO:0005575;GO:0005622;GO:0005737;GO:0005829	tr|A0A1S4AHY5|A0A1S4AHY5_TOBAC thioredoxin-like protein Clot OS=Nicotiana tabacum OX=4097 GN=LOC107797859 PE=4 SV=1	-	thioredoxin-like protein Clot	Nicotiana benthamiana		Nbe.v1.1.chr17g16650.1	cellular_component	GO:0005575	molecular_function	GO:0003674	biological_process	GO:0008150	Niben101Scf05100g01012.1			1	1	1	7.6
14.29275322	12.03314781	10.21553898	10.12245369	18.98423576	18.59812546	15.12875938	14.67661858	11.03182125	11.62303829	18.47258759	18.16599655	15.18208408	15.04088879	11.64974976	12.0562315	17.81847	17.83368111					-1		biological regulation;chloroplast rRNA processing;mRNA processing;negative regulation of biological process;negative regulation of response to salt stress;negative regulation of response to stimulus;negative regulation of response to water deprivation;regulation of biological process;regulation of developmental process;regulation of multicellular organismal development;regulation of multicellular…	binding;DNA binding;heterocyclic compound binding;mRNA binding;nucleic acid binding;organic cyclic compound binding;RNA binding;single-stranded DNA binding	chloroplast;chloroplast envelope;chloroplast stroma;chloroplast thylakoid;chloroplast thylakoid membrane;cytoplasm;intracellular anatomical structure;intracellular membrane-bounded organelle;intracellular organelle;membrane;membrane-bounded organelle;organelle;organelle envelope;organelle subcompartment;photosynthetic membrane;plastid;plastid envelope;plastid stroma;plastid thylakoid;plastid thyl…	RRM_1	GO:0001101;GO:0006397;GO:0006950;GO:0006970;GO:0008150;GO:0009266;GO:0009409;GO:0009414;GO:0009415;GO:0009628;GO:0009651;GO:0010029;GO:0042221;GO:0047484;GO:0048519;GO:0048580;GO:0048583;GO:0048585;GO:0050789;GO:0050793;GO:0050896;GO:0051239;GO:0065007;GO:0080134;GO:0080148;GO:1900140;GO:1901000;GO:1901001;GO:1901259;GO:1901700;GO:2000026;GO:2000070	GO:0003674;GO:0003676;GO:0003677;GO:0003697;GO:0003723;GO:0003729;GO:0005488;GO:0097159;GO:1901363	GO:0005575;GO:0005622;GO:0005737;GO:0005840;GO:0009507;GO:0009526;GO:0009532;GO:0009534;GO:0009535;GO:0009536;GO:0009570;GO:0009579;GO:0009941;GO:0016020;GO:0031967;GO:0031976;GO:0031984;GO:0034357;GO:0042651;GO:0043226;GO:0043227;GO:0043229;GO:0043231;GO:0055035;GO:1990904	tr|A0A1S4AHU7|A0A1S4AHU7_TOBAC 30S ribosomal protein 2, chloroplastic-like OS=Nicotiana tabacum OX=4097 GN=LOC107797860 PE=4 SV=1	ko03013,ko03015,ko03018,map03013,map03015,map03018	30S ribosomal protein 2, chloroplastic-like	Nicotiana benthamiana		Nbe.v1.1.chr17g16660.1	cellular_component	GO:0005575	molecular_function	GO:0003674			Niben101Scf05100g01013.1	+	OOPS_XL_OOPS_NOXL	18	18	9	63.6
10.92551613	12.42712402	10.06335735	10.42384338	12.18783951	11.31610107	11.16900921	11.25951862	11.90939617	11.4797163	9.975396156	10.32846737	11.31877232	11.21881294	11.41609001	10.66992855	9.247056007	9.232376099					-1			actin binding;actin filament binding;binding;cytoskeletal protein binding;protein binding;protein-containing complex binding	cell junction;cell periphery;cell-cell junction;intracellular anatomical structure;intracellular membrane-bounded organelle;intracellular organelle;membrane;membrane-bounded organelle;nucleus;organelle;plasma membrane;plasmodesma;symplast	KIP1		GO:0003674;GO:0003779;GO:0005488;GO:0005515;GO:0008092;GO:0044877;GO:0051015	GO:0005575;GO:0005622;GO:0005634;GO:0005886;GO:0005911;GO:0009506;GO:0016020;GO:0030054;GO:0043226;GO:0043227;GO:0043229;GO:0043231;GO:0055044;GO:0071944	tr|A0A1S3YFM7|A0A1S3YFM7_TOBAC protein NETWORKED 1A-like OS=Nicotiana tabacum OX=4097 GN=LOC107775799 PE=4 SV=1	-	protein NETWORKED 1A-like	Nicotiana benthamiana		Nbe.v1.1.chr17g16780.1	cellular_component	GO:0005575	molecular_function	GO:0003674			Niben101Scf05483g06001.1			2	2	2	0.8
13.96722603	11.59187031	10.3744669	9.545050621	11.3415699	11.16735172	13.36372375	13.3485899	11.30364513	10.74333382	10.21518993	10.53576851	13.8694973	13.79563427	10.35454369	9.666752815	11.11787319	10.80267334					-1		proton transmembrane transport	proton-transporting ATPase activity, rotational mechanism	bounding membrane of organelle;cell periphery;cytoplasm;endomembrane system;Golgi apparatus;intracellular anatomical structure;intracellular membrane-bounded organelle;intracellular organelle;membrane;membrane-bounded organelle;organelle;organelle membrane;plant-type vacuole;plasma membrane;proton-transporting V-type ATPase complex;vacuolar membrane;vacuole	ATP-synt_D	GO:1902600	GO:0046961	GO:0000325;GO:0005575;GO:0005622;GO:0005737;GO:0005773;GO:0005774;GO:0005794;GO:0005886;GO:0012505;GO:0016020;GO:0031090;GO:0033176;GO:0043226;GO:0043227;GO:0043229;GO:0043231;GO:0071944;GO:0098588;GO:0098805	tr|A0A314L002|A0A314L002_NICAT V-type proton atpase subunit d OS=Nicotiana attenuata OX=49451 GN=VHA-D_1 PE=3 SV=1	ko00190,ko01100,ko04145,ko04150,ko04721,ko04966,ko05110,ko05120,ko05323,map00190,map01100,map04145,map04150,map04721,map04966,map05110,map05120,map05323	V-type proton atpase subunit d	Nicotiana benthamiana		Nbe.v1.1.chr17g16800.1							Niben101Scf05483g03004.1			10	10	1	30.7
11.89325237	11.5697031	13.77591896	14.18588161	14.88502884	15.85209084	13.87526894	13.09088993	12.94262409	10.68774223	16.28001022	15.857131	13.67716885	11.73678207	14.84925842	15.1399107	16.21602631	16.22562218					-1			mRNA binding	nucleus	RRM_1		GO:0003729	GO:0005634	tr|A0A1S4B5E0|A0A1S4B5E0_TOBAC nucleolin-like isoform X1 OS=Nicotiana tabacum OX=4097 GN=LOC107804749 PE=4 SV=1	-	nucleolin-like isoform X1	Nicotiana benthamiana		Nbe.v1.1.chr17g17320.1	nucleus	GO:0005634					Niben101Scf02471g05010.1	+	OOPS_XL_OOPS_NOXL	27	22	8	35.4
17.94180489	17.81309319	11.24580097	9.974710464	10.76334095	10.87231541	18.74878311	18.62446022	10.61481285	10.82208824	10.25766659	11.54549503	17.97840881	18.06571007	10.3799181	9.629027367	10.23624039	11.69434166					-1		cellular metabolic process;cellular process;cellular response to antibiotic;cellular response to chemical stimulus;cellular response to hydrogen peroxide;cellular response to oxidative stress;cellular response to oxygen-containing compound;cellular response to reactive oxygen species;cellular response to stimulus;cellular response to stress;cellular response to toxic substance;cellular response t…	catalytic activity;ATP binding;kinase activity;nucleobase-containing compound kinase activity;nucleoside diphosphate kinase activity;phosphotransferase activity, phosphate group as acceptor;transferase activity;transferase activity, transferring phosphorus-containing groups	intracellular anatomical structure	NDK	GO:0000302;GO:0006139;GO:0006183;GO:0006228;GO:0006241;GO:0006753;GO:0006793;GO:0006796;GO:0006950;GO:0006979;GO:0008150;GO:0008152;GO:0009117;GO:0009132;GO:0009636;GO:0009987;GO:0016310;GO:0019637;GO:0033554;GO:0034599;GO:0034614;GO:0035690;GO:0042221;GO:0042493;GO:0042542;GO:0044237;GO:0044238;GO:0044281;GO:0046677;GO:0050896;GO:0051716;GO:0055086;GO:0070301;GO:0070887;GO:0071236;GO:0097237;GO:…	GO:0003674;GO:0003824;GO:0004550;GO:0005524;GO:0016301;GO:0016740;GO:0016772;GO:0016776;GO:0019205	GO:0005575;GO:0005622	tr|A0A314LE61|A0A314LE61_NICAT Nucleoside diphosphate kinase OS=Nicotiana attenuata OX=49451 GN=NDK1_1 PE=3 SV=1	ko00230,ko00240,ko00983,ko01100,ko01110,ko01130,ko04016,map00230,map00240,map00983,map01100,map01110,map01130,map04016	Nucleoside diphosphate kinase	Nicotiana benthamiana		Nbe.v1.1.chr01g08020.1;Nbe.v1.1.chr17g17400.1	cellular_component	GO:0005575	molecular_function	GO:0003674			Niben101Scf00367g10002.1;Niben101Scf02471g01008.1			2	2	2	15.3
10.73088837	13.11831188	10.398983	10.52961731	10.77053452	9.455479622	13.31118107	13.59921551	11.30757618	11.58915997	9.283212662	12.21740341	13.13611031	13.5997963	11.14811039	10.42192268	9.123630524	10.13255024					-1		cellular metabolic process;cellular process;macromolecule metabolic process;macromolecule modification;metabolic process;organonitrogen compound metabolic process;primary metabolic process;protein K69-linked ufmylation;protein metabolic process;protein modification by small protein conjugation;protein modification by small protein conjugation or removal;protein modification process;protein polyuf…		cytoplasm;intracellular anatomical structure;intracellular membrane-bounded organelle;intracellular organelle;membrane-bounded organelle;nucleus;organelle	Ufm1	GO:0006464;GO:0008150;GO:0008152;GO:0009987;GO:0019538;GO:0032446;GO:0036211;GO:0043170;GO:0043412;GO:0044237;GO:0044238;GO:0044267;GO:0070647;GO:0071569;GO:1901564;GO:1990564;GO:1990592		GO:0005575;GO:0005622;GO:0005634;GO:0005737;GO:0043226;GO:0043227;GO:0043229;GO:0043231	tr|A0A0V0GMV0|A0A0V0GMV0_SOLCH Ubiquitin-fold modifier 1 OS=Solanum chacoense OX=4108 PE=3 SV=1;tr|A0A0V0GRY8|A0A0V0GRY8_SOLCH Ubiquitin-fold modifier 1 OS=Solanum chacoense OX=4108 PE=3 SV=1;tr|A0A1S4BFX2|A0A1S4BFX2_TOBAC Ubiquitin-fold modifier 1 OS=Nicotiana tabacum OX=4097 GN=LOC107807815 PE=3 SV=1;tr|A0A3N7FW69|A0A3N7FW69_POPTR Ubiquitin-fold modifier 1 OS=Populus trichocarpa OX=3694 GN=POPT…	-	Ubiquitin-fold modifier 1	Nicotiana benthamiana		Nbe.v1.1.chr07g08240.1;Nbe.v1.1.chr08g34480.1;Nbe.v1.1.chr17g17860.1;Nbe.v1.1.chr18g19590.1	cellular_component	GO:0005575			cellular protein modification process	GO:0006464	Niben101Scf02346g02004.1;Niben101Scf11581g00001.1;Niben101Scf15364g00004.1			4	4	4	59.2
15.32955074	15.04759216	10.85160446	10.41310406	11.46326351	11.63825512	14.66644573	14.88355064	10.29832745	12.25363445	10.15946674	11.18338203	14.81903172	14.70217228	9.952512741	10.69463921	10.83664989	11.03007793					-1		organelle organization;biological regulation;cellular component organization;cellular component organization or biogenesis;cellular process;chloroplast organization;plastid organization;protein quality control for misfolded or incompletely synthesized proteins;regulation of biological process;regulation of development, heterochronic;regulation of developmental process;regulation of meristem devel…	ATP-dependent peptidase activity;ATPase binding;serine-type endopeptidase activity	chloroplast;chloroplast envelope;chloroplast stroma;chloroplast thylakoid;chloroplast thylakoid membrane;chloroplastic endopeptidase Clp complex;cytoplasm;endopeptidase Clp complex;intracellular anatomical structure;intracellular membrane-bounded organelle;intracellular organelle;membrane;membrane-bounded organelle;organelle;organelle envelope;organelle subcompartment;photosynthetic membrane;plas…	CLP_protease	GO:0006515;GO:0006996;GO:0008150;GO:0009657;GO:0009658;GO:0009987;GO:0016043;GO:0040034;GO:0048506;GO:0048509;GO:0048510;GO:0050789;GO:0050793;GO:0065007;GO:0071840	GO:0004176;GO:0004252;GO:0051117	GO:0005575;GO:0005622;GO:0005737;GO:0009368;GO:0009507;GO:0009526;GO:0009532;GO:0009534;GO:0009535;GO:0009536;GO:0009570;GO:0009579;GO:0009840;GO:0009941;GO:0016020;GO:0031967;GO:0031976;GO:0031984;GO:0032991;GO:0034357;GO:0042651;GO:0043226;GO:0043227;GO:0043229;GO:0043231;GO:0055035	tr|A0A1S3ZE64|A0A1S3ZE64_TOBAC ATP-dependent Clp protease proteolytic subunit OS=Nicotiana tabacum OX=4097 GN=LOC107785710 PE=3 SV=1;tr|A0A314KZG2|A0A314KZG2_NICAT ATP-dependent Clp protease proteolytic subunit OS=Nicotiana attenuata OX=49451 GN=CLPP4 PE=3 SV=1	ko04112,ko04212,map04112,map04212	ATP-dependent Clp protease proteolytic subunit	Nicotiana benthamiana		Nbe.v1.1.chr07g08180.1;Nbe.v1.1.chr17g18020.1	cellular_component	GO:0005575					Niben101Scf02346g06007.1;Niben101Scf11581g02015.1			6	6	6	18.2
15.57178211	15.53323841	9.767907143	14.40427685	17.16378784	16.79664803	16.81440735	17.16986656	10.8324852	11.0782032	17.07514572	16.50398064	15.44785786	15.54463291	9.753755569	10.34386635	15.11540985	15.32713127					-1		amide biosynthetic process;amide metabolic process;biosynthetic process;cellular biosynthetic process;cellular metabolic process;cellular process;gene expression;macromolecule biosynthetic process;macromolecule metabolic process;metabolic process;organonitrogen compound biosynthetic process;organonitrogen compound metabolic process;peptide biosynthetic process;peptide metabolic process;primary me…	binding;heterocyclic compound binding;mRNA binding;nucleic acid binding;organic cyclic compound binding;RNA binding;structural constituent of ribosome;structural molecule activity	bounding membrane of organelle;cell junction;cell periphery;cell wall;cell-cell junction;cytoplasm;cytosol;cytosolic large ribosomal subunit;cytosolic ribosome;external encapsulating structure;intracellular anatomical structure;intracellular membrane-bounded organelle;intracellular non-membrane-bounded organelle;intracellular organelle;intracellular organelle lumen;large ribosomal subunit;membran…	Ribosomal_L13e	GO:0006412;GO:0006518;GO:0008150;GO:0008152;GO:0009058;GO:0009059;GO:0009719;GO:0009725;GO:0009735;GO:0009987;GO:0010467;GO:0019538;GO:0042221;GO:0043043;GO:0043170;GO:0043603;GO:0043604;GO:0044237;GO:0044238;GO:0044249;GO:0044267;GO:0050896;GO:1901564;GO:1901566	GO:0003674;GO:0003676;GO:0003723;GO:0003729;GO:0003735;GO:0005198;GO:0005488;GO:0097159;GO:1901363	GO:0005575;GO:0005618;GO:0005622;GO:0005634;GO:0005730;GO:0005737;GO:0005773;GO:0005774;GO:0005829;GO:0005840;GO:0005886;GO:0005911;GO:0009506;GO:0015934;GO:0016020;GO:0022625;GO:0022626;GO:0030054;GO:0030312;GO:0031090;GO:0031974;GO:0031981;GO:0032991;GO:0043226;GO:0043227;GO:0043228;GO:0043229;GO:0043231;GO:0043232;GO:0043233;GO:0044391;GO:0055044;GO:0070013;GO:0071944;GO:0098588;GO:0098805;GO:…	tr|A0A1S3YBK8|A0A1S3YBK8_TOBAC 60S ribosomal protein L13-2-like OS=Nicotiana tabacum OX=4097 GN=LOC107774555 PE=4 SV=1;tr|A0A1S4CSN1|A0A1S4CSN1_TOBAC 60S ribosomal protein L13 OS=Nicotiana tabacum OX=4097 GN=LOC107822051 PE=3 SV=1;tr|A0A314KYV4|A0A314KYV4_NICAT 60S ribosomal protein L13 OS=Nicotiana attenuata OX=49451 GN=RPL13B_0 PE=3 SV=1	ko03010,map03010	60S ribosomal protein L13;60S ribosomal protein L13-2-like	Nicotiana benthamiana	RPL13	Nbe.v1.1.chr04g28890.1;Nbe.v1.1.chr07g06990.1;Nbe.v1.1.chr08g34510.1;Nbe.v1.1.chr17g18070.1;Nbe.v1.1.chr18g19630.1;Nbe.v1.1.chr19g42070.1	cellular_component	GO:0005575	molecular_function	GO:0003674	translation	GO:0006412	Niben101Scf03293g01010.1;Niben101Scf05018g00001.1;Niben101Scf06677g01002.1;Niben101Scf32453g00001.1	+	OOPS_XL_OOPS_NOXL	13	13	1	58.3
16.94672394	15.52631569	15.39964485	14.8059454	15.56316662	15.17691326	16.19677544	15.73222065	11.04620934	10.86538124	14.07313728	14.05765343	17.07587624	16.36802864	15.7249403	15.64644623	14.43156242	15.24004555					-1		establishment of localization;fatty acid metabolic process;lipid localization;lipid transport;localization;macromolecule localization;response to abiotic stimulus;response to absence of light;response to cold;response to decreased oxygen levels;response to freezing;response to hypoxia;response to light intensity;response to light stimulus;response to oxygen levels;response to radiation;response t…	adenyl nucleotide binding;adenyl ribonucleotide binding;amide binding;ammonium ion binding;anion binding;binding;carbohydrate derivative binding;cation binding;fatty acid derivative binding;fatty-acyl-CoA binding;heterocyclic compound binding;ion binding;lipid binding;nucleoside phosphate binding;nucleotide binding;organic cyclic compound binding;phosphatidylcholine binding;phospholipid binding;p…	cell periphery;cytoplasm;cytosol;intracellular anatomical structure;membrane;plasma membrane	ACBP	GO:0001666;GO:0006631;GO:0006810;GO:0006869;GO:0006950;GO:0008150;GO:0009266;GO:0009314;GO:0009409;GO:0009416;GO:0009628;GO:0009642;GO:0009646;GO:0010876;GO:0033036;GO:0036293;GO:0050826;GO:0050896;GO:0051179;GO:0051234;GO:0070482	GO:0000062;GO:0000166;GO:0003674;GO:0005488;GO:0005543;GO:0008289;GO:0017076;GO:0030554;GO:0031210;GO:0032553;GO:0032555;GO:0032559;GO:0033218;GO:0036094;GO:0043167;GO:0043168;GO:0043169;GO:0050997;GO:0070405;GO:0097159;GO:0097367;GO:1901265;GO:1901363;GO:1901567;GO:1901681	GO:0005575;GO:0005622;GO:0005737;GO:0005829;GO:0005886;GO:0016020;GO:0071944	tr|A0A1S4D817|A0A1S4D817_TOBAC acyl-CoA-binding protein-like OS=Nicotiana tabacum OX=4097 GN=LOC107826954 PE=3 SV=1	ko03320,map03320	acyl-CoA-binding protein-like	Nicotiana benthamiana		Nbe.v1.1.chr17g18080.1	cellular_component	GO:0005575					Niben101Scf32453g00005.1			7	7	2	80.9
11.9459362	11.66890526	10.04184532	10.41246796	10.48317528	11.04621315	9.976582527	12.43649101	11.60869884	11.77348042	10.02030563	9.721658707	13.84362698	11.47939301	9.209438324	10.55349636	10.33518791	10.63532925					-1		aerobic respiration;alternative respiration;cellular metabolic process;cellular process;cellular respiration;energy derivation by oxidation of organic compounds;generation of precursor metabolites and energy;metabolic process	catalytic activity;alternative oxidase activity;metal ion binding;oxidoreductase activity;oxidoreductase activity, acting on diphenols and related substances as donors;oxidoreductase activity, acting on diphenols and related substances as donors, oxygen as acceptor;superoxide-generating NADPH oxidase activity;superoxide-generating NADPH oxidase activity;ubiquinol:oxygen oxidoreductase activity	cytoplasm;intracellular anatomical structure;intracellular membrane-bounded organelle;intracellular organelle;membrane-bounded organelle;mitochondrion;organelle;respirasome	AOX	GO:0006091;GO:0008150;GO:0008152;GO:0009060;GO:0009987;GO:0010230;GO:0015980;GO:0044237;GO:0045333	GO:0003674;GO:0003824;GO:0009916;GO:0016491;GO:0016679;GO:0016682;GO:0046872;GO:0102721;GO:0106292	GO:0005575;GO:0005622;GO:0005737;GO:0005739;GO:0043226;GO:0043227;GO:0043229;GO:0043231;GO:0070469	tr|A0A1J6ISQ7|A0A1J6ISQ7_NICAT Ubiquinol oxidase OS=Nicotiana attenuata OX=49451 GN=AOX2_0 PE=3 SV=1;tr|A0A1S4CCK8|A0A1S4CCK8_TOBAC Ubiquinol oxidase OS=Nicotiana tabacum OX=4097 GN=LOC107817403 PE=3 SV=1;tr|A0A1U7YSB0|A0A1U7YSB0_NICSY Ubiquinol oxidase OS=Nicotiana sylvestris OX=4096 GN=LOC104249990 PE=3 SV=1;tr|A0A314KNB0|A0A314KNB0_NICAT Ubiquinol oxidase OS=Nicotiana attenuata OX=49451 GN=AOX…	-	Ubiquinol oxidase	Nicotiana benthamiana		Nbe.v1.1.chr01g22340.1;Nbe.v1.1.chr08g17790.1;Nbe.v1.1.chr10g33840.1;Nbe.v1.1.chr14g39140.1;Nbe.v1.1.chr17g18210.1	cellular_component;mitochondrion	GO:0005575;GO:0005739	molecular_function	GO:0003674	generation of precursor metabolites and energy	GO:0006091	Niben101Scf00239g07005.1;Niben101Scf06109g00001.1;Niben101Scf07226g07005.1;Niben101Scf07773g00009.1			6	6	6	23.3
12.49971962	11.14179897	9.426269531	9.952439308	9.925330162	9.988355637	11.95495701	11.28047371	11.24011898	11.4869051	10.23693466	10.18131161	11.92167664	11.90384007	9.95149231	10.3190012	10.74052334	10.24633026					-1		maturation of LSU-rRNA from tricistronic rRNA transcript (SSU-rRNA, 5.8S rRNA, LSU-rRNA)	RNA binding;structural constituent of ribosome	cytosolic large ribosomal subunit	Ribosomal_L30,Ribosomal_L30_N	GO:0000463	GO:0003723;GO:0003735	GO:0022625	tr|A0A1J6IPD3|A0A1J6IPD3_NICAT 60s ribosomal protein l7-4 OS=Nicotiana attenuata OX=49451 GN=RPL7D_1 PE=3 SV=1;tr|A0A314L6W8|A0A314L6W8_NICAT 60s ribosomal protein l7-2 (Fragment) OS=Nicotiana attenuata OX=49451 GN=RPL7B PE=3 SV=1	ko03010,map03010	60s ribosomal protein l7-2 (Fragment);60s ribosomal protein l7-4	Nicotiana benthamiana	RPL7	Nbe.v1.1.chr15g11520.1;Nbe.v1.1.chr17g19070.1			RNA binding	GO:0003723			Niben101Scf01585g01017.1			15	3	2	59.2
10.93289185	12.15545368	10.37137699	10.42849922	11.25544357	8.64790535	9.74787426	11.67316914	11.43644142	10.77784634	11.03245831	12.79390812	11.05832195	12.47367954	10.67124939	9.681538582	9.9538517	10.64502048					-1		formation of cytoplasmic translation initiation complex	RNA binding;translation initiation factor activity	eukaryotic 43S preinitiation complex;eukaryotic 48S preinitiation complex;eukaryotic translation initiation factor 3 complex	RRM_1,eIF3g	GO:0001732	GO:0003723;GO:0003743	GO:0005852;GO:0016282;GO:0033290	tr|A0A1S4DG37|A0A1S4DG37_TOBAC Eukaryotic translation initiation factor 3 subunit G OS=Nicotiana tabacum OX=4097 GN=LOC107829260 PE=3 SV=1	ko03013,map03013	Eukaryotic translation initiation factor 3 subunit G	Nicotiana benthamiana		Nbe.v1.1.chr17g19360.1			RNA binding	GO:0003723			Niben101Scf03619g03003.1			10	2	2	45.9
17.59141922	17.14130974	10.06064987	10.72792625	10.0570879	9.754220009	17.23022652	17.20112801	11.53542042	11.1887722	8.944163322	10.47492218	17.38414383	17.20371056	8.099937439	10.7606163	9.780302048	10.56083584					-1		pigment biosynthetic process	catechol oxidase activity;metal ion binding	chloroplast;chloroplast thylakoid;chloroplast thylakoid lumen;cytoplasm;intracellular anatomical structure;intracellular membrane-bounded organelle;intracellular organelle;membrane-bounded organelle;organelle;organelle subcompartment;plastid;plastid thylakoid;plastid thylakoid lumen;thylakoid;thylakoid lumen	PPO1_DWL,PPO1_KFDV,Tyrosinase	GO:0046148	GO:0004097;GO:0046872	GO:0005575;GO:0005622;GO:0005737;GO:0009507;GO:0009534;GO:0009536;GO:0009543;GO:0009579;GO:0031976;GO:0031977;GO:0031978;GO:0031984;GO:0043226;GO:0043227;GO:0043229;GO:0043231	tr|A0A1U7XN75|A0A1U7XN75_NICSY catechol oxidase OS=Nicotiana sylvestris OX=4096 GN=LOC104238423 PE=3 SV=1;tr|J7ES67|J7ES67_NICBE catechol oxidase OS=Nicotiana benthamiana OX=4100 PE=2 SV=1	ko00350,ko00950,ko01100,ko01110,map00350,map00950,map01100,map01110	catechol oxidase	Nicotiana benthamiana		Nbe.v1.1.chr17g19430.1;Nbe.v1.1.chr17g19460.1	cellular_component	GO:0005575					Niben101Scf03619g05002.1;Niben101Scf08156g01001.1			21	21	4	35.4
13.32628918	12.60369015	12.10900116	9.728681564	11.98006439	9.445105553	13.4105835	13.44410896	11.6587677	11.85036278	10.33513641	10.67029095	14.50363922	14.16435719	10.69598103	9.974948883	9.304839134	10.51835442					-1		response to acid chemical;biological regulation;catabolic process;cell communication;cellular catabolic process;cellular component organization;cellular component organization or biogenesis;cellular metabolic process;cellular process;cellular response to external stimulus;cellular response to nitrogen levels;cellular response to nitrogen starvation;cellular response to nutrient levels;cellular re…	catalytic activity;ATP binding;catalytic activity, acting on a protein;kinase activity;phosphotransferase activity, alcohol group as acceptor;protein kinase activity;transferase activity;transferase activity, transferring phosphorus-containing groups	chloroplast;chloroplast stroma;cytoplasm;intracellular anatomical structure;intracellular membrane-bounded organelle;intracellular organelle;membrane-bounded organelle;organelle;plastid;plastid stroma;plastoglobule	ABC1	GO:0001101;GO:0006091;GO:0006464;GO:0006468;GO:0006778;GO:0006787;GO:0006793;GO:0006796;GO:0006950;GO:0006979;GO:0006995;GO:0006996;GO:0007154;GO:0008150;GO:0008152;GO:0009056;GO:0009267;GO:0009314;GO:0009414;GO:0009415;GO:0009416;GO:0009605;GO:0009628;GO:0009635;GO:0009636;GO:0009637;GO:0009639;GO:0009657;GO:0009658;GO:0009668;GO:0009767;GO:0009889;GO:0009891;GO:0009893;GO:0009962;GO:0009987;GO:…	GO:0003674;GO:0003824;GO:0004672;GO:0005524;GO:0016301;GO:0016740;GO:0016772;GO:0016773;GO:0140096	GO:0005575;GO:0005622;GO:0005737;GO:0009507;GO:0009532;GO:0009536;GO:0009570;GO:0010287;GO:0043226;GO:0043227;GO:0043229;GO:0043231	tr|A0A1S3ZYB8|A0A1S3ZYB8_TOBAC uncharacterized aarF domain-containing protein kinase At4g31390, chloroplastic-like OS=Nicotiana tabacum OX=4097 GN=LOC107791789 PE=4 SV=1;"tr|A0A314L3T0|A0A314L3T0_NICAT Putative aarf domain-containing protein kinase, chloroplastic OS=Nicotiana attenuata OX=49451 GN=A4A49_01406 PE=4 SV=1"	-	Putative aarf domain-containing protein kinase, chloroplastic;"uncharacterized aarF domain-containing protein kinase At4g31390, chloroplastic-like"	Nicotiana benthamiana		Nbe.v1.1.chr10g37180.1;Nbe.v1.1.chr17g19640.1	cellular_component	GO:0005575	molecular_function	GO:0003674			Niben101Scf02105g01013.1;Niben101Scf08156g07002.1			14	14	14	24.6
10.84385204	12.76717377	14.07322121	13.83940029	10.31201553	12.58857441	13.88359833	11.30189323	15.03656006	14.88531494	13.39231777	15.16128922	13.57459354	12.24298763	9.610699654	10.67283154	13.31245804	13.38329887					-1		mRNA processing		nucleus	cwf21	GO:0006397		GO:0005634	tr|A0A1S4DDZ6|A0A1S4DDZ6_TOBAC uncharacterized protein DDB_G0290685-like OS=Nicotiana tabacum OX=4097 GN=LOC107828793 PE=4 SV=1	-	uncharacterized protein DDB_G0290685-like	Nicotiana benthamiana		Nbe.v1.1.chr17g19720.1	nucleus	GO:0005634					Niben101Scf08156g09004.1			8	8	7	10.4
11.62968159	11.58101559	9.481103897	11.44188118	10.96723557	11.47670555	11.86871529	10.98369884	10.88278008	11.23806095	11.84200764	11.14078426	10.78150082	11.6288929	10.27804947	9.442359924	10.23713207	10.89329147					-1		RNA splicing, via transesterification reactions;amide transport;biological regulation;cellular localization;cellular macromolecule localization;cellular metabolic process;cellular process;establishment of localization;establishment of localization in cell;establishment of protein localization;establishment of RNA localization;gene expression;intracellular protein transport;intracellular transport…	binding;heterocyclic compound binding;mRNA binding;nucleic acid binding;organic cyclic compound binding;protein binding;protein domain specific binding;RNA binding;zinc ion binding	cytoplasm;cytosol;intracellular anatomical structure;intracellular membrane-bounded organelle;intracellular non-membrane-bounded organelle;intracellular organelle;intracellular organelle lumen;membrane-bounded organelle;membrane-enclosed lumen;non-membrane-bounded organelle;nuclear body;nuclear lumen;nuclear speck;nucleolus;nucleoplasm;nucleus;organelle;organelle lumen	RRM_1,zf-CCHC	GO:0000375;GO:0000377;GO:0000398;GO:0006139;GO:0006396;GO:0006397;GO:0006403;GO:0006405;GO:0006406;GO:0006611;GO:0006810;GO:0006886;GO:0006913;GO:0008104;GO:0008150;GO:0008152;GO:0008380;GO:0009892;GO:0009987;GO:0010467;GO:0010468;GO:0010605;GO:0010629;GO:0015031;GO:0015833;GO:0015931;GO:0016070;GO:0016071;GO:0019219;GO:0019222;GO:0031123;GO:0031124;GO:0031323;GO:0031324;GO:0031503;GO:0033036;GO:…	GO:0003674;GO:0003676;GO:0003723;GO:0003729;GO:0005488;GO:0005515;GO:0008270;GO:0019904;GO:0097159;GO:1901363	GO:0005575;GO:0005622;GO:0005634;GO:0005654;GO:0005730;GO:0005737;GO:0005829;GO:0016604;GO:0016607;GO:0031974;GO:0031981;GO:0043226;GO:0043227;GO:0043228;GO:0043229;GO:0043231;GO:0043232;GO:0043233;GO:0070013	tr|A0A1S4DFK6|A0A1S4DFK6_TOBAC serine/arginine-rich splicing factor RSZ22-like OS=Nicotiana tabacum OX=4097 GN=LOC107829298 PE=4 SV=1	ko03040,ko05168,map03040,map05168	serine/arginine-rich splicing factor RSZ22-like	Nicotiana benthamiana		Nbe.v1.1.chr17g19745.1	cellular_component	GO:0005575	molecular_function	GO:0003674			Niben101Scf08156g10007.1			5	1	0	28.4
15.90991688	15.81410694	9.898234367	11.55897141	20.00429153	19.86837006	16.96002388	17.27648735	11.41975975	11.05007458	20.42285728	19.67529869	16.33325958	16.49201012	11.15005207	10.18015003	18.81180763	18.9062748					-1		cellular component biogenesis;cellular component organization or biogenesis;cellular metabolic process;cellular process;gene expression;macromolecule metabolic process;metabolic process;nucleic acid metabolic process;nucleobase-containing compound metabolic process;primary metabolic process;response to chemical;response to cytokinin;response to endogenous stimulus;response to hormone;response to …	binding;heterocyclic compound binding;mRNA binding;nucleic acid binding;organic cyclic compound binding;RNA binding;structural constituent of ribosome;structural molecule activity	cell junction;cell periphery;cell-cell junction;chloroplast;cytoplasm;cytosol;cytosolic ribosome;cytosolic small ribosomal subunit;intracellular anatomical structure;intracellular membrane-bounded organelle;intracellular non-membrane-bounded organelle;intracellular organelle;intracellular organelle lumen;membrane;membrane-bounded organelle;membrane-enclosed lumen;non-membrane-bounded organelle;nu…	Ribosomal_S6e	GO:0006139;GO:0006364;GO:0006396;GO:0006412;GO:0008150;GO:0008152;GO:0009719;GO:0009725;GO:0009735;GO:0009987;GO:0010467;GO:0016070;GO:0016072;GO:0022613;GO:0042221;GO:0042254;GO:0042274;GO:0043170;GO:0044085;GO:0044237;GO:0044238;GO:0050896;GO:0071840;GO:0090304	GO:0003674;GO:0003676;GO:0003723;GO:0003729;GO:0003735;GO:0005198;GO:0005488;GO:0097159;GO:1901363	GO:0005575;GO:0005622;GO:0005634;GO:0005730;GO:0005737;GO:0005829;GO:0005840;GO:0005886;GO:0005911;GO:0009506;GO:0009507;GO:0009536;GO:0015935;GO:0016020;GO:0022626;GO:0022627;GO:0030054;GO:0031974;GO:0031981;GO:0032991;GO:0043226;GO:0043227;GO:0043228;GO:0043229;GO:0043231;GO:0043232;GO:0043233;GO:0044391;GO:0055044;GO:0070013;GO:0071944;GO:1990904	tr|A0A1J6KE60|A0A1J6KE60_NICAT 40S ribosomal protein S6 OS=Nicotiana attenuata OX=49451 GN=RPS6A_0 PE=3 SV=1;tr|A0A1S4BZ85|A0A1S4BZ85_TOBAC 40S ribosomal protein S6 OS=Nicotiana tabacum OX=4097 GN=LOC107813350 PE=3 SV=1;tr|A0A7J0EYX5|A0A7J0EYX5_9ERIC Ribosomal protein S6e OS=Actinidia rufa OX=165716 GN=Acr_07g0010340 PE=3 SV=1	ko01521,ko03010,ko04066,ko04150,ko04151,ko04371,ko04714,ko04910,ko05205,map01521,map03010,map04066,map04150,map04151,map04371,map04714,map04910,map05205	40S ribosomal protein S6;Ribosomal protein S6e	Nicotiana benthamiana	RPS6	Nbe.v1.1.chr11g28580.1;Nbe.v1.1.chr14g39830.1;Nbe.v1.1.chr17g19870.1	cellular_component;ribosome	GO:0005575;GO:0005840	molecular_function	GO:0003674	nucleobase-containing compound metabolic process;translation	GO:0006139;GO:0006412	Niben101Scf00360g01005.1;Niben101Scf02190g03014.1	+	OOPS_XL_OOPS_NOXL	18	18	0	51.4
13.65340519	12.01596451	11.43639183	10.23130512	10.51309013	9.820219994	13.70530796	13.31995392	10.09194469	11.1354332	9.087018013	10.75691223	13.27902985	12.86474705	9.416554451	10.5168457	12.55585957	10.83670616					-1				membrane	-			GO:0016020	tr|A0A1S3Z4F9|A0A1S3Z4F9_TOBAC coiled-coil domain-containing protein 18-like isoform X1 OS=Nicotiana tabacum OX=4097 GN=LOC107782684 PE=4 SV=1	-	coiled-coil domain-containing protein 18-like isoform X1	Nicotiana benthamiana		Nbe.v1.1.chr17g19920.1	membrane	GO:0016020					Niben101Scf04554g07026.1			7	5	5	17.3
11.91285229	12.17062664	15.63157463	15.40184593	14.09465504	14.50481892	11.20237827	12.10185909	11.92394543	12.51615143	13.6839819	13.81608391	13.24049282	11.90768623	12.96099758	14.36980152	15.28305244	15.04644203					-1		carbohydrate metabolic process	catalytic activity;binding;carbohydrate binding;glucan endo-1,3-beta-D-glucosidase activity;hydrolase activity;hydrolase activity, acting on glycosyl bonds;hydrolase activity, hydrolyzing O-glycosyl compounds;polysaccharide binding	cell junction;cell periphery;cell wall;cell-cell junction;cytoplasm;external encapsulating structure;intracellular anatomical structure;intracellular membrane-bounded organelle;intracellular organelle;membrane;membrane-bounded organelle;organelle;plant-type cell wall;plasma membrane;plasmodesma;symplast;vacuole	Glyco_hydro_17,X8	GO:0005975	GO:0003674;GO:0003824;GO:0004553;GO:0005488;GO:0016787;GO:0016798;GO:0030246;GO:0030247;GO:0042973	GO:0005575;GO:0005618;GO:0005622;GO:0005737;GO:0005773;GO:0005886;GO:0005911;GO:0009505;GO:0009506;GO:0016020;GO:0030054;GO:0030312;GO:0043226;GO:0043227;GO:0043229;GO:0043231;GO:0055044;GO:0071944	tr|A0A1S4B7Z0|A0A1S4B7Z0_TOBAC glucan endo-1,3-beta-glucosidase 5-like OS=Nicotiana tabacum OX=4097 GN=LOC107805507 PE=3 SV=1	ko00500,map00500	glucan endo-1,3-beta-glucosidase 5-like	Nicotiana benthamiana		Nbe.v1.1.chr17g19980.1	cellular_component	GO:0005575	molecular_function	GO:0003674	carbohydrate metabolic process	GO:0005975	Niben101Scf04554g06017.1			10	8	5	30.6
11.47580338	12.16902351	9.81639576	10.06195164	10.9982357	10.48997021	11.58517933	11.66590309	11.52168846	10.59963512	10.6643219	9.751857758	11.49591064	11.28640938	10.23650455	9.934571266	9.123666763	11.93656731					-1		biological regulation;cellular metabolic process;cellular process;defense response;defense response to bacterium;defense response to other organism;macromolecule metabolic process;macromolecule modification;metabolic process;negative regulation of biological process;negative regulation of cellular process;negative regulation of defense response;negative regulation of response to stimulus;organoni…	catalytic activity;ATP binding;binding;catalytic activity, acting on a protein;kinase activity;phosphotransferase activity, alcohol group as acceptor;protein binding;protein kinase activity;receptor serine/threonine kinase binding;signaling receptor binding;transferase activity;transferase activity, transferring phosphorus-containing groups	cell junction;cell periphery;cell-cell junction;membrane;plasma membrane;plasmodesma;symplast	LRRNT_2,LRR_6,LRR_8,Pkinase,Pkinase_Tyr	GO:0006464;GO:0006468;GO:0006793;GO:0006796;GO:0006950;GO:0006952;GO:0008150;GO:0008152;GO:0009605;GO:0009607;GO:0009617;GO:0009987;GO:0016310;GO:0019538;GO:0031347;GO:0031348;GO:0036211;GO:0042742;GO:0043170;GO:0043207;GO:0043412;GO:0044237;GO:0044238;GO:0044267;GO:0048519;GO:0048523;GO:0048583;GO:0048585;GO:0050789;GO:0050794;GO:0050896;GO:0051707;GO:0065007;GO:0080134;GO:0098542;GO:1901564	GO:0003674;GO:0003824;GO:0004672;GO:0005102;GO:0005488;GO:0005515;GO:0005524;GO:0016301;GO:0016740;GO:0016772;GO:0016773;GO:0033612;GO:0140096	GO:0005575;GO:0005886;GO:0005911;GO:0009506;GO:0016020;GO:0030054;GO:0055044;GO:0071944	tr|A0A1U7W0P5|A0A1U7W0P5_NICSY probably inactive leucine-rich repeat receptor-like protein kinase At5g48380 OS=Nicotiana sylvestris OX=4096 GN=LOC104218927 PE=4 SV=1	-	probably inactive leucine-rich repeat receptor-like protein kinase At5g48380	Nicotiana benthamiana		Nbe.v1.1.chr17g20080.1	cellular_component	GO:0005575	molecular_function	GO:0003674	cellular protein modification process	GO:0006464	Niben101Scf04554g01004.1			5	3	3	23.3
15.83905602	15.16085625	11.84800339	11.73664379	10.14816666	9.755270004	17.10942268	17.19690895	11.70274258	11.38610744	9.038642883	11.02271461	15.54541683	16.14178848	9.150225639	11.85741997	11.4003458	11.34853077					-1		biosynthetic process;cellular biosynthetic process;cellular metabolic process;cellular process;chlorophyll biosynthetic process;heme biosynthetic process;heme metabolic process;metabolic process;organonitrogen compound biosynthetic process;organonitrogen compound metabolic process;pigment biosynthetic process;pigment metabolic process;porphyrin-containing compound biosynthetic process;porphyrin-c…	binding;carbon-oxygen lyase activity;catalytic activity;cation binding;hydro-lyase activity;ion binding;lyase activity;metal ion binding;porphobilinogen synthase activity;transition metal ion binding;zinc ion binding	chloroplast;chloroplast stroma;cytoplasm;cytosol;intracellular anatomical structure;intracellular membrane-bounded organelle;intracellular organelle;membrane-bounded organelle;organelle;plastid;plastid stroma	ALAD	GO:0006778;GO:0006779;GO:0006782;GO:0006783;GO:0008150;GO:0008152;GO:0009058;GO:0009987;GO:0015995;GO:0033013;GO:0033014;GO:0042168;GO:0042440;GO:0044237;GO:0044249;GO:0046148;GO:1901564;GO:1901566	GO:0003674;GO:0003824;GO:0004655;GO:0005488;GO:0008270;GO:0016829;GO:0016835;GO:0016836;GO:0043167;GO:0043169;GO:0046872;GO:0046914	GO:0005575;GO:0005622;GO:0005737;GO:0005829;GO:0009507;GO:0009532;GO:0009536;GO:0009570;GO:0043226;GO:0043227;GO:0043229;GO:0043231	tr|A0A1S4AKW2|A0A1S4AKW2_TOBAC Delta-aminolevulinic acid dehydratase OS=Nicotiana tabacum OX=4097 GN=LOC107798564 PE=3 SV=1;tr|A0A314KRJ8|A0A314KRJ8_NICAT Delta-aminolevulinic acid dehydratase OS=Nicotiana attenuata OX=49451 GN=HEMB1 PE=3 SV=1	ko00860,ko01100,ko01110,ko01120,map00860,map01100,map01110,map01120	Delta-aminolevulinic acid dehydratase	Nicotiana benthamiana		Nbe.v1.1.chr10g32210.1;Nbe.v1.1.chr17g20140.1	cellular_component	GO:0005575	molecular_function	GO:0003674			Niben101Scf00087g06008.1;Niben101Scf15549g00002.1			9	9	9	26.7
12.71237659	11.73825073	11.01528168	11.16286755	11.68816662	9.234451294	12.60816288	12.50774479	9.877532959	11.58587074	10.30885696	9.567546844	12.93794346	12.9175024	10.28207684	10.12044525	9.193579674	11.38371658					-1		carboxylic acid catabolic process;carboxylic acid metabolic process;catabolic process;cellular catabolic process;cellular lipid catabolic process;cellular lipid metabolic process;cellular metabolic process;cellular process;fatty acid beta-oxidation;fatty acid catabolic process;fatty acid metabolic process;fatty acid oxidation;lipid catabolic process;lipid metabolic process;lipid modification;lipi…	nucleic acid binding;3-hydroxyacyl-CoA dehydratase activity;3-hydroxyacyl-CoA dehydrogenase activity;3-hydroxybutyryl-CoA epimerase activity;binding;carbon-oxygen lyase activity;catalytic activity;cytoskeletal protein binding;delta(3)-delta(2)-enoyl-CoA isomerase activity;enoyl-CoA hydratase activity;heterocyclic compound binding;hydro-lyase activity;intramolecular oxidoreductase activity;intramo…	chloroplast;cytoplasm;intracellular anatomical structure;intracellular membrane-bounded organelle;intracellular organelle;membrane-bounded organelle;microbody;organelle;peroxisome	3HCDH,3HCDH_N,ECH_1	GO:0006082;GO:0006629;GO:0006631;GO:0006635;GO:0008150;GO:0008152;GO:0009056;GO:0009062;GO:0009987;GO:0016042;GO:0016054;GO:0019395;GO:0019752;GO:0030258;GO:0032787;GO:0034440;GO:0043436;GO:0044237;GO:0044238;GO:0044242;GO:0044248;GO:0044255;GO:0044281;GO:0044282;GO:0046395;GO:0072329	GO:0003674;GO:0003676;GO:0003723;GO:0003729;GO:0003824;GO:0003857;GO:0004165;GO:0004300;GO:0005488;GO:0005515;GO:0008017;GO:0008092;GO:0008692;GO:0015631;GO:0016491;GO:0016614;GO:0016616;GO:0016829;GO:0016835;GO:0016836;GO:0016853;GO:0016854;GO:0016856;GO:0016860;GO:0016863;GO:0018812;GO:0070403;GO:0097159;GO:1901363	GO:0005575;GO:0005622;GO:0005737;GO:0005777;GO:0009507;GO:0042579;GO:0043226;GO:0043227;GO:0043229;GO:0043231	tr|A0A1U7XCC7|A0A1U7XCC7_NICSY peroxisomal fatty acid beta-oxidation multifunctional protein AIM1-like OS=Nicotiana sylvestris OX=4096 GN=LOC104235287 PE=3 SV=1	ko00071,ko00592,ko01100,ko01110,ko01212,map00071,map00592,map01100,map01110,map01212	peroxisomal fatty acid beta-oxidation multifunctional protein AIM1-like	Nicotiana benthamiana		Nbe.v1.1.chr10g31740.1;Nbe.v1.1.chr17g20480.1	cellular_component	GO:0005575	molecular_function	GO:0003674			Niben101Scf06506g00001.1;Niben101Scf21110g00005.1			7	7	7	11.1
14.13282108	13.76670551	9.095625877	10.72780228	10.20707512	10.45099258	13.51298714	14.34644413	10.74034691	12.45045948	10.18579197	11.21325397	14.11821079	13.75926399	10.50197887	11.52519035	10.10927105	9.30389595					-1		formation of cytoplasmic translation initiation complex	translation initiation factor activity	eukaryotic 43S preinitiation complex;eukaryotic 48S preinitiation complex;eukaryotic translation initiation factor 3 complex	Paf67	GO:0001732	GO:0003743	GO:0005852;GO:0016282;GO:0033290	tr|A0A1S3XKL8|A0A1S3XKL8_TOBAC Eukaryotic translation initiation factor 3 subunit L OS=Nicotiana tabacum OX=4097 GN=LOC107766223 PE=3 SV=1	-	Eukaryotic translation initiation factor 3 subunit L	Nicotiana benthamiana		Nbe.v1.1.chr10g31610.1;Nbe.v1.1.chr17g20540.1;Nbe.v1.1.chr18g27030.1							Niben101Scf02354g12007.1;Niben101Scf07166g00014.1;Niben101Scf09832g00001.1			11	11	11	25.3
11.78708649	12.55899429	15.38976574	14.75426102	15.45140457	15.98036289	14.28446293	14.14752293	11.37864494	10.70271778	15.74299335	15.74619961	14.14887333	12.95268631	16.37346077	16.84033585	17.10246849	16.44601631					-1		cellular metabolic process;cellular process;gene expression;macromolecule metabolic process;metabolic process;nucleic acid metabolic process;nucleobase-containing compound metabolic process;primary metabolic process;RNA metabolic process;RNA processing;tRNA metabolic process;tRNA processing	binding;heterocyclic compound binding;mRNA binding;nucleic acid binding;organic cyclic compound binding;RNA binding;tRNA binding	cell periphery;cell wall;cytoplasm;cytosol;external encapsulating structure;intracellular anatomical structure;intracellular membrane-bounded organelle;intracellular non-membrane-bounded organelle;intracellular organelle;intracellular organelle lumen;membrane-bounded organelle;membrane-enclosed lumen;non-membrane-bounded organelle;nuclear lumen;nucleolus;nucleoplasm;nucleus;organelle;organelle lu…	La,RRM_1,RRM_3	GO:0006139;GO:0006396;GO:0006399;GO:0008033;GO:0008150;GO:0008152;GO:0009987;GO:0010467;GO:0016070;GO:0043170;GO:0044237;GO:0044238;GO:0090304	GO:0000049;GO:0003674;GO:0003676;GO:0003723;GO:0003729;GO:0005488;GO:0097159;GO:1901363	GO:0005575;GO:0005618;GO:0005622;GO:0005634;GO:0005654;GO:0005730;GO:0005737;GO:0005829;GO:0030312;GO:0031974;GO:0031981;GO:0043226;GO:0043227;GO:0043228;GO:0043229;GO:0043231;GO:0043232;GO:0043233;GO:0070013;GO:0071944;GO:1990904	tr|A0A314LEG6|A0A314LEG6_NICAT La protein 1 OS=Nicotiana attenuata OX=49451 GN=LA1 PE=4 SV=1	ko05322,map05322	La protein 1	Nicotiana benthamiana		Nbe.v1.1.chr17g20620.1	cellular_component	GO:0005575			nucleobase-containing compound metabolic process	GO:0006139	Niben101Scf15360g00006.1			25	25	12	60.6
16.99280548	16.71034813	12.55367756	12.53726673	14.80332375	14.53259945	17.68838692	17.55622101	11.39443588	11.6863451	14.7297802	14.25266552	17.16643715	17.3988266	11.97552776	11.08845711	13.93083	14.04114532					-1		ribosomal large subunit assembly;amide biosynthetic process;amide metabolic process;amide transport;anatomical structure development;animal organ development;biological regulation;biosynthetic process;body fluid secretion;catabolic process;cell communication;cell surface receptor signaling pathway;cellular biosynthetic process;cellular catabolic process;cellular component assembly;cellular compon…	nucleic acid binding;amide binding;binding;catalytic activity;catalytic activity, acting on DNA;cation binding;class II DNA-(apurinic or apyrimidinic site) endonuclease activity;copper ion binding;DNA endonuclease activity;DNA nuclease activity;DNA-(apurinic or apyrimidinic site) endonuclease activity;endodeoxyribonuclease activity, producing 5'-phosphomonoesters;endonuclease activity;endonucleas…	90S preribosome;apoplast;cell junction;cell periphery;cell projection;cell-cell junction;chloroplast;cytoplasm;cytoplasmic ribonucleoprotein granule;cytosol;cytosolic large ribosomal subunit;cytosolic ribosome;dendrite;dendritic tree;endomembrane system;endoplasmic reticulum;extracellular region;intracellular anatomical structure;intracellular membrane-bounded organelle;intracellular non-membrane…	Ribosomal_60s,Ribosomal_L10	GO:0000027;GO:0000184;GO:0000956;GO:0002181;GO:0002182;GO:0006139;GO:0006259;GO:0006401;GO:0006402;GO:0006412;GO:0006413;GO:0006414;GO:0006518;GO:0006605;GO:0006612;GO:0006613;GO:0006614;GO:0006810;GO:0006886;GO:0006950;GO:0006970;GO:0006996;GO:0007154;GO:0007165;GO:0007166;GO:0007275;GO:0007589;GO:0007595;GO:0008104;GO:0008150;GO:0008152;GO:0009056;GO:0009057;GO:0009058;GO:0009059;GO:0009266;GO:…	GO:0003674;GO:0003676;GO:0003723;GO:0003735;GO:0003824;GO:0003906;GO:0004518;GO:0004519;GO:0004520;GO:0004536;GO:0005198;GO:0005488;GO:0005507;GO:0016787;GO:0016788;GO:0016888;GO:0016893;GO:0019843;GO:0033218;GO:0042277;GO:0043167;GO:0043169;GO:0046872;GO:0046914;GO:0052720;GO:0070180;GO:0097159;GO:0140097;GO:1901363	GO:0005575;GO:0005576;GO:0005622;GO:0005634;GO:0005730;GO:0005737;GO:0005783;GO:0005829;GO:0005840;GO:0005886;GO:0005911;GO:0009506;GO:0009507;GO:0009536;GO:0012505;GO:0015934;GO:0016020;GO:0022625;GO:0022626;GO:0030054;GO:0030425;GO:0030684;GO:0030686;GO:0031974;GO:0031981;GO:0032991;GO:0035770;GO:0036464;GO:0036477;GO:0042995;GO:0043005;GO:0043226;GO:0043227;GO:0043228;GO:0043229;GO:0043231;GO:…	tr|A0A1S3ZEB9|A0A1S3ZEB9_TOBAC 60S acidic ribosomal protein P0 OS=Nicotiana tabacum OX=4097 GN=LOC107785919 PE=3 SV=1;tr|A0A1S4AV90|A0A1S4AV90_TOBAC 60S acidic ribosomal protein P0 OS=Nicotiana tabacum OX=4097 GN=LOC107801773 PE=3 SV=1;tr|A0A1U7X7K6|A0A1U7X7K6_NICSY uncharacterized protein LOC104233898 OS=Nicotiana sylvestris OX=4096 GN=LOC104233898 PE=4 SV=1;tr|A0A314KXG9|A0A314KXG9_NICAT 60S ac…	ko03010,map03010	60S acidic ribosomal protein P0;uncharacterized protein LOC104233898	Nicotiana benthamiana	RPP0	Nbe.v1.1.chr01g05410.1;Nbe.v1.1.chr03g16440.1;Nbe.v1.1.chr05g37570.1;Nbe.v1.1.chr10g24600.1;Nbe.v1.1.chr15g27120.1;Nbe.v1.1.chr16g10070.1;Nbe.v1.1.chr17g21840.1	cellular_component;ribosome	GO:0005575;GO:0005840	molecular_function	GO:0003674	cellular process;response to stress	GO:0006950;GO:0009987	Niben101Scf00536g15024.1;Niben101Scf02370g02007.1;Niben101Scf02383g00003.1;Niben101Scf05490g00015.1;Niben101Scf10947g01017.1	+	OOPS_XL_OOPS_NOXL	10	10	10	28.3
11.64873409	12.72257996	9.613929749	11.13392448	9.777258873	10.75653076	11.82843208	11.87561226	11.33933067	11.50192547	8.951162338	10.57241726	10.61141491	11.9526701	10.78626347	10.90995121	9.351083755	10.71982956					-1		2-oxoglutarate metabolic process;aerobic respiration;alanine metabolic process;alpha-amino acid metabolic process;amino acid metabolic process;anatomical structure development;antibiotic metabolic process;aspartate catabolic process;aspartate family amino acid metabolic process;aspartate metabolic process;biosynthetic process;carboxylic acid metabolic process;cellular metabolic process;cellular o…	catalytic activity;binding;catalase activity;cation binding;copper ion binding;heme binding;identical protein binding;ion binding;L-aspartate:2-oxoglutarate aminotransferase activity;L-tyrosine:2-oxoglutarate aminotransferase activity;metal ion binding;pyridoxal phosphate binding;pyridoxal phosphate binding";transaminase activity;transferase activity;transferase activity, transferring nitrogenous…	bounding membrane of organelle;cell junction;cell periphery;cell wall;cell-cell junction;cytoplasm;cytosol;external encapsulating structure;intracellular anatomical structure;intracellular membrane-bounded organelle;intracellular organelle;membrane;membrane-bounded organelle;microbody;mitochondrion;organelle;organelle membrane;peroxisome;plasma membrane;plasmodesma;plastid;symplast;vacuolar membr…	Aminotran_1_2	GO:0006082;GO:0006091;GO:0006099;GO:0006101;GO:0006103;GO:0006520;GO:0006522;GO:0006531;GO:0006533;GO:0006536;GO:0006979;GO:0007275;GO:0008150;GO:0008152;GO:0009058;GO:0009060;GO:0009064;GO:0009066;GO:0009078;GO:0009987;GO:0010150;GO:0015980;GO:0016999;GO:0017144;GO:0019752;GO:0032501;GO:0032502;GO:0033585;GO:0043436;GO:0043648;GO:0044237;GO:0044238;GO:0044281;GO:0045333;GO:0048366;GO:0048367;GO:…	GO:0003674;GO:0003824;GO:0004069;GO:0004096;GO:0004838;GO:0005488;GO:0005507;GO:0008483;GO:0016740;GO:0016769;GO:0020037;GO:0030170;GO:0042802;GO:0043167;GO:0043169;GO:0046872;GO:0046914	GO:0005575;GO:0005618;GO:0005622;GO:0005737;GO:0005739;GO:0005773;GO:0005774;GO:0005777;GO:0005829;GO:0005886;GO:0005911;GO:0009506;GO:0009536;GO:0016020;GO:0030054;GO:0030312;GO:0031090;GO:0042579;GO:0043226;GO:0043227;GO:0043229;GO:0043231;GO:0055044;GO:0071944;GO:0098588;GO:0098805	tr|A0A1S4ASM7|A0A1S4ASM7_TOBAC Aspartate aminotransferase OS=Nicotiana tabacum OX=4097 GN=LOC107800998 PE=3 SV=1;tr|A0A314L7Z6|A0A314L7Z6_NICAT Aspartate aminotransferase OS=Nicotiana attenuata OX=49451 GN=ASP3 PE=3 SV=1	ko00220,ko00250,ko00270,ko00330,ko00350,ko00360,ko00400,ko00710,ko00950,ko00960,ko01100,ko01110,ko01120,ko01130,ko01200,ko01210,ko01230,map00220,map00250,map00270,map00330,map00350,map00360,map00400,map00710,map00950,map00960,map01100,map01110,map01120,map01130,map01200,map01210,map01230	Aspartate aminotransferase	Nicotiana benthamiana		Nbe.v1.1.chr07g25020.1;Nbe.v1.1.chr17g20550.1;Nbe.v1.1.chr17g22650.1	cellular_component	GO:0005575	molecular_function	GO:0003674			Niben101Scf03164g07006.1;Niben101Scf09832g00002.1;Niben101Scf09997g00023.1			3	2	2	7.8
11.86937332	11.76013851	11.23712444	9.591124535	10.25768185	9.995923042	11.59000111	11.28880215	11.39565277	11.85764313	13.43306351	14.00255108	10.98356247	10.90832043	10.71258163	10.16392899	12.68382835	11.54137707					-1		RNA splicing, via transesterification reactions;biological regulation;cell migration;cell motility;cellular component organization;cellular component organization or biogenesis;cellular metabolic process;cellular process;cytoskeleton organization;gene expression;localization;localization of cell;locomotion;macromolecule metabolic process;metabolic process;mRNA cis splicing, via spliceosome;mRNA m…	binding;cysteine-type deubiquitinase activity;heterocyclic compound binding;nucleic acid binding;organic cyclic compound binding;proline-rich region binding;protein binding;RNA binding	cytoplasm;cytosol;intracellular anatomical structure;intracellular membrane-bounded organelle;intracellular organelle;intracellular organelle lumen;mediator complex;membrane-bounded organelle;membrane-enclosed lumen;nuclear body;nuclear lumen;nuclear matrix;nuclear periphery;nuclear speck;nucleoplasm;nucleus;organelle;organelle lumen;prespliceosome;protein-containing complex;ribonucleoprotein com…	FF,WW	GO:0000375;GO:0000377;GO:0000398;GO:0006139;GO:0006396;GO:0006397;GO:0006996;GO:0007010;GO:0008150;GO:0008152;GO:0008360;GO:0008380;GO:0009987;GO:0010467;GO:0010564;GO:0016043;GO:0016070;GO:0016071;GO:0016477;GO:0022603;GO:0022604;GO:0032465;GO:0040011;GO:0043170;GO:0044237;GO:0044238;GO:0045292;GO:0048870;GO:0050789;GO:0050793;GO:0050794;GO:0051128;GO:0051179;GO:0051302;GO:0051674;GO:0051726;GO:…	GO:0003674;GO:0003676;GO:0003723;GO:0004843;GO:0005488;GO:0005515;GO:0070064;GO:0097159;GO:1901363	GO:0005575;GO:0005622;GO:0005634;GO:0005654;GO:0005681;GO:0005684;GO:0005685;GO:0005737;GO:0005829;GO:0016363;GO:0016592;GO:0016604;GO:0016607;GO:0030532;GO:0031974;GO:0031981;GO:0032991;GO:0034399;GO:0043226;GO:0043227;GO:0043229;GO:0043231;GO:0043233;GO:0070013;GO:0071004;GO:0071010;GO:0097525;GO:0120114;GO:1990904	tr|A0A1S4D692|A0A1S4D692_TOBAC pre-mRNA-processing protein 40A-like isoform X4 OS=Nicotiana tabacum OX=4097 GN=LOC107826429 PE=4 SV=1;tr|A0A314LC80|A0A314LC80_NICAT OTU domain-containing protein OS=Nicotiana attenuata OX=49451 GN=A4A49_03551 PE=4 SV=1	ko03040,map03040	OTU domain-containing protein;pre-mRNA-processing protein 40A-like isoform X4	Nicotiana benthamiana		Nbe.v1.1.chr17g22780.1;Nbe.v1.1.chr18g01040.1	cellular_component	GO:0005575	molecular_function	GO:0003674			Niben101Scf02142g02005.1;Niben101Scf18879g04004.1			24	4	4	25.2
11.56278992	12.32522392	9.043253899	9.949433327	10.57247448	9.723862648	10.62744522	11.1039505	9.618621826	11.72714329	11.83239174	10.3809185	9.882205963	11.60525322	9.319615364	10.1488266	10.30349064	9.942895889					-1		RNA splicing, via transesterification reactions;biological regulation;cell migration;cell motility;cellular component organization;cellular component organization or biogenesis;cellular metabolic process;cellular process;cytoskeleton organization;gene expression;localization;localization of cell;locomotion;macromolecule metabolic process;metabolic process;mRNA cis splicing, via spliceosome;mRNA m…	binding;heterocyclic compound binding;nucleic acid binding;organic cyclic compound binding;proline-rich region binding;protein binding;RNA binding	cytoplasm;cytosol;intracellular anatomical structure;intracellular membrane-bounded organelle;intracellular organelle;intracellular organelle lumen;mediator complex;membrane-bounded organelle;membrane-enclosed lumen;nuclear body;nuclear lumen;nuclear matrix;nuclear periphery;nuclear speck;nucleoplasm;nucleus;organelle;organelle lumen;prespliceosome;protein-containing complex;ribonucleoprotein com…	FF,WW	GO:0000375;GO:0000377;GO:0000398;GO:0006139;GO:0006396;GO:0006397;GO:0006996;GO:0007010;GO:0008150;GO:0008152;GO:0008360;GO:0008380;GO:0009987;GO:0010467;GO:0010564;GO:0016043;GO:0016070;GO:0016071;GO:0016477;GO:0022603;GO:0022604;GO:0032465;GO:0040011;GO:0043170;GO:0044237;GO:0044238;GO:0045292;GO:0048870;GO:0050789;GO:0050793;GO:0050794;GO:0051128;GO:0051179;GO:0051302;GO:0051674;GO:0051726;GO:…	GO:0003674;GO:0003676;GO:0003723;GO:0005488;GO:0005515;GO:0070064;GO:0097159;GO:1901363	GO:0005575;GO:0005622;GO:0005634;GO:0005654;GO:0005681;GO:0005684;GO:0005685;GO:0005737;GO:0005829;GO:0016363;GO:0016592;GO:0016604;GO:0016607;GO:0030532;GO:0031974;GO:0031981;GO:0032991;GO:0034399;GO:0043226;GO:0043227;GO:0043229;GO:0043231;GO:0043233;GO:0070013;GO:0071004;GO:0071010;GO:0097525;GO:0120114;GO:1990904	tr|A0A1S4D692|A0A1S4D692_TOBAC pre-mRNA-processing protein 40A-like isoform X4 OS=Nicotiana tabacum OX=4097 GN=LOC107826429 PE=4 SV=1	ko03040,map03040	pre-mRNA-processing protein 40A-like isoform X4	Nicotiana benthamiana		Nbe.v1.1.chr17g22800.1	cellular_component	GO:0005575	molecular_function	GO:0003674						1	1	1	15.2
11.0415926	12.93011284	10.08717823	11.80852699	11.25833797	10.74786949	12.5924015	11.3954401	11.91215801	10.98281384	9.493320465	9.114971161	12.11130524	11.19116306	10.20053196	11.57933331	9.946888924	11.1335535					-1		biological regulation;catabolic process;cellular catabolic process;cellular metabolic process;cellular process;cellular response to stimulus;cellular response to stress;ERAD pathway;macromolecule catabolic process;macromolecule metabolic process;metabolic process;modification-dependent macromolecule catabolic process;modification-dependent protein catabolic process;organonitrogen compound catabol…	catalytic activity;ATP binding;ATP hydrolysis activity;binding;hydrolase activity;hydrolase activity, acting on acid anhydrides;hydrolase activity, acting on acid anhydrides, in phosphorus-containing anhydrides;peptidase activity;proteasome-activating activity;proteasome-activating activity;protein binding;pyrophosphatase activity;ribonucleoside triphosphate phosphatase activity;TBP-class protein…	proteasome complex;catalytic complex;cell junction;cell periphery;cell wall;cell-cell junction;cytoplasm;cytosol;cytosolic proteasome complex;cytosolic proteasome complex;endopeptidase complex;external encapsulating structure;intracellular anatomical structure;intracellular membrane-bounded organelle;intracellular non-membrane-bounded organelle;intracellular organelle;intracellular organelle lume…	AAA	GO:0006355;GO:0006357;GO:0006508;GO:0006511;GO:0006950;GO:0008150;GO:0008152;GO:0009056;GO:0009057;GO:0009889;GO:0009891;GO:0009893;GO:0009894;GO:0009896;GO:0009987;GO:0010243;GO:0010468;GO:0010498;GO:0010556;GO:0010557;GO:0010604;GO:0010628;GO:0019219;GO:0019222;GO:0019538;GO:0019941;GO:0030162;GO:0030163;GO:0031323;GO:0031325;GO:0031326;GO:0031328;GO:0031329;GO:0031331;GO:0031334;GO:0032268;GO:…	GO:0003674;GO:0003824;GO:0005488;GO:0005515;GO:0005524;GO:0008134;GO:0008233;GO:0016462;GO:0016787;GO:0016817;GO:0016818;GO:0016887;GO:0017025;GO:0017111;GO:0036402;GO:0042623	GO:0000502;GO:0005575;GO:0005618;GO:0005622;GO:0005634;GO:0005730;GO:0005737;GO:0005829;GO:0005838;GO:0005886;GO:0005911;GO:0008540;GO:0009506;GO:0016020;GO:0022624;GO:0030054;GO:0030312;GO:0031595;GO:0031597;GO:0031974;GO:0031981;GO:0032991;GO:0043226;GO:0043227;GO:0043228;GO:0043229;GO:0043231;GO:0043232;GO:0043233;GO:0055044;GO:0070013;GO:0071944;GO:1902494;GO:1905368;GO:1905369	tr|A0A1S3ZBT5|A0A1S3ZBT5_TOBAC 26S protease regulatory subunit S10B homolog B-like OS=Nicotiana tabacum OX=4097 GN=LOC107785094 PE=3 SV=1;tr|A0A1U7VNZ0|A0A1U7VNZ0_NICSY 26S protease regulatory subunit S10B homolog B-like isoform X2 OS=Nicotiana sylvestris OX=4096 GN=LOC104219170 PE=3 SV=1	ko03050,ko05169,map03050,map05169	26S protease regulatory subunit S10B homolog B-like;26S protease regulatory subunit S10B homolog B-like isoform X2	Nicotiana benthamiana		Nbe.v1.1.chr15g48600.1;Nbe.v1.1.chr17g23600.1			molecular_function	GO:0003674			Niben101Scf20652g00020.1			12	1	1	35.4
11.48445034	10.83082199	12.9529047	10.65527821	10.49243355	11.01350307	11.40689278	12.5121994	11.26913643	11.13919067	13.10013676	13.17860222	11.40114975	12.31084919	11.26375294	12.37764454	12.27201748	12.76269341					-1		establishment of localization;lipid localization;lipid transport;localization;macromolecule localization;monoatomic anion transport;monoatomic ion transport;organic anion transport;organophosphate ester transport;phospholipid transport;transport		bounding membrane of organelle;cell periphery;cytoplasm;cytoplasmic vesicle;endomembrane system;endoplasmic reticulum;endoplasmic reticulum membrane;endoplasmic reticulum subcompartment;endosome;endosome membrane;Golgi apparatus;Golgi apparatus subcompartment;Golgi membrane;intracellular anatomical structure;intracellular membrane-bounded organelle;intracellular organelle;intracellular vesicle;la…	CDC50	GO:0006810;GO:0006811;GO:0006820;GO:0006869;GO:0008150;GO:0010876;GO:0015711;GO:0015748;GO:0015914;GO:0033036;GO:0051179;GO:0051234		GO:0000139;GO:0005575;GO:0005622;GO:0005737;GO:0005768;GO:0005770;GO:0005783;GO:0005789;GO:0005794;GO:0005886;GO:0010008;GO:0012505;GO:0016020;GO:0031090;GO:0031410;GO:0031902;GO:0031982;GO:0031984;GO:0042175;GO:0043226;GO:0043227;GO:0043229;GO:0043231;GO:0071944;GO:0097708;GO:0098588;GO:0098791;GO:0098805;GO:0098827	tr|A0A1S4BBL4|A0A1S4BBL4_TOBAC ALA-interacting subunit OS=Nicotiana tabacum OX=4097 GN=LOC107806554 PE=3 SV=1;tr|A0A1U7V9Y8|A0A1U7V9Y8_NICSY ALA-interacting subunit OS=Nicotiana sylvestris OX=4096 GN=LOC104216498 PE=3 SV=1	-	ALA-interacting subunit	Nicotiana benthamiana		Nbe.v1.1.chr10g18100.1;Nbe.v1.1.chr17g23770.1					transport	GO:0006810	Niben101Scf02639g03015.1;Niben101Scf05688g12002.1			6	6	2	20.2
19.42986107	19.13638496	13.37856579	12.86675739	13.80896378	14.9168129	19.27241516	19.28757668	12.49698162	12.0985527	15.15462017	15.23380661	19.36551094	19.43845558	11.93651772	12.05724716	14.95968533	11.69191837					-1		regulation of immune system process;ADP metabolic process;ATP biosynthetic process;ATP metabolic process;biological regulation;biosynthetic process;carbohydrate biosynthetic process;carbohydrate catabolic process;carbohydrate derivative biosynthetic process;carbohydrate derivative metabolic process;carbohydrate metabolic process;carbon fixation;carboxylic acid biosynthetic process;carboxylic acid…	catalytic activity;ADP binding;ATP binding;catalytic activity, acting on a protein;kinase activity;phosphoglycerate kinase activity;phosphotransferase activity, alcohol group as acceptor;protein kinase activity;transferase activity;transferase activity, transferring phosphorus-containing groups	apoplast;cell periphery;cell wall;chloroplast;chloroplast envelope;chloroplast stroma;cytoplasm;cytosol;external encapsulating structure;extracellular region;intracellular anatomical structure;intracellular membrane-bounded organelle;intracellular organelle;membrane;membrane-bounded organelle;mitochondrion;nucleus;organelle;organelle envelope;plastid;plastid envelope;plastid stroma;stromule;thyla…	Ist1;PGK	GO:0002682;GO:0002697;GO:0002831;GO:0005975;GO:0006082;GO:0006090;GO:0006091;GO:0006094;GO:0006096;GO:0006139;GO:0006163;GO:0006164;GO:0006464;GO:0006468;GO:0006753;GO:0006754;GO:0006793;GO:0006796;GO:0006950;GO:0008150;GO:0008152;GO:0009056;GO:0009058;GO:0009117;GO:0009123;GO:0009124;GO:0009126;GO:0009127;GO:0009132;GO:0009135;GO:0009141;GO:0009142;GO:0009144;GO:0009145;GO:0009150;GO:0009152;GO:…	GO:0003674;GO:0003824;GO:0004618;GO:0004672;GO:0005524;GO:0016301;GO:0016740;GO:0016772;GO:0016773;GO:0043531;GO:0140096	GO:0005575;GO:0005576;GO:0005618;GO:0005622;GO:0005634;GO:0005737;GO:0005739;GO:0005829;GO:0009507;GO:0009526;GO:0009532;GO:0009536;GO:0009570;GO:0009579;GO:0009941;GO:0010319;GO:0016020;GO:0030312;GO:0031967;GO:0043226;GO:0043227;GO:0043229;GO:0043231;GO:0048046;GO:0071944	tr|A0A1S3XM29|A0A1S3XM29_TOBAC uncharacterized protein LOC107766452 OS=Nicotiana tabacum OX=4097 GN=LOC107766452 PE=3 SV=1;tr|E5LLE7|E5LLE7_NICBE Phosphoglycerate kinase OS=Nicotiana benthamiana OX=4100 PE=2 SV=1	ko00010,ko00710,ko01100,ko01110,ko01120,ko01130,ko01200,ko01230,map00010,map00710,map01100,map01110,map01120,map01130,map01200,map01230;"ko04144,map04144"	Phosphoglycerate kinase;uncharacterized protein LOC107766452	Nicotiana benthamiana		Nbe.v1.1.chr09g23080.1;Nbe.v1.1.chr17g23930.1	cellular_component	GO:0005575	molecular_function	GO:0003674			Niben101Scf00220g05021.1;Niben101Scf05688g08010.1	+	OOPS_XL_OOPS_NOXL	32	7	6	78
11.68735409	11.14174747	11.67637253	10.68853283	10.89934254	10.71379852	13.12908936	12.71097851	11.4614315	11.46737862	10.36636448	9.25360775	13.03264809	12.64092255	11.23321629	10.49775505	9.497241974	9.452281952					-1		anatomical structure development;developmental process;developmental process involved in reproduction;embryo development;embryo development ending in seed dormancy;fruit development;multicellular organism development;multicellular organismal process;post-embryonic development;reproductive process;reproductive structure development;reproductive system development;seed development;system development	catalytic activity;3-mercaptopyruvate sulfurtransferase activity;3-mercaptopyruvate sulfurtransferase activity;sulfurtransferase activity;thiosulfate sulfurtransferase activity;transferase activity;transferase activity, transferring sulphur-containing groups	chloroplast;cytoplasm;cytosol;intracellular anatomical structure;intracellular membrane-bounded organelle;intracellular organelle;membrane-bounded organelle;mitochondrion;organelle;plastid	Rhodanese	GO:0003006;GO:0007275;GO:0008150;GO:0009790;GO:0009791;GO:0009793;GO:0010154;GO:0022414;GO:0032501;GO:0032502;GO:0048316;GO:0048608;GO:0048731;GO:0048856;GO:0061458	GO:0003674;GO:0003824;GO:0004792;GO:0016740;GO:0016782;GO:0016783;GO:0016784	GO:0005575;GO:0005622;GO:0005737;GO:0005739;GO:0005829;GO:0009507;GO:0009536;GO:0043226;GO:0043227;GO:0043229;GO:0043231	tr|A0A076L2G1|A0A076L2G1_TOBAC Sulfurtransferase OS=Nicotiana tabacum OX=4097 GN=LOC107787523 PE=2 SV=1	ko00270,ko00920,ko01100,ko01120,ko04122,map00270,map00920,map01100,map01120,map04122	Sulfurtransferase	Nicotiana benthamiana		Nbe.v1.1.chr07g22910.1;Nbe.v1.1.chr17g23960.1	cellular_component	GO:0005575	molecular_function	GO:0003674			Niben101Scf01278g00011.1;Niben101Scf05688g08007.1			6	3	3	19.1
12.66947937	11.99795055	10.24198341	10.72342587	10.92120171	12.57497215	10.97879601	11.76574993	11.06354523	11.1914072	12.52522755	12.64766121	10.2846384	12.04902649	10.51633549	11.83634758	12.94288063	12.87803173					-1			peptidyl-prolyl cis-trans isomerase activity;RNA binding;zinc ion binding	nucleus	Pro_isomerase,RRM_1,zf-CCHC		GO:0003723;GO:0003755;GO:0008270	GO:0005634	tr|A0A1S3Z3M0|A0A1S3Z3M0_TOBAC Peptidyl-prolyl cis-trans isomerase OS=Nicotiana tabacum OX=4097 GN=LOC107782644 PE=3 SV=1	-	Peptidyl-prolyl cis-trans isomerase	Nicotiana benthamiana		Nbe.v1.1.chr17g24290.1	nucleus	GO:0005634	RNA binding	GO:0003723			Niben101Scf02044g13008.1	+	OOPS_XL_OOPS_NOXL	8	8	8	19.2
19.79805756	19.89488029	9.807352066	10.90825653	11.33127308	9.112675667	18.71850014	19.33934593	11.63600254	11.74902344	11.54490089	10.31127357	19.39353752	19.93329811	10.36639214	10.71286297	15.21105194	11.70753574					-1		photosynthesis		chloroplast;chloroplast thylakoid;chloroplast thylakoid membrane;cytoplasm;intracellular anatomical structure;intracellular membrane-bounded organelle;intracellular organelle;membrane;membrane-bounded organelle;organelle;organelle subcompartment;photosynthetic membrane;photosystem II oxygen evolving complex;plastid;plastid thylakoid;plastid thylakoid membrane;thylakoid;thylakoid membrane	PsbR	GO:0015979		GO:0005575;GO:0005622;GO:0005737;GO:0009507;GO:0009534;GO:0009535;GO:0009536;GO:0009579;GO:0009654;GO:0016020;GO:0031976;GO:0031984;GO:0034357;GO:0042651;GO:0043226;GO:0043227;GO:0043229;GO:0043231;GO:0055035	sp|Q40519|PSBR_TOBAC Photosystem II 10 kDa polypeptide, chloroplastic OS=Nicotiana tabacum OX=4097 GN=PSBR PE=2 SV=1;"tr|A0A1S4BNL9|A0A1S4BNL9_TOBAC Photosystem II 10 kDa polypeptide, chloroplastic OS=Nicotiana tabacum OX=4097 GN=LOC107810205 PE=3 SV=1"	ko00195,ko01100,map00195,map01100	Photosystem II 10 kDa polypeptide, chloroplastic	Nicotiana benthamiana		Nbe.v1.1.chr07g22150.1;Nbe.v1.1.chr17g24400.1	cellular_component	GO:0005575			photosynthesis	GO:0015979	Niben101Scf01116g01004.1;Niben101Scf02044g06014.1			4	4	4	23.5
13.27200317	11.78919029	10.14235783	10.76623821	10.16109753	10.87387466	13.3485899	12.94876862	11.99952602	11.18704605	10.14055538	9.862333298	13.21647263	13.12038422	9.121957779	11.14387512	9.556303024	10.37495899					-1		cell wall organization;cell wall organization or biogenesis;cellular component organization;cellular component organization or biogenesis;cellular process;external encapsulating structure organization	catalytic activity;carboxylic ester hydrolase activity;hydrolase activity;hydrolase activity, acting on ester bonds;pectin acetylesterase activity;pectin acetylesterase activity	cell periphery;cell wall;external encapsulating structure;extracellular region;plant-type cell wall	PAE	GO:0008150;GO:0009987;GO:0016043;GO:0045229;GO:0071554;GO:0071555;GO:0071840	GO:0003674;GO:0003824;GO:0016787;GO:0016788;GO:0052689;GO:0052793	GO:0005575;GO:0005576;GO:0005618;GO:0009505;GO:0030312;GO:0071944	tr|A0A1S4AWX0|A0A1S4AWX0_TOBAC Pectin acetylesterase OS=Nicotiana tabacum OX=4097 GN=LOC107802101 PE=3 SV=1;tr|A0A1S4D6J2|A0A1S4D6J2_TOBAC Pectin acetylesterase OS=Nicotiana tabacum OX=4097 GN=LOC107826495 PE=3 SV=1	ko04310,map04310	Pectin acetylesterase	Nicotiana benthamiana		Nbe.v1.1.chr01g26520.1;Nbe.v1.1.chr11g17740.1;Nbe.v1.1.chr17g25060.1	cellular_component	GO:0005575	molecular_function	GO:0003674	biological_process	GO:0008150	Niben101Scf02486g05002.1;Niben101Scf02714g07007.1;Niben101Scf12852g00002.1			7	7	1	19.7
14.23167133	11.76177597	16.56082535	17.00305748	15.24855804	15.93145275	14.23257065	14.42042065	16.6827755	16.48044395	16.89557457	17.55824089	14.40354443	14.66032982	15.21352196	15.26978397	16.45877457	16.65004158					-1		anatomical structure development;anatomical structure morphogenesis;beta-glucan biosynthetic process;beta-glucan metabolic process;biosynthetic process;carbohydrate biosynthetic process;carbohydrate metabolic process;cell growth;cell morphogenesis;cellular anatomical entity morphogenesis;cellular biosynthetic process;cellular component organization;cellular component organization or biogenesis;ce…	catalytic activity;carbohydrate binding;cellulase activity;cellulase activity;hydrolase activity;hydrolase activity, acting on glycosyl bonds;hydrolase activity, hydrolyzing O-glycosyl compounds	cell periphery;cell plate;cytoplasm;cytoplasmic vesicle;early endosome;endomembrane system;endosome;extracellular region;Golgi apparatus;Golgi apparatus subcompartment;intracellular anatomical structure;intracellular membrane-bounded organelle;intracellular organelle;intracellular vesicle;membrane;membrane-bounded organelle;organelle;organelle subcompartment;plasma membrane;trans-Golgi network;ve…	CBM49,Glyco_hydro_9;Glyco_hydro_9	GO:0000226;GO:0000271;GO:0000902;GO:0005975;GO:0005976;GO:0006950;GO:0006970;GO:0006972;GO:0006996;GO:0007010;GO:0007017;GO:0007275;GO:0008150;GO:0008152;GO:0009058;GO:0009059;GO:0009250;GO:0009628;GO:0009651;GO:0009653;GO:0009719;GO:0009725;GO:0009735;GO:0009826;GO:0009987;GO:0016043;GO:0016049;GO:0016051;GO:0030243;GO:0030244;GO:0030245;GO:0030865;GO:0031122;GO:0032501;GO:0032502;GO:0032989;GO:…	GO:0003674;GO:0003824;GO:0004553;GO:0008810;GO:0016787;GO:0016798;GO:0030246	GO:0005575;GO:0005576;GO:0005622;GO:0005737;GO:0005768;GO:0005769;GO:0005794;GO:0005802;GO:0005886;GO:0009504;GO:0012505;GO:0016020;GO:0031410;GO:0031982;GO:0031984;GO:0043226;GO:0043227;GO:0043229;GO:0043231;GO:0071944;GO:0097708;GO:0098791	tr|A0A1S4BDQ1|A0A1S4BDQ1_TOBAC Endoglucanase OS=Nicotiana tabacum OX=4097 GN=LOC107807143 PE=3 SV=1;tr|A0A1U7VCG3|A0A1U7VCG3_NICSY Endoglucanase OS=Nicotiana sylvestris OX=4096 GN=LOC104215840 PE=3 SV=1;tr|A0A1U7Y7Q6|A0A1U7Y7Q6_NICSY Endoglucanase OS=Nicotiana sylvestris OX=4096 GN=LOC104244279 PE=3 SV=1;tr|A0A314L0G7|A0A314L0G7_NICAT Endoglucanase OS=Nicotiana attenuata OX=49451 GN=KOR_1 PE=3 SV…	ko00500,ko01100,map00500,map01100	Endoglucanase	Nicotiana benthamiana		Nbe.v1.1.chr06g32500.1;Nbe.v1.1.chr10g41740.1;Nbe.v1.1.chr17g00670.1;Nbe.v1.1.chr17g25300.1;Nbe.v1.1.chr19g24930.1	cellular_component;extracellular region	GO:0005575;GO:0005576	molecular_function	GO:0003674			Niben101Ctg09466g00002.1;Niben101Scf02011g03011.1;Niben101Scf04160g01002.1;Niben101Scf06529g06013.1;Niben101Scf11588g00024.1			15	15	7	24
12.71780491	12.82753563	10.85547161	10.56620884	11.20046043	12.24855995	10.38528538	11.93886089	12.03058815	12.69814491	9.03806591	10.19658184	10.81489754	11.5475378	11.07105732	10.85898399	9.850301743	10.14072895					-1		cellular component assembly;cellular component biogenesis;cellular component organization;cellular component organization or biogenesis;cellular process;chromatin organization;chromosome organization;DNA conformation change;nucleosome assembly;nucleosome organization;organelle organization;protein-containing complex assembly;protein-containing complex organization;protein-DNA complex assembly;pro…	binding;histone binding;peptidyl-prolyl cis-trans isomerase activity;protein binding	chromatin;cytoplasm;cytosol;intracellular anatomical structure;intracellular membrane-bounded organelle;intracellular non-membrane-bounded organelle;intracellular organelle;intracellular organelle lumen;membrane-bounded organelle;membrane-enclosed lumen;non-membrane-bounded organelle;nuclear lumen;nucleolus;nucleus;organelle;organelle lumen	FKBP_C	GO:0006323;GO:0006325;GO:0006333;GO:0006334;GO:0006996;GO:0008150;GO:0009987;GO:0016043;GO:0022607;GO:0031497;GO:0034622;GO:0034728;GO:0043933;GO:0044085;GO:0051276;GO:0065003;GO:0065004;GO:0071103;GO:0071824;GO:0071840	GO:0003674;GO:0003755;GO:0005488;GO:0005515;GO:0042393	GO:0000785;GO:0005575;GO:0005622;GO:0005634;GO:0005730;GO:0005737;GO:0005829;GO:0031974;GO:0031981;GO:0043226;GO:0043227;GO:0043228;GO:0043229;GO:0043231;GO:0043232;GO:0043233;GO:0070013	tr|A0A1U7YQ65|A0A1U7YQ65_NICSY peptidylprolyl isomerase OS=Nicotiana sylvestris OX=4096 GN=LOC104249387 PE=4 SV=1	-	peptidylprolyl isomerase	Nicotiana benthamiana		Nbe.v1.1.chr17g25780.1	cellular_component	GO:0005575	molecular_function	GO:0003674			Niben101Scf00927g02021.1			4	1	1	12.1
11.70555782	12.04776478	10.47837162	10.06230164	10.89923382	11.18229008	13.89045429	13.98361683	10.68413734	11.03112602	9.281453133	10.11510277	10.8112154	13.67330933	9.921960831	10.09032059	11.50041962	9.872847557					-1		cellular component organization;cellular component organization or biogenesis;cellular process;chloroplast organization;organelle organization;plastid organization;receptor-mediated virion attachment to host cell		chloroplast;chloroplast envelope;cytoplasm;intracellular anatomical structure;intracellular membrane-bounded organelle;intracellular organelle;membrane-bounded organelle;organelle;organelle envelope;plastid;plastid envelope	TPR_16,TPR_19,TPR_6,TPR_8	GO:0006996;GO:0008150;GO:0009657;GO:0009658;GO:0009987;GO:0016043;GO:0046813;GO:0071840		GO:0005575;GO:0005622;GO:0005737;GO:0009507;GO:0009526;GO:0009536;GO:0009941;GO:0031967;GO:0043226;GO:0043227;GO:0043229;GO:0043231	tr|A0A314KLC5|A0A314KLC5_NICAT Protein slow green 1, chloroplastic OS=Nicotiana attenuata OX=49451 GN=SG1_2 PE=4 SV=1	-	Protein slow green 1, chloroplastic	Nicotiana benthamiana		Nbe.v1.1.chr07g19190.1;Nbe.v1.1.chr17g26530.1	cellular_component	GO:0005575					Niben101Scf01819g02014.1;Niben101Scf08445g02048.1			6	6	6	18.9
13.18192863	11.69943523	10.97095108	11.48662853	10.33661747	11.14480209	12.14414787	11.95902348	11.46644878	10.46666527	9.270757675	9.966272354	12.46119785	10.4585104	10.62940311	10.50815868	10.43569374	10.2190609					-1		amide transport;cellular localization;cellular macromolecule localization;cellular metabolic process;cellular process;establishment of localization;establishment of localization in cell;establishment of protein localization;intracellular protein transport;intracellular transport;localization;macromolecule localization;macromolecule metabolic process;macromolecule modification;metabolic process;ni…	GTP binding;GTPase activity	cytoplasm;endomembrane system;Golgi apparatus;intracellular anatomical structure;intracellular membrane-bounded organelle;intracellular organelle;membrane-bounded organelle;organelle;plasma membrane	Arf	GO:0006464;GO:0006810;GO:0006886;GO:0008104;GO:0008150;GO:0008152;GO:0009987;GO:0015031;GO:0015833;GO:0016192;GO:0019538;GO:0033036;GO:0034613;GO:0036211;GO:0042886;GO:0043170;GO:0043412;GO:0044237;GO:0044238;GO:0044267;GO:0045184;GO:0046907;GO:0051179;GO:0051234;GO:0051641;GO:0051649;GO:0070727;GO:0071705;GO:1901564	GO:0003924;GO:0005525	GO:0005575;GO:0005622;GO:0005737;GO:0005794;GO:0005886;GO:0012505;GO:0043226;GO:0043227;GO:0043229;GO:0043231	tr|A0A0D2QF71|A0A0D2QF71_GOSRA ADP-ribosylation factor OS=Gossypium raimondii OX=29730 GN=B456_002G185200 PE=3 SV=1;tr|A0A1S4BNF1|A0A1S4BNF1_TOBAC ADP-ribosylation factor OS=Nicotiana tabacum OX=4097 GN=LOC107810189 PE=3 SV=1;tr|A0A1U7VB63|A0A1U7VB63_NICSY ADP-ribosylation factor OS=Nicotiana sylvestris OX=4096 GN=LOC104211668 PE=3 SV=1;tr|A0A2G2WJZ8|A0A2G2WJZ8_CAPBA ADP-ribosylation factor 2 OS=…	ko04072,ko04144,ko05110,ko05134,map04072,map04144,map05110,map05134	ADP-ribosylation factor;ADP-ribosylation factor 2;AT3G62290 protein	Nicotiana benthamiana		Nbe.v1.1.chr01g27690.1;Nbe.v1.1.chr01g27710.1;Nbe.v1.1.chr04g26880.1;Nbe.v1.1.chr06g40910.1;Nbe.v1.1.chr07g18910.1;Nbe.v1.1.chr08g19540.1;Nbe.v1.1.chr11g17140.1;Nbe.v1.1.chr11g17160.1;Nbe.v1.1.chr14g13820.1;Nbe.v1.1.chr14g31740.1;Nbe.v1.1.chr15g39260.1;Nbe.v1.1.chr16g12390.1;Nbe.v1.1.chr17g26780.1;Nbe.v1.1.chr18g25120.1;Nbe.v1.1.chr18g32070.1;Nbe.v1.1.chr19g04430.1	cellular_component;Golgi apparatus	GO:0005575;GO:0005794			cellular protein modification process	GO:0006464	Niben101Scf00231g07002.1;Niben101Scf01964g07001.1;Niben101Scf03045g07003.1			7	7	7	50.6
14.09506702	14.12557507	10.36103439	11.55523968	9.961200714	9.919160843	14.61735249	14.52790451	10.88922215	11.32167625	10.40849018	11.62729645	14.52808762	14.31889534	10.68158913	10.72437763	11.65778255	9.980512619					-1		anatomical structure development;catabolic process;cellular catabolic process;cellular metabolic process;cellular process;developmental process;developmental process involved in reproduction;embryo development;embryo development ending in seed dormancy;fruit development;macromolecule catabolic process;macromolecule metabolic process;metabolic process;modification-dependent macromolecule catabolic…	metallopeptidase activity	catalytic complex;endopeptidase complex;intracellular anatomical structure;intracellular membrane-bounded organelle;intracellular organelle;membrane-bounded organelle;nucleus;organelle;peptidase complex;proteasome complex;proteasome regulatory particle;protein-containing complex	JAB,MitMem_reg	GO:0003006;GO:0006508;GO:0006511;GO:0007275;GO:0008150;GO:0008152;GO:0009056;GO:0009057;GO:0009790;GO:0009791;GO:0009793;GO:0009987;GO:0010154;GO:0010498;GO:0019538;GO:0019941;GO:0022414;GO:0030163;GO:0032501;GO:0032502;GO:0043161;GO:0043170;GO:0043632;GO:0044237;GO:0044238;GO:0044248;GO:0044257;GO:0044267;GO:0048316;GO:0048608;GO:0048731;GO:0048856;GO:0051603;GO:0061458;GO:1901564;GO:1901565	GO:0008237	GO:0000502;GO:0005575;GO:0005622;GO:0005634;GO:0005838;GO:0032991;GO:0043226;GO:0043227;GO:0043229;GO:0043231;GO:1902494;GO:1905368;GO:1905369	tr|A0A1S4B8H0|A0A1S4B8H0_TOBAC 26S proteasome non-ATPase regulatory subunit 7 homolog A OS=Nicotiana tabacum OX=4097 GN=LOC107805666 PE=3 SV=1	ko03050,ko05169,map03050,map05169	26S proteasome non-ATPase regulatory subunit 7 homolog A	Nicotiana benthamiana		Nbe.v1.1.chr07g18330.1;Nbe.v1.1.chr17g27190.1							Niben101Scf04077g02006.1			8	8	8	37.9
16.44934273	15.45606518	17.41228867	16.23846054	17.44685745	17.23013306	17.44564629	16.98815155	11.05356598	11.57669926	17.21114731	17.00700569	17.34585571	17.18775749	17.28726196	17.26040459	17.47982788	17.46371651					-1		positive regulation of translational elongation;positive regulation of translational termination;translational initiation	ribosome binding;RNA binding;translation elongation factor activity;translation initiation factor activity		eIF-5a	GO:0006413;GO:0045901;GO:0045905	GO:0003723;GO:0003743;GO:0003746;GO:0043022		sp|P24922|IF5A2_NICPL Eukaryotic translation initiation factor 5A-2 OS=Nicotiana plumbaginifolia OX=4092 GN=EIF-5A2 PE=2 SV=1;tr|A0A444F0E0|A0A444F0E0_ENSVE Translation elongation factor IF5A C-terminal domain-containing protein OS=Ensete ventricosum OX=4639 GN=B296_00027428 PE=4 SV=1	-	Eukaryotic translation initiation factor 5A-2;Translation elongation factor IF5A C-terminal domain-containing protein	Nicotiana benthamiana		Nbe.v1.1.chr04g27610.1;Nbe.v1.1.chr07g18180.1;Nbe.v1.1.chr17g27320.1			RNA binding	GO:0003723			Niben101Scf00574g03004.1;Niben101Scf04077g07004.1			10	10	3	72.3
12.57395267	11.25825787	12.01930523	10.08843708	10.09393311	10.99705791	12.3145647	13.20716667	11.75599766	11.50493908	10.35053444	10.48373795	13.44721222	11.26058292	10.2801342	10.61305141	9.760601997	10.71179962					-1			hydrolase activity		HAD_2		GO:0016787		tr|A0A1J6HY64|A0A1J6HY64_NICAT Haloacid dehalogenase-like hydrolase domain-containing protein 3 OS=Nicotiana attenuata OX=49451 GN=A4A49_12917 PE=4 SV=1;tr|A0A1U7YZB3|A0A1U7YZB3_NICSY haloacid dehalogenase-like hydrolase domain-containing protein 3 OS=Nicotiana sylvestris OX=4096 GN=LOC104249337 PE=4 SV=1	-	haloacid dehalogenase-like hydrolase domain-containing protein 3;Haloacid dehalogenase-like hydrolase domain-containing protein 3	Nicotiana benthamiana		Nbe.v1.1.chr07g17930.1;Nbe.v1.1.chr09g03080.1;Nbe.v1.1.chr17g27560.1			hydrolase activity	GO:0016787			Niben101Scf00272g10013.1;Niben101Scf00980g01002.1;Niben101Scf06545g03012.1			2	2	2	7
12.39172268	11.9325552	12.57007408	9.977865219	10.2642107	10.11045647	11.88107681	11.49504089	11.13832569	10.10697746	13.23144627	13.24091053	11.0410862	11.69906521	10.46989918	10.20149612	11.11838245	10.43341923					-1					DUF1618				tr|A0A1J6JE05|A0A1J6JE05_NICAT Uncharacterized protein OS=Nicotiana attenuata OX=49451 GN=A4A49_32372 PE=4 SV=1	-	Uncharacterized protein	Nicotiana benthamiana		Nbe.v1.1.chr17g27710.1							Niben101Scf03220g00010.1			4	4	2	11.7
14.34672165	13.3223505	10.60068226	9.236139297	9.953064919	10.28892231	14.75822353	14.84058094	11.29011822	11.08866215	9.336874008	9.633387566	14.71231174	14.75676441	11.12979698	11.5737009	10.71334839	11.33226395					-1		carbohydrate derivative metabolic process;cell wall biogenesis;cell wall organization;cell wall organization or biogenesis;cellular component biogenesis;cellular component organization or biogenesis;cellular lipid metabolic process;cellular metabolic process;cellular process;lipid metabolic process;lipid modification;metabolic process;methylation;nucleobase-containing compound metabolic process;n…	catalytic activity;catalytic activity;cyclopropane-fatty-acyl-phospholipid synthase activity;intramolecular transferase activity;isomerase activity;methyltransferase activity;S-adenosylmethionine-dependent methyltransferase activity;transferase activity;transferase activity, transferring one-carbon groups;UDP-arabinopyranose mutase activity	cytoplasm;cytosol;endomembrane system;Golgi apparatus;intracellular anatomical structure;intracellular membrane-bounded organelle;intracellular organelle;membrane-bounded organelle;organelle	Amino_oxidase,CMAS,NAD_binding_8;RGP	GO:0006139;GO:0006629;GO:0006793;GO:0008150;GO:0008152;GO:0009225;GO:0009832;GO:0009987;GO:0030258;GO:0032259;GO:0033356;GO:0042546;GO:0044085;GO:0044237;GO:0044238;GO:0044255;GO:0044281;GO:0055086;GO:0071554;GO:0071555;GO:0071669;GO:0071840;GO:1901135	GO:0003674;GO:0003824;GO:0008168;GO:0008757;GO:0008825;GO:0016740;GO:0016741;GO:0016853;GO:0016866;GO:0052691	GO:0005575;GO:0005622;GO:0005737;GO:0005794;GO:0005829;GO:0012505;GO:0043226;GO:0043227;GO:0043229;GO:0043231	tr|A0A1S3YYJ1|A0A1S3YYJ1_TOBAC uncharacterized protein LOC107780831 isoform X2 OS=Nicotiana tabacum OX=4097 GN=LOC107780831 PE=4 SV=1;tr|A0A314L8S4|A0A314L8S4_NICAT UDP-arabinopyranose mutase OS=Nicotiana attenuata OX=49451 GN=UPTG2_0 PE=3 SV=1	-;"ko00520,map00520"	UDP-arabinopyranose mutase;uncharacterized protein LOC107780831 isoform X2	Nicotiana benthamiana		Nbe.v1.1.chr01g07960.1;Nbe.v1.1.chr17g28100.1	cellular_component	GO:0005575	molecular_function	GO:0003674	lipid metabolic process;nucleobase-containing compound metabolic process	GO:0006139;GO:0006629	Niben101Scf00821g00003.1			17	3	2	53.2
10.64674187	12.21551609	10.32386684	10.49116898	11.09695053	10.17799568	10.40517712	11.90872288	10.01387024	10.56836319	9.906312943	10.02657223	10.92815208	12.19553661	9.407641411	8.865571976	9.185136795	10.67703247					-1		biological regulation;negative regulation of biological process;negative regulation of cell growth;negative regulation of cellular process;negative regulation of growth;regulation of biological process;regulation of cell growth;regulation of cellular component organization;regulation of cellular process;regulation of growth	binding;heme binding;heterocyclic compound binding;lipid binding;organic cyclic compound binding;protein binding;protein domain specific binding;steroid binding;tetrapyrrole binding	cell periphery;chloroplast;chloroplast thylakoid;chloroplast thylakoid membrane;cytoplasm;endomembrane system;endoplasmic reticulum;Golgi apparatus;intracellular anatomical structure;intracellular membrane-bounded organelle;intracellular organelle;membrane;membrane-bounded organelle;nucleus;organelle;organelle subcompartment;photosynthetic membrane;plasma membrane;plastid;plastid thylakoid;plasti…	Cyt-b5	GO:0001558;GO:0008150;GO:0030308;GO:0040008;GO:0045926;GO:0048519;GO:0048523;GO:0050789;GO:0050794;GO:0051128;GO:0065007	GO:0003674;GO:0005488;GO:0005496;GO:0005515;GO:0008289;GO:0019904;GO:0020037;GO:0046906;GO:0097159;GO:1901363	GO:0005575;GO:0005622;GO:0005634;GO:0005737;GO:0005783;GO:0005794;GO:0005886;GO:0009507;GO:0009534;GO:0009535;GO:0009536;GO:0009579;GO:0012505;GO:0016020;GO:0031976;GO:0031984;GO:0034357;GO:0042651;GO:0043226;GO:0043227;GO:0043229;GO:0043231;GO:0055035;GO:0071944	tr|A0A1S4BPE1|A0A1S4BPE1_TOBAC membrane steroid-binding protein 2-like OS=Nicotiana tabacum OX=4097 GN=LOC107810434 PE=4 SV=1;tr|A0A314KKF4|A0A314KKF4_NICAT Membrane steroid-binding protein 2 OS=Nicotiana attenuata OX=49451 GN=MSBP2_0 PE=4 SV=1	-	Membrane steroid-binding protein 2;membrane steroid-binding protein 2-like	Nicotiana benthamiana		Nbe.v1.1.chr07g16520.1;Nbe.v1.1.chr17g28390.1	cellular_component	GO:0005575	molecular_function	GO:0003674			Niben101Scf00821g12006.1;Niben101Scf04406g04007.1			4	1	1	20.6
11.0759325	11.74018288	11.47703457	11.03421783	11.57500935	11.95529938	11.74299526	11.26215935	10.36755371	11.42576504	10.60699463	10.30478477	11.90930367	11.27242661	11.35296535	9.34528923	10.19866562	11.57742596					-1		regulation of signal transduction	protein phosphatase inhibitor activity		IPP-2	GO:0009966	GO:0004864		tr|A0A314KKF0|A0A314KKF0_NICAT Protein phosphatase inhibitor 2 OS=Nicotiana attenuata OX=49451 GN=A4A49_17667 PE=4 SV=1	-	Protein phosphatase inhibitor 2	Nicotiana benthamiana		Nbe.v1.1.chr17g28440.1							Niben101Scf00821g13003.1			3	1	1	10.2
11.21998882	11.91883659	11.66543293	11.26416016	10.21271324	9.814029694	10.88405514	11.49678135	10.53831863	10.51725864	10.05613232	11.20940304	11.59830284	11.61392784	10.18192768	10.00106049	9.503488541	11.6087904					-1			kinase activity		LRRNT_2,LRR_1,LRR_8		GO:0016301		tr|A0A1S3XH64|A0A1S3XH64_TOBAC somatic embryogenesis receptor kinase 2-like isoform X2 OS=Nicotiana tabacum OX=4097 GN=LOC107765190 PE=4 SV=1	ko04016,ko04075,ko04626,map04016,map04075,map04626	somatic embryogenesis receptor kinase 2-like isoform X2	Nicotiana benthamiana		Nbe.v1.1.chr17g28510.1			kinase activity	GO:0016301			Niben101Scf00821g16001.1			4	4	4	23.4
13.37992001	11.31951714	9.51025486	10.66915512	10.24867439	10.42514801	14.04882717	11.66057777	10.20353317	10.71622086	10.95813847	10.02546883	14.7401495	14.21158409	10.79736137	10.76874924	8.469210625	10.75918484					-1		secondary metabolic process	carboxy-lyase activity;hydrolase activity	cytosol	Amidohydro_2	GO:0019748	GO:0016787;GO:0016831	GO:0005829	tr|A0A1U7XP80|A0A1U7XP80_NICSY uncharacterized protein LOC104239697 OS=Nicotiana sylvestris OX=4096 GN=LOC104239697 PE=3 SV=1	-	uncharacterized protein LOC104239697	Nicotiana benthamiana		Nbe.v1.1.chr17g28690.1			hydrolase activity	GO:0016787	secondary metabolic process	GO:0019748	Niben101Scf05078g04014.1			2	2	2	9.5
16.98659706	17.20438004	11.56459332	11.25818157	9.979877472	9.211247444	16.27337646	17.00239754	10.73128796	10.91049099	9.517951012	9.751173973	16.03713989	17.05578995	10.00314045	10.47932911	12.55633831	9.441849709					-1		cellular component assembly;cellular component biogenesis;cellular component organization;cellular component organization or biogenesis;cellular metabolic process;cellular process;macromolecule metabolic process;macromolecule modification;metabolic process;NAD(P)H dehydrogenase complex assembly;organonitrogen compound metabolic process;peptidyl-amino acid modification;peptidyl-proline modificatio…	peptidyl-prolyl cis-trans isomerase activity;binding;catalytic activity;catalytic activity, acting on a protein;cis-trans isomerase activity;cyclosporin A binding;enzyme binding;isomerase activity;kinase binding;peptidyl-prolyl cis-trans isomerase activity;peptidyl-prolyl cis-trans isomerase activity";protein binding;protein histidine kinase binding;protein kinase binding	chloroplast;chloroplast stroma;chloroplast stromal thylakoid;chloroplast thylakoid;chloroplast thylakoid membrane;cytoplasm;cytosol;intracellular anatomical structure;intracellular membrane-bounded organelle;intracellular organelle;membrane;membrane-bounded organelle;organelle;organelle subcompartment;photosynthetic membrane;plasma membrane;plastid;plastid stroma;plastid thylakoid;plastid thylako…	Pro_isomerase	GO:0000413;GO:0006457;GO:0006464;GO:0008150;GO:0008152;GO:0009987;GO:0010275;GO:0016043;GO:0018193;GO:0018208;GO:0019538;GO:0022607;GO:0034622;GO:0036211;GO:0043170;GO:0043412;GO:0043933;GO:0044085;GO:0044237;GO:0044238;GO:0044267;GO:0065003;GO:0071840;GO:1901564	GO:0003674;GO:0003755;GO:0003824;GO:0005488;GO:0005515;GO:0016018;GO:0016853;GO:0016859;GO:0019899;GO:0019900;GO:0019901;GO:0043424;GO:0140096	GO:0005575;GO:0005622;GO:0005737;GO:0005829;GO:0005886;GO:0009507;GO:0009532;GO:0009533;GO:0009534;GO:0009535;GO:0009536;GO:0009570;GO:0009579;GO:0016020;GO:0031976;GO:0031977;GO:0031984;GO:0034357;GO:0042651;GO:0043226;GO:0043227;GO:0043229;GO:0043231;GO:0055035	tr|A0A314KWY8|A0A314KWY8_NICAT Peptidyl-prolyl cis-trans isomerase OS=Nicotiana attenuata OX=49451 GN=PNSL5 PE=3 SV=1	-	Peptidyl-prolyl cis-trans isomerase	Nicotiana benthamiana		Nbe.v1.1.chr07g16920.1;Nbe.v1.1.chr17g28700.1;Nbe.v1.1.chr17g28750.1	cellular_component	GO:0005575	molecular_function	GO:0003674			Niben101Scf05078g05001.1;Niben101Scf05078g05003.1			10	9	9	42.3
16.23724747	15.92160892	10.00278664	9.928011894	9.831645966	9.881440163	16.70630646	16.80624771	11.54051876	11.80665398	11.79992962	11.3226099	16.47135735	16.53328323	11.47765732	11.37068748	10.31349087	10.20064068					-1		defense response;defense response to bacterium;defense response to other organism;response to bacterium;response to biotic stimulus;response to external biotic stimulus;response to external stimulus;response to other organism;response to stimulus;response to stress;translational elongation	guanyl-nucleotide exchange factor activity;translation elongation factor activity	apoplast;cell junction;cell-cell junction;cytoplasm;cytosol;eukaryotic translation elongation factor 1 complex;extracellular region;intracellular anatomical structure;intracellular membrane-bounded organelle;intracellular organelle;membrane-bounded organelle;organelle;plasmodesma;symplast;vacuole	EF1_GNE	GO:0006414;GO:0006950;GO:0006952;GO:0008150;GO:0009605;GO:0009607;GO:0009617;GO:0042742;GO:0043207;GO:0050896;GO:0051707;GO:0098542	GO:0003746;GO:0005085	GO:0005575;GO:0005576;GO:0005622;GO:0005737;GO:0005773;GO:0005829;GO:0005853;GO:0005911;GO:0009506;GO:0030054;GO:0043226;GO:0043227;GO:0043229;GO:0043231;GO:0048046;GO:0055044	tr|A0A1J6KSI9|A0A1J6KSI9_NICAT Elongation factor 1-beta OS=Nicotiana attenuata OX=49451 GN=A4A49_22322 PE=3 SV=1	-	Elongation factor 1-beta	Nicotiana benthamiana		Nbe.v1.1.chr17g29180.1	cellular_component	GO:0005575			response to stress	GO:0006950	Niben101Scf08250g03016.1			11	5	5	66.4
11.65374184	13.07455921	9.866894722	11.40780735	11.19378853	10.38321686	10.69861794	11.22198009	10.54994392	11.52752876	10.34986877	9.393730164	10.68419456	11.72644043	11.32431507	10.82270432	10.66179657	10.98841286					-1			calcium ion binding;enzyme regulator activity		EF-hand_1		GO:0005509;GO:0030234		tr|A0A1S4BYL5|A0A1S4BYL5_TOBAC calmodulin-7-like isoform X1 OS=Nicotiana tabacum OX=4097 GN=LOC107813260 PE=4 SV=1	ko04014,ko04015,ko04016,ko04020,ko04022,ko04024,ko04070,ko04114,ko04218,ko04261,ko04270,ko04371,ko04626,ko04713,ko04720,ko04722,ko04728,ko04740,ko04744,ko04745,ko04750,ko04910,ko04912,ko04915,ko04916,ko04921,ko04922,ko04924,ko04925,ko04970,ko04971,ko05010,ko05031,ko05034,ko05133,ko05152,ko05167,ko05200,ko05214,ko05418,map04014,map04015,map04016,map04020,map04022,map04024,map04070,map04114,map0421…	calmodulin-7-like isoform X1	Nicotiana benthamiana		Nbe.v1.1.chr17g29280.1							Niben101Scf07532g02022.1			11	1	1	45.9
17.29893875	16.86133003	9.387247086	8.880853653	15.87483692	15.66213989	17.42628098	17.31654739	9.525681496	11.26161003	16.59052849	15.69157982	16.70940781	17.20495224	10.31807613	9.739621162	15.06995296	15.14728451					-1		translation	small ribosomal subunit rRNA binding;structural constituent of ribosome	cytosolic small ribosomal subunit;nucleolus	Ribosomal_S13_N,Ribosomal_S15	GO:0006412	GO:0003735;GO:0070181	GO:0005730;GO:0022627	tr|A0A1U7WQL4|A0A1U7WQL4_NICSY 30S ribosomal protein S15, chloroplastic OS=Nicotiana sylvestris OX=4096 GN=LOC104228756 PE=3 SV=1;"tr|K4CYU9|K4CYU9_SOLLC 30S ribosomal protein S15, chloroplastic OS=Solanum lycopersicum OX=4081 GN=101251264 PE=1 SV=1"	ko03010,map03010	30S ribosomal protein S15, chloroplastic	Nicotiana benthamiana	RPS13	Nbe.v1.1.chr01g38170.1;Nbe.v1.1.chr02g43350.1;Nbe.v1.1.chr03g22950.1;Nbe.v1.1.chr10g40390.1;Nbe.v1.1.chr12g21630.1;Nbe.v1.1.chr13g17760.1;Nbe.v1.1.chr16g37770.1;Nbe.v1.1.chr16g50280.1;Nbe.v1.1.chr17g11680.1;Nbe.v1.1.chr17g29300.1	nucleolus	GO:0005730			translation	GO:0006412	Niben101Scf00527g01005.1;Niben101Scf04703g11023.1;Niben101Scf06236g01011.1	+	OOPS_XL_OOPS_NOXL	9	9	9	54.3
15.10345173	11.8371706	10.04265022	10.04541588	17.15333366	16.95775986	15.68691063	15.66578007	10.8705492	11.40854931	17.75662231	17.09434509	15.19752407	15.06835842	10.15086555	9.636045456	16.18586349	16.28449821					-1		amide biosynthetic process;amide metabolic process;biosynthetic process;cellular biosynthetic process;cellular metabolic process;cellular process;cytoplasmic translation;gene expression;macromolecule biosynthetic process;macromolecule metabolic process;metabolic process;organonitrogen compound biosynthetic process;organonitrogen compound metabolic process;peptide biosynthetic process;peptide meta…	binding;heterocyclic compound binding;nucleic acid binding;organic cyclic compound binding;RNA binding;structural constituent of ribosome;structural molecule activity	cytoplasm;cytosol;cytosolic large ribosomal subunit;cytosolic ribosome;intracellular anatomical structure;intracellular non-membrane-bounded organelle;intracellular organelle;large ribosomal subunit;non-membrane-bounded organelle;organelle;protein-containing complex;ribonucleoprotein complex;ribosomal subunit;ribosome	Ribosomal_L7Ae	GO:0002181;GO:0006412;GO:0006518;GO:0008150;GO:0008152;GO:0009058;GO:0009059;GO:0009987;GO:0010467;GO:0019538;GO:0043043;GO:0043170;GO:0043603;GO:0043604;GO:0044237;GO:0044238;GO:0044249;GO:0044267;GO:1901564;GO:1901566	GO:0003674;GO:0003676;GO:0003723;GO:0003735;GO:0005198;GO:0005488;GO:0097159;GO:1901363	GO:0005575;GO:0005622;GO:0005737;GO:0005829;GO:0005840;GO:0015934;GO:0022625;GO:0022626;GO:0032991;GO:0043226;GO:0043228;GO:0043229;GO:0043232;GO:0044391;GO:1990904	tr|A0A1S3X2T9|A0A1S3X2T9_TOBAC 60S ribosomal protein L30-like OS=Nicotiana tabacum OX=4097 GN=LOC107760678 PE=3 SV=1;tr|A0A1S3YCA9|A0A1S3YCA9_TOBAC 60S ribosomal protein L30-like OS=Nicotiana tabacum OX=4097 GN=LOC107774570 PE=3 SV=1	ko03010,map03010	60S ribosomal protein L30-like	Nicotiana benthamiana	RPL30	Nbe.v1.1.chr06g01360.1;Nbe.v1.1.chr07g15290.1;Nbe.v1.1.chr17g29820.1	cellular_component	GO:0005575	molecular_function	GO:0003674			Niben101Scf04558g01013.1;Niben101Scf05767g02003.1	+	OOPS_XL_OOPS_NOXL	8	8	3	60.7
11.62063217	11.52510929	16.21323776	15.69457531	13.31656456	14.79857349	11.90346718	11.29617023	14.86862946	14.65200424	14.15497589	15.26334286	10.68973637	12.55568504	17.8791523	17.80479813	16.10203743	15.77684402					-1		tRNA modification	RNA binding		THUMP	GO:0006400	GO:0003723		tr|A0A1S3YLJ5|A0A1S3YLJ5_TOBAC uncharacterized protein LOC107777364 isoform X1 OS=Nicotiana tabacum OX=4097 GN=LOC107777364 PE=4 SV=1	-	uncharacterized protein LOC107777364 isoform X1	Nicotiana benthamiana		Nbe.v1.1.chr17g30810.1			RNA binding	GO:0003723			Niben101Scf09672g02009.1			20	20	11	52.6
11.51736832	12.00692177	11.3132658	10.65774918	10.0474472	10.68567181	12.48612595	10.47038746	12.17222881	11.26406097	11.23958397	10.59416676	11.95647049	11.78630733	9.614304543	10.24624062	9.909844398	9.36214447					-1					-				tr|A0A1U7Y8E1|A0A1U7Y8E1_NICSY uncharacterized protein LOC104245473 OS=Nicotiana sylvestris OX=4096 GN=LOC104245473 PE=4 SV=1	-	uncharacterized protein LOC104245473	Nicotiana benthamiana		Nbe.v1.1.chr17g30970.1							Niben101Scf02527g01001.1			1	1	1	10.5
11.80893326	10.67730045	16.52695847	16.77866745	15.07552052	15.75407887	11.79621124	10.79011631	16.32583237	15.83952332	14.59624767	15.39931107	11.22908974	11.70666885	16.40494156	16.57164955	16.21729469	16.10461998					-1		defense response;defense response to bacterium;defense response to other organism;liver development;N-glycan processing;response to bacterium;response to biotic stimulus;response to external biotic stimulus;response to external stimulus;response to other organism;response to stimulus;response to stress		cytoplasm;endomembrane system;endoplasmic reticulum;glucosidase II complex;intracellular anatomical structure;intracellular membrane-bounded organelle;intracellular organelle;membrane-bounded organelle;organelle	PRKCSH-like,PRKCSH_1	GO:0001889;GO:0006491;GO:0006950;GO:0006952;GO:0008150;GO:0009605;GO:0009607;GO:0009617;GO:0042742;GO:0043207;GO:0050896;GO:0051707;GO:0098542		GO:0005575;GO:0005622;GO:0005737;GO:0005783;GO:0012505;GO:0017177;GO:0043226;GO:0043227;GO:0043229;GO:0043231	tr|A0A1U7XNF2|A0A1U7XNF2_NICSY Glucosidase 2 subunit beta OS=Nicotiana sylvestris OX=4096 GN=LOC104235887 PE=4 SV=1	ko04141,map04141	Glucosidase 2 subunit beta	Nicotiana benthamiana		Nbe.v1.1.chr17g31220.1	cellular_component	GO:0005575			response to stress	GO:0006950	Niben101Scf07825g05007.1	+	OOPS_XL_OOPS_NOXL	26	10	10	53.4
15.03681755	14.5829649	10.74021339	11.58167744	11.18358326	10.22625446	14.98245907	15.10422993	10.67218685	11.3510313	10.74874115	10.72207165	15.38323212	15.08472538	10.30526352	10.00774765	10.15367222	9.836101532					-1		biological regulation;cellular component organization;cellular component organization or biogenesis;cellular metabolic process;cellular process;chromosome organization;DNA conformation change;metabolic process;negative regulation of biological process;negative regulation of biosynthetic process;negative regulation of cellular biosynthetic process;negative regulation of cellular metabolic process;…	nucleic acid binding;4 iron, 4 sulfur cluster binding;binding;catalytic activity;cation binding;copper ion binding;DNA binding;double-stranded DNA binding;heme binding;heterocyclic compound binding;ion binding;metal ion binding;organic cyclic compound binding;oxidoreductase activity;oxidoreductase activity, acting on a sulfur group of donors;oxidoreductase activity, acting on a sulfur group of do…	apoplast;chloroplast;chloroplast envelope;chloroplast nucleoid;chloroplast stroma;cytoplasm;extracellular region;intracellular anatomical structure;intracellular membrane-bounded organelle;intracellular non-membrane-bounded organelle;intracellular organelle;membrane;membrane-bounded organelle;non-membrane-bounded organelle;nucleoid;organelle;organelle envelope;plastid;plastid envelope;plastid nuc…	NIR_SIR,NIR_SIR_ferr	GO:0000103;GO:0006275;GO:0006323;GO:0006355;GO:0006790;GO:0006950;GO:0006970;GO:0006996;GO:0008150;GO:0008152;GO:0009266;GO:0009409;GO:0009628;GO:0009651;GO:0009889;GO:0009890;GO:0009892;GO:0009987;GO:0010468;GO:0010556;GO:0010558;GO:0010605;GO:0010629;GO:0016043;GO:0019219;GO:0019222;GO:0019418;GO:0031323;GO:0031324;GO:0031326;GO:0031327;GO:0044237;GO:0045892;GO:0045934;GO:0048519;GO:0048523;GO:…	GO:0003674;GO:0003676;GO:0003677;GO:0003690;GO:0003824;GO:0005488;GO:0005507;GO:0016002;GO:0016491;GO:0016667;GO:0016673;GO:0020037;GO:0043167;GO:0043169;GO:0046872;GO:0046914;GO:0050311;GO:0051539;GO:0097159;GO:1901363	GO:0005575;GO:0005576;GO:0005622;GO:0005737;GO:0009295;GO:0009337;GO:0009507;GO:0009526;GO:0009532;GO:0009536;GO:0009570;GO:0009941;GO:0010319;GO:0016020;GO:0031967;GO:0042644;GO:0042646;GO:0043226;GO:0043227;GO:0043228;GO:0043229;GO:0043231;GO:0043232;GO:0048046	tr|S5ZWC3|S5ZWC3_NICAT assimilatory sulfite reductase (ferredoxin) OS=Nicotiana attenuata OX=49451 GN=SIR1 PE=2 SV=1	ko00920,ko01100,ko01120,map00920,map01100,map01120	assimilatory sulfite reductase (ferredoxin)	Nicotiana benthamiana		Nbe.v1.1.chr17g31230.1	cellular_component	GO:0005575	molecular_function	GO:0003674			Niben101Scf07825g06017.1			23	23	4	38.5
11.01329327	12.3301096	11.58952332	8.671678543	11.73009109	8.704956055	11.86629677	11.65568352	10.64350605	10.79854774	11.08028984	11.29195595	11.3829174	11.73743916	10.3521452	10.91588402	11.22128391	11.11434555					-1					#				No_hits;tr|A0A1S3YM63|A0A1S3YM63_TOBAC uncharacterized protein LOC107777761 OS=Nicotiana tabacum OX=4097 GN=LOC107777761 PE=4 SV=1	#	No_hits;uncharacterized protein LOC107777761	Nicotiana benthamiana		Nbe.v1.1.chr04g03670.1;Nbe.v1.1.chr17g31410.1										2	2	2	9.8
11.94241905	11.79087639	8.884371758	11.7059288	9.516558647	10.31804657	10.99597263	12.20840454	10.22492981	11.95172977	10.73416901	9.926707268	11.71444702	10.39775372	11.78792381	9.547787666	10.18599606	10.91594505					-1		amide transport;biological regulation;cellular component assembly;cellular component biogenesis;cellular component organization;cellular component organization or biogenesis;cellular localization;cellular macromolecule localization;cellular process;establishment of localization;establishment of localization in cell;establishment of protein localization;establishment of protein localization to chl…	binding;membrane insertase activity;protein binding;protein domain specific binding	chloroplast;chloroplast thylakoid;chloroplast thylakoid membrane;cytoplasm;intracellular anatomical structure;intracellular membrane-bounded organelle;intracellular organelle;membrane;membrane-bounded organelle;organelle;organelle subcompartment;photosynthetic membrane;plastid;plastid thylakoid;plastid thylakoid membrane;protein-containing complex;thylakoid;thylakoid membrane	60KD_IMP	GO:0006605;GO:0006612;GO:0006810;GO:0006886;GO:0006996;GO:0008104;GO:0008150;GO:0009657;GO:0009668;GO:0009987;GO:0010027;GO:0015031;GO:0015833;GO:0016043;GO:0017038;GO:0022607;GO:0033036;GO:0033365;GO:0034613;GO:0042886;GO:0043933;GO:0044085;GO:0044743;GO:0045036;GO:0045038;GO:0045184;GO:0046907;GO:0050789;GO:0050793;GO:0050794;GO:0051179;GO:0051205;GO:0051234;GO:0051259;GO:0051291;GO:0051641;GO:…	GO:0003674;GO:0005488;GO:0005515;GO:0019904;GO:0032977	GO:0005575;GO:0005622;GO:0005737;GO:0009507;GO:0009534;GO:0009535;GO:0009536;GO:0009579;GO:0016020;GO:0031976;GO:0031984;GO:0032991;GO:0034357;GO:0042651;GO:0043226;GO:0043227;GO:0043229;GO:0043231;GO:0055035	tr|A0A1U7Y9W1|A0A1U7Y9W1_NICSY inner membrane protein PPF-1, chloroplastic OS=Nicotiana sylvestris OX=4096 GN=LOC104242287 PE=3 SV=1	ko02024,ko03060,ko03070,map02024,map03060,map03070	inner membrane protein PPF-1, chloroplastic	Nicotiana benthamiana		Nbe.v1.1.chr17g31630.1	cellular_component	GO:0005575	molecular_function	GO:0003674			Niben101Scf01781g00009.1			4	2	2	11.4
12.83371258	13.05524826	12.05844116	10.66659451	16.1749649	15.7557745	12.09849262	13.57884407	11.38053703	11.05730057	16.0345192	15.49106979	13.95192242	12.69135094	10.64259338	12.3080492	15.62904358	15.2637825					-1		mRNA export from nucleus	binding;heterocyclic compound binding;mRNA binding;nucleic acid binding;organic cyclic compound binding;RNA binding	intracellular anatomical structure;intracellular membrane-bounded organelle;intracellular non-membrane-bounded organelle;intracellular organelle;intracellular organelle lumen;membrane-bounded organelle;membrane-enclosed lumen;non-membrane-bounded organelle;nuclear lumen;nucleolus;nucleoplasm;nucleus;organelle;organelle lumen	FoP_duplication,RRM_1	GO:0006406	GO:0003674;GO:0003676;GO:0003723;GO:0003729;GO:0005488;GO:0097159;GO:1901363	GO:0005575;GO:0005622;GO:0005634;GO:0005654;GO:0005730;GO:0031974;GO:0031981;GO:0043226;GO:0043227;GO:0043228;GO:0043229;GO:0043231;GO:0043232;GO:0043233;GO:0070013	tr|Q68VB5|Q68VB5_NICBE ALY protein OS=Nicotiana benthamiana OX=4100 GN=aly PE=2 SV=1	ko03013,ko03015,ko03040,ko05168,map03013,map03015,map03040,map05168	ALY protein	Nicotiana benthamiana		Nbe.v1.1.chr17g31730.1	cellular_component	GO:0005575	molecular_function	GO:0003674			Niben101Scf01579g01031.1	+	OOPS_XL_OOPS_NOXL	10	10	2	45.6
12.25859737	13.07209396	10.23487663	9.519778252	11.34889698	17.50657082	14.38093472	10.91158295	11.59712791	11.46564102	10.20196819	18.16393471	10.52312565	14.69865036	10.96064949	9.843194962	9.848874092	16.73819733					-1		maturation of LSU-rRNA from tricistronic rRNA transcript (SSU-rRNA, 5.8S rRNA, LSU-rRNA);amide biosynthetic process;amide metabolic process;biosynthetic process;cellular biosynthetic process;cellular component biogenesis;cellular component organization or biogenesis;cellular metabolic process;cellular process;gene expression;macromolecule biosynthetic process;macromolecule metabolic process;matur…	binding;heterocyclic compound binding;mRNA binding;nucleic acid binding;organic cyclic compound binding;RNA binding;structural constituent of ribosome;structural molecule activity	cell junction;cell-cell junction;cytoplasm;cytosol;cytosolic large ribosomal subunit;cytosolic ribosome;intracellular anatomical structure;intracellular membrane-bounded organelle;intracellular non-membrane-bounded organelle;intracellular organelle;intracellular organelle lumen;large ribosomal subunit;membrane-bounded organelle;membrane-enclosed lumen;non-membrane-bounded organelle;nuclear lumen;…	Ribosomal_L29	GO:0000463;GO:0000470;GO:0006139;GO:0006364;GO:0006396;GO:0006412;GO:0006518;GO:0008150;GO:0008152;GO:0009058;GO:0009059;GO:0009987;GO:0010467;GO:0016070;GO:0016072;GO:0019538;GO:0022613;GO:0042254;GO:0042273;GO:0043043;GO:0043170;GO:0043603;GO:0043604;GO:0044085;GO:0044237;GO:0044238;GO:0044249;GO:0044267;GO:0071840;GO:0090304;GO:1901564;GO:1901566	GO:0003674;GO:0003676;GO:0003723;GO:0003729;GO:0003735;GO:0005198;GO:0005488;GO:0097159;GO:1901363	GO:0005575;GO:0005622;GO:0005634;GO:0005730;GO:0005737;GO:0005829;GO:0005840;GO:0005911;GO:0009506;GO:0015934;GO:0022625;GO:0022626;GO:0030054;GO:0031974;GO:0031981;GO:0032991;GO:0043226;GO:0043227;GO:0043228;GO:0043229;GO:0043231;GO:0043232;GO:0043233;GO:0044391;GO:0055044;GO:0070013;GO:1990904	tr|A0A1J6K043|A0A1J6K043_NICAT 60s ribosomal protein l35-4 (Fragment) OS=Nicotiana attenuata OX=49451 GN=RPL35D_0 PE=3 SV=1;tr|A0A1U7XW47|A0A1U7XW47_NICSY 60S ribosomal protein L35-like isoform X2 OS=Nicotiana sylvestris OX=4096 GN=LOC104238137 PE=3 SV=1	ko03010,map03010	60s ribosomal protein l35-4 (Fragment);60S ribosomal protein L35-like isoform X2	Nicotiana benthamiana	RPL35	Nbe.v1.1.chr04g32280.1;Nbe.v1.1.chr17g31860.1	cellular_component	GO:0005575	molecular_function	GO:0003674			Niben101Scf08774g00012.1;Niben101Scf10747g00012.1			7	2	2	35
12.23203278	12.03509808	15.41673183	15.58170033	12.08437634	14.3759222	13.26775265	12.33935165	14.20235348	14.42199898	13.34637547	13.64903164	12.50362682	10.75050354	14.0921793	14.53460693	15.46368408	14.96208286					-1					-				tr|A0A1S3ZQ33|A0A1S3ZQ33_TOBAC uncharacterized protein LOC107789226 OS=Nicotiana tabacum OX=4097 GN=LOC107789226 PE=4 SV=1;tr|A0A314KMV2|A0A314KMV2_NICAT Uncharacterized protein OS=Nicotiana attenuata OX=49451 GN=A4A49_14102 PE=4 SV=1	-	Uncharacterized protein;uncharacterized protein LOC107789226	Nicotiana benthamiana		Nbe.v1.1.chr01g04510.1;Nbe.v1.1.chr17g32220.1							Niben101Scf00170g04004.1;Niben101Scf02635g04005.1			11	11	11	46.3
12.13980675	11.42901325	9.832056046	10.06837082	10.57287312	9.895207405	11.74112988	12.2177763	10.49346066	11.88744831	9.797908783	9.329151154	12.24198341	11.5415659	10.17160702	9.465259552	10.53590012	10.35236549					-1		biological regulation;blue light signaling pathway;cell communication;cellular component organization;cellular component organization or biogenesis;cellular localization;cellular metabolic process;cellular process;cellular response to abiotic stimulus;cellular response to blue light;cellular response to environmental stimulus;cellular response to light stimulus;cellular response to radiation;cell…	nucleotide binding;anion binding;ATP binding;binding;blue light photoreceptor activity;blue light photoreceptor activity;carbohydrate derivative binding;catalytic activity;catalytic activity, acting on a protein;FMN binding;heterocyclic compound binding;identical protein binding;ion binding;kinase activity;molecular transducer activity;mRNA binding;nucleic acid binding;nucleoside phosphate bindin…	cell periphery;cell surface;cytoplasm;cytoplasmic side of membrane;cytoplasmic side of plasma membrane;intracellular anatomical structure;intracellular membrane-bounded organelle;intracellular organelle;membrane;membrane-bounded organelle;nucleus;organelle;plasma membrane;side of membrane;vacuole	PAS_9,Pkinase	GO:0006464;GO:0006468;GO:0006793;GO:0006796;GO:0006996;GO:0007154;GO:0007165;GO:0007623;GO:0008150;GO:0008152;GO:0009314;GO:0009416;GO:0009605;GO:0009606;GO:0009628;GO:0009637;GO:0009638;GO:0009657;GO:0009658;GO:0009785;GO:0009902;GO:0009903;GO:0009904;GO:0009987;GO:0010119;GO:0010155;GO:0010359;GO:0010360;GO:0010361;GO:0010362;GO:0016043;GO:0016310;GO:0019538;GO:0019750;GO:0022898;GO:0023052;GO:…	GO:0000166;GO:0003674;GO:0003676;GO:0003723;GO:0003729;GO:0003824;GO:0004672;GO:0004674;GO:0005488;GO:0005515;GO:0005524;GO:0009881;GO:0009882;GO:0010181;GO:0016301;GO:0016740;GO:0016772;GO:0016773;GO:0032553;GO:0036094;GO:0038023;GO:0042802;GO:0043167;GO:0043168;GO:0060089;GO:0097159;GO:0097367;GO:0140096;GO:1901265;GO:1901363	GO:0005575;GO:0005622;GO:0005634;GO:0005737;GO:0005773;GO:0005886;GO:0009898;GO:0009986;GO:0016020;GO:0043226;GO:0043227;GO:0043229;GO:0043231;GO:0071944;GO:0098552;GO:0098562	tr|A0A1S3X902|A0A1S3X902_TOBAC phototropin-1-like OS=Nicotiana tabacum OX=4097 GN=LOC107762531 PE=4 SV=1	-	phototropin-1-like	Nicotiana benthamiana		Nbe.v1.1.chr08g06400.1;Nbe.v1.1.chr17g32270.1	cellular_component	GO:0005575	nucleotide binding	GO:0000166	cellular protein modification process	GO:0006464	Niben101Scf01154g02003.1			2	2	2	2.6
14.7686491	13.89548016	10.69346237	10.58988285	11.87360191	11.73200226	14.42094707	15.02002525	12.19922924	10.88182354	10.18285465	11.47135353	15.96359634	15.21723843	9.653216362	10.5813961	11.75763988	9.787431717					-1		nucleobase-containing compound metabolic process;ATP biosynthetic process;ATP metabolic process;biosynthetic process;carbohydrate derivative biosynthetic process;carbohydrate derivative metabolic process;cellular biosynthetic process;cellular metabolic process;cellular process;energy coupled proton transport, down electrochemical gradient;establishment of localization;inorganic cation transmembra…	structural constituent of ribosome;binding;cation binding;copper ion binding;ion binding;metal ion binding;proton-transporting ATP synthase activity, rotational mechanism;structural molecule activity;transition metal ion binding;zinc ion binding	mitochondrial proton-transporting ATP synthase, stator stalk;bounding membrane of organelle;chloroplast;chloroplast thylakoid;chloroplast thylakoid membrane;cytoplasm;cytosol;cytosolic ribosome;inner mitochondrial membrane protein complex;intracellular anatomical structure;intracellular membrane-bounded organelle;intracellular non-membrane-bounded organelle;intracellular organelle;intracellular o…	Mt_ATP-synt_D	GO:0006139;GO:0006163;GO:0006164;GO:0006753;GO:0006754;GO:0006793;GO:0006796;GO:0006810;GO:0006811;GO:0006812;GO:0006950;GO:0006970;GO:0008150;GO:0008152;GO:0009058;GO:0009117;GO:0009123;GO:0009124;GO:0009126;GO:0009127;GO:0009141;GO:0009142;GO:0009144;GO:0009145;GO:0009150;GO:0009152;GO:0009156;GO:0009161;GO:0009165;GO:0009167;GO:0009168;GO:0009199;GO:0009201;GO:0009205;GO:0009206;GO:0009259;GO:…	GO:0003674;GO:0003735;GO:0005198;GO:0005488;GO:0005507;GO:0008270;GO:0043167;GO:0043169;GO:0046872;GO:0046914;GO:0046933	GO:0000274;GO:0000276;GO:0005575;GO:0005622;GO:0005634;GO:0005730;GO:0005737;GO:0005739;GO:0005740;GO:0005743;GO:0005753;GO:0005773;GO:0005774;GO:0005829;GO:0005840;GO:0009507;GO:0009534;GO:0009535;GO:0009536;GO:0009579;GO:0016020;GO:0016469;GO:0019866;GO:0022626;GO:0031090;GO:0031966;GO:0031967;GO:0031974;GO:0031976;GO:0031981;GO:0031984;GO:0032991;GO:0033177;GO:0034357;GO:0042651;GO:0043226;GO:…	tr|A0A1S3Z5T0|A0A1S3Z5T0_TOBAC ATP synthase subunit d, mitochondrial OS=Nicotiana tabacum OX=4097 GN=LOC107783110 PE=3 SV=1	ko00190,ko01100,ko04714,ko05010,ko05012,ko05016,map00190,map01100,map04714,map05010,map05012,map05016	ATP synthase subunit d, mitochondrial	Nicotiana benthamiana		Nbe.v1.1.chr08g07650.1;Nbe.v1.1.chr17g32880.1			molecular_function	GO:0003674	nucleobase-containing compound metabolic process	GO:0006139	Niben101Scf04184g00002.1;Niben101Scf04639g13001.1			11	11	4	55.4
12.10982513	12.56415558	10.63802624	10.09545231	10.53842449	13.2681036	11.525383	11.80400085	11.57227421	12.1299057	11.21874523	9.607945442	11.74290371	11.1778059	14.89282703	14.84293938	14.20632744	13.30677414					-1		maturation of SSU-rRNA from tricistronic rRNA transcript (SSU-rRNA, 5.8S rRNA, LSU-rRNA);cellular component biogenesis;cellular component organization or biogenesis;cellular metabolic process;cellular process;gene expression;macromolecule metabolic process;maturation of SSU-rRNA;metabolic process;nucleic acid metabolic process;nucleobase-containing compound metabolic process;primary metabolic pro…		intracellular anatomical structure;intracellular membrane-bounded organelle;intracellular non-membrane-bounded organelle;intracellular organelle;intracellular organelle lumen;membrane-bounded organelle;membrane-enclosed lumen;non-membrane-bounded organelle;nuclear lumen;nucleolus;nucleus;organelle;organelle lumen;preribosome;protein-containing complex;ribonucleoprotein complex;small-subunit proce…	Sas10,Sas10_Utp3	GO:0000462;GO:0006139;GO:0006364;GO:0006396;GO:0008150;GO:0008152;GO:0009987;GO:0010467;GO:0016070;GO:0016072;GO:0022613;GO:0030490;GO:0042254;GO:0042274;GO:0043170;GO:0044085;GO:0044237;GO:0044238;GO:0071840;GO:0090304		GO:0005575;GO:0005622;GO:0005634;GO:0005730;GO:0030684;GO:0031974;GO:0031981;GO:0032040;GO:0032991;GO:0043226;GO:0043227;GO:0043228;GO:0043229;GO:0043231;GO:0043232;GO:0043233;GO:0070013;GO:1990904	tr|A0A1S4BS56|A0A1S4BS56_TOBAC something about silencing protein 10-like isoform X2 OS=Nicotiana tabacum OX=4097 GN=LOC107811333 PE=3 SV=1	-	something about silencing protein 10-like isoform X2	Nicotiana benthamiana		Nbe.v1.1.chr17g32910.1	cellular_component	GO:0005575					Niben101Scf04184g00001.1			19	19	8	27.6
16.10705376	16.03144264	15.1702776	15.3475523	15.27266598	14.85199261	15.52285767	15.62599373	15.91450214	16.13508797	15.22422791	14.64768314	15.86587811	15.71069908	15.94129944	14.64858246	14.68650055	14.60252476					-1		amide biosynthetic process;amide metabolic process;biosynthetic process;cellular biosynthetic process;cellular metabolic process;cellular process;gene expression;macromolecule biosynthetic process;macromolecule metabolic process;metabolic process;organonitrogen compound biosynthetic process;organonitrogen compound metabolic process;peptide biosynthetic process;peptide metabolic process;primary me…	nucleic acid binding;binding;catalytic activity;GTP binding;GTPase activity;heterocyclic compound binding;hydrolase activity;hydrolase activity, acting on acid anhydrides;hydrolase activity, acting on acid anhydrides, in phosphorus-containing anhydrides;organic cyclic compound binding;pyrophosphatase activity;ribonucleoside triphosphate phosphatase activity;RNA binding;translation elongation fact…	cytoplasm;intracellular anatomical structure	GTP_EFTU,GTP_EFTU_D2,GTP_EFTU_D3	GO:0006412;GO:0006414;GO:0006518;GO:0006790;GO:0008150;GO:0008152;GO:0009058;GO:0009059;GO:0009987;GO:0010467;GO:0019538;GO:0043043;GO:0043170;GO:0043603;GO:0043604;GO:0044237;GO:0044238;GO:0044249;GO:0044267;GO:1901564;GO:1901566	GO:0003674;GO:0003676;GO:0003723;GO:0003746;GO:0003824;GO:0003924;GO:0005488;GO:0005525;GO:0008135;GO:0016462;GO:0016787;GO:0016817;GO:0016818;GO:0017111;GO:0097159;GO:1901363	GO:0005575;GO:0005622;GO:0005737	tr|A0A1J6K7H0|A0A1J6K7H0_NICAT Elongation factor 1-alpha OS=Nicotiana attenuata OX=49451 GN=EF1A_4 PE=3 SV=1;tr|A0A1S3ZY31|A0A1S3ZY31_TOBAC Elongation factor 1-alpha OS=Nicotiana tabacum OX=4097 GN=LOC107791623 PE=3 SV=1;tr|P93769|P93769_TOBAC Elongation factor 1-alpha OS=Nicotiana tabacum OX=4097 GN=tel1 PE=2 SV=1;tr|Q9ZWH9|Q9ZWH9_NICPA Elongation factor 1-alpha OS=Nicotiana paniculata OX=62141 …	ko03013,ko05134,map03013,map05134	Elongation factor 1-alpha	Nicotiana benthamiana		Nbe.v1.1.chr02g34730.1;Nbe.v1.1.chr02g34740.1;Nbe.v1.1.chr06g27720.1;Nbe.v1.1.chr08g07830.1;Nbe.v1.1.chr12g40580.1;Nbe.v1.1.chr12g40600.1;Nbe.v1.1.chr12g40610.1;Nbe.v1.1.chr12g40620.1;Nbe.v1.1.chr17g33070.1	cellular_component	GO:0005575	molecular_function	GO:0003674	translation	GO:0006412	Niben101Scf04639g06007.1;Niben101Scf07423g04011.1;Niben101Scf08618g00005.1;Niben101Scf08618g01001.1;Niben101Scf08618g01002.1;Niben101Scf12941g01003.1			9	9	9	24.7
11.61513424	11.5091877	10.12848759	12.07638073	10.53903008	10.9192543	16.29133224	15.73650742	11.03920364	12.16897106	9.987606049	9.135430336	15.67220402	11.72252274	10.91717243	11.07169819	10.10593891	10.21099091					-1		'de novo' protein folding;anatomical structure development;cellular component organization;cellular component organization or biogenesis;cellular process;chaperone-mediated protein folding;chloroplast organization;developmental process;developmental process involved in reproduction;embryo development;embryo development ending in seed dormancy;fruit development;mitochondrion organization;multicell…	ATP binding;ATP-dependent protein folding chaperone;binding;protein binding;protein folding chaperone;unfolded protein binding	apoplast;chloroplast;chloroplast envelope;chloroplast stroma;cytoplasm;cytosol;cytosolic ribosome;extracellular region;intracellular anatomical structure;intracellular membrane-bounded organelle;intracellular non-membrane-bounded organelle;intracellular organelle;membrane;membrane-bounded organelle;mitochondrion;non-membrane-bounded organelle;organelle;organelle envelope;plastid;plastid envelope;…	Cpn60_TCP1	GO:0003006;GO:0006457;GO:0006458;GO:0006996;GO:0007005;GO:0007275;GO:0008150;GO:0009657;GO:0009658;GO:0009790;GO:0009791;GO:0009793;GO:0009987;GO:0010154;GO:0016043;GO:0022414;GO:0032501;GO:0032502;GO:0042026;GO:0048316;GO:0048608;GO:0048731;GO:0048856;GO:0061077;GO:0061458;GO:0071840	GO:0003674;GO:0005488;GO:0005515;GO:0005524;GO:0044183;GO:0051082;GO:0140662	GO:0005575;GO:0005576;GO:0005622;GO:0005737;GO:0005739;GO:0005829;GO:0005840;GO:0009507;GO:0009526;GO:0009532;GO:0009536;GO:0009570;GO:0009579;GO:0009941;GO:0016020;GO:0022626;GO:0031967;GO:0032991;GO:0043226;GO:0043227;GO:0043228;GO:0043229;GO:0043231;GO:0043232;GO:0048046;GO:1990904	tr|A0A1S3YEB0|A0A1S3YEB0_TOBAC chaperonin 60 subunit alpha 2, chloroplastic-like OS=Nicotiana tabacum OX=4097 GN=LOC107775372 PE=3 SV=1;tr|A0A1S4CPS4|A0A1S4CPS4_TOBAC ruBisCO large subunit-binding protein subunit alpha-like OS=Nicotiana tabacum OX=4097 GN=LOC107821154 PE=3 SV=1;tr|A0A1S4D7A4|A0A1S4D7A4_TOBAC ruBisCO large subunit-binding protein subunit alpha OS=Nicotiana tabacum OX=4097 GN=LOC10…	-	chaperonin 60 subunit alpha 2, chloroplastic-like;ruBisCO large subunit-binding protein subunit alpha;ruBisCO large subunit-binding protein subunit alpha-like	Nicotiana benthamiana		Nbe.v1.1.chr09g15160.1;Nbe.v1.1.chr11g36600.1;Nbe.v1.1.chr12g28120.1;Nbe.v1.1.chr17g33160.1	cellular_component	GO:0005575	molecular_function	GO:0003674			Niben101Scf01890g01005.1;Niben101Scf01911g08012.1;Niben101Scf03076g02019.1;Niben101Scf07309g00003.1			29	3	3	52
11.85339355	12.36444759	10.25332165	10.19878864	12.70198917	10.57906532	11.56602859	11.64140034	11.26660061	11.4391222	10.75373077	10.68993664	11.59973049	12.0859375	11.36171818	10.67482471	9.78494072	10.71564102					-1		amino sugar catabolic process;amino sugar metabolic process;aminoglycan catabolic process;aminoglycan metabolic process;biological process involved in interaction with host;biological process involved in interspecies interaction between organisms;biological process involved in symbiotic interaction;biological regulation;carbohydrate derivative catabolic process;carbohydrate derivative metabolic p…	lysozyme activity;ATP binding;beta-glucosidase activity;binding;carbohydrate derivative binding;catalytic activity;chitin binding;chitinase activity;chitinase activity";glucosidase activity;hydrolase activity;hydrolase activity, acting on glycosyl bonds;hydrolase activity, hydrolyzing O-glycosyl compounds;peptidoglycan muralytic activity;protein serine/threonine kinase activity	extracellular region;extracellular space;plasma membrane	Glyco_hydro_18	GO:0001101;GO:0002682;GO:0002684;GO:0005975;GO:0006022;GO:0006026;GO:0006030;GO:0006032;GO:0006040;GO:0006950;GO:0006970;GO:0007154;GO:0008150;GO:0008152;GO:0009056;GO:0009057;GO:0009266;GO:0009314;GO:0009409;GO:0009414;GO:0009415;GO:0009416;GO:0009605;GO:0009607;GO:0009611;GO:0009628;GO:0009642;GO:0009651;GO:0009987;GO:0017144;GO:0031347;GO:0031349;GO:0033554;GO:0035821;GO:0042221;GO:0042631;GO:…	GO:0003674;GO:0003796;GO:0003824;GO:0004553;GO:0004568;GO:0004674;GO:0005488;GO:0005524;GO:0008061;GO:0008422;GO:0015926;GO:0016787;GO:0016798;GO:0061783;GO:0097367	GO:0005575;GO:0005576;GO:0005615;GO:0005886	tr|A0A1J6JR50|A0A1J6JR50_NICAT chitinase OS=Nicotiana attenuata OX=49451 GN=CHLY_0 PE=3 SV=1;tr|A0A314KNA2|A0A314KNA2_NICAT chitinase OS=Nicotiana attenuata OX=49451 GN=CHIT3 PE=4 SV=1	ko00520,ko01100,map00520,map01100	chitinase	Nicotiana benthamiana		Nbe.v1.1.chr03g25160.1;Nbe.v1.1.chr17g33270.1	cellular_component	GO:0005575	molecular_function	GO:0003674			Niben101Scf04555g02006.1;Niben101Scf06684g03003.1			3	3	3	6
10.99399376	11.37690353	11.22024822	10.74158573	11.24655914	9.712776184	11.02783108	11.09600258	11.29982376	11.36272621	10.14575195	10.14857292	12.86582947	12.5082159	10.88516998	9.163322449	10.10910702	10.63121128					-1		3-methylbut-2-enoyl-CoA(4-) metabolic process;acyl-CoA metabolic process;alpha-amino acid catabolic process;alpha-amino acid metabolic process;amide metabolic process;amino acid catabolic process;amino acid metabolic process;biosynthetic process;branched-chain amino acid catabolic process;branched-chain amino acid metabolic process;carbohydrate derivative catabolic process;carbohydrate derivative…	nucleotide binding;acyl-CoA dehydrogenase activity;adenyl nucleotide binding;adenyl ribonucleotide binding;anion binding;ATP binding;binding;carbohydrate derivative binding;catalytic activity;flavin adenine dinucleotide binding;heterocyclic compound binding;ion binding;isovaleryl-CoA dehydrogenase activity;nucleoside phosphate binding;organic cyclic compound binding;oxidoreductase activity;oxidor…	cytoplasm;intracellular anatomical structure;intracellular membrane-bounded organelle;intracellular organelle;intracellular organelle lumen;membrane-bounded organelle;membrane-enclosed lumen;mitochondrial matrix;mitochondrion;organelle;organelle lumen	Acyl-CoA_dh_1,Acyl-CoA_dh_M,Acyl-CoA_dh_N	GO:0006082;GO:0006139;GO:0006163;GO:0006195;GO:0006520;GO:0006551;GO:0006552;GO:0006637;GO:0006753;GO:0006790;GO:0006793;GO:0006796;GO:0008150;GO:0008152;GO:0009056;GO:0009058;GO:0009063;GO:0009081;GO:0009083;GO:0009117;GO:0009150;GO:0009154;GO:0009166;GO:0009259;GO:0009261;GO:0009987;GO:0016054;GO:0019637;GO:0019693;GO:0019752;GO:0033865;GO:0033869;GO:0033875;GO:0034031;GO:0034032;GO:0034034;GO:…	GO:0000166;GO:0003674;GO:0003824;GO:0003995;GO:0005488;GO:0005524;GO:0008470;GO:0016491;GO:0016627;GO:0017076;GO:0030554;GO:0032553;GO:0032555;GO:0032559;GO:0035639;GO:0036094;GO:0043167;GO:0043168;GO:0050660;GO:0097159;GO:0097367;GO:1901265;GO:1901363	GO:0005575;GO:0005622;GO:0005737;GO:0005739;GO:0005759;GO:0031974;GO:0043226;GO:0043227;GO:0043229;GO:0043231;GO:0043233;GO:0070013	tr|A0A314KKP3|A0A314KKP3_NICAT Isovaleryl-coa dehydrogenase, mitochondrial OS=Nicotiana attenuata OX=49451 GN=IVD PE=3 SV=1	ko00280,ko01100,map00280,map01100	Isovaleryl-coa dehydrogenase, mitochondrial	Nicotiana benthamiana		Nbe.v1.1.chr17g34220.1	cellular_component	GO:0005575	nucleotide binding	GO:0000166			Niben101Scf15836g00013.1			7	7	6	25.6
14.66578007	14.15750504	9.620005608	10.0605278	11.17801762	8.546450615	14.73285675	14.69783592	13.96605492	11.95812893	9.479276657	11.24284172	14.98606396	14.85900116	9.605864525	10.85055542	10.05805588	9.777350426					-1		proteasome-mediated ubiquitin-dependent protein catabolic process;response to abiotic stimulus;response to cadmium ion;response to chemical;response to metal ion;response to osmotic stress;response to salt stress;response to stimulus;response to stress		proteasome complex;catalytic complex;cytoplasm;cytosol;cytosolic ribosome;endopeptidase complex;intracellular anatomical structure;intracellular non-membrane-bounded organelle;intracellular organelle;non-membrane-bounded organelle;nucleus;organelle;peptidase complex;proteasome core complex;proteasome core complex, beta-subunit complex;proteasome core complex, beta-subunit complex;protein-containi…	Proteasome	GO:0006950;GO:0006970;GO:0008150;GO:0009628;GO:0009651;GO:0010038;GO:0042221;GO:0043161;GO:0046686;GO:0050896		GO:0000502;GO:0005575;GO:0005622;GO:0005634;GO:0005737;GO:0005829;GO:0005839;GO:0005840;GO:0019774;GO:0022626;GO:0032991;GO:0043226;GO:0043228;GO:0043229;GO:0043232;GO:1902494;GO:1905368;GO:1905369;GO:1990904	tr|A0A1S3ZC38|A0A1S3ZC38_TOBAC Proteasome subunit beta OS=Nicotiana tabacum OX=4097 GN=LOC107785082 PE=3 SV=1	ko03050,map03050	Proteasome subunit beta	Nicotiana benthamiana		Nbe.v1.1.chr17g34260.1					response to stress	GO:0006950	Niben101Scf15836g03007.1			8	8	2	51
11.12968349	12.39844322	10.87777042	10.37246799	10.76515102	9.294564247	13.98343945	11.82547951	11.84782887	11.67238998	10.4843483	9.77750206	14.10729885	12.20701408	11.06789494	11.43138027	9.885392189	10.47187901					-1			ATP binding;ATP hydrolysis activity;transporter activity	cell periphery;membrane;plasma membrane	ABC_tran,ABC_tran_Xtn		GO:0003674;GO:0005215;GO:0005524;GO:0016887	GO:0005575;GO:0005886;GO:0016020;GO:0071944	tr|A0A1J6K0P8|A0A1J6K0P8_NICAT Abc transporter f family member 1 OS=Nicotiana attenuata OX=49451 GN=ABCF1_1 PE=4 SV=1;tr|A0A1S4AA04|A0A1S4AA04_TOBAC ABC transporter F family member 1-like OS=Nicotiana tabacum OX=4097 GN=LOC107795359 PE=4 SV=1;tr|A0A1S4AD21|A0A1S4AD21_TOBAC ABC transporter F family member 1 OS=Nicotiana tabacum OX=4097 GN=LOC107796266 PE=4 SV=1	-	Abc transporter f family member 1;ABC transporter F family member 1;ABC transporter F family member 1-like	Nicotiana benthamiana		Nbe.v1.1.chr07g36040.1;Nbe.v1.1.chr09g15290.1;Nbe.v1.1.chr17g34270.1	cellular_component	GO:0005575	molecular_function	GO:0003674			Niben101Scf03872g02013.1;Niben101Scf04549g02011.1;Niben101Scf15836g04006.1			4	4	4	8.5
14.06953335	12.74488163	10.7555542	11.25546646	11.32844734	9.852041245	16.28742409	15.17839241	11.5345211	11.69917679	9.554475784	10.21277142	15.24781609	14.96447659	11.31655025	8.845190048	10.79132557	10.18301678					-1		protein folding	ATP binding;ATP hydrolysis activity;ATP-dependent protein folding chaperone;unfolded protein binding	chaperonin-containing T-complex	Cpn60_TCP1	GO:0006457	GO:0005524;GO:0016887;GO:0051082;GO:0140662	GO:0005832	tr|A0A1J6JZG5|A0A1J6JZG5_NICAT CCT-beta OS=Nicotiana attenuata OX=49451 GN=CCT2_1 PE=3 SV=1	-	CCT-beta	Nicotiana benthamiana		Nbe.v1.1.chr17g34460.1							Niben101Scf04560g03018.1			14	14	1	29.1
12.23967361	11.98349953	10.72157383	11.7962265	10.77386856	10.17794418	10.89541149	11.53645802	11.83227348	12.06096172	10.88076019	9.48218441	10.55983067	11.92202663	10.67321777	10.31133652	9.874662399	10.76618576					-1		maturation of 5.8S rRNA;maturation of LSU-rRNA	rRNA primary transcript binding	nucleolus;preribosome, large subunit precursor	Brix	GO:0000460;GO:0000470	GO:0042134	GO:0005730;GO:0030687	tr|A0A1S3YXV2|A0A1S3YXV2_TOBAC ribosome production factor 1-like OS=Nicotiana tabacum OX=4097 GN=LOC107780918 PE=4 SV=1;tr|A0A1S4CBC2|A0A1S4CBC2_TOBAC ribosome production factor 1-like OS=Nicotiana tabacum OX=4097 GN=LOC107817240 PE=4 SV=1	-	ribosome production factor 1-like	Nicotiana benthamiana		Nbe.v1.1.chr07g36180.1;Nbe.v1.1.chr17g34670.1	nucleolus	GO:0005730					Niben101Scf13823g02021.1			3	3	3	15.9
11.59516811	11.91700077	8.577979088	9.657026291	11.328372	10.66245174	10.83234215	11.74402142	11.43300247	10.90676212	9.816392899	9.80267334	11.41803741	11.1883707	9.736844063	10.3372364	10.80120945	10.15936279					-1		biological regulation;cellular detoxification;cellular metabolic process;cellular oxidant detoxification;cellular process;cellular response to abiotic stimulus;cellular response to acid chemical;cellular response to antibiotic;cellular response to carbohydrate stimulus;cellular response to chemical stimulus;cellular response to disaccharide stimulus;cellular response to environmental stimulus;cel…	catalytic activity;antioxidant activity;binding;cation binding;copper ion binding;copper ion binding;ion binding;metal ion binding;oxidoreductase activity;oxidoreductase activity, acting on superoxide radicals as acceptor;superoxide dismutase activity;transition metal ion binding;zinc ion binding	apoplast;chloroplast;chloroplast stroma;cytoplasm;cytosol;extracellular region;extracellular space;intracellular anatomical structure;intracellular membrane-bounded organelle;intracellular organelle;membrane-bounded organelle;mitochondrion;nucleus;organelle;peroxisome;plastid;plastid stroma;thylakoid	Sod_Cu	GO:0000302;GO:0000303;GO:0000305;GO:0001101;GO:0006801;GO:0006950;GO:0006970;GO:0006979;GO:0008150;GO:0008152;GO:0009314;GO:0009411;GO:0009416;GO:0009628;GO:0009636;GO:0009642;GO:0009651;GO:0009743;GO:0009744;GO:0009892;GO:0009987;GO:0010038;GO:0010039;GO:0010193;GO:0010224;GO:0010468;GO:0010605;GO:0010608;GO:0010629;GO:0016441;GO:0019222;GO:0019430;GO:0031047;GO:0033554;GO:0034285;GO:0034599;GO:…	GO:0003674;GO:0003824;GO:0004784;GO:0005488;GO:0005507;GO:0008270;GO:0016209;GO:0016491;GO:0016721;GO:0043167;GO:0043169;GO:0046872;GO:0046914	GO:0005575;GO:0005576;GO:0005615;GO:0005622;GO:0005634;GO:0005737;GO:0005739;GO:0005777;GO:0005829;GO:0009507;GO:0009532;GO:0009536;GO:0009570;GO:0009579;GO:0043226;GO:0043227;GO:0043229;GO:0043231;GO:0048046	tr|A0A314LFG0|A0A314LFG0_NICAT superoxide dismutase OS=Nicotiana attenuata OX=49451 GN=SODCP.2 PE=3 SV=1	ko04146,ko04213,ko05014,ko05016,ko05020,map04146,map04213,map05014,map05016,map05020	superoxide dismutase	Nicotiana benthamiana		Nbe.v1.1.chr17g34930.1	cellular_component	GO:0005575	molecular_function	GO:0003674			Niben101Scf06799g01001.1			5	1	1	32.2
12.19632626	12.81064796	10.81736279	9.366597176	16.74188805	16.39278603	11.20266056	11.27660847	10.94022751	12.26909161	16.79550743	16.07950592	10.35696507	12.10424519	10.40649128	9.521408081	15.46358776	11.29351139					-1		amide biosynthetic process;amide metabolic process;biosynthetic process;cellular biosynthetic process;cellular metabolic process;cellular process;gene expression;macromolecule biosynthetic process;macromolecule metabolic process;metabolic process;organonitrogen compound biosynthetic process;organonitrogen compound metabolic process;peptide biosynthetic process;peptide metabolic process;primary me…	binding;heterocyclic compound binding;nucleic acid binding;organic cyclic compound binding;RNA binding;rRNA binding;structural constituent of ribosome;structural molecule activity	chloroplast;chloroplast envelope;chloroplast stroma;cytoplasm;intracellular anatomical structure;intracellular membrane-bounded organelle;intracellular non-membrane-bounded organelle;intracellular organelle;large ribosomal subunit;membrane-bounded organelle;mitochondrion;non-membrane-bounded organelle;organellar large ribosomal subunit;organellar ribosome;organelle;organelle envelope;plastid;plas…	Ribosomal_L9_C,Ribosomal_L9_N	GO:0006412;GO:0006518;GO:0008150;GO:0008152;GO:0009058;GO:0009059;GO:0009987;GO:0010467;GO:0019538;GO:0043043;GO:0043170;GO:0043603;GO:0043604;GO:0044237;GO:0044238;GO:0044249;GO:0044267;GO:1901564;GO:1901566	GO:0003674;GO:0003676;GO:0003723;GO:0003735;GO:0005198;GO:0005488;GO:0019843;GO:0097159;GO:1901363	GO:0000311;GO:0000313;GO:0000315;GO:0005575;GO:0005622;GO:0005737;GO:0005739;GO:0005840;GO:0009507;GO:0009526;GO:0009532;GO:0009536;GO:0009547;GO:0009570;GO:0009941;GO:0015934;GO:0031967;GO:0032991;GO:0043226;GO:0043227;GO:0043228;GO:0043229;GO:0043231;GO:0043232;GO:0044391;GO:1990904	tr|A0A1S4CBR5|A0A1S4CBR5_TOBAC 50S ribosomal protein L9, chloroplastic OS=Nicotiana tabacum OX=4097 GN=LOC107817294 PE=3 SV=1	ko03010,map03010	50S ribosomal protein L9, chloroplastic	Nicotiana benthamiana		Nbe.v1.1.chr17g34960.1			molecular_function	GO:0003674	translation	GO:0006412	Niben101Scf06799g00004.1	+	OOPS_XL_OOPS_NOXL	11	3	3	47.9
20.08990479	20.18240929	16.34850311	16.66344643	17.15135384	17.11593819	20.48473167	20.67788124	15.96470165	15.86098957	17.22684479	17.0711689	20.06012535	20.45933914	13.94991779	14.260993	16.78570747	17.12736893					-1			DNA binding;protein heterodimerization activity;structural constituent of chromatin	nucleosome;nucleus	#;Histone		GO:0003677;GO:0030527;GO:0046982	GO:0000786;GO:0005634	#;tr|A0A1S3YPS5|A0A1S3YPS5_TOBAC Histone H2B OS=Nicotiana tabacum OX=4097 GN=LOC107778381 PE=3 SV=1;tr|A0A1S4CBT7|A0A1S4CBT7_TOBAC Histone H2B OS=Nicotiana tabacum OX=4097 GN=LOC107817295 PE=3 SV=1;tr|A0A1S4CJ57|A0A1S4CJ57_TOBAC Histone H2B OS=Nicotiana tabacum OX=4097 GN=LOC107819596 PE=3 SV=1;tr|A0A2P5XPM0|A0A2P5XPM0_GOSBA Histone H2B OS=Gossypium barbadense OX=3634 GN=GOBAR_AA15358 PE=3 SV=1;t…	ko05034,ko05203,ko05322,map05034,map05203,map05322;#	#;Histone H2B;Histone H2B (Fragment)	Nicotiana benthamiana		Nbe.v1.1.chr03g24720.1;Nbe.v1.1.chr12g17590.1;Nbe.v1.1.chr13g40150.1;Nbe.v1.1.chr13g40160.1;Nbe.v1.1.chr13g40670.1;Nbe.v1.1.chr17g31740.1;Nbe.v1.1.chr17g34990.1;Nbe.v1.1.chr18g36250.1			DNA binding	GO:0003677			Niben101Scf00595g02016.1;Niben101Scf01464g00001.1;Niben101Scf01579g01046.1;Niben101Scf03400g02004.1;Niben101Scf06245g01013.1;Niben101Scf06990g00021.1	+	OOPS_XL_OOPS_NOXL	14	14	6	63.7
11.5661974	11.31132793	10.37131119	11.40862083	10.63455963	10.00286484	11.11835384	11.19284344	10.8950119	11.63729191	8.529328346	10.21080399	11.33485603	10.44625568	10.84522152	10.59438419	10.04764462	9.979487419					-1		maturation of LSU-rRNA from tricistronic rRNA transcript (SSU-rRNA, 5.8S rRNA, LSU-rRNA)	RNA binding	nucleolus	RRM_1	GO:0000463	GO:0003723	GO:0005730	tr|A0A1J6I6G5|A0A1J6I6G5_NICAT RRM domain-containing protein OS=Nicotiana attenuata OX=49451 GN=A4A49_32020 PE=4 SV=1;tr|A0A1S4D3W8|A0A1S4D3W8_TOBAC uncharacterized RNA-binding protein C1827.05c-like OS=Nicotiana tabacum OX=4097 GN=LOC107825723 PE=4 SV=1	-	RRM domain-containing protein;uncharacterized RNA-binding protein C1827.05c-like	Nicotiana benthamiana		Nbe.v1.1.chr07g36910.1;Nbe.v1.1.chr17g35320.1	nucleolus	GO:0005730	RNA binding	GO:0003723			Niben101Scf03963g00005.1			4	4	4	25.7
11.0757103	12.56101322	17.86411285	17.98314857	15.71775627	16.3567791	13.4038105	13.08016777	18.4443512	18.14040947	16.02043724	16.73793411	13.04618645	12.21121883	17.3709259	17.67107201	16.44724464	16.39144516					-1					-				tr|A0A1J6KVX3|A0A1J6KVX3_NICAT Histone deacetylase hdt1 OS=Nicotiana attenuata OX=49451 GN=HDT1 PE=4 SV=1	-	Histone deacetylase hdt1	Nicotiana benthamiana		Nbe.v1.1.chr17g35710.1							Niben101Scf00949g01013.1	+	OOPS_XL_OOPS_NOXL	6	6	2	20.7
12.06250858	12.4370451	11.25328827	10.64267349	10.58918858	10.52190018	11.2176466	12.57794285	10.15190983	12.24436665	9.967282295	9.859410286	12.93799877	12.43337727	13.23738956	13.07070827	12.59332085	12.89652157					-1		amide transport;anatomical structure development;cellular component organization;cellular component organization or biogenesis;cellular localization;cellular macromolecule localization;cellular process;chloroplast organization;developmental process;developmental process involved in reproduction;embryo development;embryo development ending in seed dormancy;establishment of localization;establishme…	transporter activity	chloroplast;chloroplast envelope;chloroplast inner membrane;chloroplast membrane;chloroplast thylakoid;chloroplast thylakoid membrane;cytoplasm;cytosol;intracellular anatomical structure;intracellular membrane-bounded organelle;intracellular organelle;membrane;membrane-bounded organelle;organelle;organelle envelope;organelle inner membrane;organelle membrane;organelle subcompartment;photosyntheti…	MORN	GO:0003006;GO:0006605;GO:0006810;GO:0006886;GO:0006996;GO:0007275;GO:0008104;GO:0008150;GO:0009657;GO:0009658;GO:0009790;GO:0009791;GO:0009793;GO:0009987;GO:0010154;GO:0015031;GO:0015833;GO:0016043;GO:0017038;GO:0022414;GO:0032501;GO:0032502;GO:0033036;GO:0033365;GO:0034613;GO:0042886;GO:0045036;GO:0045037;GO:0045184;GO:0046907;GO:0048316;GO:0048608;GO:0048731;GO:0048856;GO:0051179;GO:0051234;GO:…	GO:0003674;GO:0005215	GO:0005575;GO:0005622;GO:0005737;GO:0005829;GO:0009507;GO:0009526;GO:0009528;GO:0009534;GO:0009535;GO:0009536;GO:0009579;GO:0009706;GO:0009941;GO:0016020;GO:0019866;GO:0031090;GO:0031967;GO:0031969;GO:0031976;GO:0031984;GO:0034357;GO:0042170;GO:0042651;GO:0043226;GO:0043227;GO:0043229;GO:0043231;GO:0055035	tr|A0A1S3XDN8|A0A1S3XDN8_TOBAC protein TIC 100 OS=Nicotiana tabacum OX=4097 GN=LOC107763893 PE=4 SV=1	-	protein TIC 100	Nicotiana benthamiana		Nbe.v1.1.chr17g35740.1	cellular_component	GO:0005575	molecular_function	GO:0003674			Niben101Scf00949g03003.1			15	15	15	30.2
11.44758892	13.05030823	11.04795074	11.25469685	11.20065594	10.98871422	11.05964851	10.83544064	11.19307709	12.62266445	10.0909729	9.788707733	11.84462643	10.56790829	11.18593788	9.890208244	11.05652237	9.852151871					-1				mitochondrial inner membrane	COX7a			GO:0005743	tr|A0A1S4CY78|A0A1S4CY78_TOBAC uncharacterized protein LOC107823918 OS=Nicotiana tabacum OX=4097 GN=LOC107823918 PE=4 SV=1	-	uncharacterized protein LOC107823918	Nicotiana benthamiana		Nbe.v1.1.chr17g36200.1							Niben101Scf03714g05009.1			2	2	1	19.8
11.47531605	12.50689316	10.22442722	10.57928181	11.00137711	10.53672123	12.43652916	11.74514103	10.09717083	11.95658302	11.19166756	10.68185329	12.30175304	11.8004303	10.17591095	10.33152103	10.77431583	10.20737076					-1		cytoplasmic translational elongation	binding;protein-containing complex binding;structural constituent of ribosome;structural molecule activity	cytoplasm;cytosol;cytosolic large ribosomal subunit;cytosolic ribosome;intracellular anatomical structure;intracellular non-membrane-bounded organelle;intracellular organelle;large ribosomal subunit;non-membrane-bounded organelle;organelle;protein-containing complex;ribonucleoprotein complex;ribosomal subunit;ribosome	Ribosomal_60s	GO:0002182	GO:0003674;GO:0003735;GO:0005198;GO:0005488;GO:0044877	GO:0005575;GO:0005622;GO:0005737;GO:0005829;GO:0005840;GO:0015934;GO:0022625;GO:0022626;GO:0032991;GO:0043226;GO:0043228;GO:0043229;GO:0043232;GO:0044391;GO:1990904	tr|A0A1S3Y124|A0A1S3Y124_TOBAC 60S acidic ribosomal protein P2-1-like OS=Nicotiana tabacum OX=4097 GN=LOC107770879 PE=3 SV=1;tr|A0A6A2Y0T1|A0A6A2Y0T1_HIBSY 60S acidic ribosomal protein P2-1 OS=Hibiscus syriacus OX=106335 GN=F3Y22_tig00111779pilonHSYRG00302 PE=3 SV=1	ko03010,map03010	60S acidic ribosomal protein P2-1;60S acidic ribosomal protein P2-1-like	Nicotiana benthamiana	RPP2	Nbe.v1.1.chr03g00100.1;Nbe.v1.1.chr17g36330.1	cellular_component	GO:0005575	molecular_function	GO:0003674			Niben101Scf02582g00003.1;Niben101Scf03254g13007.1			3	2	2	57.5
11.88017178	11.94565296	12.11690235	10.28662014	10.363554	9.753807068	11.75642109	10.2600956	11.36962891	12.28656483	11.64754868	11.31089687	11.60194683	12.07572746	11.14752102	10.13015842	9.768096924	10.98909378					-1		anatomical structure development;anatomical structure morphogenesis;autophagy;biological regulation;catabolic process;cell development;cell differentiation;cell morphogenesis;cellular anatomical entity morphogenesis;cellular catabolic process;cellular component assembly;cellular component biogenesis;cellular component organization;cellular component organization or biogenesis;cellular development…	nucleotide binding;adenyl nucleotide binding;adenyl ribonucleotide binding;anion binding;ATP binding;ATP hydrolysis activity;ATP hydrolysis activity;binding;carbohydrate derivative binding;catalytic activity;heterocyclic compound binding;heterocyclic compound binding";hydrolase activity;hydrolase activity, acting on acid anhydrides;hydrolase activity, acting on acid anhydrides, in phosphorus-cont…	ATPase complex;bounding membrane of organelle;catalytic complex;cell junction;cell-cell junction;cytoplasm;cytoplasmic vesicle;endomembrane system;endosome;endosome membrane;ESCRT complex;ESCRT IV complex;intracellular anatomical structure;intracellular membrane-bounded organelle;intracellular organelle;intracellular vesicle;late endosome;membrane;membrane protein complex;membrane-bounded organel…	AAA,MIT,Vps4_C;MIT	GO:0000902;GO:0006629;GO:0006810;GO:0006900;GO:0006914;GO:0006996;GO:0007032;GO:0007033;GO:0007034;GO:0008104;GO:0008150;GO:0008152;GO:0008202;GO:0009056;GO:0009653;GO:0009888;GO:0009987;GO:0010026;GO:0010090;GO:0010091;GO:0010256;GO:0016043;GO:0016050;GO:0016125;GO:0016192;GO:0016197;GO:0016236;GO:0022607;GO:0030154;GO:0032502;GO:0032507;GO:0032509;GO:0032511;GO:0032989;GO:0033036;GO:0033365;GO:…	GO:0000166;GO:0003674;GO:0003824;GO:0005488;GO:0005515;GO:0005524;GO:0016462;GO:0016787;GO:0016817;GO:0016818;GO:0016887;GO:0017076;GO:0017111;GO:0030554;GO:0032553;GO:0032555;GO:0032559;GO:0035639;GO:0036094;GO:0042802;GO:0042803;GO:0043167;GO:0043168;GO:0046983;GO:0097159;GO:0097367;GO:1901265;GO:1901363	GO:0005575;GO:0005622;GO:0005634;GO:0005737;GO:0005768;GO:0005770;GO:0005771;GO:0005911;GO:0009506;GO:0010008;GO:0012505;GO:0016020;GO:0030054;GO:0031090;GO:0031410;GO:0031982;GO:0032991;GO:0036452;GO:0043226;GO:0043227;GO:0043229;GO:0043231;GO:0055044;GO:0097708;GO:0098588;GO:0098796;GO:0098805;GO:1902494;GO:1904949;GO:1990621	tr|A0A0V0IGG7|A0A0V0IGG7_SOLCH Putative ovule protein OS=Solanum chacoense OX=4108 PE=3 SV=1;tr|A0A1J6JM84|A0A1J6JM84_NICAT Protein suppressor of k(+) transport growth defect 1 OS=Nicotiana attenuata OX=49451 GN=SKD1_0 PE=3 SV=1;tr|A0A1S4C4G1|A0A1S4C4G1_TOBAC protein SUPPRESSOR OF K(+) TRANSPORT GROWTH DEFECT 1 OS=Nicotiana tabacum OX=4097 GN=LOC107815059 PE=3 SV=1;tr|A0A1U7UZA6|A0A1U7UZA6_NICSY …	ko04144,ko04217,map04144,map04217	protein SUPPRESSOR OF K(+) TRANSPORT GROWTH DEFECT 1;Protein suppressor of k(+) transport growth defect 1;Putative ovule protein;uncharacterized protein LOC104235979;vesicle-fusing ATPase	Nicotiana benthamiana		Nbe.v1.1.chr07g33030.1;Nbe.v1.1.chr09g15890.1;Nbe.v1.1.chr13g42270.1;Nbe.v1.1.chr16g37520.1;Nbe.v1.1.chr16g37540.1;Nbe.v1.1.chr17g36460.1	cellular_component	GO:0005575	nucleotide binding	GO:0000166	lipid metabolic process	GO:0006629	Niben101Scf00068g00014.1;Niben101Scf03113g00001.1;Niben101Scf04582g01003.1;Niben101Scf05698g01016.1;Niben101Scf08643g03026.1			4	4	4	18.3
11.71933079	12.03815842	9.01365757	11.46565056	10.01419544	10.20979214	11.46466541	11.55011082	11.09602642	11.84817886	11.87706661	10.72865009	13.80150604	10.82164288	11.33253479	10.08920383	10.32279015	9.124418259					-1		mitochondrial electron transport, ubiquinol to cytochrome c		mitochondrial respiratory chain complex III	UCR_UQCRX_QCR9	GO:0006122		GO:0005750	tr|A0A1S4DJ59|A0A1S4DJ59_TOBAC Complex III subunit 9 OS=Nicotiana tabacum OX=4097 GN=LOC107830404 PE=3 SV=1	ko00190,ko01100,ko04260,ko04714,ko04932,ko05010,ko05012,ko05016,map00190,map01100,map04260,map04714,map04932,map05010,map05012,map05016	Complex III subunit 9	Nicotiana benthamiana		Nbe.v1.1.chr17g36600.1							Niben101Scf08373g00010.1			3	3	3	44.4
11.70059586	11.88232231	10.98648834	10.50719547	11.23504353	10.53596783	11.30243874	11.81605339	9.730331421	10.92146015	10.11590481	10.43941879	11.54504108	10.67229652	11.34293365	11.78172874	12.10496426	11.60984516					-1		cellular metabolic compound salvage;cellular metabolic process;cellular process;metabolic process;photorespiration	binding;cation binding;copper ion binding;ion binding;metal ion binding;transition metal ion binding	catalytic complex;cytoplasm;inner mitochondrial membrane protein complex;intracellular anatomical structure;intracellular membrane-bounded organelle;intracellular non-membrane-bounded organelle;intracellular organelle;intracellular organelle lumen;membrane;membrane protein complex;membrane-bounded organelle;membrane-enclosed lumen;mitochondrial envelope;mitochondrial inner membrane;mitochondrial …	-	GO:0008150;GO:0008152;GO:0009853;GO:0009987;GO:0043094;GO:0044237	GO:0003674;GO:0005488;GO:0005507;GO:0043167;GO:0043169;GO:0046872;GO:0046914	GO:0005575;GO:0005622;GO:0005634;GO:0005730;GO:0005737;GO:0005739;GO:0005740;GO:0005743;GO:0005746;GO:0005773;GO:0016020;GO:0019866;GO:0030964;GO:0031090;GO:0031966;GO:0031967;GO:0031974;GO:0031981;GO:0032991;GO:0043226;GO:0043227;GO:0043228;GO:0043229;GO:0043231;GO:0043232;GO:0043233;GO:0045271;GO:0070013;GO:0070469;GO:0098796;GO:0098798;GO:0098800;GO:0098803;GO:1902494;GO:1990204	tr|A0A314KQ49|A0A314KQ49_NICAT Uncharacterized protein, mitochondrial OS=Nicotiana attenuata OX=49451 GN=A4A49_13504 PE=4 SV=1	-	Uncharacterized protein, mitochondrial	Nicotiana benthamiana		Nbe.v1.1.chr17g36760.1	cellular_component	GO:0005575	molecular_function	GO:0003674	biological_process	GO:0008150	Niben101Scf13802g00004.1			3	1	1	47
13.96334743	11.6230526	12.90857983	14.32347679	9.781470299	9.27710247	15.40087986	14.63883209	10.83960724	11.10754585	13.28334904	14.84720421	15.6787653	15.62308121	10.44690228	11.08819389	12.89697552	13.15829372					-1			binding;heterocyclic compound binding;nucleoside phosphate binding;nucleotide binding;organic cyclic compound binding;small molecule binding	chloroplast;cytoplasm;intracellular anatomical structure;intracellular membrane-bounded organelle;intracellular organelle;membrane-bounded organelle;organelle;plastid	LRRNT_2,LRR_1,LRR_8		GO:0000166;GO:0003674;GO:0005488;GO:0036094;GO:0097159;GO:1901265;GO:1901363	GO:0005575;GO:0005622;GO:0005737;GO:0009507;GO:0009536;GO:0043226;GO:0043227;GO:0043229;GO:0043231	tr|D2CFI9|D2CFI9_TOBAC Leucine-rich repeat protein OS=Nicotiana tabacum OX=4097 GN=LRR1 PE=2 SV=1	-	Leucine-rich repeat protein	Nicotiana benthamiana		Nbe.v1.1.chr17g37070.1	cellular_component	GO:0005575	nucleotide binding	GO:0000166			Niben101Scf04386g04007.1			14	2	2	42.3
11.93641567	12.16759205	9.743534088	11.0781126	10.34907627	9.837382317	10.77117157	12.25662136	10.76771355	11.87549973	10.26770878	11.23924255	15.89422607	10.53658581	10.83307838	11.96687603	10.04991341	10.60826302					-1					Actin				tr|A0A1J6IRB5|A0A1J6IRB5_NICAT Actin-7 OS=Nicotiana attenuata OX=49451 GN=ACT7_5 PE=3 SV=1	ko04015,ko04145,ko04210,ko04390,ko04391,ko04510,ko04520,ko04530,ko04611,ko04670,ko04714,ko04745,ko04810,ko04919,ko04921,ko05100,ko05110,ko05130,ko05131,ko05132,ko05164,ko05205,ko05225,ko05410,ko05412,ko05414,ko05416,ko05418,map04015,map04145,map04210,map04390,map04391,map04510,map04520,map04530,map04611,map04670,map04714,map04745,map04810,map04919,map04921,map05100,map05110,map05130,map05131,map0…	Actin-7	Nicotiana benthamiana		Nbe.v1.1.chr17g37270.1										10	2	2	31.9
11.93644905	12.46713734	10.22099018	11.70290279	10.62523365	9.825008392	11.77058506	11.21304321	11.39483166	11.93238449	10.04694366	9.670888901	10.76043129	11.99812698	10.83061504	9.700631142	12.38720989	10.09182835					-1		biological regulation;cellular metabolic process;cellular process;DNA metabolic process;DNA modification;macromolecule metabolic process;macromolecule methylation;macromolecule modification;metabolic process;methylation;nucleic acid metabolic process;nucleobase-containing compound metabolic process;primary metabolic process;regulation of biological process;regulation of biosynthetic process;regul…	binding;DNA binding;histone binding;metal ion binding;protein binding	cytoplasm;cytosol;intracellular anatomical structure;intracellular membrane-bounded organelle;intracellular organelle;membrane-bounded organelle;nucleus;organelle	GYF,Plus-3,SWIB,zf-CCCH	GO:0006139;GO:0006259;GO:0006304;GO:0006355;GO:0008150;GO:0008152;GO:0009889;GO:0009987;GO:0010468;GO:0010556;GO:0010964;GO:0019219;GO:0019222;GO:0031323;GO:0031326;GO:0032259;GO:0033043;GO:0033044;GO:0043170;GO:0043412;GO:0043414;GO:0044237;GO:0044238;GO:0050789;GO:0050794;GO:0051128;GO:0051252;GO:0060255;GO:0060966;GO:0065007;GO:0080090;GO:0090304;GO:1902275;GO:2001141	GO:0003674;GO:0003677;GO:0005488;GO:0005515;GO:0042393;GO:0046872	GO:0005575;GO:0005622;GO:0005634;GO:0005737;GO:0005829;GO:0043226;GO:0043227;GO:0043229;GO:0043231	tr|A0A1U7VSR9|A0A1U7VSR9_NICSY zinc finger CCCH domain-containing protein 19-like isoform X1 OS=Nicotiana sylvestris OX=4096 GN=LOC104220268 PE=4 SV=1	-	zinc finger CCCH domain-containing protein 19-like isoform X1	Nicotiana benthamiana		Nbe.v1.1.chr08g01610.1;Nbe.v1.1.chr17g37540.1	cellular_component	GO:0005575	molecular_function	GO:0003674	nucleobase-containing compound metabolic process	GO:0006139	Niben101Scf00813g01007.1;Niben101Scf02062g04009.1			5	5	5	4.2
11.29716206	11.58493996	10.1067524	11.36480045	10.14198875	9.1176157	12.06620026	10.59802055	12.0161047	11.08796406	9.196667671	10.01317406	12.43625641	11.1847868	9.512075424	9.002976418	8.758072853	10.15467167					-1		SRP-dependent cotranslational protein targeting to membrane	7S RNA binding;ribosome binding	endoplasmic reticulum;signal recognition particle, endoplasmic reticulum targeting	SRP72,SRP_TPR_like	GO:0006614	GO:0008312;GO:0043022	GO:0005783;GO:0005786	tr|A0A1S4A5K9|A0A1S4A5K9_TOBAC Signal recognition particle subunit SRP72 OS=Nicotiana tabacum OX=4097 GN=LOC107793921 PE=3 SV=1	ko03060,map03060	Signal recognition particle subunit SRP72	Nicotiana benthamiana		Nbe.v1.1.chr17g37570.1	endoplasmic reticulum	GO:0005783					Niben101Scf02062g03003.1			11	1	1	23.2
11.61185169	12.6319952	11.49053955	11.62281227	11.24326134	10.19957066	11.33036709	10.81995487	11.66463661	11.2597847	9.29671669	11.38319969	10.28877544	11.1746645	9.521092415	10.55451012	10.1388998	10.85119629					-1			cysteine-type deubiquitinase activity		OTU		GO:0004843		tr|A0A314KNU4|A0A314KNU4_NICAT OTU domain-containing protein OS=Nicotiana attenuata OX=49451 GN=A4A49_55548 PE=4 SV=1	-	OTU domain-containing protein	Nicotiana benthamiana		Nbe.v1.1.chr17g37710.1							Niben101Scf02225g03010.1			3	1	1	12.5
16.96025085	15.4848547	10.9246397	10.13425159	10.62490559	10.5656395	17.06928253	17.26104736	11.69054413	11.2275629	10.24782562	9.355487823	16.90006447	17.60385895	11.5584259	10.29679966	12.95989323	9.790556908					-1		proton motive force-driven ATP synthesis;proton transmembrane transport	proton-transporting ATPase activity, rotational mechanism	intracellular anatomical structure;chloroplast;chloroplast thylakoid;chloroplast thylakoid membrane;cytoplasm;intracellular membrane-bounded organelle;intracellular organelle;membrane;membrane-bounded organelle;organelle;organelle subcompartment;photosynthetic membrane;plastid;plastid thylakoid;plastid thylakoid membrane;proton-transporting ATP synthase complex, coupling factor F(o);thylakoid;thy…	ATP-synt_B,ubiquitin	GO:0015986;GO:1902600	GO:0046961	GO:0005575;GO:0005622;GO:0005737;GO:0009507;GO:0009534;GO:0009535;GO:0009536;GO:0009579;GO:0016020;GO:0031976;GO:0031984;GO:0034357;GO:0042651;GO:0043226;GO:0043227;GO:0043229;GO:0043231;GO:0045263;GO:0055035	tr|A0A1S4AX40|A0A1S4AX40_TOBAC ATP synthase subunit b', chloroplastic-like OS=Nicotiana tabacum OX=4097 GN=LOC107802241 PE=3 SV=1	ko00190,ko00195,ko01100,map00190,map00195,map01100	ATP synthase subunit b', chloroplastic-like	Nicotiana benthamiana		Nbe.v1.1.chr17g38010.1	cellular_component	GO:0005575					Niben101Scf07515g01007.1			10	4	3	62
11.79132366	12.15602779	11.13765049	10.35086155	11.14022732	9.173517227	11.5315609	12.50502777	11.20042801	11.52900219	10.84164715	9.710025787	12.03984451	11.74599075	10.61163998	10.1324892	9.284661293	11.05423546					-1		cellular process;cellular response to chemical stimulus;cellular response to endogenous stimulus;cellular response to ethylene stimulus;cellular response to hormone stimulus;cellular response to stimulus;response to chemical;response to endogenous stimulus;response to ethylene;response to hormone;response to stimulus	binding;cytoskeletal protein binding;microtubule binding;protein binding;tubulin binding	cytoplasm;cytoskeleton;microtubule	TPX2	GO:0008150;GO:0009719;GO:0009723;GO:0009725;GO:0009987;GO:0032870;GO:0042221;GO:0050896;GO:0051716;GO:0070887;GO:0071369;GO:0071495	GO:0003674;GO:0005488;GO:0005515;GO:0008017;GO:0008092;GO:0015631	GO:0005737;GO:0005856;GO:0005874	tr|A0A1S3Y4M9|A0A1S3Y4M9_TOBAC protein WVD2-like 5 OS=Nicotiana tabacum OX=4097 GN=LOC107771882 PE=3 SV=1;tr|A0A1U7YXH1|A0A1U7YXH1_NICSY histone H1-I-like isoform X1 OS=Nicotiana sylvestris OX=4096 GN=LOC104248804 PE=3 SV=1;tr|A0A314KUT3|A0A314KUT3_NICAT Protein wvd2-like 5 OS=Nicotiana attenuata OX=49451 GN=WDL5_1 PE=3 SV=1	-	histone H1-I-like isoform X1;protein WVD2-like 5;Protein wvd2-like 5	Nicotiana benthamiana		Nbe.v1.1.chr07g31020.1;Nbe.v1.1.chr08g06010.1;Nbe.v1.1.chr17g38210.1	cytoplasm	GO:0005737	molecular_function	GO:0003674	biological_process	GO:0008150	Niben101Scf00638g00014.1;Niben101Scf14688g03006.1			4	4	4	13.8
14.20441818	13.72643089	9.531497002	11.48089504	10.7750473	10.10866833	15.90663242	15.70233536	11.83238792	11.06010151	12.00017643	11.84419537	16.62841797	15.70011425	10.69468498	10.49435234	9.334161758	12.28628635					-1		RNA splicing, via transesterification reactions;amide transport;biological regulation;cellular localization;cellular macromolecule localization;cellular metabolic process;cellular process;cellular response to stimulus;cellular response to stress;DNA damage response;establishment of localization;establishment of localization in cell;establishment of protein localization;establishment of RNA locali…	nucleic acid binding;ATP binding;ATP hydrolysis activity;ATP-dependent activity, acting on RNA;binding;catalytic activity;catalytic activity, acting on RNA;DNA binding;double-stranded DNA binding;double-stranded RNA binding;helicase activity;heterocyclic compound binding;hydrolase activity;hydrolase activity, acting on acid anhydrides;hydrolase activity, acting on acid anhydrides, in phosphorus-c…	cell junction;cell-cell junction;cytoplasm;intracellular anatomical structure;intracellular membrane-bounded organelle;intracellular non-membrane-bounded organelle;intracellular organelle;intracellular organelle lumen;membrane-bounded organelle;membrane-enclosed lumen;non-membrane-bounded organelle;nuclear lumen;nucleolus;nucleus;organelle;organelle lumen;plasmodesma;protein-containing complex;ri…	DEAD,Helicase_C	GO:0000375;GO:0000377;GO:0000398;GO:0006139;GO:0006396;GO:0006397;GO:0006403;GO:0006405;GO:0006406;GO:0006611;GO:0006810;GO:0006886;GO:0006913;GO:0006950;GO:0006974;GO:0008104;GO:0008150;GO:0008152;GO:0008380;GO:0009987;GO:0010038;GO:0010467;GO:0010468;GO:0010501;GO:0015031;GO:0015833;GO:0015931;GO:0016070;GO:0016071;GO:0019222;GO:0031503;GO:0033036;GO:0033554;GO:0034613;GO:0042221;GO:0042886;GO:…	GO:0003674;GO:0003676;GO:0003677;GO:0003690;GO:0003697;GO:0003723;GO:0003724;GO:0003725;GO:0003729;GO:0003824;GO:0004004;GO:0004386;GO:0005488;GO:0005524;GO:0008026;GO:0008186;GO:0016462;GO:0016787;GO:0016817;GO:0016818;GO:0016887;GO:0017111;GO:0042623;GO:0097159;GO:0140098;GO:1901363	GO:0005575;GO:0005622;GO:0005634;GO:0005681;GO:0005730;GO:0005737;GO:0005911;GO:0009506;GO:0030054;GO:0031974;GO:0031981;GO:0032991;GO:0043226;GO:0043227;GO:0043228;GO:0043229;GO:0043231;GO:0043232;GO:0043233;GO:0055044;GO:0070013;GO:1990904	tr|A0A1U7VVT3|A0A1U7VVT3_NICSY DEAD-box ATP-dependent RNA helicase 56-like OS=Nicotiana sylvestris OX=4096 GN=LOC104222379 PE=4 SV=1;tr|A0A1U7WXP2|A0A1U7WXP2_NICSY DEAD-box ATP-dependent RNA helicase 56 OS=Nicotiana sylvestris OX=4096 GN=LOC104231980 PE=4 SV=1	ko03013,ko03015,ko03040,ko05164,map03013,map03015,map03040,map05164	DEAD-box ATP-dependent RNA helicase 56;DEAD-box ATP-dependent RNA helicase 56-like	Nicotiana benthamiana		Nbe.v1.1.chr07g30790.1;Nbe.v1.1.chr09g26540.1;Nbe.v1.1.chr14g35360.1;Nbe.v1.1.chr17g38510.1;Nbe.v1.1.chr17g38540.1	cellular_component	GO:0005575	molecular_function	GO:0003674			Niben101Scf07638g04005.1;Niben101Scf09816g00003.1;Niben101Scf14268g00001.1;Niben101Scf16178g00008.1			15	15	15	44.1
11.83796787	10.94408226	9.619217873	9.960451126	11.93961334	10.13283825	10.92811584	10.53565121	10.96306515	10.90746784	11.6586132	9.765140533	10.9413538	10.34650993	8.914671898	10.87190056	9.925875664	10.25866699					-1		abscisic acid-activated signaling pathway;biological regulation;cell communication;cellular process;cellular response to abscisic acid stimulus;cellular response to acid chemical;cellular response to alcohol;cellular response to chemical stimulus;cellular response to endogenous stimulus;cellular response to hormone stimulus;cellular response to jasmonic acid stimulus;cellular response to lipid;ce…	DNA-binding transcription factor activity;DNA binding;DNA-binding transcription factor activity, RNA polymerase II-specific;transcription regulator activity	intracellular anatomical structure;intracellular membrane-bounded organelle;intracellular organelle;membrane-bounded organelle;nucleus;organelle	DUF4666,Homeobox	GO:0001101;GO:0002229;GO:0002239;GO:0002376;GO:0006355;GO:0006357;GO:0006950;GO:0006952;GO:0006955;GO:0007154;GO:0007165;GO:0008150;GO:0009414;GO:0009415;GO:0009605;GO:0009607;GO:0009617;GO:0009620;GO:0009628;GO:0009682;GO:0009719;GO:0009725;GO:0009737;GO:0009738;GO:0009753;GO:0009755;GO:0009787;GO:0009867;GO:0009889;GO:0009966;GO:0009987;GO:0010118;GO:0010468;GO:0010556;GO:0010646;GO:0019219;GO:…	GO:0000981;GO:0003674;GO:0003677;GO:0003700;GO:0140110	GO:0005575;GO:0005622;GO:0005634;GO:0043226;GO:0043227;GO:0043229;GO:0043231	tr|A0A1U7VJT1|A0A1U7VJT1_NICSY uncharacterized protein LOC104219341 isoform X1 OS=Nicotiana sylvestris OX=4096 GN=LOC104219341 PE=4 SV=1	-	uncharacterized protein LOC104219341 isoform X1	Nicotiana benthamiana		Nbe.v1.1.chr17g38640.1	cellular_component	GO:0005575	molecular_function	GO:0003674			Niben101Scf07824g00003.1			8	2	2	34.7
13.81628323	11.70985889	17.77911568	17.95372963	16.52370071	16.71330643	14.14903259	13.69326878	17.17767334	16.96555901	16.47790146	17.06707764	14.09844303	12.99424744	17.44394684	17.74589729	17.16732025	17.1169529					-1					-				tr|A0A1U7XWG8|A0A1U7XWG8_NICSY uncharacterized protein LOC104238234 isoform X2 OS=Nicotiana sylvestris OX=4096 GN=LOC104238234 PE=4 SV=1	-	uncharacterized protein LOC104238234 isoform X2	Nicotiana benthamiana		Nbe.v1.1.chr17g38990.1							Niben101Scf10627g00016.1	+	OOPS_XL_OOPS_NOXL	8	8	8	45.9
13.82654858	12.5393343	11.13533306	11.49246788	9.871232986	10.04776669	13.26756191	10.8536129	10.50849247	10.98147106	9.538951874	9.652280807	10.37116432	11.78920937	10.16426563	9.95223999	9.977263451	9.761796951					-1		asparagine metabolic process;carboxylic acid metabolic process;cellular metabolic process;cellular process;dicarboxylic acid metabolic process;glutamine metabolic process;malate metabolic process;metabolic process;organic acid metabolic process;oxaloacetate metabolic process;oxoacid metabolic process;small molecule metabolic process	catalytic activity;binding;cation binding;hydrolase activity;hydrolase activity, acting on carbon-nitrogen (but not peptide) bonds;hydrolase activity, acting on carbon-nitrogen (but not peptide) bonds, in linear amides;ion binding;metal ion binding;omega-amidase activity;omega-amidase activity;transition metal ion binding;zinc ion binding	chloroplast;chloroplast stroma;cytoplasm;cytosol;intracellular anatomical structure;intracellular membrane-bounded organelle;intracellular organelle;membrane-bounded organelle;mitochondrion;organelle;plastid;plastid stroma	CN_hydrolase	GO:0006082;GO:0006107;GO:0006108;GO:0006528;GO:0006541;GO:0008150;GO:0008152;GO:0009987;GO:0019752;GO:0043436;GO:0043648;GO:0044237;GO:0044281	GO:0003674;GO:0003824;GO:0005488;GO:0008270;GO:0016787;GO:0016810;GO:0016811;GO:0043167;GO:0043169;GO:0046872;GO:0046914;GO:0050152	GO:0005575;GO:0005622;GO:0005737;GO:0005739;GO:0005829;GO:0009507;GO:0009532;GO:0009536;GO:0009570;GO:0043226;GO:0043227;GO:0043229;GO:0043231	tr|A0A1S4CS21|A0A1S4CS21_TOBAC omega-amidase, chloroplastic-like OS=Nicotiana tabacum OX=4097 GN=LOC107821944 PE=4 SV=1	ko00250,map00250	omega-amidase, chloroplastic-like	Nicotiana benthamiana		Nbe.v1.1.chr02g36050.1;Nbe.v1.1.chr17g39320.1	cellular_component	GO:0005575	molecular_function	GO:0003674			Niben101Scf11447g04001.1			5	5	5	17.4
14.5208025	13.78381634	17.32711411	17.59025002	16.30744934	16.54859543	14.62165165	13.16017056	16.71906853	16.69995117	15.68406391	15.26158047	14.28944302	12.71992397	17.30233574	17.19258118	17.01127052	17.16152573					-1		mRNA transport;nucleocytoplasmic transport;protein transport	GTPase activator activity	cytoplasm;nuclear pore	Ran_BP1	GO:0006913;GO:0015031;GO:0051028	GO:0005096	GO:0005643;GO:0005737	tr|A0A387K491|A0A387K491_NICBE Ran binding protein RanBP1-1b OS=Nicotiana benthamiana OX=4100 GN=NbRanBP1-1b PE=2 SV=1	ko05166,ko05203,map05166,map05203	Ran binding protein RanBP1-1b	Nicotiana benthamiana		Nbe.v1.1.chr17g39730.1							Niben101Scf24384g00009.1			10	9	6	50
15.14728451	14.78018093	9.789162636	10.84234333	12.39143181	9.726388931	15.17387199	15.58205414	10.85048199	11.74383736	14.04054642	13.11366081	14.2086153	14.05968285	10.75172329	9.847022057	10.82448196	12.00242805					-1		translational elongation	GTP binding;GTPase activity;ribosome binding;translation elongation factor activity	cytoplasm;cytosol;intracellular anatomical structure;ribonucleoprotein complex	EFG_C,EFG_II,EFG_IV,GTP_EFTU,GTP_EFTU_D2	GO:0006414	GO:0003746;GO:0003924;GO:0005525;GO:0043022	GO:0005575;GO:0005622;GO:0005737;GO:0005829;GO:1990904	tr|A0A1J6HXA5|A0A1J6HXA5_NICAT Elongation factor 2 OS=Nicotiana attenuata OX=49451 GN=LOS1_1 PE=3 SV=1	ko04152,ko04921,map04152,map04921	Elongation factor 2	Nicotiana benthamiana		Nbe.v1.1.chr10g28140.1;Nbe.v1.1.chr17g40000.1;Nbe.v1.1.chr17g40030.1	cellular_component	GO:0005575					Niben101Scf01777g03022.1;Niben101Scf01848g04005.1;Niben101Scf01998g03010.1			27	27	27	35.8
10.9712286	11.47738361	17.00930405	17.16054153	15.49772739	16.1412487	11.94353008	11.58468533	15.16573143	13.11260223	14.54018879	14.69108963	11.71198368	11.28400612	15.648386	16.33172226	16.80397987	16.5499649					-1		double-strand break repair via homologous recombination;nucleosome assembly	chromatin binding;histone binding	chromatin;nucleus	NAP	GO:0000724;GO:0006334	GO:0003682;GO:0042393	GO:0000785;GO:0005634	4_0 PE=3 SV=1;tr|A0A1J6I5T9|A0A1J6I5T9_NICAT Nucleosome assembly protein 14 OS=Nicotiana attenuata OX=49451 GN=NAP1;tr|A0A1S3Y266|A0A1S3Y266_TOBAC nucleosome assembly protein 14-like isoform X2 OS=Nicotiana tabacum OX=4097 GN=LOC107771225 PE=3 SV=1	-	Nucleosome assembly protein 14;nucleosome assembly protein 14-like isoform X2	Nicotiana benthamiana		Nbe.v1.1.chr10g28270.1;Nbe.v1.1.chr17g40200.1			chromatin binding	GO:0003682			Niben101Scf01777g00011.1;Niben101Scf01998g06011.1			17	17	17	52.6
14.08903694	11.89575291	10.27420902	9.729282379	10.62402344	11.50820923	14.33084679	14.40726757	11.13430595	11.69641495	10.5927887	9.4608078	13.49884892	13.40686893	9.84004879	10.32219028	10.19972992	9.893604279					-1		biosynthetic process;carbohydrate derivative biosynthetic process;carbohydrate derivative metabolic process;cell communication;cellular biosynthetic process;cellular lipid metabolic process;cellular metabolic process;cellular process;cellular response to external stimulus;cellular response to nutrient levels;cellular response to phosphate starvation;cellular response to starvation;cellular respon…	catalytic activity;binding;cation binding;enzyme binding;FMN-binding domain binding;ion binding;metal ion binding;protein binding;protein domain specific binding;sulfotransferase activity;transferase activity;transferase activity, transferring sulphur-containing groups;transition metal ion binding;UDPsulfoquinovose synthase activity;zinc ion binding	chloroplast;chloroplast stroma;cytoplasm;intracellular anatomical structure;intracellular membrane-bounded organelle;intracellular organelle;membrane-bounded organelle;organelle;plastid;plastid stroma	Epimerase	GO:0006629;GO:0006643;GO:0006664;GO:0006950;GO:0007154;GO:0008150;GO:0008152;GO:0008610;GO:0009058;GO:0009247;GO:0009267;GO:0009605;GO:0009987;GO:0016036;GO:0031667;GO:0031669;GO:0033554;GO:0042594;GO:0044237;GO:0044238;GO:0044249;GO:0044255;GO:0046467;GO:0046506;GO:0050896;GO:0051716;GO:0071496;GO:1901135;GO:1901137;GO:1903509	GO:0003674;GO:0003824;GO:0005488;GO:0005515;GO:0008146;GO:0008270;GO:0016740;GO:0016782;GO:0019899;GO:0019904;GO:0043167;GO:0043169;GO:0046507;GO:0046872;GO:0046914;GO:0101016	GO:0005575;GO:0005622;GO:0005737;GO:0009507;GO:0009532;GO:0009536;GO:0009570;GO:0043226;GO:0043227;GO:0043229;GO:0043231	tr|A0A1J6I5V5|A0A1J6I5V5_NICAT Udp-sulfoquinovose synthase, chloroplastic OS=Nicotiana attenuata OX=49451 GN=SQD1 PE=4 SV=1;"tr|A0A1U7YLA1|A0A1U7YLA1_NICSY UDP-sulfoquinovose synthase, chloroplastic OS=Nicotiana sylvestris OX=4096 GN=LOC104248240 PE=4 SV=1"	ko00520,ko00561,map00520,map00561	Udp-sulfoquinovose synthase, chloroplastic;"UDP-sulfoquinovose synthase, chloroplastic"	Nicotiana benthamiana		Nbe.v1.1.chr10g28350.1;Nbe.v1.1.chr17g40300.1	cellular_component	GO:0005575	molecular_function	GO:0003674	lipid metabolic process	GO:0006629	Niben101Scf01998g08005.1;Niben101Scf06748g01012.1			7	7	7	21
11.23998547	11.79951191	9.81911087	11.13343334	12.82438183	13.73872566	11.31815147	12.13510513	11.74773693	12.19627953	10.37272644	13.07499409	10.22468185	12.46430302	15.45635414	15.45904732	12.82376575	13.26303482					-1					Organ_specific				#;tr|A0A1S3ZTY4|A0A1S3ZTY4_TOBAC organ-specific protein S2-like OS=Nicotiana tabacum OX=4097 GN=LOC107790363 PE=4 SV=1;tr|A0A1S4A600|A0A1S4A600_TOBAC organ-specific protein S2-like OS=Nicotiana tabacum OX=4097 GN=LOC107794125 PE=4 SV=1	-	#;organ-specific protein S2-like	Nicotiana benthamiana		Nbe.v1.1.chr02g29960.1;Nbe.v1.1.chr17g40310.1;Nbe.v1.1.chr17g40320.1;Nbe.v1.1.chr17g40330.1;Nbe.v1.1.chr17g40340.1;Nbe.v1.1.chr17g40350.1;Nbe.v1.1.chr17g40360.1;Nbe.v1.1.chr17g40370.1;Nbe.v1.1.chr17g40380.1							Niben101Scf03839g12008.1;Niben101Scf18793g00004.1			6	6	4	59.6
18.8634491	18.56163788	10.75652885	10.83041954	10.6813221	9.390956879	18.29656601	18.41146088	10.76001835	10.84446144	11.20046997	9.979710579	18.86556435	18.56010818	11.26228619	10.96856785	9.431246758	9.784323692					-1		alpha-amino acid catabolic process;alpha-amino acid metabolic process;amino acid catabolic process;amino acid metabolic process;biological regulation;carboxylic acid catabolic process;carboxylic acid metabolic process;catabolic process;cellular catabolic process;cellular metabolic process;cellular process;glycine catabolic process;glycine decarboxylation via glycine cleavage system;glycine metabo…	adenyl nucleotide binding;adenyl ribonucleotide binding;anion binding;ATP binding;binding;carbohydrate derivative binding;glycine binding;glycine dehydrogenase (decarboxylating) activity;heterocyclic compound binding;ion binding;nucleoside phosphate binding;nucleotide binding;organic cyclic compound binding;purine nucleotide binding;purine ribonucleoside triphosphate binding;purine ribonucleotide…	apoplast;chloroplast;chloroplast envelope;chloroplast stroma;chloroplast thylakoid;cytoplasm;cytosol;extracellular region;glycine cleavage complex;intracellular anatomical structure;intracellular membrane-bounded organelle;intracellular organelle;membrane-bounded organelle;mitochondrion;organelle;organelle envelope;organelle subcompartment;plastid;plastid envelope;plastid stroma;plastid thylakoid…	GDC-P	GO:0006082;GO:0006520;GO:0006544;GO:0006546;GO:0008150;GO:0008152;GO:0009056;GO:0009063;GO:0009069;GO:0009071;GO:0009987;GO:0010038;GO:0016054;GO:0017144;GO:0019464;GO:0019752;GO:0042221;GO:0042737;GO:0043436;GO:0044237;GO:0044238;GO:0044248;GO:0044281;GO:0044282;GO:0046395;GO:0046686;GO:0050896;GO:0065007;GO:0065008;GO:1901564;GO:1901565;GO:1901605;GO:1901606	GO:0000166;GO:0003674;GO:0004375;GO:0005488;GO:0005524;GO:0016594;GO:0017076;GO:0030170;GO:0030554;GO:0032553;GO:0032555;GO:0032559;GO:0035639;GO:0036094;GO:0043167;GO:0043168;GO:0097159;GO:0097367;GO:1901265;GO:1901363	GO:0005575;GO:0005576;GO:0005622;GO:0005737;GO:0005739;GO:0005829;GO:0005960;GO:0009507;GO:0009526;GO:0009532;GO:0009534;GO:0009536;GO:0009570;GO:0009579;GO:0009941;GO:0031967;GO:0031976;GO:0031984;GO:0043226;GO:0043227;GO:0043229;GO:0043231;GO:0048046	tr|A0A1S3YYG2|A0A1S3YYG2_TOBAC Glycine cleavage system P protein OS=Nicotiana tabacum OX=4097 GN=LOC107781010 PE=3 SV=1	ko00260,ko00630,ko01100,ko01110,ko01130,ko01200,map00260,map00630,map01100,map01110,map01130,map01200	Glycine cleavage system P protein	Nicotiana benthamiana		Nbe.v1.1.chr17g40560.1	cellular_component	GO:0005575	nucleotide binding	GO:0000166			Niben101Scf03839g04019.1			42	42	13	52.8
11.78188515	12.20614529	15.28424549	14.69946384	12.38586235	13.39124393	11.54366398	10.63326168	15.84762001	16.42916107	12.72235966	13.87919998	10.82296848	11.56283092	17.65703964	17.77911568	16.03774071	15.53256893					-1		mRNA processing	RNA binding	intracellular anatomical structure;intracellular membrane-bounded organelle;intracellular organelle;intracellular organelle lumen;membrane-bounded organelle;membrane-enclosed lumen;nuclear lumen;nucleoplasm;nucleus;organelle;organelle lumen	RRM_1,Surp,cwf21	GO:0006397	GO:0003723	GO:0005575;GO:0005622;GO:0005634;GO:0005654;GO:0031974;GO:0031981;GO:0043226;GO:0043227;GO:0043229;GO:0043231;GO:0043233;GO:0070013	tr|A0A1U7XUS8|A0A1U7XUS8_NICSY U2 snRNP-associated SURP motif-containing protein-like isoform X1 OS=Nicotiana sylvestris OX=4096 GN=LOC104237734 PE=4 SV=1	ko03040,map03040	U2 snRNP-associated SURP motif-containing protein-like isoform X1	Nicotiana benthamiana		Nbe.v1.1.chr17g42050.1	cellular_component	GO:0005575	RNA binding	GO:0003723			Niben101Scf01056g01010.1	+	OOPS_XL_OOPS_NOXL	15	15	5	13.9
11.57390118	12.24472427	15.05515575	15.34654808	15.01589394	14.9473629	11.39093685	12.16033363	10.72774601	10.61845112	17.00689507	17.16781044	11.88825798	11.65991974	15.75290298	16.20172119	15.15927982	14.8114748					-1			electron transfer activity	plasma membrane	Cu_bind_like		GO:0009055	GO:0005886	tr|A0A1J6KC14|A0A1J6KC14_NICAT Early nodulin-like protein 1 OS=Nicotiana attenuata OX=49451 GN=A4A49_39792 PE=4 SV=1;tr|A0A1S3ZMG5|A0A1S3ZMG5_TOBAC stellacyanin-like OS=Nicotiana tabacum OX=4097 GN=LOC107788399 PE=4 SV=1;tr|A0A1S3ZUU4|A0A1S3ZUU4_TOBAC early nodulin-like protein 1 OS=Nicotiana tabacum OX=4097 GN=LOC107790747 PE=4 SV=1	-	early nodulin-like protein 1;Early nodulin-like protein 1;stellacyanin-like	Nicotiana benthamiana		Nbe.v1.1.chr05g14000.1;Nbe.v1.1.chr05g14040.1;Nbe.v1.1.chr08g26010.1;Nbe.v1.1.chr17g42210.1	plasma membrane	GO:0005886					Niben101Scf09445g04020.1			3	3	1	20.5
12.36190891	12.01695061	10.51012516	11.16478062	9.733067513	9.226439476	11.4172802	11.31432629	12.07919407	11.75079918	9.576806068	11.17246246	13.45339966	11.69684601	9.44697094	10.17670345	10.9224081	10.28571415					-1		methylglyoxal catabolic process to D-lactate via S-lactoyl-glutathione	lactoylglutathione lyase activity;lyase activity;metal ion binding	cytoplasm	Glyoxalase	GO:0019243	GO:0004462;GO:0016829;GO:0046872	GO:0005737	tr|A0A1U7Y269|A0A1U7Y269_NICSY lactoylglutathione lyase OS=Nicotiana sylvestris OX=4096 GN=LOC104244493 PE=3 SV=1;tr|A0A314KN03|A0A314KN03_NICAT lactoylglutathione lyase OS=Nicotiana attenuata OX=49451 GN=A4A49_12219 PE=3 SV=1	ko00620,map00620	lactoylglutathione lyase	Nicotiana benthamiana		Nbe.v1.1.chr10g29930.1;Nbe.v1.1.chr17g42300.1	cytoplasm	GO:0005737					Niben101Scf05625g00001.1;Niben101Scf15109g00018.1			3	2	2	11.3
11.36632156	12.56154633	15.75770283	16.29104424	13.95437813	14.9861536	11.23144436	11.15723515	11.11614227	11.16829205	13.18888283	12.93798065	13.77571297	11.66954899	12.9909544	13.07653141	16.46334839	15.60414791					-1				plant-type cell wall	DUF642			GO:0009505	tr|A0A1S4A637|A0A1S4A637_TOBAC uncharacterized protein LOC107794167 OS=Nicotiana tabacum OX=4097 GN=LOC107794167 PE=4 SV=1	-	uncharacterized protein LOC107794167	Nicotiana benthamiana		Nbe.v1.1.chr10g30010.1;Nbe.v1.1.chr17g42480.1							Niben101Scf01396g05008.1;Niben101Scf01560g01005.1			7	7	7	25.7
11.69645691	11.56346226	10.8731184	10.12857914	10.24130535	11.53549862	11.38207531	11.5357523	9.788451195	11.0626173	9.029272079	9.755123138	12.02576256	10.48618793	10.0480814	10.69093227	11.259161	10.88644695					-1		catabolic process;defense response;defense response to other organism;immune response;immune system process;innate immune response;macromolecule catabolic process;macromolecule metabolic process;metabolic process;organonitrogen compound catabolic process;organonitrogen compound metabolic process;primary metabolic process;protein catabolic process;protein metabolic process;proteolysis;response to …	catalytic activity;aspartic-type endopeptidase activity;aspartic-type endopeptidase activity;aspartic-type peptidase activity;catalytic activity, acting on a protein;endopeptidase activity;hydrolase activity;peptidase activity	apoplast;extracellular region;membrane	TAXi_C,TAXi_N	GO:0002376;GO:0006508;GO:0006950;GO:0006952;GO:0006955;GO:0008150;GO:0008152;GO:0009056;GO:0009057;GO:0009605;GO:0009607;GO:0009627;GO:0009814;GO:0019538;GO:0030163;GO:0043170;GO:0043207;GO:0044238;GO:0045087;GO:0050896;GO:0051707;GO:0098542;GO:1901564;GO:1901565	GO:0003674;GO:0003824;GO:0004175;GO:0004190;GO:0008233;GO:0016787;GO:0070001;GO:0070011;GO:0140096	GO:0005575;GO:0005576;GO:0016020;GO:0048046	tr|A0A1S3XC61|A0A1S3XC61_TOBAC aspartyl protease family protein At5g10770-like OS=Nicotiana tabacum OX=4097 GN=LOC107763440 PE=3 SV=1	ko04071,ko04138,ko04140,ko04142,ko04210,ko04915,ko05152,map04071,map04138,map04140,map04142,map04210,map04915,map05152	aspartyl protease family protein At5g10770-like	Nicotiana benthamiana		Nbe.v1.1.chr17g42690.1	cellular_component	GO:0005575	molecular_function	GO:0003674			Niben101Scf00349g06005.1			8	2	2	24.3
12.25739193	12.97010326	11.5658226	10.82650185	11.46245956	9.906979561	11.95482159	11.87742901	10.64741611	11.13241673	10.07136726	10.54016399	11.50318146	10.93287659	9.783408165	10.40750885	10.91296673	11.02961254					-1		establishment of localization;lipid localization;lipid transport;localization;macromolecule localization;transport	lipid binding	membrane	LTP_2,Tryp_alpha_amyl	GO:0006810;GO:0006869;GO:0008150;GO:0010876;GO:0033036;GO:0051179;GO:0051234	GO:0008289	GO:0005575;GO:0016020	tr|A0A1S3Y6L5|A0A1S3Y6L5_TOBAC non-specific lipid-transfer protein 1-like OS=Nicotiana tabacum OX=4097 GN=LOC107772808 PE=3 SV=1	-	non-specific lipid-transfer protein 1-like	Nicotiana benthamiana		Nbe.v1.1.chr17g43240.1	cellular_component	GO:0005575	lipid binding	GO:0008289	transport	GO:0006810	Niben101Scf04600g00007.1			1	1	1	5.1
12.17762375	11.91575146	8.950768471	10.28498363	10.06281471	9.932502747	10.50828552	12.80658054	11.31564903	11.74812031	10.40089893	9.687948227	10.95794487	11.30958652	11.71670437	9.909521103	11.55399132	10.12840557					-1		lipid transport	lipid binding	membrane	Tryp_alpha_amyl	GO:0006869	GO:0008289	GO:0016020	tr|A0A1S4BTZ5|A0A1S4BTZ5_TOBAC non-specific lipid-transfer protein 1-like OS=Nicotiana tabacum OX=4097 GN=LOC107811809 PE=3 SV=1	-	non-specific lipid-transfer protein 1-like	Nicotiana benthamiana		Nbe.v1.1.chr17g43270.1	membrane	GO:0016020	lipid binding	GO:0008289			Niben101Scf04600g00005.1			3	1	1	24.2
12.06717587	11.65719032	15.39553452	9.943799973	14.87214565	14.9775486	11.8227644	12.24148273	11.41432095	10.22249413	13.55110741	14.34040642	11.28304005	12.16765022	16.85160255	16.80888939	15.63089275	15.14788055					-1					-				tr|A0A1S4D3P5|A0A1S4D3P5_TOBAC nucleolin-like isoform X2 OS=Nicotiana tabacum OX=4097 GN=LOC107825690 PE=4 SV=1	-	nucleolin-like isoform X2	Nicotiana benthamiana		Nbe.v1.1.chr17g43540.1							Niben101Scf02192g00005.1			11	5	5	36.2
12.76958084	11.52126694	10.56581402	10.6989584	10.82459354	10.9068079	11.70838165	12.07411289	11.509202	12.93386841	8.307234764	11.10125923	11.67387772	11.95141125	11.50822353	9.632380486	8.995258331	10.376688					-1				vacuole	PNGaseA			GO:0005773	tr|A0A1S4BQT6|A0A1S4BQT6_TOBAC peptide-N4-(N-acetyl-beta- glucosaminyl)asparagine amidase A-like OS=Nicotiana tabacum OX=4097 GN=LOC107810933 PE=4 SV=1	-	peptide-N4-(N-acetyl-beta- glucosaminyl)asparagine amidase A-like	Nicotiana benthamiana		Nbe.v1.1.chr17g44490.1	vacuole	GO:0005773					Niben101Scf02169g03009.1			1	1	1	2.1
12.19316769	12.25764179	16.23717308	15.72568607	14.10885143	13.48972225	13.2532568	12.01007366	14.76305676	10.12609577	16.2332077	16.19157982	13.17089558	12.82519722	14.34540558	14.81443214	15.50056171	15.13815212					-1				vacuole	PNGaseA			GO:0005773	tr|A0A1S3ZI12|A0A1S3ZI12_TOBAC peptide-N4-(N-acetyl-beta- glucosaminyl)asparagine amidase A-like OS=Nicotiana tabacum OX=4097 GN=LOC107786892 PE=4 SV=1;tr|A0A314KJ44|A0A314KJ44_NICAT Peptide-n4-(N-acetyl-beta-glucosaminyl)asparagine amidase a OS=Nicotiana attenuata OX=49451 GN=PNAA_1 PE=4 SV=1	-	peptide-N4-(N-acetyl-beta- glucosaminyl)asparagine amidase A-like;Peptide-n4-(N-acetyl-beta-glucosaminyl)asparagine amidase a	Nicotiana benthamiana		Nbe.v1.1.chr03g14460.1;Nbe.v1.1.chr17g44510.1	vacuole	GO:0005773					Niben101Scf00133g05001.1;Niben101Scf03412g05009.1			8	8	6	15
11.53486729	12.38775921	10.88581467	11.24470139	10.08375168	9.688941956	9.885007858	12.21538639	12.43057823	10.21712208	10.74603653	10.07715988	10.4226923	10.47731495	9.754110336	9.881104469	10.49855518	10.51565361					-1		anatomical structure development;biological regulation;cellular homeostasis;cellular localization;cellular metabolic process;cellular process;chemical homeostasis;developmental process;developmental process involved in reproduction;establishment of localization;flower development;homeostatic process;inorganic ion homeostasis;intracellular chemical homeostasis;intracellular iron ion homeostasis;in…	binding;cation binding;ferric iron binding;ferrous iron binding;ferroxidase activity;ion binding;iron ion binding;metal ion binding;transition metal ion binding	chloroplast;chloroplast envelope;chloroplast stroma;cytoplasm;cytosol;intracellular anatomical structure;intracellular membrane-bounded organelle;intracellular organelle;membrane;membrane-bounded organelle;mitochondrion;organelle;organelle envelope;plastid;plastid envelope;plastid stroma	Ferritin	GO:0000041;GO:0000302;GO:0003006;GO:0006810;GO:0006811;GO:0006812;GO:0006826;GO:0006873;GO:0006879;GO:0006880;GO:0006950;GO:0006979;GO:0007275;GO:0008150;GO:0008152;GO:0009791;GO:0009908;GO:0009987;GO:0010038;GO:0010039;GO:0015979;GO:0019725;GO:0022414;GO:0030001;GO:0030003;GO:0032501;GO:0032502;GO:0042221;GO:0042592;GO:0044237;GO:0048366;GO:0048367;GO:0048608;GO:0048731;GO:0048827;GO:0048856;GO:…	GO:0003674;GO:0004322;GO:0005488;GO:0005506;GO:0008198;GO:0008199;GO:0043167;GO:0043169;GO:0046872;GO:0046914	GO:0005575;GO:0005622;GO:0005737;GO:0005739;GO:0005829;GO:0009507;GO:0009526;GO:0009532;GO:0009536;GO:0009570;GO:0009941;GO:0016020;GO:0031967;GO:0043226;GO:0043227;GO:0043229;GO:0043231	sp|Q8RX97|FRI1_TOBAC Ferritin-1, chloroplastic OS=Nicotiana tabacum OX=4097 GN=FER1 PE=2 SV=1;tr|A0A1S4ATT8|A0A1S4ATT8_TOBAC Ferritin OS=Nicotiana tabacum OX=4097 GN=LOC107801146 PE=3 SV=1	ko04216,ko04217,ko04978,map04216,map04217,map04978	Ferritin-1, chloroplastic;Ferritin	Nicotiana benthamiana		Nbe.v1.1.chr16g34840.1;Nbe.v1.1.chr17g44600.1	cellular_component	GO:0005575	molecular_function	GO:0003674			Niben101Scf03412g04002.1			4	1	1	19.9
10.21865463	12.24002647	9.996520042	11.637537	10.360116	11.0034008	11.5890274	12.19975567	10.6360445	9.806572914	14.4214077	15.53563976	10.91375923	11.73412704	11.40931702	11.20712471	10.68950939	10.64325809					-1		defense response;response to other organism	ATP binding;protein kinase activity	cell junction;cell periphery;cell wall;cell-cell junction;external encapsulating structure;membrane;plant-type cell wall;plasma membrane;plasmodesma;symplast	LRRNT_2,LRR_1,LRR_8,Pkinase_Tyr	GO:0006952;GO:0051707	GO:0004672;GO:0005524	GO:0005575;GO:0005618;GO:0005886;GO:0005911;GO:0009505;GO:0009506;GO:0016020;GO:0030054;GO:0030312;GO:0055044;GO:0071944	tr|A0A1J6IDC2|A0A1J6IDC2_NICAT Putative leucine-rich repeat receptor-like protein kinase imk3 OS=Nicotiana attenuata OX=49451 GN=IMK3_1 PE=4 SV=1;tr|A0A1J6KE34|A0A1J6KE34_NICAT Putative leucine-rich repeat receptor-like protein kinase imk3 OS=Nicotiana attenuata OX=49451 GN=IMK3_0 PE=3 SV=1	-	Putative leucine-rich repeat receptor-like protein kinase imk3	Nicotiana benthamiana		Nbe.v1.1.chr03g14110.1;Nbe.v1.1.chr10g21340.1;Nbe.v1.1.chr17g44880.1	cellular_component	GO:0005575					Niben101Scf01237g07019.1;Niben101Scf04292g00003.1;Niben101Scf10152g04001.1			9	9	9	11.7
14.05875301	12.32158661	13.45673943	11.18033695	10.46893978	13.21019936	14.85666847	14.36877918	10.62765503	12.45906448	13.63798332	13.32642937	13.97127438	11.621315	10.04287243	9.915922165	13.38194847	13.04816341					-1					Biotin_lipoyl				tr|A0A1S4A952|A0A1S4A952_TOBAC biotin carboxyl carrier protein of acetyl-CoA carboxylase-like isoform X1 OS=Nicotiana tabacum OX=4097 GN=LOC107795053 PE=4 SV=1	-	biotin carboxyl carrier protein of acetyl-CoA carboxylase-like isoform X1	Nicotiana benthamiana		Nbe.v1.1.chr17g44900.1							Niben101Scf04292g01004.1			4	4	2	19.2
14.89822388	15.10435295	9.261787415	10.89767742	11.22368813	11.00406837	15.6950922	15.68255615	10.86029339	11.31642818	9.926218033	11.18630505	15.95519543	15.81463242	10.47794342	10.25034237	10.68147087	10.49299526					-1		'de novo' AMP biosynthetic process;AMP biosynthetic process;AMP metabolic process;biosynthetic process;carbohydrate derivative biosynthetic process;carbohydrate derivative metabolic process;cellular biosynthetic process;cellular metabolic process;cellular process;IMP metabolic process;metabolic process;nucleobase-containing compound biosynthetic process;nucleobase-containing compound metabolic pr…	catalytic activity;adenylosuccinate synthase activity;GTP binding;ligase activity;ligase activity, forming carbon-nitrogen bonds;magnesium ion binding	apoplast;chloroplast;chloroplast stroma;cytoplasm;extracellular region;intracellular anatomical structure;intracellular membrane-bounded organelle;intracellular organelle;membrane-bounded organelle;organelle;plastid;plastid stroma	Adenylsucc_synt	GO:0006139;GO:0006163;GO:0006164;GO:0006167;GO:0006753;GO:0006793;GO:0006796;GO:0008150;GO:0008152;GO:0009058;GO:0009117;GO:0009123;GO:0009124;GO:0009126;GO:0009127;GO:0009150;GO:0009152;GO:0009156;GO:0009161;GO:0009165;GO:0009167;GO:0009168;GO:0009259;GO:0009260;GO:0009987;GO:0010038;GO:0017144;GO:0019637;GO:0019693;GO:0034654;GO:0042221;GO:0044208;GO:0044237;GO:0044238;GO:0044249;GO:0044281;GO:…	GO:0000287;GO:0003674;GO:0003824;GO:0004019;GO:0005525;GO:0016874;GO:0016879	GO:0005575;GO:0005576;GO:0005622;GO:0005737;GO:0009507;GO:0009532;GO:0009536;GO:0009570;GO:0043226;GO:0043227;GO:0043229;GO:0043231;GO:0048046	sp|Q6T7E8|PURA_TOBAC Adenylosuccinate synthetase, chloroplastic OS=Nicotiana tabacum OX=4097 GN=PURA PE=2 SV=1;"tr|A0A1J6IF20|A0A1J6IF20_NICAT Adenylosuccinate synthetase, chloroplastic OS=Nicotiana attenuata OX=49451 GN=PURA_0 PE=3 SV=1";"tr|A0A1J6IJ15|A0A1J6IJ15_NICAT Adenylosuccinate synthetase, chloroplastic OS=Nicotiana attenuata OX=49451 GN=PURA_1 PE=3 SV=1";"tr|A0A1S3ZLP3|A0A1S3ZLP3_TOBAC …	ko00230,ko00250,ko01100,map00230,map00250,map01100	Adenylosuccinate synthetase, chloroplastic	Nicotiana benthamiana		Nbe.v1.1.chr03g11210.1;Nbe.v1.1.chr17g45260.1;Nbe.v1.1.chr19g22000.1;Nbe.v1.1.chr19g22010.1	cellular_component	GO:0005575	molecular_function	GO:0003674	nucleobase-containing compound metabolic process	GO:0006139	Niben101Scf03686g01008.1;Niben101Scf04001g02005.1;Niben101Scf05993g01021.1			14	14	9	39
10.8249588	12.14104748	18.94809341	18.71481514	16.30926323	17.3837204	14.02756023	13.05973339	17.78340721	17.74136162	15.26916313	16.19427681	14.00017643	12.77811813	19.57174492	19.68385506	18.26247025	18.13254929					-1		amide biosynthetic process;amide metabolic process;biosynthetic process;cellular biosynthetic process;cellular metabolic process;cellular process;cytoplasmic translation;cytoplasmic translational initiation;gene expression;macromolecule biosynthetic process;macromolecule metabolic process;metabolic process;organonitrogen compound biosynthetic process;organonitrogen compound metabolic process;pept…	nucleotide binding;anion binding;binding;carbohydrate derivative binding;catalytic activity;GTP binding;GTP binding;GTPase activity;guanyl nucleotide binding;guanyl ribonucleotide binding;heterocyclic compound binding;hydrolase activity;hydrolase activity, acting on acid anhydrides;hydrolase activity, acting on acid anhydrides, in phosphorus-containing anhydrides;ion binding;nucleic acid binding;…	cytoplasm;eukaryotic 48S preinitiation complex;intracellular anatomical structure;mitochondrion;protein-containing complex;ribonucleoprotein complex;translation preinitiation complex	GTP_EFTU,GTP_EFTU_D2,IF-2	GO:0002181;GO:0002183;GO:0006412;GO:0006413;GO:0006518;GO:0008150;GO:0008152;GO:0009058;GO:0009059;GO:0009987;GO:0010467;GO:0019538;GO:0043043;GO:0043170;GO:0043603;GO:0043604;GO:0044237;GO:0044238;GO:0044249;GO:0044267;GO:1901564;GO:1901566	GO:0000166;GO:0001882;GO:0001883;GO:0003674;GO:0003676;GO:0003723;GO:0003743;GO:0003824;GO:0003924;GO:0005488;GO:0005525;GO:0008135;GO:0016462;GO:0016787;GO:0016817;GO:0016818;GO:0017076;GO:0017111;GO:0019001;GO:0032549;GO:0032550;GO:0032553;GO:0032555;GO:0032561;GO:0035639;GO:0036094;GO:0043167;GO:0043168;GO:0097159;GO:0097367;GO:1901265;GO:1901363	GO:0005575;GO:0005622;GO:0005737;GO:0005739;GO:0032991;GO:0033290;GO:0070993;GO:1990904	tr|A0A1S3ZD31|A0A1S3ZD31_TOBAC Eukaryotic translation initiation factor 5B OS=Nicotiana tabacum OX=4097 GN=LOC107785509 PE=4 SV=1;tr|A0A1S4AEZ3|A0A1S4AEZ3_TOBAC Eukaryotic translation initiation factor 5B OS=Nicotiana tabacum OX=4097 GN=LOC107796952 PE=4 SV=1	ko00195,ko01100,ko03013,map00195,map01100,map03013	Eukaryotic translation initiation factor 5B	Nicotiana benthamiana		Nbe.v1.1.chr12g17020.1;Nbe.v1.1.chr17g45770.1	cellular_component	GO:0005575	nucleotide binding	GO:0000166			Niben101Scf03785g00012.1;Niben101Scf08573g00008.1	+	OOPS_XL_OOPS_NOXL	54	41	41	43.9
13.90951824	11.94214249	9.794540405	9.82789135	10.77548313	9.437138557	15.04976368	14.77401447	11.94467258	11.6809845	10.0582304	9.969223022	14.36802864	13.6706562	9.767559052	11.37479687	8.494861603	10.7366209					-1		fatty acid biosynthetic process;fatty acid metabolic process	metal ion binding;stearoyl-[ACP] desaturase activity	chloroplast;chloroplast stroma	FA_desaturase_2	GO:0006631;GO:0006633	GO:0045300;GO:0046872	GO:0009507;GO:0009570	tr|A0A060IKL1|A0A060IKL1_NICBE Acyl-[acyl-carrier-protein] desaturase OS=Nicotiana benthamiana OX=4100 PE=2 SV=1;tr|A0A1S4DKP2|A0A1S4DKP2_TOBAC Acyl-[acyl-carrier-protein] desaturase OS=Nicotiana tabacum OX=4097 GN=LOC107830822 PE=3 SV=1	ko00061,ko01040,ko01212,map00061,map01040,map01212	Acyl-[acyl-carrier-protein] desaturase	Nicotiana benthamiana		Nbe.v1.1.chr13g45090.1;Nbe.v1.1.chr17g45990.1	chloroplast	GO:0009507					Niben101Scf00863g10002.1			9	9	1	24.9
11.65805244	12.59865093	9.252323151	11.86094475	15.56551838	15.42433071	12.78859615	11.13755322	10.51512432	10.99956799	15.35462856	15.00052834	11.44925213	12.49677944	11.0908823	10.83711815	15.04610062	14.96027374					-1		response to acid chemical;biological regulation;negative regulation of biological process;negative regulation of biosynthetic process;negative regulation of cellular biosynthetic process;negative regulation of cellular metabolic process;negative regulation of cellular process;negative regulation of DNA-templated transcription;negative regulation of gene expression;negative regulation of macromole…	binding;chromatin binding;chromatin DNA binding;DNA binding;heterocyclic compound binding;mRNA binding;nucleic acid binding;organic cyclic compound binding;RNA binding;zinc ion binding	intracellular anatomical structure;intracellular membrane-bounded organelle;intracellular non-membrane-bounded organelle;intracellular organelle;intracellular organelle lumen;membrane-bounded organelle;membrane-enclosed lumen;non-membrane-bounded organelle;nuclear body;nuclear lumen;nuclear speck;nucleolus;nucleoplasm;nucleus;organelle;organelle lumen	RRM_1,zf-CCHC	GO:0001101;GO:0006355;GO:0006950;GO:0008150;GO:0009266;GO:0009409;GO:0009414;GO:0009415;GO:0009628;GO:0009889;GO:0009890;GO:0009892;GO:0009893;GO:0010468;GO:0010556;GO:0010558;GO:0010604;GO:0010605;GO:0010628;GO:0010629;GO:0019219;GO:0019222;GO:0031323;GO:0031324;GO:0031325;GO:0031326;GO:0031327;GO:0033120;GO:0042221;GO:0043484;GO:0045892;GO:0045934;GO:0045935;GO:0048024;GO:0048026;GO:0048518;GO:…	GO:0003674;GO:0003676;GO:0003677;GO:0003682;GO:0003723;GO:0003729;GO:0005488;GO:0008270;GO:0031490;GO:0097159;GO:1901363	GO:0005575;GO:0005622;GO:0005634;GO:0005654;GO:0005730;GO:0016604;GO:0016607;GO:0031974;GO:0031981;GO:0043226;GO:0043227;GO:0043228;GO:0043229;GO:0043231;GO:0043232;GO:0043233;GO:0070013	tr|A0A1S3XVL1|A0A1S3XVL1_TOBAC glycine-rich RNA-binding protein RZ1C-like isoform X1 OS=Nicotiana tabacum OX=4097 GN=LOC107769283 PE=4 SV=1	ko03040,map03040	glycine-rich RNA-binding protein RZ1C-like isoform X1	Nicotiana benthamiana		Nbe.v1.1.chr17g46270.1	cellular_component	GO:0005575	molecular_function	GO:0003674			Niben101Scf07704g00001.1	+	OOPS_XL_OOPS_NOXL	6	6	2	28.4
11.3158474	11.5519495	9.182035446	10.78362179	10.2066288	10.97192574	10.50538254	11.15243435	10.86021996	11.78260612	10.29874325	9.919868469	10.78294945	12.21534729	10.75724411	13.83279133	14.41045094	9.867717743					-1		mRNA processing	RNA binding	intracellular anatomical structure;intracellular membrane-bounded organelle;intracellular organelle;intracellular organelle lumen;membrane-bounded organelle;membrane-enclosed lumen;nuclear lumen;nucleoplasm;nucleus;organelle;organelle lumen	RRM_1,Surp,cwf21	GO:0006397	GO:0003723	GO:0005575;GO:0005622;GO:0005634;GO:0005654;GO:0031974;GO:0031981;GO:0043226;GO:0043227;GO:0043229;GO:0043231;GO:0043233;GO:0070013	tr|A0A1U7YU72|A0A1U7YU72_NICSY U2 snRNP-associated SURP motif-containing protein-like isoform X1 OS=Nicotiana sylvestris OX=4096 GN=LOC104247895 PE=4 SV=1	ko03040,map03040	U2 snRNP-associated SURP motif-containing protein-like isoform X1	Nicotiana benthamiana		Nbe.v1.1.chr17g46530.1	cellular_component	GO:0005575	RNA binding	GO:0003723			Niben101Scf03273g03023.1			7	3	3	8
12.03860855	12.72271633	11.29589272	14.68928814	10.57036972	10.33185387	10.97455692	10.17284584	11.60876083	11.60793686	10.19823456	10.73888493	10.28270245	11.47138405	16.78800392	14.98205757	10.35816479	10.31545925					-1					-				tr|A0A1S3X1R1|A0A1S3X1R1_TOBAC uncharacterized protein LOC107760330 isoform X2 OS=Nicotiana tabacum OX=4097 GN=LOC107760330 PE=4 SV=1;tr|A0A314LCX6|A0A314LCX6_NICAT Uncharacterized protein OS=Nicotiana attenuata OX=49451 GN=A4A49_04970 PE=4 SV=1	-	Uncharacterized protein;uncharacterized protein LOC107760330 isoform X2	Nicotiana benthamiana		Nbe.v1.1.chr11g25510.1;Nbe.v1.1.chr17g46580.1							Niben101Scf03273g02002.1			2	2	2	6.9
11.76507854	12.17389297	10.37782383	9.570822716	10.02362633	11.49686241	11.10567665	11.40918732	11.2412138	12.42320251	10.67725658	11.3995533	10.62071514	11.30539703	10.48799801	10.19146252	9.804657936	10.16560459					-1					DnaJ				tr|A0A1J6IJ24|A0A1J6IJ24_NICAT Chaperone protein dnaj 6 OS=Nicotiana attenuata OX=49451 GN=ATJ6_0 PE=4 SV=1;tr|A0A1S3YUZ7|A0A1S3YUZ7_TOBAC chaperone protein dnaJ 6-like OS=Nicotiana tabacum OX=4097 GN=LOC107779970 PE=4 SV=1	-	Chaperone protein dnaj 6;chaperone protein dnaJ 6-like	Nicotiana benthamiana		Nbe.v1.1.chr11g25100.1;Nbe.v1.1.chr17g47510.1							Niben101Scf03295g09001.1;Niben101Scf12424g00008.1			3	3	3	13.4
12.29442978	11.89160347	10.43571854	9.571552277	9.662896156	11.26946259	11.34206486	11.38546562	11.78497887	11.60806274	12.47297001	13.90001774	12.16168213	11.74439335	11.13225555	10.50150871	10.39857006	9.929538727					-1		carbohydrate metabolic process	polygalacturonase activity		Glyco_hydro_28,Pectate_lyase_3	GO:0005975	GO:0004650		tr|A0A1S3ZYX6|A0A1S3ZYX6_TOBAC probable polygalacturonase At3g15720 isoform X1 OS=Nicotiana tabacum OX=4097 GN=LOC107791996 PE=3 SV=1	-	probable polygalacturonase At3g15720 isoform X1	Nicotiana benthamiana		Nbe.v1.1.chr17g47770.1					carbohydrate metabolic process	GO:0005975	Niben101Scf06023g03015.1			8	3	3	20
11.60267639	11.73015213	9.655978203	10.71981144	11.06697655	10.71513081	11.77302361	11.30723858	11.00768471	11.64671421	11.0068655	9.149921417	9.864647865	11.09229565	9.967668533	10.25902843	10.08393288	9.987627029					-1		response to bacterium;response to biotic stimulus;response to external biotic stimulus;response to external stimulus;response to other organism;response to stimulus	binding;carbohydrate binding;GTP binding	bounding membrane of organelle;cytoplasm;endoplasmic reticulum;intracellular anatomical structure;intracellular membrane-bounded organelle;intracellular organelle;membrane;membrane-bounded organelle;organelle;organelle membrane;vacuolar membrane;vacuole	AIG1	GO:0008150;GO:0009605;GO:0009607;GO:0009617;GO:0043207;GO:0050896;GO:0051707	GO:0003674;GO:0005488;GO:0005525;GO:0030246	GO:0005575;GO:0005622;GO:0005737;GO:0005773;GO:0005774;GO:0005783;GO:0016020;GO:0031090;GO:0043226;GO:0043227;GO:0043229;GO:0043231;GO:0098588;GO:0098805	tr|A0A1U7W4D5|A0A1U7W4D5_NICSY protein AIG1 OS=Nicotiana sylvestris OX=4096 GN=LOC104224876 PE=4 SV=1	-	protein AIG1	Nicotiana benthamiana		Nbe.v1.1.chr17g48130.1	cellular_component	GO:0005575	molecular_function	GO:0003674	biological_process	GO:0008150	Niben101Scf32536g00003.1			1	1	1	4.7
15.04161644	14.45847034	11.99110413	11.92678738	10.21961784	12.10574532	15.0190258	15.01872158	11.69597816	12.03680229	10.07152939	9.797829628	15.28084278	15.17800331	11.06320381	10.18629169	10.65458107	10.87058735					-1		amide biosynthetic process;amide metabolic process;biosynthetic process;cellular biosynthetic process;cellular metabolic process;cellular modified amino acid metabolic process;cellular process;gene expression;glutathione metabolic process;macromolecule biosynthetic process;macromolecule metabolic process;metabolic process;organonitrogen compound biosynthetic process;organonitrogen compound metabo…	nucleic acid binding;binding;catalytic activity;cation binding;copper ion binding;glutathione transferase activity;glutathione transferase activity;heterocyclic compound binding;ion binding;metal ion binding;organic cyclic compound binding;RNA binding;transferase activity;transferase activity, transferring alkyl or aryl (other than methyl) groups;transition metal ion binding;translation elongatio…	cell junction;cell periphery;cell wall;cell-cell junction;cytoplasm;cytosol;external encapsulating structure;intracellular anatomical structure;intracellular membrane-bounded organelle;intracellular organelle;membrane;membrane-bounded organelle;nucleus;organelle;plasma membrane;plasmodesma;symplast;vacuole	EF1G,GST_C,GST_N	GO:0006412;GO:0006414;GO:0006518;GO:0006575;GO:0006749;GO:0006790;GO:0008150;GO:0008152;GO:0009058;GO:0009059;GO:0009987;GO:0010038;GO:0010043;GO:0010467;GO:0019538;GO:0042221;GO:0043043;GO:0043170;GO:0043603;GO:0043604;GO:0044237;GO:0044238;GO:0044249;GO:0044267;GO:0046686;GO:0050896;GO:1901564;GO:1901566	GO:0003674;GO:0003676;GO:0003723;GO:0003746;GO:0003824;GO:0004364;GO:0005488;GO:0005507;GO:0008135;GO:0016740;GO:0016765;GO:0043167;GO:0043169;GO:0046872;GO:0046914;GO:0097159;GO:1901363	GO:0005575;GO:0005618;GO:0005622;GO:0005634;GO:0005737;GO:0005773;GO:0005829;GO:0005886;GO:0005911;GO:0009506;GO:0016020;GO:0030054;GO:0030312;GO:0043226;GO:0043227;GO:0043229;GO:0043231;GO:0055044;GO:0071944	tr|A0A1J6IA48|A0A1J6IA48_NICAT Elongation factor 1-gamma 2 OS=Nicotiana attenuata OX=49451 GN=A4A49_35150 PE=4 SV=1	ko05134,map05134	Elongation factor 1-gamma 2	Nicotiana benthamiana		Nbe.v1.1.chr17g48180.1	cellular_component	GO:0005575	molecular_function	GO:0003674	translation	GO:0006412	Niben101Scf01552g05010.1			22	4	3	49.4
12.94680882	12.21561718	10.07351875	10.33561707	9.812904358	10.3269558	11.04418373	10.88653278	10.91169262	11.54640007	10.97818089	11.67228031	11.72301865	11.6476593	11.0681963	9.603696823	10.6623497	10.80681801					-1		chloroplast organization;positive regulation of DNA-templated transcription	DNA binding;zinc ion binding	nucleus	GATA-N	GO:0009658;GO:0045893	GO:0003677;GO:0008270	GO:0005634	tr|A0A1S4CJ66|A0A1S4CJ66_TOBAC uncharacterized protein LOC107819606 OS=Nicotiana tabacum OX=4097 GN=LOC107819606 PE=4 SV=1	-	uncharacterized protein LOC107819606	Nicotiana benthamiana		Nbe.v1.1.chr17g48270.1	nucleus	GO:0005634	DNA binding	GO:0003677			Niben101Scf00776g02002.1			4	2	2	25.6
11.62949371	12.15157127	9.922473907	12.96125031	10.95929909	10.99931622	10.98901463	12.45346642	10.23851967	10.47123146	14.16262722	15.01802635	11.58334541	11.55729008	11.21696186	11.54882145	9.99348259	12.43681526					-1		biological regulation;positive regulation of biological process;positive regulation of growth;positive regulation of secondary growth;regulation of biological process;regulation of growth;regulation of secondary growth	ATP binding;protein kinase activity	cell periphery;cell wall;external encapsulating structure;membrane;plasma membrane	LRRNT_2,LRR_1,LRR_4,LRR_8,Pkinase,Pkinase_Tyr	GO:0008150;GO:0040008;GO:0045927;GO:0048518;GO:0050789;GO:0065007;GO:2000603;GO:2000605	GO:0004672;GO:0005524	GO:0005575;GO:0005618;GO:0005886;GO:0016020;GO:0030312;GO:0071944	tr|A0A1U7V6A7|A0A1U7V6A7_NICSY probable inactive receptor kinase At5g58300 isoform X2 OS=Nicotiana sylvestris OX=4096 GN=LOC104212828 PE=4 SV=1;tr|A0A1U7VF67|A0A1U7VF67_NICSY probable inactive receptor kinase At5g58300 isoform X1 OS=Nicotiana sylvestris OX=4096 GN=LOC104212828 PE=4 SV=1	-	probable inactive receptor kinase At5g58300 isoform X1;probable inactive receptor kinase At5g58300 isoform X2	Nicotiana benthamiana		Nbe.v1.1.chr03g21330.1;Nbe.v1.1.chr17g51860.1	cellular_component	GO:0005575			biological_process	GO:0008150	Niben101Scf04903g01016.1;Niben101Scf06565g03017.1			3	3	3	6
15.13302135	14.22136021	11.65266609	10.9839077	13.12823582	13.19743156	15.01484871	14.56391144	13.04975319	11.75954056	9.065498352	9.503927231	17.00228691	16.62841797	12.11994648	12.92949867	12.52701283	11.62081528					-1		cell division	lipid binding		CRAL_TRIO,CRAL_TRIO_N	GO:0051301	GO:0008289		tr|A0A1J6IZV6|A0A1J6IZV6_NICAT Patellin-3 OS=Nicotiana attenuata OX=49451 GN=PATL3_0 PE=3 SV=1	-	Patellin-3	Nicotiana benthamiana		Nbe.v1.1.chr17g52080.1			lipid binding	GO:0008289			Niben101Scf14410g00001.1			17	17	9	38.4
13.72728252	12.18084049	10.75872421	10.13823414	10.85487461	10.97375774	13.10991192	11.62756157	11.08094215	11.80477715	9.369584084	10.70757675	14.0852232	13.94681454	9.265259743	10.77124214	10.24623871	9.724273682					-1				MICOS complex	DUF543			GO:0061617	tr|A0A1S4DAD6|A0A1S4DAD6_TOBAC uncharacterized protein LOC107827535 OS=Nicotiana tabacum OX=4097 GN=LOC107827535 PE=3 SV=1	-	uncharacterized protein LOC107827535	Nicotiana benthamiana		Nbe.v1.1.chr17g52170.1							Niben101Scf08531g03030.1			3	3	2	48.6
12.52234173	12.01831532	15.67948055	15.72278118	14.72595215	14.96623516	11.74834824	10.59777927	10.21936607	12.07840633	13.42403507	13.61930275	12.37811184	11.34769821	14.75467873	15.47971725	15.81900692	15.53764343					-1		RNA splicing, via transesterification reactions;biological regulation;cellular metabolic process;cellular process;cellular response to chemical stimulus;cellular response to dsRNA;cellular response to nitrogen compound;cellular response to organic cyclic compound;cellular response to stimulus;epigenetic regulation of gene expression;gene expression;macromolecule metabolic process;metabolic proces…	binding;heterocyclic compound binding;nucleic acid binding;organic cyclic compound binding;RNA binding;RNA cap binding	intracellular anatomical structure;nuclear cap binding complex;nucleus;protein-containing complex;RNA cap binding complex	RRM_1	GO:0000375;GO:0000377;GO:0000394;GO:0000398;GO:0006139;GO:0006396;GO:0006397;GO:0008150;GO:0008152;GO:0008380;GO:0009892;GO:0009987;GO:0010467;GO:0010468;GO:0010605;GO:0010608;GO:0010629;GO:0014070;GO:0016070;GO:0016071;GO:0016441;GO:0019222;GO:0031047;GO:0031053;GO:0035194;GO:0035195;GO:0035196;GO:0040029;GO:0042221;GO:0043170;GO:0043331;GO:0044237;GO:0044238;GO:0045292;GO:0048519;GO:0050789;GO:…	GO:0000339;GO:0003674;GO:0003676;GO:0003723;GO:0005488;GO:0097159;GO:1901363	GO:0005575;GO:0005622;GO:0005634;GO:0005846;GO:0032991;GO:0034518	tr|A0A1S3ZCB0|A0A1S3ZCB0_TOBAC Nuclear cap-binding protein subunit 2 OS=Nicotiana tabacum OX=4097 GN=LOC107785283 PE=3 SV=1	ko03013,ko03015,ko03040,map03013,map03015,map03040	Nuclear cap-binding protein subunit 2	Nicotiana benthamiana		Nbe.v1.1.chr17g52320.1	cellular_component	GO:0005575					Niben101Scf00055g00004.1			7	7	1	37
11.1683073	12.86131096	11.53125477	11.60316944	12.05554771	10.41852283	11.65811157	10.06377029	12.07307339	11.60020828	9.470485687	10.58774567	11.00043488	11.81031609	10.43549633	10.18677235	10.15471363	10.51308346					-1					-				tr|A0A1U7X743|A0A1U7X743_NICSY uncharacterized protein LOC104231074 isoform X2 OS=Nicotiana sylvestris OX=4096 GN=LOC104231074 PE=4 SV=1	-	uncharacterized protein LOC104231074 isoform X2	Nicotiana benthamiana		Nbe.v1.1.chr17g53160.1							Niben101Scf09186g00004.1			1	1	1	13.1
20.70834541	19.88018417	18.72939491	18.8328476	18.94740868	18.95900536	19.05343246	18.36230278	19.49806213	19.69154167	18.67165947	18.87153244	18.74139404	19.34587669	18.51633835	18.47369766	18.02485847	18.04292107					-1			serine-type endopeptidase inhibitor activity		Prot_inhib_II		GO:0004867		tr|Q1WL50|Q1WL50_NICBE Trypsin proteinase inhibitor OS=Nicotiana benthamiana OX=4100 GN=PI PE=2 SV=1	-	Trypsin proteinase inhibitor	Nicotiana benthamiana		Nbe.v1.1.chr17g53180.1										13	13	13	53.4
12.44432449	12.13861084	11.27834034	11.34140682	10.92106533	9.921928406	10.8910656	12.11563873	11.13414764	11.81035614	9.859480858	10.55472374	10.91351795	14.75806713	10.57163334	10.49330807	9.511902809	9.088243484					-1		amide transport;cellular component organization;cellular component organization or biogenesis;cellular localization;cellular macromolecule localization;cellular process;chloroplast organization;establishment of localization;establishment of localization in cell;establishment of protein localization;establishment of protein localization to chloroplast;establishment of protein localization to organ…		chloroplast;chloroplast envelope;chloroplast inner membrane;chloroplast membrane;chloroplast thylakoid;chloroplast thylakoid membrane;cytoplasm;intracellular anatomical structure;intracellular membrane-bounded organelle;intracellular organelle;membrane;membrane protein complex;membrane-bounded organelle;organelle;organelle envelope;organelle inner membrane;organelle membrane;organelle subcompartm…	-	GO:0006605;GO:0006810;GO:0006886;GO:0006996;GO:0008104;GO:0008150;GO:0009657;GO:0009658;GO:0009987;GO:0015031;GO:0015833;GO:0016043;GO:0017038;GO:0033036;GO:0033365;GO:0034613;GO:0042886;GO:0045036;GO:0045037;GO:0045184;GO:0046907;GO:0051179;GO:0051234;GO:0051641;GO:0051649;GO:0055085;GO:0065002;GO:0070727;GO:0071705;GO:0071806;GO:0071840;GO:0072594;GO:0072596;GO:0072598		GO:0005575;GO:0005622;GO:0005737;GO:0009507;GO:0009526;GO:0009528;GO:0009534;GO:0009535;GO:0009536;GO:0009579;GO:0009706;GO:0009941;GO:0016020;GO:0019866;GO:0031090;GO:0031897;GO:0031967;GO:0031969;GO:0031976;GO:0031984;GO:0032991;GO:0034357;GO:0042170;GO:0042651;GO:0043226;GO:0043227;GO:0043229;GO:0043231;GO:0055035;GO:0098796	tr|A0A1J6KE65|A0A1J6KE65_NICAT Protein tic 40, chloroplastic OS=Nicotiana attenuata OX=49451 GN=TIC40 PE=4 SV=1	-	Protein tic 40, chloroplastic	Nicotiana benthamiana		Nbe.v1.1.chr17g53400.1	cellular_component	GO:0005575					Niben101Scf08621g04007.1			14	2	2	34.2
11.25412655	11.63069534	13.12049675	13.55638599	13.7134943	13.87948799	12.49598026	10.72896385	15.13217831	11.40376186	12.9682703	12.35140896	10.8185854	11.01294518	15.11958981	14.37660027	13.39137745	12.27338791					-1		rRNA modification;cellular component biogenesis;cellular component organization or biogenesis;cellular metabolic process;cellular process;gene expression;macromolecule metabolic process;macromolecule methylation;macromolecule modification;maturation of 5.8S rRNA;maturation of 5.8S rRNA from tricistronic rRNA transcript (SSU-rRNA, 5.8S rRNA, LSU-rRNA);maturation of LSU-rRNA;maturation of LSU-rRNA …	catalytic activity;catalytic activity, acting on a rRNA;catalytic activity, acting on a rRNA;catalytic activity, acting on RNA;methyltransferase activity;O-methyltransferase activity;RNA methyltransferase activity;rRNA (guanine) methyltransferase activity;rRNA (guanine) methyltransferase activity";rRNA (uridine-2'-O-)-methyltransferase activity;rRNA (uridine) methyltransferase activity;rRNA methy…	intracellular anatomical structure;intracellular membrane-bounded organelle;intracellular non-membrane-bounded organelle;intracellular organelle;intracellular organelle lumen;membrane-bounded organelle;membrane-enclosed lumen;non-membrane-bounded organelle;nuclear lumen;nucleolus;nucleus;organelle;organelle lumen;preribosome;preribosome, large subunit precursor;preribosome, large subunit precurso…	DUF3381,FtsJ,Spb1_C	GO:0000154;GO:0000460;GO:0000463;GO:0000466;GO:0000470;GO:0001510;GO:0006139;GO:0006364;GO:0006396;GO:0008150;GO:0008152;GO:0009451;GO:0009987;GO:0010467;GO:0016070;GO:0016072;GO:0022613;GO:0031167;GO:0032259;GO:0042254;GO:0042273;GO:0043170;GO:0043412;GO:0043414;GO:0044085;GO:0044237;GO:0044238;GO:0071840;GO:0090304	GO:0003674;GO:0003824;GO:0008168;GO:0008171;GO:0008173;GO:0008649;GO:0008650;GO:0008757;GO:0016435;GO:0016436;GO:0016740;GO:0016741;GO:0140098;GO:0140102	GO:0005575;GO:0005622;GO:0005634;GO:0005730;GO:0030684;GO:0030687;GO:0031974;GO:0031981;GO:0032991;GO:0043226;GO:0043227;GO:0043228;GO:0043229;GO:0043231;GO:0043232;GO:0043233;GO:0070013;GO:1990904	tr|A0A1J6KLG9|A0A1J6KLG9_NICAT Uncharacterized protein OS=Nicotiana attenuata OX=49451 GN=A4A49_39441 PE=4 SV=1;tr|A0A1S4B073|A0A1S4B073_TOBAC Putative rRNA methyltransferase OS=Nicotiana tabacum OX=4097 GN=LOC107803210 PE=3 SV=1;tr|A0A1S4BHB5|A0A1S4BHB5_TOBAC Putative rRNA methyltransferase OS=Nicotiana tabacum OX=4097 GN=LOC107808245 PE=3 SV=1	-	Putative rRNA methyltransferase;Uncharacterized protein	Nicotiana benthamiana		Nbe.v1.1.chr17g53610.1;Nbe.v1.1.chr18g30150.1;Nbe.v1.1.chr18g30160.1	cellular_component	GO:0005575	molecular_function	GO:0003674			Niben101Scf02444g00036.1;Niben101Scf03027g02005.1			17	17	7	22.9
11.98650074	11.11784267	8.72616291	10.05637741	10.83271694	9.044027328	12.27914619	12.41592693	10.96485233	11.49346161	10.60412979	9.789908409	12.51929188	12.5362711	10.10768509	9.579978943	10.7969656	10.9441576					-1				cytoplasm;nucleus	UPF0160			GO:0005634;GO:0005737	tr|A0A1J6IH76|A0A1J6IH76_NICAT UPF0160 protein OS=Nicotiana attenuata OX=49451 GN=A4A49_13680 PE=3 SV=1	-	UPF0160 protein	Nicotiana benthamiana		Nbe.v1.1.chr17g53660.1	nucleus	GO:0005634					Niben101Scf13111g00006.1			8	8	8	25.2
11.04878426	13.1826086	9.827885628	10.78724575	10.50834751	10.84628487	11.78315163	11.11299896	11.96563435	11.08521557	10.22806644	10.65406799	11.40501976	12.19030857	11.05685043	10.73657894	10.85786915	10.11845207					-1		amide transport;cellular localization;cellular macromolecule localization;chaperone cofactor-dependent protein refolding;establishment of localization;establishment of localization in cell;establishment of protein localization;establishment of protein localization to chloroplast;establishment of protein localization to organelle;intracellular protein transport;intracellular transport;localization…	ATP binding;ATP hydrolysis activity;ATP-dependent protein folding chaperone;heat shock protein binding;unfolded protein binding	apoplast;chloroplast;chloroplast envelope;chloroplast stroma;cytoplasm;extracellular region;intracellular anatomical structure;intracellular membrane-bounded organelle;intracellular organelle;membrane-bounded organelle;organelle;organelle envelope;plastid;plastid envelope;plastid stroma;thylakoid	HSP70	GO:0006605;GO:0006810;GO:0006886;GO:0006950;GO:0008104;GO:0008150;GO:0009266;GO:0009408;GO:0009628;GO:0010038;GO:0015031;GO:0015833;GO:0033036;GO:0033365;GO:0034613;GO:0042026;GO:0042221;GO:0042886;GO:0045036;GO:0045184;GO:0046686;GO:0046907;GO:0050896;GO:0051085;GO:0051179;GO:0051234;GO:0051641;GO:0051649;GO:0070727;GO:0071705;GO:0072594;GO:0072596;GO:0072598	GO:0005524;GO:0016887;GO:0031072;GO:0051082;GO:0140662	GO:0005575;GO:0005576;GO:0005622;GO:0005737;GO:0009507;GO:0009526;GO:0009532;GO:0009536;GO:0009570;GO:0009579;GO:0009941;GO:0031967;GO:0043226;GO:0043227;GO:0043229;GO:0043231;GO:0048046	tr|A0A1S4B2J0|A0A1S4B2J0_TOBAC stromal 70 kDa heat shock-related protein, chloroplastic-like OS=Nicotiana tabacum OX=4097 GN=LOC107803795 PE=3 SV=1	ko03040,ko04010,ko04141,ko04144,ko04213,ko04612,ko04915,ko05134,ko05145,ko05162,ko05164,ko05169,map03040,map04010,map04141,map04144,map04213,map04612,map04915,map05134,map05145,map05162,map05164,map05169	stromal 70 kDa heat shock-related protein, chloroplastic-like	Nicotiana benthamiana		Nbe.v1.1.chr17g54020.1	cellular_component	GO:0005575					Niben101Scf03121g04008.1			13	3	3	19.5
11.89574814	11.5748806	10.45563316	10.22069836	11.48982716	10.16786575	11.40761471	10.85475731	10.37200928	12.51011181	10.24627686	10.12186527	14.77807713	14.40107918	9.958640099	10.79623222	10.49237633	10.79881954					-1		catabolic process;cellular catabolic process;cellular metabolic process;cellular process;macromolecule catabolic process;macromolecule metabolic process;metabolic process;organonitrogen compound catabolic process;organonitrogen compound metabolic process;primary metabolic process;protein catabolic process;protein metabolic process;proteolysis;proteolysis involved in protein catabolic process	catalytic activity;catalytic activity, acting on a protein;cysteine-type endopeptidase activity;cysteine-type endopeptidase activity;cysteine-type peptidase activity;endopeptidase activity;hydrolase activity;peptidase activity	cytoplasm;extracellular region;extracellular space;intracellular anatomical structure;intracellular membrane-bounded organelle;intracellular organelle;lysosome;lytic vacuole;membrane-bounded organelle;organelle;vacuole	Granulin,Inhibitor_I29,Peptidase_C1	GO:0006508;GO:0008150;GO:0008152;GO:0009056;GO:0009057;GO:0009987;GO:0019538;GO:0030163;GO:0043170;GO:0044237;GO:0044238;GO:0044248;GO:0044257;GO:0044267;GO:0051603;GO:1901564;GO:1901565	GO:0003674;GO:0003824;GO:0004175;GO:0004197;GO:0008233;GO:0008234;GO:0016787;GO:0070011;GO:0140096	GO:0000323;GO:0005575;GO:0005576;GO:0005615;GO:0005622;GO:0005737;GO:0005764;GO:0005773;GO:0043226;GO:0043227;GO:0043229;GO:0043231	tr|A0A1S4C9J7|A0A1S4C9J7_TOBAC zingipain-2-like OS=Nicotiana tabacum OX=4097 GN=LOC107816599 PE=3 SV=1	ko04140,ko04142,ko04145,ko04210,ko04612,ko05205,ko05323,ko05418,map04140,map04142,map04145,map04210,map04612,map05205,map05323,map05418	zingipain-2-like	Nicotiana benthamiana		Nbe.v1.1.chr06g00270.1			molecular_function	GO:0003674			Niben101Scf01658g00003.1			8	2	0	20.8
16.03855515	16.14638901	11.52106094	11.69274616	12.46895504	12.39858341	16.82538033	17.0790062	10.82182693	11.2223444	12.22421265	12.986269	15.93976307	16.13793182	12.43501949	13.7032547	13.90895557	13.82615089					-1		biosynthetic process;cellular biosynthetic process;cellular metabolic process;cellular process;cellular response to stimulus;cellular response to stress;cytoplasmic translational elongation;DNA damage response;DNA ligation;DNA ligation involved in DNA repair;DNA metabolic process;DNA repair;DNA replication;DNA strand elongation;DNA strand elongation involved in DNA replication;DNA-templated DNA r…	catalytic activity;binding;catalytic activity, acting on DNA;DNA binding;DNA ligase (ATP) activity;DNA ligase activity;ligase activity;ligase activity, forming phosphoric ester bonds;NAD+ ADP-ribosyltransferase activity;NAD+-protein ADP-ribosyltransferase activity;nucleotidyltransferase activity;protein-containing complex binding;structural constituent of ribosome;structural molecule activity;zin…	cytoplasm;cytosol;cytosolic large ribosomal subunit;cytosolic ribosome;intracellular anatomical structure;intracellular non-membrane-bounded organelle;intracellular organelle;large ribosomal subunit;non-membrane-bounded organelle;nucleolus;organelle;protein-containing complex;ribonucleoprotein complex;ribosomal subunit;ribosome	BRCT,BRCT_2,PADR1,PARP,PARP_reg,WGR;Ribosomal_60s	GO:0002182;GO:0006139;GO:0006259;GO:0006260;GO:0006261;GO:0006266;GO:0006271;GO:0006273;GO:0006281;GO:0006302;GO:0006950;GO:0006974;GO:0008150;GO:0008152;GO:0009058;GO:0009059;GO:0009987;GO:0016070;GO:0022616;GO:0033554;GO:0043170;GO:0044237;GO:0044238;GO:0044249;GO:0050896;GO:0051103;GO:0051716;GO:0090304	GO:0003674;GO:0003677;GO:0003735;GO:0003824;GO:0003909;GO:0003910;GO:0003950;GO:0005198;GO:0005488;GO:0008270;GO:0016779;GO:0016874;GO:0016886;GO:0044877;GO:0140097;GO:1990404	GO:0005575;GO:0005622;GO:0005730;GO:0005737;GO:0005829;GO:0005840;GO:0015934;GO:0022625;GO:0022626;GO:0032991;GO:0043226;GO:0043228;GO:0043229;GO:0043232;GO:0044391;GO:1990904	tr|A0A1S4BJ93|A0A1S4BJ93_TOBAC 60S acidic ribosomal protein P2-2-like OS=Nicotiana tabacum OX=4097 GN=LOC107808872 PE=3 SV=1;tr|A0A1U7WS12|A0A1U7WS12_NICSY Poly [ADP-ribose] polymerase OS=Nicotiana sylvestris OX=4096 GN=LOC104226694 PE=3 SV=1	ko03010,map03010;"ko03410,ko04210,ko04212,ko04214,ko04217,map03410,map04210,map04212,map04214,map04217"	60S acidic ribosomal protein P2-2-like;Poly [ADP-ribose] polymerase	Nicotiana benthamiana	RPP2	Nbe.v1.1.chr06g00630.1;Nbe.v1.1.chr16g23050.1;Nbe.v1.1.chr19g43240.1	cellular_component	GO:0005575	molecular_function	GO:0003674	nucleobase-containing compound metabolic process	GO:0006139	Niben101Scf00085g01007.1;Niben101Scf05610g03019.1;Niben101Scf06081g02002.1			6	6	4	7.6
12.17206287	12.52689075	9.619812012	9.976407051	12.469203	10.79214096	11.97635174	12.22554302	11.7897625	10.43206215	10.93033791	10.12584305	10.91494274	11.09819412	10.24525452	10.44002247	10.04483604	10.54179001					-1		amide biosynthetic process;amide metabolic process;biosynthetic process;cellular biosynthetic process;cellular component biogenesis;cellular component organization or biogenesis;cellular metabolic process;cellular process;gene expression;macromolecule biosynthetic process;macromolecule metabolic process;maturation of LSU-rRNA;metabolic process;nucleic acid metabolic process;nucleobase-containing …	binding;heterocyclic compound binding;nucleic acid binding;organic cyclic compound binding;RNA binding;structural constituent of ribosome;structural molecule activity	cell junction;cell periphery;cell-cell junction;cytoplasm;cytosol;cytosolic large ribosomal subunit;cytosolic ribosome;intracellular anatomical structure;intracellular non-membrane-bounded organelle;intracellular organelle;large ribosomal subunit;membrane;non-membrane-bounded organelle;organelle;plasma membrane;plasmodesma;protein-containing complex;ribonucleoprotein complex;ribosomal subunit;rib…	Ribosomal_L1	GO:0000470;GO:0006139;GO:0006364;GO:0006396;GO:0006412;GO:0006518;GO:0008150;GO:0008152;GO:0009058;GO:0009059;GO:0009987;GO:0010467;GO:0016070;GO:0016072;GO:0019538;GO:0022613;GO:0042254;GO:0042273;GO:0043043;GO:0043170;GO:0043603;GO:0043604;GO:0044085;GO:0044237;GO:0044238;GO:0044249;GO:0044267;GO:0071840;GO:0090304;GO:1901564;GO:1901566	GO:0003674;GO:0003676;GO:0003723;GO:0003735;GO:0005198;GO:0005488;GO:0097159;GO:1901363	GO:0005575;GO:0005622;GO:0005737;GO:0005829;GO:0005840;GO:0005886;GO:0005911;GO:0009506;GO:0015934;GO:0016020;GO:0022625;GO:0022626;GO:0030054;GO:0032991;GO:0043226;GO:0043228;GO:0043229;GO:0043232;GO:0044391;GO:0055044;GO:0071944;GO:1990904	tr|A0A1S3Z846|A0A1S3Z846_TOBAC Ribosomal protein OS=Nicotiana tabacum OX=4097 GN=LOC107784026 PE=3 SV=1	ko03010,map03010	Ribosomal protein	Nicotiana benthamiana	RPL10a	Nbe.v1.1.chr01g36560.1;Nbe.v1.1.chr06g00690.1;Nbe.v1.1.chr16g22950.1	cellular_component	GO:0005575	molecular_function	GO:0003674			Niben101Scf00085g03007.1;Niben101Scf06081g01012.1;Niben101Scf07516g03004.1			8	2	2	38.9
12.10466957	11.59006596	10.11531925	10.96835423	11.02560329	10.27377701	11.66855145	12.68362999	10.61434364	11.81760979	10.20342541	9.133470535	11.13813782	12.75461388	10.53379822	9.928899765	10.14506912	10.63107395					-1		generation of precursor metabolites and energy;cellular metabolic process;cellular process;electron transport chain;metabolic process;photosynthesis;photosynthesis, light harvesting;photosynthesis, light harvesting in photosystem I;photosynthesis, light reaction;photosynthetic electron transport chain		chloroplast;cytoplasm;intracellular anatomical structure;intracellular membrane-bounded organelle;intracellular organelle;membrane;membrane protein complex;membrane-bounded organelle;organelle;photosynthetic membrane;photosystem;photosystem I;plastid;protein-containing complex;thylakoid	-	GO:0006091;GO:0008150;GO:0008152;GO:0009765;GO:0009767;GO:0009768;GO:0009987;GO:0015979;GO:0019684;GO:0022900;GO:0044237		GO:0005575;GO:0005622;GO:0005737;GO:0009507;GO:0009521;GO:0009522;GO:0009536;GO:0009579;GO:0016020;GO:0032991;GO:0034357;GO:0043226;GO:0043227;GO:0043229;GO:0043231;GO:0098796	tr|A0A1S4CRY1|A0A1S4CRY1_TOBAC photosystem I subunit O-like OS=Nicotiana tabacum OX=4097 GN=LOC107821835 PE=4 SV=1	ko00195,map00195	photosystem I subunit O-like	Nicotiana benthamiana		Nbe.v1.1.chr06g00920.1	cellular_component	GO:0005575			generation of precursor metabolites and energy	GO:0006091				1	1	1	13.3
11.75709152	11.30914497	10.84239388	10.53818035	11.72764778	11.0624752	11.25829506	11.046031	10.44947243	12.27104092	10.19316292	9.736797333	10.39380074	10.61637974	9.691760063	10.19157314	10.53868294	10.44701576					-1		regulation of alternative mRNA splicing, via spliceosome;anatomical structure development;biological regulation;cellular metabolic process;cellular process;cellular response to chemical stimulus;cellular response to dsRNA;cellular response to nitrogen compound;cellular response to organic cyclic compound;cellular response to stimulus;developmental process;epigenetic regulation of gene expression;…	binding;DNA binding;DNA-binding transcription factor activity;heterocyclic compound binding;nucleic acid binding;organic cyclic compound binding;transcription regulator activity	chloroplast;cytoplasm;cytosol;intracellular anatomical structure;intracellular membrane-bounded organelle;intracellular non-membrane-bounded organelle;intracellular organelle;intracellular organelle lumen;membrane-bounded organelle;membrane-enclosed lumen;non-membrane-bounded organelle;nuclear body;nuclear cap binding complex;nuclear dicing body;nuclear lumen;nuclear speck;nucleolus;nucleoplasm;n…	ARS2,DUF3546	GO:0000381;GO:0006139;GO:0006355;GO:0006396;GO:0006397;GO:0007275;GO:0008150;GO:0008152;GO:0008380;GO:0009889;GO:0009892;GO:0009987;GO:0010267;GO:0010467;GO:0010468;GO:0010556;GO:0010605;GO:0010608;GO:0010629;GO:0014070;GO:0016070;GO:0016246;GO:0016441;GO:0019219;GO:0019222;GO:0030422;GO:0031047;GO:0031053;GO:0031323;GO:0031326;GO:0032501;GO:0032502;GO:0035194;GO:0035195;GO:0035196;GO:0040029;GO:…	GO:0003674;GO:0003676;GO:0003677;GO:0003700;GO:0005488;GO:0097159;GO:0140110;GO:1901363	GO:0005575;GO:0005622;GO:0005634;GO:0005654;GO:0005730;GO:0005737;GO:0005829;GO:0005846;GO:0009507;GO:0009536;GO:0010445;GO:0016604;GO:0016607;GO:0031974;GO:0031981;GO:0032991;GO:0034518;GO:0043226;GO:0043227;GO:0043228;GO:0043229;GO:0043231;GO:0043232;GO:0043233;GO:0070013	tr|A0A1U7VB37|A0A1U7VB37_NICSY serrate RNA effector molecule isoform X1 OS=Nicotiana sylvestris OX=4096 GN=LOC104214238 PE=3 SV=1	-	serrate RNA effector molecule isoform X1	Nicotiana benthamiana		Nbe.v1.1.chr06g01370.1;Nbe.v1.1.chr16g23750.1	cellular_component	GO:0005575	molecular_function	GO:0003674			Niben101Scf00862g00016.1;Niben101Scf04558g02001.1			2	2	2	4.7
12.2905302	11.79955101	10.58632183	10.40800762	10.98053837	9.68445015	11.12429237	14.57919788	11.85769939	12.09945202	10.20974159	10.38548946	14.54000664	11.31165123	10.03252029	10.94267559	10.3718853	9.676919937					-1		cellular metabolic process;cellular process;metabolic process;phosphate-containing compound metabolic process;phosphorus metabolic process;phosphorylation;terpenoid biosynthetic process	catalytic activity;4-(cytidine 5'-diphospho)-2-C-methyl-D-erythritol kinase activity;4-(cytidine 5'-diphospho)-2-C-methyl-D-erythritol kinase activity;ATP binding;kinase activity;phosphotransferase activity, alcohol group as acceptor;transferase activity;transferase activity, transferring phosphorus-containing groups	chloroplast;chromoplast;cytoplasm;intracellular anatomical structure;intracellular membrane-bounded organelle;intracellular organelle;membrane-bounded organelle;organelle;plastid	GHMP_kinases_C,GHMP_kinases_N	GO:0006793;GO:0006796;GO:0008150;GO:0008152;GO:0009987;GO:0016114;GO:0016310;GO:0044237	GO:0003674;GO:0003824;GO:0005524;GO:0016301;GO:0016740;GO:0016772;GO:0016773;GO:0050515	GO:0005575;GO:0005622;GO:0005737;GO:0009507;GO:0009509;GO:0009536;GO:0043226;GO:0043227;GO:0043229;GO:0043231	tr|A4USB3|A4USB3_NICBE 4-(cytidine 5'-diphospho)-2-C-methyl-D-erythritol kinase OS=Nicotiana benthamiana OX=4100 PE=2 SV=1	ko00900,ko01100,ko01110,ko01130,map00900,map01100,map01110,map01130	4-(cytidine 5'-diphospho)-2-C-methyl-D-erythritol kinase	Nicotiana benthamiana		Nbe.v1.1.chr06g01450.1	cellular_component	GO:0005575	molecular_function	GO:0003674			Niben101Scf04558g02010.1			2	2	2	6.1
11.52038765	12.37975025	19.30937004	19.1075592	17.94592476	18.57281876	12.95463276	14.34706783	17.43126869	17.11837387	17.61554337	17.93473816	11.28122234	11.77976227	20.19026756	20.60521507	19.99851799	19.68263817					-1		mRNA transport	mRNA binding	cytoplasm;nucleus	RRM_1	GO:0051028	GO:0003729	GO:0005634;GO:0005737	tr|A0A1J6JG37|A0A1J6JG37_NICAT Ubp1-associated protein 2a OS=Nicotiana attenuata OX=49451 GN=UBA2A PE=4 SV=1	ko03040,map03040	Ubp1-associated protein 2a	Nicotiana benthamiana		Nbe.v1.1.chr06g01510.1	nucleus	GO:0005634					Niben101Ctg01885g00002.1			18	2	2	33.1
12.02122688	12.31005573	9.945360184	10.81334019	11.82177639	8.545861244	11.48433781	12.40771961	11.98839664	10.6213665	9.25163269	11.04923153	12.65206051	12.388134	10.73561382	10.85126019	11.15016365	10.97934055					-1		immune effector process;biological process involved in interaction with host;biological process involved in interspecies interaction between organisms;biological process involved in symbiotic interaction;biological regulation;cellular component organization;cellular component organization or biogenesis;cellular metabolic process;cellular process;cellular response to chemical stimulus;cellular res…	nucleic acid binding;binding;catalytic activity;catalytic activity, acting on RNA;chromatin binding;endonuclease activity;heterocyclic compound binding;hydrolase activity;hydrolase activity, acting on ester bonds;miRNA binding;nuclease activity;organic cyclic compound binding;regulatory RNA binding;RNA binding;RNA endonuclease activity;RNA endonuclease activity;RNA nuclease activity;siRNA binding	Cajal body;chromatin;chromosome;cytoplasm;euchromatin;intracellular anatomical structure;intracellular membrane-bounded organelle;intracellular non-membrane-bounded organelle;intracellular organelle;intracellular organelle lumen;membrane-bounded organelle;membrane-enclosed lumen;non-membrane-bounded organelle;nuclear body;nuclear chromosome;nuclear lumen;nucleolus;nucleoplasm;nucleus;organelle;or…	ArgoL1,ArgoL2,ArgoMid,ArgoN,PAZ,Piwi	GO:0002252;GO:0002376;GO:0006139;GO:0006259;GO:0006304;GO:0006325;GO:0006342;GO:0006355;GO:0006396;GO:0006464;GO:0006479;GO:0006950;GO:0006952;GO:0006955;GO:0006996;GO:0008150;GO:0008152;GO:0008213;GO:0009605;GO:0009607;GO:0009615;GO:0009617;GO:0009814;GO:0009816;GO:0009889;GO:0009890;GO:0009892;GO:0009987;GO:0010467;GO:0010468;GO:0010556;GO:0010558;GO:0010605;GO:0010608;GO:0010629;GO:0014070;GO:…	GO:0003674;GO:0003676;GO:0003682;GO:0003723;GO:0003824;GO:0004518;GO:0004519;GO:0004521;GO:0004540;GO:0005488;GO:0016787;GO:0016788;GO:0035197;GO:0035198;GO:0061980;GO:0097159;GO:0140098;GO:1901363	GO:0000228;GO:0000785;GO:0000790;GO:0000791;GO:0005575;GO:0005622;GO:0005634;GO:0005654;GO:0005694;GO:0005719;GO:0005730;GO:0005737;GO:0015030;GO:0016604;GO:0031974;GO:0031981;GO:0043226;GO:0043227;GO:0043228;GO:0043229;GO:0043231;GO:0043232;GO:0043233;GO:0070013;GO:1990904	tr|Q2LFC1|Q2LFC1_NICBE AGO4-2 (Fragment) OS=Nicotiana benthamiana OX=4100 PE=2 SV=1;tr|Q2LFC2|Q2LFC2_NICBE AGO4-1 (Fragment) OS=Nicotiana benthamiana OX=4100 PE=2 SV=1	-	AGO4-1 (Fragment);AGO4-2 (Fragment)	Nicotiana benthamiana		Nbe.v1.1.chr06g01520.1;Nbe.v1.1.chr09g22900.1			molecular_function	GO:0003674			Niben101Scf05519g01007.1;Niben101Scf07937g03024.1			2	2	2	2.8
11.41872025	11.91650105	8.880757332	11.09611797	10.19544029	11.22406292	11.73302269	10.68198872	11.26725388	12.21284676	9.164069176	10.30210018	14.18084145	11.47353935	10.62250042	9.598646164	9.98152256	11.92962837					-1				extrinsic component of stromal side of plastid thylakoid membrane	NAD_binding_10			GO:0035451	tr|A0A1S4CWB9|A0A1S4CWB9_TOBAC uncharacterized protein At2g37660, chloroplastic-like OS=Nicotiana tabacum OX=4097 GN=LOC107823302 PE=4 SV=1	-	uncharacterized protein At2g37660, chloroplastic-like	Nicotiana benthamiana		Nbe.v1.1.chr06g01560.1;Nbe.v1.1.chr16g23990.1							Niben101Scf01001g07020.1;Niben101Scf05519g02007.1			2	2	2	11.7
13.46352482	11.87284946	10.59891224	10.33331394	12.00034237	10.80506134	13.22949505	13.07055664	11.50024033	11.33031654	9.831794739	9.764249802	12.85970974	11.15334129	10.51460838	9.652910233	10.55306816	10.93941593					-1		biological regulation;cell communication;cellular metabolic process;cellular process;cellular response to stimulus;intracellular signal transduction;macromolecule metabolic process;macromolecule modification;metabolic process;organonitrogen compound metabolic process;phosphate-containing compound metabolic process;phosphorus metabolic process;phosphorylation;primary metabolic process;protein meta…	catalytic activity;ATP binding;ATP binding;catalytic activity, acting on a protein;kinase activity;phosphotransferase activity, alcohol group as acceptor;protein kinase activity;protein serine kinase activity";protein serine/threonine kinase activity;transferase activity;transferase activity, transferring phosphorus-containing groups	cytoplasm;cytosol;intracellular anatomical structure;intracellular membrane-bounded organelle;intracellular organelle;membrane;membrane-bounded organelle;nucleus;organelle	NAF,Pkinase	GO:0006464;GO:0006468;GO:0006793;GO:0006796;GO:0007154;GO:0007165;GO:0008150;GO:0008152;GO:0009987;GO:0016310;GO:0019538;GO:0023052;GO:0035556;GO:0036211;GO:0043170;GO:0043412;GO:0044237;GO:0044238;GO:0044267;GO:0050789;GO:0050794;GO:0050896;GO:0051716;GO:0065007;GO:1901564	GO:0003674;GO:0003824;GO:0004672;GO:0004674;GO:0005524;GO:0016301;GO:0016740;GO:0016772;GO:0016773;GO:0106310;GO:0140096	GO:0005575;GO:0005622;GO:0005634;GO:0005737;GO:0005829;GO:0016020;GO:0043226;GO:0043227;GO:0043229;GO:0043231	tr|A0A1S4BDN2|A0A1S4BDN2_TOBAC non-specific serine/threonine protein kinase OS=Nicotiana tabacum OX=4097 GN=LOC107807209 PE=3 SV=1;tr|A0A1U7VZ00|A0A1U7VZ00_NICSY non-specific serine/threonine protein kinase OS=Nicotiana sylvestris OX=4096 GN=LOC104223278 PE=3 SV=1;tr|A0A1U7W360|A0A1U7W360_NICSY non-specific serine/threonine protein kinase OS=Nicotiana sylvestris OX=4096 GN=LOC104219693 PE=3 SV=1	ko04068,ko04140,ko04150,ko04151,ko04152,ko04211,ko04213,ko04371,ko04530,ko04710,ko04714,ko04910,ko04920,ko04921,ko04922,ko04931,ko04932,ko05410,ko05418,map04068,map04140,map04150,map04151,map04152,map04211,map04213,map04371,map04530,map04710,map04714,map04910,map04920,map04921,map04922,map04931,map04932,map05410,map05418	non-specific serine/threonine protein kinase	Nicotiana benthamiana		Nbe.v1.1.chr06g01680.1;Nbe.v1.1.chr16g24030.1;Nbe.v1.1.chr17g37700.1	cellular_component	GO:0005575	molecular_function	GO:0003674	cellular protein modification process	GO:0006464	Niben101Scf01001g05001.1;Niben101Scf05916g00001.1;Niben101Scf09004g00019.1			5	5	5	14.8
11.54815102	12.05587196	9.879794121	10.15935898	10.68548298	10.35595894	11.22706795	11.42696095	9.805644035	12.45251369	10.71314907	10.18861866	11.3808136	11.0572052	10.93430901	10.51768303	10.28466606	10.32625198					-1		carbohydrate metabolic process;defense response	catalytic activity;binding;carbohydrate binding;glucan endo-1,3-beta-D-glucosidase activity;hydrolase activity;hydrolase activity, acting on glycosyl bonds;hydrolase activity, hydrolyzing O-glycosyl compounds;polysaccharide binding	apoplast;cell periphery;extracellular region;membrane;plasma membrane	Glyco_hydro_17	GO:0005975;GO:0006952	GO:0003674;GO:0003824;GO:0004553;GO:0005488;GO:0016787;GO:0016798;GO:0030246;GO:0030247;GO:0042973	GO:0005575;GO:0005576;GO:0005886;GO:0016020;GO:0048046;GO:0071944	tr|A0A1U7YQA6|A0A1U7YQA6_NICSY glucan endo-1,3-beta-glucosidase, acidic isoform GL161 OS=Nicotiana sylvestris OX=4096 GN=LOC104247149 PE=3 SV=1	-	glucan endo-1,3-beta-glucosidase, acidic isoform GL161	Nicotiana benthamiana		Nbe.v1.1.chr06g02080.1	cellular_component	GO:0005575	molecular_function	GO:0003674	carbohydrate metabolic process	GO:0005975	Niben101Scf04869g03002.1			4	3	3	22.5
13.98495197	12.67885971	11.79383659	9.872511864	10.155056	11.49852371	13.54797935	13.56569672	11.19308376	11.43131447	10.44733047	11.70523453	13.64622116	13.69196129	10.20081425	10.60678387	9.284401894	10.75548935					-1			oxidoreductase activity, acting on the CH-OH group of donors, NAD or NADP as acceptor		Epimerase		GO:0016616		tr|A0A1S3ZJA2|A0A1S3ZJA2_TOBAC cinnamoyl-CoA reductase 1-like OS=Nicotiana tabacum OX=4097 GN=LOC107787492 PE=4 SV=1;tr|A0A1S4BHA3|A0A1S4BHA3_TOBAC cinnamoyl-CoA reductase 1-like OS=Nicotiana tabacum OX=4097 GN=LOC107808266 PE=4 SV=1	-	cinnamoyl-CoA reductase 1-like	Nicotiana benthamiana		Nbe.v1.1.chr06g02100.1;Nbe.v1.1.chr16g24330.1;Nbe.v1.1.chr16g24340.1							Niben101Scf00327g00014.1;Niben101Scf04869g04002.1			8	8	7	31.7
11.36026001	11.89049149	10.03068542	12.80508709	10.16494846	10.09108734	12.69490242	12.88582993	9.873171806	11.26509571	9.323080063	10.4234705	12.75005817	12.40306568	10.15735149	10.52031994	9.591479301	11.41606522					-1			oxidoreductase activity, acting on the CH-OH group of donors, NAD or NADP as acceptor		Epimerase		GO:0016616		tr|A0A1S4B543|A0A1S4B543_TOBAC cinnamoyl-CoA reductase 1-like OS=Nicotiana tabacum OX=4097 GN=LOC107804645 PE=4 SV=1	-	cinnamoyl-CoA reductase 1-like	Nicotiana benthamiana		Nbe.v1.1.chr06g02140.1							Niben101Scf04869g05006.1			5	4	4	22
12.53958893	12.15904903	10.52301884	10.34638786	10.71463013	10.40772057	11.8492918	10.58266354	10.67588234	11.85529423	10.18875408	11.16493225	12.31280613	12.39555168	9.966571808	9.311239243	10.57393932	10.26652813					-1		cellular metabolic process;cellular process;cellular response to stimulus;cellular response to stress;DNA damage response;DNA metabolic process;DNA recombination;DNA repair;double-strand break repair;double-strand break repair via homologous recombination;macromolecule metabolic process;metabolic process;nucleic acid metabolic process;nucleobase-containing compound metabolic process;nucleosome as…	binding;chromatin binding;histone binding;protein binding	chromatin;cytoplasm;cytosol;intracellular anatomical structure;intracellular membrane-bounded organelle;intracellular organelle;membrane-bounded organelle;nucleus;organelle	NAP	GO:0000724;GO:0000725;GO:0006139;GO:0006259;GO:0006281;GO:0006302;GO:0006310;GO:0006334;GO:0006950;GO:0006974;GO:0008150;GO:0008152;GO:0009987;GO:0010038;GO:0016444;GO:0033554;GO:0042221;GO:0043170;GO:0044237;GO:0044238;GO:0046686;GO:0050896;GO:0051716;GO:0090304	GO:0003674;GO:0003682;GO:0005488;GO:0005515;GO:0042393	GO:0000785;GO:0005575;GO:0005622;GO:0005634;GO:0005737;GO:0005829;GO:0043226;GO:0043227;GO:0043229;GO:0043231	tr|A0A1J6IHQ6|A0A1J6IHQ6_NICAT Nap1-related protein 2 OS=Nicotiana attenuata OX=49451 GN=NRP2_2 PE=3 SV=1	-	Nap1-related protein 2	Nicotiana benthamiana		Nbe.v1.1.chr06g02360.1	cellular_component	GO:0005575	molecular_function	GO:0003674			Niben101Scf01978g01006.1			9	7	7	39.8
15.06894588	15.10509014	10.37410069	10.45716286	10.29107761	10.73850536	14.28756809	14.30705833	11.58210373	12.14554977	9.835678101	9.692577362	14.77894974	13.73259163	9.859095573	10.19366646	9.966112137	10.50664425					-1		mitochondrial ADP transmembrane transport;mitochondrial ATP transmembrane transport	ATP:ADP antiporter activity	cytoplasm;intracellular anatomical structure;intracellular membrane-bounded organelle;intracellular organelle;membrane;membrane-bounded organelle;mitochondrial envelope;mitochondrial inner membrane;mitochondrial membrane;mitochondrion;organelle;organelle envelope;organelle inner membrane;organelle membrane	Mito_carr	GO:0140021;GO:1990544	GO:0005471	GO:0005575;GO:0005622;GO:0005737;GO:0005739;GO:0005740;GO:0005743;GO:0016020;GO:0019866;GO:0031090;GO:0031966;GO:0031967;GO:0043226;GO:0043227;GO:0043229;GO:0043231	tr|A0A1U7VG88|A0A1U7VG88_NICSY ADP/ATP translocase OS=Nicotiana sylvestris OX=4096 GN=LOC104213124 PE=3 SV=1	ko04020,ko04022,ko04217,ko04218,ko05012,ko05016,ko05166,map04020,map04022,map04217,map04218,map05012,map05016,map05166	ADP/ATP translocase	Nicotiana benthamiana		Nbe.v1.1.chr06g02500.1;Nbe.v1.1.chr07g07780.1;Nbe.v1.1.chr11g23690.1;Nbe.v1.1.chr16g24690.1	cellular_component	GO:0005575					Niben101Scf00761g05018.1			10	2	2	25.1
11.83212948	12.09758282	14.02488041	14.31210327	13.84735107	14.93691349	10.60915375	12.18042183	13.83387852	13.8792963	13.28013229	14.05604458	10.93107319	11.5411768	15.9726429	16.22705269	15.09601498	14.9406805					-1					-				tr|A0A1S3ZCW8|A0A1S3ZCW8_TOBAC uncharacterized protein LOC107785315 isoform X1 OS=Nicotiana tabacum OX=4097 GN=LOC107785315 PE=4 SV=1;tr|A0A1S3ZNH1|A0A1S3ZNH1_TOBAC uncharacterized protein LOC107788660 isoform X2 OS=Nicotiana tabacum OX=4097 GN=LOC107788660 PE=4 SV=1	-	uncharacterized protein LOC107785315 isoform X1;uncharacterized protein LOC107788660 isoform X2	Nicotiana benthamiana		Nbe.v1.1.chr06g02840.1;Nbe.v1.1.chr08g03050.1							Niben101Scf03702g01002.1			14	14	10	30
11.15342712	12.25948715	10.07607937	10.0697937	10.44666386	9.565200806	10.8030777	12.03483772	9.569187164	11.46550846	10.93109322	10.26247597	10.87834835	11.32427502	10.86567116	10.54146957	10.4940443	10.15264034					-1		amide transport;biological regulation;cellular localization;cellular macromolecule localization;cellular process;cellular response to acid chemical;cellular response to amino acid stimulus;cellular response to chemical stimulus;cellular response to endogenous stimulus;cellular response to nitrogen compound;cellular response to organonitrogen compound;cellular response to oxygen-containing compoun…	amide binding;binding;nuclear import signal receptor activity;nuclear localization sequence binding;peptide binding;signal sequence binding;small GTPase binding;transporter activity	cytoplasm;endomembrane system;intracellular anatomical structure;intracellular membrane-bounded organelle;intracellular organelle;intracellular organelle lumen;membrane;membrane-bounded organelle;membrane-enclosed lumen;nuclear envelope;nuclear lumen;nuclear membrane;nuclear periphery;nucleus;organelle;organelle envelope;organelle lumen;organelle membrane	HEAT,HEAT_2,HEAT_EZ	GO:0001101;GO:0006606;GO:0006607;GO:0006610;GO:0006810;GO:0006886;GO:0006913;GO:0008104;GO:0008150;GO:0009719;GO:0009987;GO:0010243;GO:0015031;GO:0015833;GO:0017038;GO:0032386;GO:0032388;GO:0032879;GO:0032880;GO:0033036;GO:0033157;GO:0033365;GO:0034504;GO:0034613;GO:0042221;GO:0042306;GO:0042307;GO:0042886;GO:0043200;GO:0045184;GO:0046822;GO:0046824;GO:0046907;GO:0048518;GO:0050789;GO:0050896;GO:…	GO:0003674;GO:0005048;GO:0005215;GO:0005488;GO:0008139;GO:0031267;GO:0033218;GO:0042277;GO:0061608	GO:0005575;GO:0005622;GO:0005634;GO:0005635;GO:0005737;GO:0012505;GO:0016020;GO:0031090;GO:0031965;GO:0031967;GO:0031974;GO:0031981;GO:0034399;GO:0043226;GO:0043227;GO:0043229;GO:0043231;GO:0043233;GO:0070013	tr|A0A1S3YFI2|A0A1S3YFI2_TOBAC importin-5-like OS=Nicotiana tabacum OX=4097 GN=LOC107775544 PE=4 SV=1	-	importin-5-like	Nicotiana benthamiana		Nbe.v1.1.chr06g03250.1	cellular_component	GO:0005575	molecular_function	GO:0003674						12	1	1	11.3
11.81822872	12.93838024	10.6970253	10.38057041	10.95353413	10.86576176	11.0833168	12.45634079	11.60809612	10.00841808	9.203942299	10.56675911	11.45571804	10.79297447	10.02001381	10.27971935	9.402089119	10.3048811					-1		proteolysis	serine-type peptidase activity		AXE1,Abhydrolase_6,Peptidase_S9	GO:0006508	GO:0008236		tr|A0A1J6L0L8|A0A1J6L0L8_NICAT Peptidase S9 prolyl oligopeptidase catalytic domain-containing protein OS=Nicotiana attenuata OX=49451 GN=A4A49_33325 PE=4 SV=1;tr|A0A1U7V5N5|A0A1U7V5N5_NICSY uncharacterized protein LOC104209961 OS=Nicotiana sylvestris OX=4096 GN=LOC104209961 PE=4 SV=1	-	Peptidase S9 prolyl oligopeptidase catalytic domain-containing protein;uncharacterized protein LOC104209961	Nicotiana benthamiana		Nbe.v1.1.chr06g03260.1;Nbe.v1.1.chr16g25280.1							Niben101Scf00571g10001.1;Niben101Scf03396g07030.1			3	3	3	7.8
14.10156536	11.05861187	10.24891472	10.38620949	10.64494514	10.36590767	11.29864025	12.5747118	11.13884354	11.44615459	9.907361031	11.37344837	13.31896687	11.18079281	10.1516552	9.934741974	11.01056862	9.579762459					-1		carboxylic acid transmembrane transport	carboxylic acid transmembrane transporter activity	membrane	Mito_carr	GO:1905039	GO:0046943	GO:0016020	tr|A0A1J6KRB2|A0A1J6KRB2_NICAT Mitochondrial dicarboxylatetricarboxylate transporter dtc OS=Nicotiana attenuata OX=49451 GN=DTC_3 PE=3 SV=1	-	Mitochondrial dicarboxylatetricarboxylate transporter dtc	Nicotiana benthamiana		Nbe.v1.1.chr06g03270.1	membrane	GO:0016020					Niben101Scf00571g10002.1			8	4	2	29.1
18.01225281	17.90289307	9.404055595	10.1097002	10.58052349	8.719662666	18.75522041	18.75945282	9.082228661	9.922468185	13.56128788	13.88664913	18.16584969	17.87855339	12.17944241	11.45131397	13.35686493	12.98895073					-1		'de novo' protein folding;cellular component organization;cellular component organization or biogenesis;cellular process;chaperone cofactor-dependent protein refolding;chaperone-mediated protein folding;mitochondrion organization;organelle organization;protein folding;protein refolding	ATP binding;ATP-dependent protein folding chaperone;binding;protein binding;protein folding chaperone;unfolded protein binding	chloroplast;chloroplast envelope;chloroplast stroma;cytoplasm;cytosol;cytosolic ribosome;intracellular anatomical structure;intracellular membrane-bounded organelle;intracellular non-membrane-bounded organelle;intracellular organelle;intracellular organelle lumen;membrane;membrane-bounded organelle;membrane-enclosed lumen;mitochondrion;non-membrane-bounded organelle;nuclear lumen;nucleolus;nucleu…	Cpn60_TCP1	GO:0006457;GO:0006458;GO:0006996;GO:0007005;GO:0008150;GO:0009987;GO:0016043;GO:0042026;GO:0051085;GO:0061077;GO:0071840	GO:0003674;GO:0005488;GO:0005515;GO:0005524;GO:0044183;GO:0051082;GO:0140662	GO:0005575;GO:0005622;GO:0005634;GO:0005730;GO:0005737;GO:0005739;GO:0005829;GO:0005840;GO:0009507;GO:0009526;GO:0009532;GO:0009536;GO:0009570;GO:0009941;GO:0016020;GO:0022626;GO:0031967;GO:0031974;GO:0031981;GO:0032991;GO:0043226;GO:0043227;GO:0043228;GO:0043229;GO:0043231;GO:0043232;GO:0043233;GO:0070013;GO:1990904	tr|A0A1S4BNP6|A0A1S4BNP6_TOBAC chaperonin 60 subunit beta 2, chloroplastic OS=Nicotiana tabacum OX=4097 GN=LOC107810219 PE=3 SV=1;"tr|A0A1U7WI42|A0A1U7WI42_NICSY ruBisCO large subunit-binding protein subunit beta, chloroplastic isoform X1 OS=Nicotiana sylvestris OX=4096 GN=LOC104224391 PE=3 SV=1";"tr|A0A1U7XDU4|A0A1U7XDU4_NICSY chaperonin 60 subunit beta 2, chloroplastic OS=Nicotiana sylvestris O…	ko03018,ko04212,ko04940,ko05134,ko05152,map03018,map04212,map04940,map05134,map05152	chaperonin 60 subunit beta 2, chloroplastic;"ruBisCO large subunit-binding protein subunit beta, chloroplastic isoform X1";RuBisCO large subunit-binding protein subunit beta;Uncharacterized protein (Fragment)	Nicotiana benthamiana		Nbe.v1.1.chr06g03420.1;Nbe.v1.1.chr06g16460.1;Nbe.v1.1.chr14g36840.1;Nbe.v1.1.chr14g36850.1;Nbe.v1.1.chr17g18660.1;Nbe.v1.1.chr18g31230.1	cellular_component	GO:0005575	molecular_function	GO:0003674			Niben101Scf04748g03003.1;Niben101Scf04748g03004.1;Niben101Scf08898g00002.1			42	42	2	60.1
10.50801754	12.16314983	10.31418991	10.88550377	9.818744659	10.37933064	10.82919598	11.12102127	10.64296055	11.49260807	10.17630863	10.00715637	10.73399353	10.98004913	10.3316288	10.3331356	10.12167549	9.792611122					-1		mRNA destabilization	mRNA binding;N6-methyladenosine-containing RNA reader activity	cytoplasm	YTH	GO:0061157	GO:0003729;GO:1990247	GO:0005737	tr|A0A1J6JCK8|A0A1J6JCK8_NICAT YTH domain-containing protein OS=Nicotiana attenuata OX=49451 GN=A4A49_07640 PE=4 SV=1;tr|A0A1S3XFW8|A0A1S3XFW8_TOBAC uncharacterized protein LOC107764684 isoform X1 OS=Nicotiana tabacum OX=4097 GN=LOC107764684 PE=4 SV=1	-	uncharacterized protein LOC107764684 isoform X1;YTH domain-containing protein	Nicotiana benthamiana		Nbe.v1.1.chr06g03460.1;Nbe.v1.1.chr16g25480.1	cytoplasm	GO:0005737					Niben101Scf09310g01003.1			1	1	1	2.3
11.82932854	11.33208084	11.29858589	10.87292957	10.51602459	9.505981445	13.66966057	11.55878544	12.34790993	11.85109043	11.21346855	8.744376183	13.86254025	13.95228577	11.10663891	10.96185207	10.47003841	10.58121777					-1		amino acid catabolic process;amino acid metabolic process;branched-chain amino acid catabolic process;branched-chain amino acid metabolic process;carboxylic acid catabolic process;carboxylic acid metabolic process;catabolic process;cell communication;cellular catabolic process;cellular metabolic process;cellular process;cellular response to external stimulus;cellular response to nutrient levels;c…	catalytic activity	alpha-ketoacid dehydrogenase complex;catalytic complex;cytoplasm;intracellular anatomical structure;intracellular membrane-bounded organelle;intracellular organelle;intracellular organelle lumen;membrane-bounded organelle;membrane-enclosed lumen;mitochondrial matrix;mitochondrial protein-containing complex;mitochondrion;organelle;organelle lumen;oxidoreductase complex;oxoglutarate dehydrogenase c…	Transket_pyr,Transketolase_C	GO:0006082;GO:0006520;GO:0006950;GO:0007154;GO:0007584;GO:0008150;GO:0008152;GO:0009056;GO:0009063;GO:0009081;GO:0009083;GO:0009267;GO:0009314;GO:0009416;GO:0009605;GO:0009628;GO:0009642;GO:0009646;GO:0009743;GO:0009744;GO:0009987;GO:0016054;GO:0019752;GO:0031667;GO:0031669;GO:0033554;GO:0034285;GO:0042221;GO:0042594;GO:0043436;GO:0043617;GO:0044237;GO:0044238;GO:0044248;GO:0044281;GO:0044282;GO:…	GO:0003824	GO:0005575;GO:0005622;GO:0005737;GO:0005739;GO:0005759;GO:0031974;GO:0032991;GO:0043226;GO:0043227;GO:0043229;GO:0043231;GO:0043233;GO:0045239;GO:0045240;GO:0045252;GO:0070013;GO:0098798;GO:1902494;GO:1990204	tr|A0A1S4AML2|A0A1S4AML2_TOBAC 2-oxoisovalerate dehydrogenase subunit beta 1, mitochondrial-like OS=Nicotiana tabacum OX=4097 GN=LOC107799279 PE=4 SV=1	ko00061,ko00280,ko00333,ko00640,ko00780,ko01040,ko01100,ko01110,ko01130,ko01212,map00061,map00280,map00333,map00640,map00780,map01040,map01100,map01110,map01130,map01212	2-oxoisovalerate dehydrogenase subunit beta 1, mitochondrial-like	Nicotiana benthamiana		Nbe.v1.1.chr06g03510.1;Nbe.v1.1.chr16g25520.1	cellular_component	GO:0005575	catalytic activity	GO:0003824			Niben101Scf00155g00008.1;Niben101Scf09310g02012.1			3	3	3	13.8
11.99123001	12.20758915	9.304120064	10.7986393	9.929423332	10.97945595	12.36245823	11.56664085	11.88992882	11.41870689	9.816666603	10.68939686	10.15930367	10.77284336	10.90262032	9.82845211	11.01963329	9.330584526					-1		transcription antitermination	RNA binding	chloroplast;cytosol	NusB	GO:0031564	GO:0003723	GO:0005829;GO:0009507	tr|A0A1S3YES0|A0A1S3YES0_TOBAC uncharacterized protein LOC107775289 OS=Nicotiana tabacum OX=4097 GN=LOC107775289 PE=3 SV=1;tr|A0A1U7WMJ4|A0A1U7WMJ4_NICSY uncharacterized protein LOC104230136 OS=Nicotiana sylvestris OX=4096 GN=LOC104230136 PE=3 SV=1	-	uncharacterized protein LOC104230136;uncharacterized protein LOC107775289	Nicotiana benthamiana		Nbe.v1.1.chr06g03550.1;Nbe.v1.1.chr16g25540.1			RNA binding	GO:0003723			Niben101Scf00155g01007.1;Niben101Scf04292g13001.1			1	1	1	4.7
11.63343143	11.44698715	11.13484001	9.097091675	10.12398434	10.64497757	11.9311409	11.74280357	10.34272766	11.78148651	9.994902611	9.73880291	10.97205639	10.88575459	11.24554443	10.7726593	11.12233162	11.2467947					-1				membrane	-			GO:0016020	tr|A0A1U7WFR4|A0A1U7WFR4_NICSY uncharacterized protein LOC104225913 OS=Nicotiana sylvestris OX=4096 GN=LOC104225913 PE=4 SV=1	-	uncharacterized protein LOC104225913	Nicotiana benthamiana		Nbe.v1.1.chr06g03770.1;Nbe.v1.1.chr16g25690.1	membrane	GO:0016020					Niben101Scf03805g01001.1;Niben101Scf11103g01012.1			3	3	3	12.9
15.0306673	14.71623039	10.2791853	11.147439	9.871372223	9.08441925	15.41326427	15.37320518	11.2915802	11.49506378	10.36289692	9.138771057	14.88959885	14.59927368	11.00531101	11.08115292	9.890174866	9.980300903					-1		protoporphyrinogen IX biosynthetic process;response to chemical;response to cytokinin;response to endogenous stimulus;response to hormone;response to stimulus	binding;coproporphyrinogen oxidase activity;identical protein binding;protein binding;protein dimerization activity;protein homodimerization activity	apoplast;chloroplast;chloroplast stroma;cytoplasm;extracellular region;intracellular anatomical structure;intracellular membrane-bounded organelle;intracellular organelle;membrane-bounded organelle;organelle;plastid;plastid stroma	Coprogen_oxidas	GO:0006782;GO:0008150;GO:0009719;GO:0009725;GO:0009735;GO:0042221;GO:0050896	GO:0003674;GO:0004109;GO:0005488;GO:0005515;GO:0042802;GO:0042803;GO:0046983	GO:0005575;GO:0005576;GO:0005622;GO:0005737;GO:0009507;GO:0009532;GO:0009536;GO:0009570;GO:0043226;GO:0043227;GO:0043229;GO:0043231;GO:0048046	tr|A0A1U7Y3J2|A0A1U7Y3J2_NICSY coproporphyrinogen oxidase OS=Nicotiana sylvestris OX=4096 GN=LOC104240653 PE=3 SV=1	ko00860,ko01100,ko01110,map00860,map01100,map01110	coproporphyrinogen oxidase	Nicotiana benthamiana		Nbe.v1.1.chr06g03850.1	cellular_component	GO:0005575	molecular_function	GO:0003674	biological_process	GO:0008150	Niben101Scf09708g10001.1			13	13	2	39
11.50900936	11.58107758	10.9443779	10.48926735	11.14970398	9.816373825	11.50710201	12.68117619	10.48513317	11.21106148	10.19105911	10.27831364	12.18853951	11.12755775	10.15794945	11.70084763	9.408917427	9.574734688					-1		regulation of carbohydrate metabolic process;biological regulation;biosynthetic process;carotene biosynthetic process;carotene metabolic process;carotenoid biosynthetic process;carotenoid metabolic process;catabolic process;cell communication;cellular biosynthetic process;cellular catabolic process;cellular lipid metabolic process;cellular metabolic process;cellular process;cellular response to e…	3'-5'-RNA exonuclease activity;3'-5' exonuclease activity;3'-5'-RNA exonuclease activity;catalytic activity;catalytic activity, acting on RNA;exonuclease activity;exonuclease activity, active with either ribo- or deoxyribonucleic acids and producing 5'-phosphomonoesters;hydrolase activity;hydrolase activity, acting on ester bonds;nuclease activity;nucleotidyltransferase activity;polyribonucleotid…	chloroplast;chloroplast stroma;cytoplasm;cytosol;intracellular anatomical structure;intracellular membrane-bounded organelle;intracellular organelle;membrane-bounded organelle;mitochondrion;organelle;plastid;plastid stroma	KH_1,PNPase,RNase_PH,RNase_PH_C,S1	GO:0000958;GO:0000965;GO:0006109;GO:0006139;GO:0006396;GO:0006401;GO:0006629;GO:0006720;GO:0006721;GO:0006778;GO:0006779;GO:0006950;GO:0007154;GO:0008150;GO:0008152;GO:0008299;GO:0008610;GO:0009056;GO:0009057;GO:0009058;GO:0009267;GO:0009605;GO:0009889;GO:0009890;GO:0009892;GO:0009987;GO:0010322;GO:0010323;GO:0010467;GO:0010563;GO:0010565;GO:0015994;GO:0015995;GO:0016036;GO:0016070;GO:0016108;GO:…	GO:0000175;GO:0003674;GO:0003723;GO:0003824;GO:0004518;GO:0004527;GO:0004532;GO:0004540;GO:0004654;GO:0008408;GO:0016740;GO:0016772;GO:0016779;GO:0016787;GO:0016788;GO:0016796;GO:0016896;GO:0140098	GO:0005575;GO:0005622;GO:0005737;GO:0005739;GO:0005829;GO:0009507;GO:0009532;GO:0009536;GO:0009570;GO:0043226;GO:0043227;GO:0043229;GO:0043231	tr|A0A1U7UU01|A0A1U7UU01_NICSY polyribonucleotide nucleotidyltransferase OS=Nicotiana sylvestris OX=4096 GN=LOC104212045 PE=3 SV=1	ko00230,ko00240,ko03018,map00230,map00240,map03018	polyribonucleotide nucleotidyltransferase	Nicotiana benthamiana		Nbe.v1.1.chr06g04420.1	cellular_component	GO:0005575					Niben101Scf03227g02022.1			1	1	1	2.1
14.07881832	11.83769798	11.92203999	10.06340504	11.02709484	11.2240448	10.72293568	11.12906647	10.63146782	11.28802299	10.52684116	9.771942139	14.38390636	11.78823757	10.6618948	9.284796715	9.685195923	10.04234219					-1		biological regulation;negative regulation of biological process;negative regulation of biosynthetic process;negative regulation of cellular biosynthetic process;negative regulation of cellular metabolic process;negative regulation of cellular process;negative regulation of hydrogen peroxide biosynthetic process;negative regulation of hydrogen peroxide metabolic process;negative regulation of meta…	binding;cation binding;cobalt ion binding;copper ion binding;ion binding;metal ion binding;nickel cation binding;transition metal ion binding;zinc ion binding	chloroplast;cytoplasm;cytosol;intracellular anatomical structure;intracellular membrane-bounded organelle;intracellular organelle;membrane-bounded organelle;nucleus;organelle;plastid	-	GO:0008150;GO:0009889;GO:0009890;GO:0009892;GO:0010310;GO:0010727;GO:0010728;GO:0010730;GO:0019222;GO:0031323;GO:0031324;GO:0031326;GO:0031327;GO:0048519;GO:0048523;GO:0050789;GO:0050794;GO:0065007;GO:1903426;GO:1903427;GO:2000377;GO:2000378	GO:0003674;GO:0005488;GO:0005507;GO:0008270;GO:0016151;GO:0043167;GO:0043169;GO:0046872;GO:0046914;GO:0050897	GO:0005575;GO:0005622;GO:0005634;GO:0005737;GO:0005829;GO:0009507;GO:0009536;GO:0043226;GO:0043227;GO:0043229;GO:0043231	tr|A0A1S3X4J8|A0A1S3X4J8_TOBAC dehydrin HIRD11-like OS=Nicotiana tabacum OX=4097 GN=LOC107761179 PE=4 SV=1;tr|A0A1S4AIA6|A0A1S4AIA6_TOBAC dehydrin HIRD11-like OS=Nicotiana tabacum OX=4097 GN=LOC107797981 PE=4 SV=1	-	dehydrin HIRD11-like	Nicotiana benthamiana		Nbe.v1.1.chr06g04590.1;Nbe.v1.1.chr16g26430.1	cellular_component	GO:0005575	molecular_function	GO:0003674	biological_process	GO:0008150	Niben101Scf03634g03007.1			3	3	3	24.2
10.51979542	13.12681103	9.033563614	10.04320621	11.1105957	10.91413403	11.47255516	11.71667862	12.26894093	12.19617462	9.889956474	10.63048553	9.857985497	11.56753159	10.01124954	10.20247555	11.24723053	10.10054874					-1		anatomical structure development;biological regulation;cell differentiation;cell population proliferation;cellular component assembly;cellular component biogenesis;cellular component organization;cellular component organization or biogenesis;cellular developmental process;cellular metabolic process;cellular process;chromatin organization;chromatin remodeling;chromosome organization;developmental …	RNA binding;translation initiation factor activity	catalytic complex;chloroplast;chromatin silencing complex;Cul4-RING E3 ubiquitin ligase complex;cullin-RING ubiquitin ligase complex;cytoplasm;intracellular anatomical structure;intracellular membrane-bounded organelle;intracellular organelle;intracellular organelle lumen;membrane-bounded organelle;membrane-enclosed lumen;nuclear lumen;nucleolus;nucleoplasm;nucleus;organelle;organelle lumen;plast…	MA3,MIF4G	GO:0003006;GO:0006139;GO:0006323;GO:0006325;GO:0006333;GO:0006338;GO:0006413;GO:0006417;GO:0006996;GO:0007275;GO:0008150;GO:0008152;GO:0008283;GO:0009555;GO:0009790;GO:0009791;GO:0009793;GO:0009888;GO:0009909;GO:0009987;GO:0010026;GO:0010154;GO:0010214;GO:0010468;GO:0016043;GO:0019219;GO:0019222;GO:0022414;GO:0022607;GO:0030154;GO:0031323;GO:0031497;GO:0031507;GO:0032501;GO:0032502;GO:0040029;GO:…	GO:0003723;GO:0003743	GO:0000151;GO:0005575;GO:0005622;GO:0005634;GO:0005654;GO:0005677;GO:0005730;GO:0005737;GO:0009507;GO:0009536;GO:0017053;GO:0031461;GO:0031974;GO:0031981;GO:0032991;GO:0043226;GO:0043227;GO:0043229;GO:0043231;GO:0043233;GO:0070013;GO:0080008;GO:0090568;GO:1902494;GO:1990234	tr|A0A1J6KGC4|A0A1J6KGC4_NICAT MI domain-containing protein OS=Nicotiana attenuata OX=49451 GN=A4A49_35837 PE=4 SV=1;tr|A0A1S4C911|A0A1S4C911_TOBAC nucleolar MIF4G domain-containing protein 1-like OS=Nicotiana tabacum OX=4097 GN=LOC107816520 PE=4 SV=1	-	MI domain-containing protein;nucleolar MIF4G domain-containing protein 1-like	Nicotiana benthamiana		Nbe.v1.1.chr06g04650.1;Nbe.v1.1.chr16g26500.1			RNA binding	GO:0003723			Niben101Ctg14358g00001.1			1	1	1	2.7
10.89022446	12.15988445	10.51742363	10.48024368	11.0358696	9.440862656	11.79261875	10.65163803	12.12442589	12.32382965	10.75160885	9.763607025	11.13411903	11.10388756	10.80029583	10.86680412	9.838253975	10.11165428					-1		cellular component organization;cellular component organization or biogenesis;cellular localization;cellular process;establishment of localization;exocytosis;intracellular protein transport;localization;membrane docking;membrane fusion;membrane organization;organelle fusion;organelle localization;organelle localization by membrane tethering;organelle membrane fusion;organelle organization;secreti…	binding;protein binding;SNAP receptor activity;SNARE binding	cell periphery;cytoplasm;endomembrane system;intracellular anatomical structure;membrane;membrane protein complex;plasma membrane;protein-containing complex;SNARE complex	SNARE,Syntaxin	GO:0006810;GO:0006886;GO:0006887;GO:0006906;GO:0006996;GO:0008150;GO:0009987;GO:0016043;GO:0016050;GO:0016192;GO:0022406;GO:0032940;GO:0046903;GO:0048278;GO:0048284;GO:0051179;GO:0051234;GO:0051640;GO:0051641;GO:0061024;GO:0061025;GO:0071840;GO:0090174;GO:0140056	GO:0000149;GO:0003674;GO:0005484;GO:0005488;GO:0005515	GO:0005575;GO:0005622;GO:0005737;GO:0005886;GO:0012505;GO:0016020;GO:0016021;GO:0031201;GO:0032991;GO:0071944;GO:0098796	tr|A0A1U7VLG8|A0A1U7VLG8_NICSY syntaxin-132-like OS=Nicotiana sylvestris OX=4096 GN=LOC104218409 PE=3 SV=1;tr|A0A1U7YDQ5|A0A1U7YDQ5_NICSY syntaxin-132-like OS=Nicotiana sylvestris OX=4096 GN=LOC104243816 PE=3 SV=1	ko04130,ko04721,map04130,map04721	syntaxin-132-like	Nicotiana benthamiana		Nbe.v1.1.chr06g04830.1;Nbe.v1.1.chr09g07080.1;Nbe.v1.1.chr15g41440.1	cellular_component	GO:0005575			transport	GO:0006810	Niben101Scf00207g04006.1;Niben101Scf09670g02010.1;Niben101Scf29098g00002.1			2	1	1	8.7
10.748909	11.58228207	10.53059196	9.851931572	10.63834381	11.09326267	10.80689621	12.34691811	10.85225677	11.29489326	9.519676208	10.91358089	10.39361668	11.50661373	10.4398241	10.13562202	13.89045429	10.24367809					-1		translation	structural constituent of ribosome	mitochondrial large ribosomal subunit	Ribosomal_L34	GO:0006412	GO:0003735	GO:0005762	tr|A0A1J6IT20|A0A1J6IT20_NICAT 50s ribosomal protein l34, chloroplastic OS=Nicotiana attenuata OX=49451 GN=RPL34_1 PE=3 SV=1;"tr|A0A1S4B4K0|A0A1S4B4K0_TOBAC 50S ribosomal protein L34, chloroplastic-like OS=Nicotiana tabacum OX=4097 GN=LOC107804469 PE=3 SV=1"	ko03010,map03010	50S ribosomal protein L34, chloroplastic-like;"50s ribosomal protein l34, chloroplastic"	Nicotiana benthamiana		Nbe.v1.1.chr06g04860.1;Nbe.v1.1.chr16g27020.1					translation	GO:0006412	Niben101Scf00207g05027.1;Niben101Scf10328g00024.1			2	2	2	9.7
12.36786747	12.23670673	10.95125484	10.50932884	10.40410995	10.77894783	11.91527081	11.69441605	11.46007442	11.64034367	10.96523094	10.56516171	11.61418343	11.07634354	11.52368927	9.329507828	10.44589043	9.963837624					-1		cell cycle;cell cycle process;cellular component organization;cellular component organization or biogenesis;cellular process;chromosome organization;chromosome segregation;meiotic cell cycle;nuclear chromosome segregation;organelle organization;sister chromatid cohesion;sister chromatid segregation	ATP binding;ATP hydrolysis activity;DNA binding;transporter activity	chloroplast;chromosome;cohesin complex;condensed chromosome;cytoplasm;intracellular anatomical structure;intracellular membrane-bounded organelle;intracellular non-membrane-bounded organelle;intracellular organelle;meiotic cohesin complex;membrane-bounded organelle;non-membrane-bounded organelle;nucleus;organelle;plastid;protein-containing complex	SMC_N,SMC_hinge	GO:0000819;GO:0006996;GO:0007049;GO:0007059;GO:0007062;GO:0008150;GO:0009987;GO:0016043;GO:0022402;GO:0051276;GO:0051321;GO:0071840;GO:0098813	GO:0003674;GO:0003677;GO:0005215;GO:0005524;GO:0016887	GO:0000793;GO:0005575;GO:0005622;GO:0005634;GO:0005694;GO:0005737;GO:0008278;GO:0009507;GO:0009536;GO:0030893;GO:0032991;GO:0043226;GO:0043227;GO:0043228;GO:0043229;GO:0043231;GO:0043232	tr|A0A1S4C432|A0A1S4C432_TOBAC Structural maintenance of chromosomes protein OS=Nicotiana tabacum OX=4097 GN=LOC107814936 PE=3 SV=1;tr|A0A1U7VNC6|A0A1U7VNC6_NICSY Structural maintenance of chromosomes protein OS=Nicotiana sylvestris OX=4096 GN=LOC104217828 PE=3 SV=1	ko04110,ko04111,ko04113,ko04114,map04110,map04111,map04113,map04114	Structural maintenance of chromosomes protein	Nicotiana benthamiana		Nbe.v1.1.chr06g05530.1;Nbe.v1.1.chr16g30280.1			molecular_function	GO:0003674			Niben101Scf01090g04021.1;Niben101Scf09378g00009.1			5	5	5	5.6
12.37936783	11.90141296	10.65423965	9.920435905	11.82314014	10.9623003	12.11369419	12.40488243	12.00587749	10.65249729	9.272639275	10.81617928	11.62350082	12.86964226	10.82627583	10.18955326	10.13191891	10.7685461					-1		signal peptide processing	serine-type endopeptidase activity		Peptidase_S24	GO:0006465	GO:0004252		tr|A0A1S3YS77|A0A1S3YS77_TOBAC uncharacterized protein LOC107779203 isoform X1 OS=Nicotiana tabacum OX=4097 GN=LOC107779203 PE=4 SV=1;tr|A0A1U7YZI6|A0A1U7YZI6_NICSY uncharacterized protein LOC104249402 OS=Nicotiana sylvestris OX=4096 GN=LOC104249402 PE=4 SV=1	ko03060,map03060	uncharacterized protein LOC104249402;uncharacterized protein LOC107779203 isoform X1	Nicotiana benthamiana		Nbe.v1.1.chr06g05555.1;Nbe.v1.1.chr16g30130.1							Niben101Scf01090g05004.1			1	1	1	7.3
11.04761696	11.50747967	9.572488785	10.65735531	10.87170601	11.69396591	13.63866234	11.89251232	10.80098724	11.39926338	10.29279423	10.62375259	13.66289043	11.65843201	9.457964897	12.43164158	10.02956772	11.49240398					-1		DNA-templated transcription termination			Rho_N	GO:0006353			tr|A0A1J6IT56|A0A1J6IT56_NICAT Rho-n domain-containing protein 1, chloroplastic OS=Nicotiana attenuata OX=49451 GN=RHON1 PE=4 SV=1	-	Rho-n domain-containing protein 1, chloroplastic	Nicotiana benthamiana		Nbe.v1.1.chr06g05570.1							Niben101Scf01090g05027.1			11	11	4	37.8
11.54611683	12.0518322	10.29376507	10.93126202	11.06427383	8.936079025	10.90250015	10.83585739	11.64001179	11.65369797	11.26681042	9.876556396	11.07200623	11.63217068	9.104929924	10.67219353	10.3162899	11.07504272					-1		biological regulation;cellular metabolic process;cellular process;macromolecule metabolic process;macromolecule modification;metabolic process;organonitrogen compound metabolic process;positive regulation of biological process;positive regulation of catabolic process;positive regulation of cellular catabolic process;positive regulation of cellular metabolic process;positive regulation of cellular…	catalytic activity;binding;catalytic activity, acting on a protein;enzyme binding;protein binding;transferase activity;ubiquitin conjugating enzyme binding;ubiquitin protein ligase activity;ubiquitin protein ligase activity;ubiquitin-like protein conjugating enzyme binding;ubiquitin-like protein ligase activity;ubiquitin-like protein transferase activity;ubiquitin-protein transferase activity;zin…	catalytic complex;cytoplasm;intracellular anatomical structure;nucleus;protein-containing complex;transferase complex;ubiquitin ligase complex	IBR	GO:0000209;GO:0006464;GO:0008150;GO:0008152;GO:0009893;GO:0009894;GO:0009896;GO:0009987;GO:0010604;GO:0016567;GO:0019222;GO:0019538;GO:0030162;GO:0031323;GO:0031325;GO:0031329;GO:0031331;GO:0032268;GO:0032270;GO:0032434;GO:0032436;GO:0032446;GO:0036211;GO:0042176;GO:0043170;GO:0043412;GO:0044237;GO:0044238;GO:0044267;GO:0045732;GO:0045862;GO:0048518;GO:0048522;GO:0050789;GO:0050794;GO:0051246;GO:…	GO:0003674;GO:0003824;GO:0004842;GO:0005488;GO:0005515;GO:0008270;GO:0016740;GO:0019787;GO:0019899;GO:0031624;GO:0044390;GO:0061630;GO:0061659;GO:0140096	GO:0000151;GO:0005575;GO:0005622;GO:0005634;GO:0005737;GO:0032991;GO:1902494;GO:1990234	tr|A0A314KP24|A0A314KP24_NICAT RBR-type E3 ubiquitin transferase OS=Nicotiana attenuata OX=49451 GN=ARI8_5 PE=3 SV=1	-	RBR-type E3 ubiquitin transferase	Nicotiana benthamiana		Nbe.v1.1.chr06g05680.1			molecular_function	GO:0003674						1	1	1	7.3
11.38843346	12.40820694	11.08574963	11.08186626	18.23621941	18.03853416	11.73136902	11.5121212	10.52661133	11.86566639	17.91415215	17.03788948	11.94324303	11.48052025	11.40146732	10.91888618	16.86665154	16.87795448					-1		amide biosynthetic process;amide metabolic process;biosynthetic process;cellular biosynthetic process;cellular component biogenesis;cellular component organization or biogenesis;cellular metabolic process;cellular process;gene expression;macromolecule biosynthetic process;macromolecule metabolic process;metabolic process;organonitrogen compound biosynthetic process;organonitrogen compound metabol…	binding;heterocyclic compound binding;mRNA binding;nucleic acid binding;organic cyclic compound binding;RNA binding;structural constituent of ribosome;structural molecule activity	bounding membrane of organelle;cell junction;cell-cell junction;chloroplast;cytoplasm;cytosol;cytosolic large ribosomal subunit;cytosolic ribosome;endomembrane system;endoplasmic reticulum;intracellular anatomical structure;intracellular membrane-bounded organelle;intracellular non-membrane-bounded organelle;intracellular organelle;intracellular organelle lumen;large ribosomal subunit;membrane;me…	Ribosomal_L14e	GO:0006412;GO:0006518;GO:0008150;GO:0008152;GO:0009058;GO:0009059;GO:0009987;GO:0010467;GO:0019538;GO:0022613;GO:0042254;GO:0042273;GO:0043043;GO:0043170;GO:0043603;GO:0043604;GO:0044085;GO:0044237;GO:0044238;GO:0044249;GO:0044267;GO:0071840;GO:1901564;GO:1901566	GO:0003674;GO:0003676;GO:0003723;GO:0003729;GO:0003735;GO:0005198;GO:0005488;GO:0097159;GO:1901363	GO:0005575;GO:0005622;GO:0005634;GO:0005730;GO:0005737;GO:0005773;GO:0005774;GO:0005783;GO:0005829;GO:0005840;GO:0005911;GO:0009506;GO:0009507;GO:0009536;GO:0012505;GO:0015934;GO:0016020;GO:0022625;GO:0022626;GO:0030054;GO:0031090;GO:0031974;GO:0031981;GO:0032991;GO:0043226;GO:0043227;GO:0043228;GO:0043229;GO:0043231;GO:0043232;GO:0043233;GO:0044391;GO:0055044;GO:0070013;GO:0098588;GO:0098805;GO:…	tr|A0A1S3X430|A0A1S3X430_TOBAC probable 60S ribosomal protein L14 OS=Nicotiana tabacum OX=4097 GN=LOC107760861 PE=3 SV=1	ko03010,map03010	probable 60S ribosomal protein L14	Nicotiana benthamiana	RPL14	Nbe.v1.1.chr06g05820.1	cellular_component	GO:0005575	molecular_function	GO:0003674	translation	GO:0006412	Niben101Scf05997g00002.1	+	OOPS_XL_OOPS_NOXL	11	5	0	57.1
11.5559206	11.53325462	10.05580139	11.24469376	9.034704208	9.668834686	11.01877403	12.00104904	10.89243221	11.785285	13.63945389	14.82649899	9.572875023	14.10189342	9.99825573	11.3434639	10.27428818	10.28684139					-1		defense response;response to other organism	ATP binding;protein kinase activity	membrane	LRRNT_2,LRR_1,LRR_8,Pkinase	GO:0006952;GO:0051707	GO:0004672;GO:0005524	GO:0016020	tr|A0A1S3ZUK0|A0A1S3ZUK0_TOBAC probable LRR receptor-like serine/threonine-protein kinase At4g08850 OS=Nicotiana tabacum OX=4097 GN=LOC107790574 PE=3 SV=1	-	probable LRR receptor-like serine/threonine-protein kinase At4g08850	Nicotiana benthamiana		Nbe.v1.1.chr06g06030.1	membrane	GO:0016020					Niben101Scf05516g00011.1			6	6	4	6.5
13.20559502	12.81346035	11.14557266	9.795078278	9.570394516	10.63118553	13.90312862	13.73724747	11.68360615	10.97832584	10.78907776	11.05915451	13.93018246	14.19290924	10.853055	9.019803047	10.24533653	10.1628046					-1		biosynthetic process;cellular biosynthetic process;cellular ketone metabolic process;cellular metabolic process;cellular process;ketone biosynthetic process;metabolic process;quinone biosynthetic process;quinone metabolic process;response to abiotic stimulus;response to osmotic stress;response to salt stress;response to stimulus;response to stress;small molecule biosynthetic process;small molecul…	catalytic activity;NADH dehydrogenase activity;oxidoreductase activity;oxidoreductase activity, acting on NAD(P)H;protein-containing complex binding	catalytic complex;cytoplasm;inner mitochondrial membrane protein complex;intracellular anatomical structure;intracellular membrane-bounded organelle;intracellular organelle;membrane;membrane protein complex;membrane-bounded organelle;mitochondrial envelope;mitochondrial inner membrane;mitochondrial membrane;mitochondrial protein-containing complex;mitochondrial respirasome;mitochondrion;NADH dehy…	Epimerase,NAD_binding_10,NmrA	GO:0006743;GO:0006744;GO:0006950;GO:0006970;GO:0008150;GO:0008152;GO:0009058;GO:0009628;GO:0009651;GO:0009987;GO:0042180;GO:0042181;GO:0044237;GO:0044249;GO:0044281;GO:0044283;GO:0050896;GO:1901004;GO:1901006;GO:1901661;GO:1901663	GO:0003674;GO:0003824;GO:0003954;GO:0016491;GO:0016651;GO:0044877	GO:0005575;GO:0005622;GO:0005737;GO:0005739;GO:0005740;GO:0005743;GO:0005746;GO:0016020;GO:0019866;GO:0030964;GO:0031090;GO:0031966;GO:0031967;GO:0032991;GO:0043226;GO:0043227;GO:0043229;GO:0043231;GO:0045271;GO:0070469;GO:0098796;GO:0098798;GO:0098800;GO:0098803;GO:1902494;GO:1990204	tr|A0A2G3BLP5|A0A2G3BLP5_CAPCH NADH dehydrogenase [ubiquinone] 1 alpha subcomplex subunit 9, mitochondrial OS=Capsicum chinense OX=80379 GN=BC332_23886 PE=4 SV=1;"tr|A0A314KT18|A0A314KT18_NICAT Nadh dehydrogenase [ubiquinone] 1 alpha subcomplex subunit 9, mitochondrial OS=Nicotiana attenuata OX=49451 GN=A4A49_16147 PE=4 SV=1"	ko00190,ko01100,ko04714,ko04723,ko04932,ko05010,ko05012,ko05016,map00190,map01100,map04714,map04723,map04932,map05010,map05012,map05016	Nadh dehydrogenase [ubiquinone] 1 alpha subcomplex subunit 9, mitochondrial;"NADH dehydrogenase [ubiquinone] 1 alpha subcomplex subunit 9, mitochondrial"	Nicotiana benthamiana		Nbe.v1.1.chr06g06250.1;Nbe.v1.1.chr06g06320.1;Nbe.v1.1.chr16g29490.1	cellular_component	GO:0005575	molecular_function	GO:0003674			Niben101Scf03365g00008.1;Niben101Scf09071g00011.1;Niben101Scf09071g01002.1			11	11	11	28.5
19.51491356	16.40464211	13.4870863	11.37966251	15.52967453	17.31176567	18.91073036	18.94289207	11.17788315	11.70312691	9.712353706	10.10205936	17.16152573	19.19303894	14.01793957	9.613363266	8.784543037	16.52383804					-1		photosynthesis		chloroplast thylakoid membrane;photosystem I reaction center	PSI_PsaE	GO:0015979		GO:0009535;GO:0009538	sp|Q41229|PSAEB_NICSY Photosystem I reaction center subunit IV B, chloroplastic OS=Nicotiana sylvestris OX=4096 GN=PSAEB PE=1 SV=1	ko00195,ko01100,map00195,map01100	Photosystem I reaction center subunit IV B, chloroplastic	Nicotiana benthamiana		Nbe.v1.1.chr06g06600.1					photosynthesis	GO:0015979	Niben101Scf03263g02005.1			7	2	1	62.9
14.66328049	12.32904911	9.900704384	10.04953289	10.06398487	10.93480968	15.06718254	15.14680767	11.09996605	11.34061623	10.58097363	10.83427525	15.914011	15.66536331	10.92104244	10.31933308	9.077733994	10.682477					-1		hyperosmotic response;hyperosmotic salinity response;response to abiotic stimulus;response to acid chemical;response to antibiotic;response to chemical;response to endogenous stimulus;response to hormone;response to lithium ion;response to metal ion;response to organic cyclic compound;response to osmotic stress;response to oxygen-containing compound;response to salicylic acid;response to salt str…	hydrolase activity, acting on ester bonds		Lipase_GDSL	GO:0001101;GO:0006950;GO:0006970;GO:0006972;GO:0008150;GO:0009628;GO:0009651;GO:0009719;GO:0009725;GO:0009751;GO:0010038;GO:0010226;GO:0014070;GO:0042221;GO:0042493;GO:0042538;GO:0046677;GO:0050896;GO:1901700	GO:0016788		tr|A0A1J6I765|A0A1J6I765_NICAT Gdsl esteraselipase OS=Nicotiana attenuata OX=49451 GN=A4A49_01089 PE=3 SV=1;tr|A0A1S4BJS3|A0A1S4BJS3_TOBAC GDSL esterase/lipase At4g28780-like OS=Nicotiana tabacum OX=4097 GN=LOC107809022 PE=3 SV=1	-	GDSL esterase/lipase At4g28780-like;Gdsl esteraselipase	Nicotiana benthamiana		Nbe.v1.1.chr02g37540.1;Nbe.v1.1.chr06g06680.1							Niben101Scf06664g00004.1;Niben101Scf12367g00001.1			7	7	7	23.2
11.65133953	11.92358875	10.56709099	11.58241177	11.85411358	10.56697083	11.39520836	10.53401947	10.98212337	10.94890594	10.02340508	9.198467255	10.55367279	10.82592392	10.29056072	10.80292034	10.72524261	11.2257309					-1		biological regulation;biosynthetic process;carboxylic acid biosynthetic process;carboxylic acid catabolic process;carboxylic acid metabolic process;catabolic process;cellular biosynthetic process;cellular catabolic process;cellular component organization;cellular component organization or biogenesis;cellular lipid catabolic process;cellular lipid metabolic process;cellular metabolic process;cellu…	catalytic activity;acetyl-CoA C-acyltransferase activity;acetyl-CoA C-acyltransferase activity;acyltransferase activity;acyltransferase activity, transferring groups other than amino-acyl groups;C-acyltransferase activity;transferase activity	bounding membrane of organelle;chloroplast;cytoplasm;glyoxysome;intracellular anatomical structure;intracellular membrane-bounded organelle;intracellular non-membrane-bounded organelle;intracellular organelle;intracellular organelle lumen;membrane;membrane-bounded organelle;membrane-enclosed lumen;microbody;mitochondrion;non-membrane-bounded organelle;nuclear lumen;nucleolus;nucleus;organelle;org…	Thiolase_C,Thiolase_N	GO:0006082;GO:0006629;GO:0006631;GO:0006635;GO:0006950;GO:0006996;GO:0007031;GO:0008150;GO:0008152;GO:0009056;GO:0009058;GO:0009062;GO:0009611;GO:0009657;GO:0009694;GO:0009695;GO:0009787;GO:0009789;GO:0009966;GO:0009967;GO:0009987;GO:0010111;GO:0010124;GO:0010646;GO:0010647;GO:0010817;GO:0016042;GO:0016043;GO:0016053;GO:0016054;GO:0019395;GO:0019752;GO:0023051;GO:0023056;GO:0030258;GO:0032787;GO:…	GO:0003674;GO:0003824;GO:0003988;GO:0016408;GO:0016740;GO:0016746;GO:0016747	GO:0005575;GO:0005622;GO:0005634;GO:0005730;GO:0005737;GO:0005739;GO:0005773;GO:0005774;GO:0005777;GO:0009507;GO:0009514;GO:0009536;GO:0016020;GO:0031090;GO:0031974;GO:0031981;GO:0042579;GO:0043226;GO:0043227;GO:0043228;GO:0043229;GO:0043231;GO:0043232;GO:0043233;GO:0070013;GO:0098588;GO:0098805	tr|A0A1S3Y0H1|A0A1S3Y0H1_TOBAC 3-ketoacyl-CoA thiolase 2, peroxisomal-like OS=Nicotiana tabacum OX=4097 GN=LOC107770901 PE=3 SV=1	ko00071,ko00280,ko00592,ko01040,ko01100,ko01110,ko01130,ko01212,ko03320,ko04146,map00071,map00280,map00592,map01040,map01100,map01110,map01130,map01212,map03320,map04146	3-ketoacyl-CoA thiolase 2, peroxisomal-like	Nicotiana benthamiana		Nbe.v1.1.chr06g06950.1	cellular_component	GO:0005575	molecular_function	GO:0003674			Niben101Scf03185g01009.1			2	1	1	4.7
11.25579357	11.57775497	11.14115334	10.70559883	16.08412361	15.73560905	9.880558968	12.20964527	11.40552711	11.09280777	15.46323681	10.39294529	11.97899342	10.41906643	10.77231789	9.781254768	14.8004446	14.94104767					-1			RNA binding	nucleus	Alba		GO:0003723	GO:0005634	tr|A0A314KKM9|A0A314KKM9_NICAT DNA/RNA-binding protein Alba-like domain-containing protein OS=Nicotiana attenuata OX=49451 GN=A4A49_15379 PE=4 SV=1	ko03008,ko03013,map03008,map03013	DNA/RNA-binding protein Alba-like domain-containing protein	Nicotiana benthamiana		Nbe.v1.1.chr06g07070.1	nucleus	GO:0005634	RNA binding	GO:0003723			Niben101Scf03075g00002.1	+	OOPS_XL_OOPS_NOXL	8	2	2	34.7
12.11351871	12.28754807	10.32273293	11.01564598	11.63551903	9.665875435	11.73473263	11.43511581	11.6950264	11.09907246	12.09625435	12.24242973	10.42918396	12.31375694	10.79299736	9.197154999	11.01099682	10.24010086					-1		anatomical structure development;anatomical structure morphogenesis;biological regulation;cellular component biogenesis;cellular component organization or biogenesis;cotyledon development;developmental process;developmental process involved in reproduction;embryo development;embryo development ending in seed dormancy;floral organ development;floral organ morphogenesis;flower development;fruit dev…	catalytic activity;GTP binding;GTPase activity;hydrolase activity;hydrolase activity, acting on acid anhydrides;hydrolase activity, acting on acid anhydrides, in phosphorus-containing anhydrides;pyrophosphatase activity;ribonucleoside triphosphate phosphatase activity	cell junction;cell-cell junction;intracellular anatomical structure;intracellular membrane-bounded organelle;intracellular non-membrane-bounded organelle;intracellular organelle;intracellular organelle lumen;membrane-bounded organelle;membrane-enclosed lumen;non-membrane-bounded organelle;nuclear lumen;nucleolus;nucleus;organelle;organelle lumen;plasmodesma;symplast	GN3L_Grn1,MMR_HSR1	GO:0003006;GO:0006355;GO:0007275;GO:0008150;GO:0009653;GO:0009790;GO:0009791;GO:0009793;GO:0009888;GO:0009889;GO:0009890;GO:0009892;GO:0009908;GO:0010073;GO:0010074;GO:0010077;GO:0010154;GO:0010468;GO:0010556;GO:0010558;GO:0010605;GO:0010629;GO:0019219;GO:0019222;GO:0019827;GO:0022414;GO:0022613;GO:0030856;GO:0031323;GO:0031324;GO:0031326;GO:0031327;GO:0032501;GO:0032502;GO:0042254;GO:0044085;GO:…	GO:0003674;GO:0003824;GO:0003924;GO:0005525;GO:0016462;GO:0016787;GO:0016817;GO:0016818;GO:0017111	GO:0005575;GO:0005622;GO:0005634;GO:0005730;GO:0005911;GO:0009506;GO:0030054;GO:0031974;GO:0031981;GO:0043226;GO:0043227;GO:0043228;GO:0043229;GO:0043231;GO:0043232;GO:0043233;GO:0055044;GO:0070013	tr|A0A1S4DG19|A0A1S4DG19_TOBAC guanine nucleotide-binding protein-like NSN1 OS=Nicotiana tabacum OX=4097 GN=LOC107829330 PE=4 SV=1	ko03008,map03008	guanine nucleotide-binding protein-like NSN1	Nicotiana benthamiana		Nbe.v1.1.chr06g07130.1	cellular_component	GO:0005575	molecular_function	GO:0003674			Niben101Scf00920g01006.1			25	4	4	42.3
11.22180939	12.18567753	9.97471714	9.358547211	16.18305397	16.26678658	11.64287758	12.2059536	10.73667526	11.15230274	17.25109482	16.43395996	14.33434296	12.89530659	12.23517704	10.13808727	15.22177601	15.58428764					-1		aggrephagy;autophagy;biological regulation;catabolic process;cellular catabolic process;cellular metabolic process;cellular process;macroautophagy;macromolecule metabolic process;macromolecule modification;metabolic process;organonitrogen compound metabolic process;primary metabolic process;process utilizing autophagic mechanism;protein deubiquitination;protein metabolic process;protein modificat…	binding;heterocyclic compound binding;mRNA binding;nucleic acid binding;organic cyclic compound binding;protein-containing complex binding;ribonucleoprotein complex binding;RNA binding	cytoplasm;cytoplasmic ribonucleoprotein granule;cytoplasmic stress granule;cytosol;intracellular anatomical structure;intracellular non-membrane-bounded organelle;intracellular organelle;non-membrane-bounded organelle;organelle;protein-containing complex;ribonucleoprotein complex;ribonucleoprotein granule;Ubp3-Bre5 deubiquitination complex	NTF2,RRM_1	GO:0006464;GO:0006508;GO:0006914;GO:0008150;GO:0008152;GO:0009056;GO:0009987;GO:0016236;GO:0016579;GO:0019538;GO:0032386;GO:0032879;GO:0034517;GO:0035973;GO:0036211;GO:0043170;GO:0043412;GO:0044237;GO:0044238;GO:0044248;GO:0044267;GO:0050789;GO:0050794;GO:0051049;GO:0060341;GO:0060627;GO:0060628;GO:0061919;GO:0065007;GO:0070646;GO:0070647;GO:1901564	GO:0003674;GO:0003676;GO:0003723;GO:0003729;GO:0005488;GO:0043021;GO:0044877;GO:0097159;GO:1901363	GO:0005575;GO:0005622;GO:0005737;GO:0005829;GO:0010494;GO:0032991;GO:0035770;GO:0036464;GO:0043226;GO:0043228;GO:0043229;GO:0043232;GO:1990861;GO:1990904	tr|A0A1S4BYF1|A0A1S4BYF1_TOBAC putative G3BP-like protein isoform X2 OS=Nicotiana tabacum OX=4097 GN=LOC107813212 PE=4 SV=1	-	putative G3BP-like protein isoform X2	Nicotiana benthamiana		Nbe.v1.1.chr06g08090.1;Nbe.v1.1.chr16g28160.1	cellular_component	GO:0005575	molecular_function	GO:0003674	cellular protein modification process	GO:0006464	Niben101Scf00113g04012.1;Niben101Scf03479g01002.1	+	OOPS_XL_OOPS_NOXL	11	11	5	28.2
[truncated: 3,799 more rows]
[truncated: 20 more columns]
