# Supplementary material for: Protocol for capturing the RNA-binding proteome from plants using orthogonal organic phase separation
Source: STAR Protoc. 2025 Nov 27;6(4):104231. doi: 10.1016/j.xpro.2025.104231 (PMC12702337; doi:10.1016/j.xpro.2025.104231)
Supplement: Data S1. Sample data repository, related to Step 69 [file mmc1.zip › starprotocol_demo/starprotocol_enriched_RBPome.txt]

LFQ intensity 001_20240725_TTP_SILS82_P_SILS14748_GA1_1_43689	LFQ intensity 002_20240725_TTP_SILS82_P_SILS14749_GA2_1_43690	LFQ intensity 003_20240729_TTP_SILS82_P_SILS14750_RA1_1_43811	LFQ intensity 004_20240729_TTP_SILS82_P_SILS14751_RA2_1_43812	LFQ intensity 005_20240729_TTP_SILS82_P_SILS14752_RA3_1_43813	LFQ intensity 006_20240729_TTP_SILS82_P_SILS14753_RA4_1_43814	LFQ intensity 019_20240725_TTP_SILS82_P_SILS14766_GA7_1_43695	LFQ intensity 020_20240725_TTP_SILS82_P_SILS14767_GA8_1_43696	LFQ intensity 021_20240729_TTP_SILS82_P_SILS14768_RB5_1_43825	LFQ intensity 022_20240729_TTP_SILS82_P_SILS14769_RB6_1_43826	LFQ intensity 023_20240729_TTP_SILS82_P_SILS14770_RB7_1_43827	LFQ intensity 024_20240729_TTP_SILS82_P_SILS14771_RB8_1_43828	LFQ intensity 037_20240725_TTP_SILS82_P_SILS14784_GB5_1_43703	LFQ intensity 038_20240725_TTP_SILS82_P_SILS14785_GB6_1_43704	LFQ intensity 039_20240729_TTP_SILS82_P_SILS14786_RC8_1_43840	LFQ intensity 040_20240729_TTP_SILS82_P_SILS14787_RD1_1_43843	LFQ intensity 041_20240729_TTP_SILS82_P_SILS14788_RD2_1_43844	LFQ intensity 042_20240729_TTP_SILS82_P_SILS14789_RD3_1_43845	Species	Only identified by site	Reverse	Potential contaminant	Taxonomy IDs	Taxonomy names	GOBP name	GOMF name	GOCC name	PFAM	GOBP	GOMF	GOCC	Interpro name	KEGG	Protein name	Taxonomy	ribo_family	IDv1.1.1_chr	GOSlimCC TERM	GOSlimCC	GOSlimMF TERM	GOSlimMF	GOSlimBP TERM	GOSlimBP	niben101_ID	Welch's T-test Significant OOPS_XL_OOPS_NOXL	Welch's T-test significant	Peptides	Razor + unique peptides	Unique peptides	Sequence coverage [%]
16.2131424	15.85294437	10.10219669	10.3100071	11.13177395	12.14118099	17.28310585	17.29920769	11.35727501	10.8405304	13.53709698	14.14489746	16.68153954	16.75094223	10.13692951	9.96247673	12.16817093	12.05246639					-1		microtubule cytoskeleton organization;mitotic cell cycle	GTP binding;GTPase activity;structural constituent of cytoskeleton	cytoplasm;cytoskeleton;intracellular anatomical structure;intracellular non-membrane-bounded organelle;intracellular organelle;microtubule;non-membrane-bounded organelle;organelle	Tubulin,Tubulin_C	GO:0000226;GO:0000278	GO:0003924;GO:0005200;GO:0005525	GO:0005575;GO:0005622;GO:0005737;GO:0005856;GO:0005874;GO:0043226;GO:0043228;GO:0043229;GO:0043232	tr|A0A0S0N610|A0A0S0N610_TOBAC Tubulin beta chain OS=Nicotiana tabacum OX=4097 GN=TUB1 PE=2 SV=1	ko04145,ko04540,ko05130,map04145,map04540,map05130	Tubulin beta chain	Nicotiana benthamiana		Nbe.v1.1.chr04g13100.1;Nbe.v1.1.chr17g05650.1	cellular_component	GO:0005575					Niben101Scf01319g04016.1	+	OOPS_XL_OOPS_NOXL	25	8	6	71.8
11.83315659	12.97205639	10.80896568	10.26387691	18.75737	18.68671227	14.29088306	14.77643299	11.04829693	12.15943146	18.07697296	17.35990334	15.31238651	14.49128914	11.85032845	10.58078766	17.64533424	17.89557457					-1			RNA binding	nucleus	Alba		GO:0003723	GO:0005634	tr|A0A1J6IH28|A0A1J6IH28_NICAT DNA/RNA-binding protein Alba-like domain-containing protein OS=Nicotiana attenuata OX=49451 GN=A4A49_06816 PE=4 SV=1	ko03008,ko03013,map03008,map03013	DNA/RNA-binding protein Alba-like domain-containing protein	Nicotiana benthamiana		Nbe.v1.1.chr17g06170.1	nucleus	GO:0005634	RNA binding	GO:0003723			Niben101Scf00539g03013.1	+	OOPS_XL_OOPS_NOXL	11	8	2	59.4
16.17350197	15.74333572	10.58875561	9.650948524	11.27357197	12.45419693	16.52337837	16.3943119	11.45050716	11.15193939	13.37368107	13.17950535	16.06999588	15.44643688	10.4794302	9.819376945	11.99686146	12.26233006					-1		biological regulation;cell redox homeostasis;cellular detoxification;cellular homeostasis;cellular oxidant detoxification;cellular process;cellular response to chemical stimulus;cellular response to oxidative stress;cellular response to stimulus;cellular response to stress;cellular response to toxic substance;detoxification;homeostatic process;metabolic process;regulation of biological process;re…	catalytic activity;antioxidant activity;disulfide oxidoreductase activity;oxidoreductase activity;oxidoreductase activity, acting on a sulfur group of donors;oxidoreductase activity, acting on a sulfur group of donors, disulfide as acceptor;oxidoreductase activity, acting on a sulfur group of donors, disulfide as acceptor;oxidoreductase activity, acting on a sulfur group of donors, NAD(P) as acce…	chloroplast;chloroplast envelope;chloroplast stroma;cytoplasm;intracellular anatomical structure;intracellular membrane-bounded organelle;intracellular organelle;membrane-bounded organelle;organelle;organelle envelope;plastid;plastid envelope;plastid stroma	Thioredoxin	GO:0001101;GO:0006950;GO:0006979;GO:0008150;GO:0008152;GO:0009414;GO:0009415;GO:0009628;GO:0009636;GO:0009987;GO:0019725;GO:0033554;GO:0034599;GO:0042221;GO:0042592;GO:0045454;GO:0050789;GO:0050794;GO:0050896;GO:0051716;GO:0065007;GO:0065008;GO:0070887;GO:0097237;GO:0098754;GO:0098869;GO:1901700;GO:1990748	GO:0003674;GO:0003824;GO:0004791;GO:0015035;GO:0015036;GO:0016209;GO:0016491;GO:0016651;GO:0016667;GO:0016668;GO:0016671;GO:0047134	GO:0005575;GO:0005622;GO:0005737;GO:0009507;GO:0009526;GO:0009532;GO:0009536;GO:0009570;GO:0009941;GO:0031967;GO:0043226;GO:0043227;GO:0043229;GO:0043231	tr|A0A1S4A4Z4|A0A1S4A4Z4_TOBAC thioredoxin-like protein CDSP32, chloroplastic OS=Nicotiana tabacum OX=4097 GN=LOC107793787 PE=4 SV=1	-	thioredoxin-like protein CDSP32, chloroplastic	Nicotiana benthamiana		Nbe.v1.1.chr04g13600.1;Nbe.v1.1.chr17g06370.1	cellular_component	GO:0005575	molecular_function	GO:0003674			Niben101Scf00539g07015.1	+	OOPS_XL_OOPS_NOXL	11	11	11	41
13.75321674	12.94898796	11.32423687	11.71390152	15.47119904	15.12444401	14.83516216	14.67777443	11.68828297	11.43457222	15.19067383	15.09176636	14.79619217	14.68715668	10.98783207	9.611995697	15.35107708	15.32132912					-1			mRNA 3'-UTR binding;poly(A) binding;poly(U) RNA binding	cytosol;nucleus;ribonucleoprotein complex	PABP,RRM_1		GO:0003730;GO:0008143;GO:0008266	GO:0005634;GO:0005829;GO:1990904	tr|K9LZ88|K9LZ88_NICBE Polyadenylate-binding protein (Fragment) OS=Nicotiana benthamiana OX=4100 PE=2 SV=1	ko03013,ko03015,ko03018,map03013,map03015,map03018	Polyadenylate-binding protein (Fragment)	Nicotiana benthamiana		Nbe.v1.1.chr17g08350.1	nucleus	GO:0005634					Niben101Scf06344g01021.1	+	OOPS_XL_OOPS_NOXL	19	17	2	42.6
12.21859646	12.78898239	9.673413277	10.95572948	13.90294075	13.31840134	11.73913002	11.74080753	10.70105362	11.1146965	14.3707552	13.95846176	12.28282738	13.26919937	10.40265465	10.87909126	13.04722595	13.14888954					-1				endoplasmic reticulum;Golgi apparatus	TMEM214			GO:0005783;GO:0005794	tr|A0A1J6JSU7|A0A1J6JSU7_NICAT Uncharacterized protein OS=Nicotiana attenuata OX=49451 GN=A4A49_38542 PE=3 SV=1;tr|A0A1U7X4X5|A0A1U7X4X5_NICSY uncharacterized protein LOC104230414 OS=Nicotiana sylvestris OX=4096 GN=LOC104230414 PE=3 SV=1	-	Uncharacterized protein;uncharacterized protein LOC104230414	Nicotiana benthamiana		Nbe.v1.1.chr07g11160.1;Nbe.v1.1.chr17g16480.1	endoplasmic reticulum	GO:0005783					Niben101Scf13764g00003.1;Niben101Scf15391g01009.1	+	OOPS_XL_OOPS_NOXL	10	10	10	24.7
14.29275322	12.03314781	10.21553898	10.12245369	18.98423576	18.59812546	15.12875938	14.67661858	11.03182125	11.62303829	18.47258759	18.16599655	15.18208408	15.04088879	11.64974976	12.0562315	17.81847	17.83368111					-1		biological regulation;chloroplast rRNA processing;mRNA processing;negative regulation of biological process;negative regulation of response to salt stress;negative regulation of response to stimulus;negative regulation of response to water deprivation;regulation of biological process;regulation of developmental process;regulation of multicellular organismal development;regulation of multicellular…	binding;DNA binding;heterocyclic compound binding;mRNA binding;nucleic acid binding;organic cyclic compound binding;RNA binding;single-stranded DNA binding	chloroplast;chloroplast envelope;chloroplast stroma;chloroplast thylakoid;chloroplast thylakoid membrane;cytoplasm;intracellular anatomical structure;intracellular membrane-bounded organelle;intracellular organelle;membrane;membrane-bounded organelle;organelle;organelle envelope;organelle subcompartment;photosynthetic membrane;plastid;plastid envelope;plastid stroma;plastid thylakoid;plastid thyl…	RRM_1	GO:0001101;GO:0006397;GO:0006950;GO:0006970;GO:0008150;GO:0009266;GO:0009409;GO:0009414;GO:0009415;GO:0009628;GO:0009651;GO:0010029;GO:0042221;GO:0047484;GO:0048519;GO:0048580;GO:0048583;GO:0048585;GO:0050789;GO:0050793;GO:0050896;GO:0051239;GO:0065007;GO:0080134;GO:0080148;GO:1900140;GO:1901000;GO:1901001;GO:1901259;GO:1901700;GO:2000026;GO:2000070	GO:0003674;GO:0003676;GO:0003677;GO:0003697;GO:0003723;GO:0003729;GO:0005488;GO:0097159;GO:1901363	GO:0005575;GO:0005622;GO:0005737;GO:0005840;GO:0009507;GO:0009526;GO:0009532;GO:0009534;GO:0009535;GO:0009536;GO:0009570;GO:0009579;GO:0009941;GO:0016020;GO:0031967;GO:0031976;GO:0031984;GO:0034357;GO:0042651;GO:0043226;GO:0043227;GO:0043229;GO:0043231;GO:0055035;GO:1990904	tr|A0A1S4AHU7|A0A1S4AHU7_TOBAC 30S ribosomal protein 2, chloroplastic-like OS=Nicotiana tabacum OX=4097 GN=LOC107797860 PE=4 SV=1	ko03013,ko03015,ko03018,map03013,map03015,map03018	30S ribosomal protein 2, chloroplastic-like	Nicotiana benthamiana		Nbe.v1.1.chr17g16660.1	cellular_component	GO:0005575	molecular_function	GO:0003674			Niben101Scf05100g01013.1	+	OOPS_XL_OOPS_NOXL	18	18	9	63.6
11.89325237	11.5697031	13.77591896	14.18588161	14.88502884	15.85209084	13.87526894	13.09088993	12.94262409	10.68774223	16.28001022	15.857131	13.67716885	11.73678207	14.84925842	15.1399107	16.21602631	16.22562218					-1			mRNA binding	nucleus	RRM_1		GO:0003729	GO:0005634	tr|A0A1S4B5E0|A0A1S4B5E0_TOBAC nucleolin-like isoform X1 OS=Nicotiana tabacum OX=4097 GN=LOC107804749 PE=4 SV=1	-	nucleolin-like isoform X1	Nicotiana benthamiana		Nbe.v1.1.chr17g17320.1	nucleus	GO:0005634					Niben101Scf02471g05010.1	+	OOPS_XL_OOPS_NOXL	27	22	8	35.4
15.57178211	15.53323841	9.767907143	14.40427685	17.16378784	16.79664803	16.81440735	17.16986656	10.8324852	11.0782032	17.07514572	16.50398064	15.44785786	15.54463291	9.753755569	10.34386635	15.11540985	15.32713127					-1		amide biosynthetic process;amide metabolic process;biosynthetic process;cellular biosynthetic process;cellular metabolic process;cellular process;gene expression;macromolecule biosynthetic process;macromolecule metabolic process;metabolic process;organonitrogen compound biosynthetic process;organonitrogen compound metabolic process;peptide biosynthetic process;peptide metabolic process;primary me…	binding;heterocyclic compound binding;mRNA binding;nucleic acid binding;organic cyclic compound binding;RNA binding;structural constituent of ribosome;structural molecule activity	bounding membrane of organelle;cell junction;cell periphery;cell wall;cell-cell junction;cytoplasm;cytosol;cytosolic large ribosomal subunit;cytosolic ribosome;external encapsulating structure;intracellular anatomical structure;intracellular membrane-bounded organelle;intracellular non-membrane-bounded organelle;intracellular organelle;intracellular organelle lumen;large ribosomal subunit;membran…	Ribosomal_L13e	GO:0006412;GO:0006518;GO:0008150;GO:0008152;GO:0009058;GO:0009059;GO:0009719;GO:0009725;GO:0009735;GO:0009987;GO:0010467;GO:0019538;GO:0042221;GO:0043043;GO:0043170;GO:0043603;GO:0043604;GO:0044237;GO:0044238;GO:0044249;GO:0044267;GO:0050896;GO:1901564;GO:1901566	GO:0003674;GO:0003676;GO:0003723;GO:0003729;GO:0003735;GO:0005198;GO:0005488;GO:0097159;GO:1901363	GO:0005575;GO:0005618;GO:0005622;GO:0005634;GO:0005730;GO:0005737;GO:0005773;GO:0005774;GO:0005829;GO:0005840;GO:0005886;GO:0005911;GO:0009506;GO:0015934;GO:0016020;GO:0022625;GO:0022626;GO:0030054;GO:0030312;GO:0031090;GO:0031974;GO:0031981;GO:0032991;GO:0043226;GO:0043227;GO:0043228;GO:0043229;GO:0043231;GO:0043232;GO:0043233;GO:0044391;GO:0055044;GO:0070013;GO:0071944;GO:0098588;GO:0098805;GO:…	tr|A0A1S3YBK8|A0A1S3YBK8_TOBAC 60S ribosomal protein L13-2-like OS=Nicotiana tabacum OX=4097 GN=LOC107774555 PE=4 SV=1;tr|A0A1S4CSN1|A0A1S4CSN1_TOBAC 60S ribosomal protein L13 OS=Nicotiana tabacum OX=4097 GN=LOC107822051 PE=3 SV=1;tr|A0A314KYV4|A0A314KYV4_NICAT 60S ribosomal protein L13 OS=Nicotiana attenuata OX=49451 GN=RPL13B_0 PE=3 SV=1	ko03010,map03010	60S ribosomal protein L13;60S ribosomal protein L13-2-like	Nicotiana benthamiana	RPL13	Nbe.v1.1.chr04g28890.1;Nbe.v1.1.chr07g06990.1;Nbe.v1.1.chr08g34510.1;Nbe.v1.1.chr17g18070.1;Nbe.v1.1.chr18g19630.1;Nbe.v1.1.chr19g42070.1	cellular_component	GO:0005575	molecular_function	GO:0003674	translation	GO:0006412	Niben101Scf03293g01010.1;Niben101Scf05018g00001.1;Niben101Scf06677g01002.1;Niben101Scf32453g00001.1	+	OOPS_XL_OOPS_NOXL	13	13	1	58.3
15.90991688	15.81410694	9.898234367	11.55897141	20.00429153	19.86837006	16.96002388	17.27648735	11.41975975	11.05007458	20.42285728	19.67529869	16.33325958	16.49201012	11.15005207	10.18015003	18.81180763	18.9062748					-1		cellular component biogenesis;cellular component organization or biogenesis;cellular metabolic process;cellular process;gene expression;macromolecule metabolic process;metabolic process;nucleic acid metabolic process;nucleobase-containing compound metabolic process;primary metabolic process;response to chemical;response to cytokinin;response to endogenous stimulus;response to hormone;response to …	binding;heterocyclic compound binding;mRNA binding;nucleic acid binding;organic cyclic compound binding;RNA binding;structural constituent of ribosome;structural molecule activity	cell junction;cell periphery;cell-cell junction;chloroplast;cytoplasm;cytosol;cytosolic ribosome;cytosolic small ribosomal subunit;intracellular anatomical structure;intracellular membrane-bounded organelle;intracellular non-membrane-bounded organelle;intracellular organelle;intracellular organelle lumen;membrane;membrane-bounded organelle;membrane-enclosed lumen;non-membrane-bounded organelle;nu…	Ribosomal_S6e	GO:0006139;GO:0006364;GO:0006396;GO:0006412;GO:0008150;GO:0008152;GO:0009719;GO:0009725;GO:0009735;GO:0009987;GO:0010467;GO:0016070;GO:0016072;GO:0022613;GO:0042221;GO:0042254;GO:0042274;GO:0043170;GO:0044085;GO:0044237;GO:0044238;GO:0050896;GO:0071840;GO:0090304	GO:0003674;GO:0003676;GO:0003723;GO:0003729;GO:0003735;GO:0005198;GO:0005488;GO:0097159;GO:1901363	GO:0005575;GO:0005622;GO:0005634;GO:0005730;GO:0005737;GO:0005829;GO:0005840;GO:0005886;GO:0005911;GO:0009506;GO:0009507;GO:0009536;GO:0015935;GO:0016020;GO:0022626;GO:0022627;GO:0030054;GO:0031974;GO:0031981;GO:0032991;GO:0043226;GO:0043227;GO:0043228;GO:0043229;GO:0043231;GO:0043232;GO:0043233;GO:0044391;GO:0055044;GO:0070013;GO:0071944;GO:1990904	tr|A0A1J6KE60|A0A1J6KE60_NICAT 40S ribosomal protein S6 OS=Nicotiana attenuata OX=49451 GN=RPS6A_0 PE=3 SV=1;tr|A0A1S4BZ85|A0A1S4BZ85_TOBAC 40S ribosomal protein S6 OS=Nicotiana tabacum OX=4097 GN=LOC107813350 PE=3 SV=1;tr|A0A7J0EYX5|A0A7J0EYX5_9ERIC Ribosomal protein S6e OS=Actinidia rufa OX=165716 GN=Acr_07g0010340 PE=3 SV=1	ko01521,ko03010,ko04066,ko04150,ko04151,ko04371,ko04714,ko04910,ko05205,map01521,map03010,map04066,map04150,map04151,map04371,map04714,map04910,map05205	40S ribosomal protein S6;Ribosomal protein S6e	Nicotiana benthamiana	RPS6	Nbe.v1.1.chr11g28580.1;Nbe.v1.1.chr14g39830.1;Nbe.v1.1.chr17g19870.1	cellular_component;ribosome	GO:0005575;GO:0005840	molecular_function	GO:0003674	nucleobase-containing compound metabolic process;translation	GO:0006139;GO:0006412	Niben101Scf00360g01005.1;Niben101Scf02190g03014.1	+	OOPS_XL_OOPS_NOXL	18	18	0	51.4
16.99280548	16.71034813	12.55367756	12.53726673	14.80332375	14.53259945	17.68838692	17.55622101	11.39443588	11.6863451	14.7297802	14.25266552	17.16643715	17.3988266	11.97552776	11.08845711	13.93083	14.04114532					-1		ribosomal large subunit assembly;amide biosynthetic process;amide metabolic process;amide transport;anatomical structure development;animal organ development;biological regulation;biosynthetic process;body fluid secretion;catabolic process;cell communication;cell surface receptor signaling pathway;cellular biosynthetic process;cellular catabolic process;cellular component assembly;cellular compon…	nucleic acid binding;amide binding;binding;catalytic activity;catalytic activity, acting on DNA;cation binding;class II DNA-(apurinic or apyrimidinic site) endonuclease activity;copper ion binding;DNA endonuclease activity;DNA nuclease activity;DNA-(apurinic or apyrimidinic site) endonuclease activity;endodeoxyribonuclease activity, producing 5'-phosphomonoesters;endonuclease activity;endonucleas…	90S preribosome;apoplast;cell junction;cell periphery;cell projection;cell-cell junction;chloroplast;cytoplasm;cytoplasmic ribonucleoprotein granule;cytosol;cytosolic large ribosomal subunit;cytosolic ribosome;dendrite;dendritic tree;endomembrane system;endoplasmic reticulum;extracellular region;intracellular anatomical structure;intracellular membrane-bounded organelle;intracellular non-membrane…	Ribosomal_60s,Ribosomal_L10	GO:0000027;GO:0000184;GO:0000956;GO:0002181;GO:0002182;GO:0006139;GO:0006259;GO:0006401;GO:0006402;GO:0006412;GO:0006413;GO:0006414;GO:0006518;GO:0006605;GO:0006612;GO:0006613;GO:0006614;GO:0006810;GO:0006886;GO:0006950;GO:0006970;GO:0006996;GO:0007154;GO:0007165;GO:0007166;GO:0007275;GO:0007589;GO:0007595;GO:0008104;GO:0008150;GO:0008152;GO:0009056;GO:0009057;GO:0009058;GO:0009059;GO:0009266;GO:…	GO:0003674;GO:0003676;GO:0003723;GO:0003735;GO:0003824;GO:0003906;GO:0004518;GO:0004519;GO:0004520;GO:0004536;GO:0005198;GO:0005488;GO:0005507;GO:0016787;GO:0016788;GO:0016888;GO:0016893;GO:0019843;GO:0033218;GO:0042277;GO:0043167;GO:0043169;GO:0046872;GO:0046914;GO:0052720;GO:0070180;GO:0097159;GO:0140097;GO:1901363	GO:0005575;GO:0005576;GO:0005622;GO:0005634;GO:0005730;GO:0005737;GO:0005783;GO:0005829;GO:0005840;GO:0005886;GO:0005911;GO:0009506;GO:0009507;GO:0009536;GO:0012505;GO:0015934;GO:0016020;GO:0022625;GO:0022626;GO:0030054;GO:0030425;GO:0030684;GO:0030686;GO:0031974;GO:0031981;GO:0032991;GO:0035770;GO:0036464;GO:0036477;GO:0042995;GO:0043005;GO:0043226;GO:0043227;GO:0043228;GO:0043229;GO:0043231;GO:…	tr|A0A1S3ZEB9|A0A1S3ZEB9_TOBAC 60S acidic ribosomal protein P0 OS=Nicotiana tabacum OX=4097 GN=LOC107785919 PE=3 SV=1;tr|A0A1S4AV90|A0A1S4AV90_TOBAC 60S acidic ribosomal protein P0 OS=Nicotiana tabacum OX=4097 GN=LOC107801773 PE=3 SV=1;tr|A0A1U7X7K6|A0A1U7X7K6_NICSY uncharacterized protein LOC104233898 OS=Nicotiana sylvestris OX=4096 GN=LOC104233898 PE=4 SV=1;tr|A0A314KXG9|A0A314KXG9_NICAT 60S ac…	ko03010,map03010	60S acidic ribosomal protein P0;uncharacterized protein LOC104233898	Nicotiana benthamiana	RPP0	Nbe.v1.1.chr01g05410.1;Nbe.v1.1.chr03g16440.1;Nbe.v1.1.chr05g37570.1;Nbe.v1.1.chr10g24600.1;Nbe.v1.1.chr15g27120.1;Nbe.v1.1.chr16g10070.1;Nbe.v1.1.chr17g21840.1	cellular_component;ribosome	GO:0005575;GO:0005840	molecular_function	GO:0003674	cellular process;response to stress	GO:0006950;GO:0009987	Niben101Scf00536g15024.1;Niben101Scf02370g02007.1;Niben101Scf02383g00003.1;Niben101Scf05490g00015.1;Niben101Scf10947g01017.1	+	OOPS_XL_OOPS_NOXL	10	10	10	28.3
19.42986107	19.13638496	13.37856579	12.86675739	13.80896378	14.9168129	19.27241516	19.28757668	12.49698162	12.0985527	15.15462017	15.23380661	19.36551094	19.43845558	11.93651772	12.05724716	14.95968533	11.69191837					-1		regulation of immune system process;ADP metabolic process;ATP biosynthetic process;ATP metabolic process;biological regulation;biosynthetic process;carbohydrate biosynthetic process;carbohydrate catabolic process;carbohydrate derivative biosynthetic process;carbohydrate derivative metabolic process;carbohydrate metabolic process;carbon fixation;carboxylic acid biosynthetic process;carboxylic acid…	catalytic activity;ADP binding;ATP binding;catalytic activity, acting on a protein;kinase activity;phosphoglycerate kinase activity;phosphotransferase activity, alcohol group as acceptor;protein kinase activity;transferase activity;transferase activity, transferring phosphorus-containing groups	apoplast;cell periphery;cell wall;chloroplast;chloroplast envelope;chloroplast stroma;cytoplasm;cytosol;external encapsulating structure;extracellular region;intracellular anatomical structure;intracellular membrane-bounded organelle;intracellular organelle;membrane;membrane-bounded organelle;mitochondrion;nucleus;organelle;organelle envelope;plastid;plastid envelope;plastid stroma;stromule;thyla…	Ist1;PGK	GO:0002682;GO:0002697;GO:0002831;GO:0005975;GO:0006082;GO:0006090;GO:0006091;GO:0006094;GO:0006096;GO:0006139;GO:0006163;GO:0006164;GO:0006464;GO:0006468;GO:0006753;GO:0006754;GO:0006793;GO:0006796;GO:0006950;GO:0008150;GO:0008152;GO:0009056;GO:0009058;GO:0009117;GO:0009123;GO:0009124;GO:0009126;GO:0009127;GO:0009132;GO:0009135;GO:0009141;GO:0009142;GO:0009144;GO:0009145;GO:0009150;GO:0009152;GO:…	GO:0003674;GO:0003824;GO:0004618;GO:0004672;GO:0005524;GO:0016301;GO:0016740;GO:0016772;GO:0016773;GO:0043531;GO:0140096	GO:0005575;GO:0005576;GO:0005618;GO:0005622;GO:0005634;GO:0005737;GO:0005739;GO:0005829;GO:0009507;GO:0009526;GO:0009532;GO:0009536;GO:0009570;GO:0009579;GO:0009941;GO:0010319;GO:0016020;GO:0030312;GO:0031967;GO:0043226;GO:0043227;GO:0043229;GO:0043231;GO:0048046;GO:0071944	tr|A0A1S3XM29|A0A1S3XM29_TOBAC uncharacterized protein LOC107766452 OS=Nicotiana tabacum OX=4097 GN=LOC107766452 PE=3 SV=1;tr|E5LLE7|E5LLE7_NICBE Phosphoglycerate kinase OS=Nicotiana benthamiana OX=4100 PE=2 SV=1	ko00010,ko00710,ko01100,ko01110,ko01120,ko01130,ko01200,ko01230,map00010,map00710,map01100,map01110,map01120,map01130,map01200,map01230;"ko04144,map04144"	Phosphoglycerate kinase;uncharacterized protein LOC107766452	Nicotiana benthamiana		Nbe.v1.1.chr09g23080.1;Nbe.v1.1.chr17g23930.1	cellular_component	GO:0005575	molecular_function	GO:0003674			Niben101Scf00220g05021.1;Niben101Scf05688g08010.1	+	OOPS_XL_OOPS_NOXL	32	7	6	78
12.66947937	11.99795055	10.24198341	10.72342587	10.92120171	12.57497215	10.97879601	11.76574993	11.06354523	11.1914072	12.52522755	12.64766121	10.2846384	12.04902649	10.51633549	11.83634758	12.94288063	12.87803173					-1			peptidyl-prolyl cis-trans isomerase activity;RNA binding;zinc ion binding	nucleus	Pro_isomerase,RRM_1,zf-CCHC		GO:0003723;GO:0003755;GO:0008270	GO:0005634	tr|A0A1S3Z3M0|A0A1S3Z3M0_TOBAC Peptidyl-prolyl cis-trans isomerase OS=Nicotiana tabacum OX=4097 GN=LOC107782644 PE=3 SV=1	-	Peptidyl-prolyl cis-trans isomerase	Nicotiana benthamiana		Nbe.v1.1.chr17g24290.1	nucleus	GO:0005634	RNA binding	GO:0003723			Niben101Scf02044g13008.1	+	OOPS_XL_OOPS_NOXL	8	8	8	19.2
17.29893875	16.86133003	9.387247086	8.880853653	15.87483692	15.66213989	17.42628098	17.31654739	9.525681496	11.26161003	16.59052849	15.69157982	16.70940781	17.20495224	10.31807613	9.739621162	15.06995296	15.14728451					-1		translation	small ribosomal subunit rRNA binding;structural constituent of ribosome	cytosolic small ribosomal subunit;nucleolus	Ribosomal_S13_N,Ribosomal_S15	GO:0006412	GO:0003735;GO:0070181	GO:0005730;GO:0022627	tr|A0A1U7WQL4|A0A1U7WQL4_NICSY 30S ribosomal protein S15, chloroplastic OS=Nicotiana sylvestris OX=4096 GN=LOC104228756 PE=3 SV=1;"tr|K4CYU9|K4CYU9_SOLLC 30S ribosomal protein S15, chloroplastic OS=Solanum lycopersicum OX=4081 GN=101251264 PE=1 SV=1"	ko03010,map03010	30S ribosomal protein S15, chloroplastic	Nicotiana benthamiana	RPS13	Nbe.v1.1.chr01g38170.1;Nbe.v1.1.chr02g43350.1;Nbe.v1.1.chr03g22950.1;Nbe.v1.1.chr10g40390.1;Nbe.v1.1.chr12g21630.1;Nbe.v1.1.chr13g17760.1;Nbe.v1.1.chr16g37770.1;Nbe.v1.1.chr16g50280.1;Nbe.v1.1.chr17g11680.1;Nbe.v1.1.chr17g29300.1	nucleolus	GO:0005730			translation	GO:0006412	Niben101Scf00527g01005.1;Niben101Scf04703g11023.1;Niben101Scf06236g01011.1	+	OOPS_XL_OOPS_NOXL	9	9	9	54.3
15.10345173	11.8371706	10.04265022	10.04541588	17.15333366	16.95775986	15.68691063	15.66578007	10.8705492	11.40854931	17.75662231	17.09434509	15.19752407	15.06835842	10.15086555	9.636045456	16.18586349	16.28449821					-1		amide biosynthetic process;amide metabolic process;biosynthetic process;cellular biosynthetic process;cellular metabolic process;cellular process;cytoplasmic translation;gene expression;macromolecule biosynthetic process;macromolecule metabolic process;metabolic process;organonitrogen compound biosynthetic process;organonitrogen compound metabolic process;peptide biosynthetic process;peptide meta…	binding;heterocyclic compound binding;nucleic acid binding;organic cyclic compound binding;RNA binding;structural constituent of ribosome;structural molecule activity	cytoplasm;cytosol;cytosolic large ribosomal subunit;cytosolic ribosome;intracellular anatomical structure;intracellular non-membrane-bounded organelle;intracellular organelle;large ribosomal subunit;non-membrane-bounded organelle;organelle;protein-containing complex;ribonucleoprotein complex;ribosomal subunit;ribosome	Ribosomal_L7Ae	GO:0002181;GO:0006412;GO:0006518;GO:0008150;GO:0008152;GO:0009058;GO:0009059;GO:0009987;GO:0010467;GO:0019538;GO:0043043;GO:0043170;GO:0043603;GO:0043604;GO:0044237;GO:0044238;GO:0044249;GO:0044267;GO:1901564;GO:1901566	GO:0003674;GO:0003676;GO:0003723;GO:0003735;GO:0005198;GO:0005488;GO:0097159;GO:1901363	GO:0005575;GO:0005622;GO:0005737;GO:0005829;GO:0005840;GO:0015934;GO:0022625;GO:0022626;GO:0032991;GO:0043226;GO:0043228;GO:0043229;GO:0043232;GO:0044391;GO:1990904	tr|A0A1S3X2T9|A0A1S3X2T9_TOBAC 60S ribosomal protein L30-like OS=Nicotiana tabacum OX=4097 GN=LOC107760678 PE=3 SV=1;tr|A0A1S3YCA9|A0A1S3YCA9_TOBAC 60S ribosomal protein L30-like OS=Nicotiana tabacum OX=4097 GN=LOC107774570 PE=3 SV=1	ko03010,map03010	60S ribosomal protein L30-like	Nicotiana benthamiana	RPL30	Nbe.v1.1.chr06g01360.1;Nbe.v1.1.chr07g15290.1;Nbe.v1.1.chr17g29820.1	cellular_component	GO:0005575	molecular_function	GO:0003674			Niben101Scf04558g01013.1;Niben101Scf05767g02003.1	+	OOPS_XL_OOPS_NOXL	8	8	3	60.7
12.83371258	13.05524826	12.05844116	10.66659451	16.1749649	15.7557745	12.09849262	13.57884407	11.38053703	11.05730057	16.0345192	15.49106979	13.95192242	12.69135094	10.64259338	12.3080492	15.62904358	15.2637825					-1		mRNA export from nucleus	binding;heterocyclic compound binding;mRNA binding;nucleic acid binding;organic cyclic compound binding;RNA binding	intracellular anatomical structure;intracellular membrane-bounded organelle;intracellular non-membrane-bounded organelle;intracellular organelle;intracellular organelle lumen;membrane-bounded organelle;membrane-enclosed lumen;non-membrane-bounded organelle;nuclear lumen;nucleolus;nucleoplasm;nucleus;organelle;organelle lumen	FoP_duplication,RRM_1	GO:0006406	GO:0003674;GO:0003676;GO:0003723;GO:0003729;GO:0005488;GO:0097159;GO:1901363	GO:0005575;GO:0005622;GO:0005634;GO:0005654;GO:0005730;GO:0031974;GO:0031981;GO:0043226;GO:0043227;GO:0043228;GO:0043229;GO:0043231;GO:0043232;GO:0043233;GO:0070013	tr|Q68VB5|Q68VB5_NICBE ALY protein OS=Nicotiana benthamiana OX=4100 GN=aly PE=2 SV=1	ko03013,ko03015,ko03040,ko05168,map03013,map03015,map03040,map05168	ALY protein	Nicotiana benthamiana		Nbe.v1.1.chr17g31730.1	cellular_component	GO:0005575	molecular_function	GO:0003674			Niben101Scf01579g01031.1	+	OOPS_XL_OOPS_NOXL	10	10	2	45.6
12.19632626	12.81064796	10.81736279	9.366597176	16.74188805	16.39278603	11.20266056	11.27660847	10.94022751	12.26909161	16.79550743	16.07950592	10.35696507	12.10424519	10.40649128	9.521408081	15.46358776	11.29351139					-1		amide biosynthetic process;amide metabolic process;biosynthetic process;cellular biosynthetic process;cellular metabolic process;cellular process;gene expression;macromolecule biosynthetic process;macromolecule metabolic process;metabolic process;organonitrogen compound biosynthetic process;organonitrogen compound metabolic process;peptide biosynthetic process;peptide metabolic process;primary me…	binding;heterocyclic compound binding;nucleic acid binding;organic cyclic compound binding;RNA binding;rRNA binding;structural constituent of ribosome;structural molecule activity	chloroplast;chloroplast envelope;chloroplast stroma;cytoplasm;intracellular anatomical structure;intracellular membrane-bounded organelle;intracellular non-membrane-bounded organelle;intracellular organelle;large ribosomal subunit;membrane-bounded organelle;mitochondrion;non-membrane-bounded organelle;organellar large ribosomal subunit;organellar ribosome;organelle;organelle envelope;plastid;plas…	Ribosomal_L9_C,Ribosomal_L9_N	GO:0006412;GO:0006518;GO:0008150;GO:0008152;GO:0009058;GO:0009059;GO:0009987;GO:0010467;GO:0019538;GO:0043043;GO:0043170;GO:0043603;GO:0043604;GO:0044237;GO:0044238;GO:0044249;GO:0044267;GO:1901564;GO:1901566	GO:0003674;GO:0003676;GO:0003723;GO:0003735;GO:0005198;GO:0005488;GO:0019843;GO:0097159;GO:1901363	GO:0000311;GO:0000313;GO:0000315;GO:0005575;GO:0005622;GO:0005737;GO:0005739;GO:0005840;GO:0009507;GO:0009526;GO:0009532;GO:0009536;GO:0009547;GO:0009570;GO:0009941;GO:0015934;GO:0031967;GO:0032991;GO:0043226;GO:0043227;GO:0043228;GO:0043229;GO:0043231;GO:0043232;GO:0044391;GO:1990904	tr|A0A1S4CBR5|A0A1S4CBR5_TOBAC 50S ribosomal protein L9, chloroplastic OS=Nicotiana tabacum OX=4097 GN=LOC107817294 PE=3 SV=1	ko03010,map03010	50S ribosomal protein L9, chloroplastic	Nicotiana benthamiana		Nbe.v1.1.chr17g34960.1			molecular_function	GO:0003674	translation	GO:0006412	Niben101Scf06799g00004.1	+	OOPS_XL_OOPS_NOXL	11	3	3	47.9
20.08990479	20.18240929	16.34850311	16.66344643	17.15135384	17.11593819	20.48473167	20.67788124	15.96470165	15.86098957	17.22684479	17.0711689	20.06012535	20.45933914	13.94991779	14.260993	16.78570747	17.12736893					-1			DNA binding;protein heterodimerization activity;structural constituent of chromatin	nucleosome;nucleus	#;Histone		GO:0003677;GO:0030527;GO:0046982	GO:0000786;GO:0005634	#;tr|A0A1S3YPS5|A0A1S3YPS5_TOBAC Histone H2B OS=Nicotiana tabacum OX=4097 GN=LOC107778381 PE=3 SV=1;tr|A0A1S4CBT7|A0A1S4CBT7_TOBAC Histone H2B OS=Nicotiana tabacum OX=4097 GN=LOC107817295 PE=3 SV=1;tr|A0A1S4CJ57|A0A1S4CJ57_TOBAC Histone H2B OS=Nicotiana tabacum OX=4097 GN=LOC107819596 PE=3 SV=1;tr|A0A2P5XPM0|A0A2P5XPM0_GOSBA Histone H2B OS=Gossypium barbadense OX=3634 GN=GOBAR_AA15358 PE=3 SV=1;t…	ko05034,ko05203,ko05322,map05034,map05203,map05322;#	#;Histone H2B;Histone H2B (Fragment)	Nicotiana benthamiana		Nbe.v1.1.chr03g24720.1;Nbe.v1.1.chr12g17590.1;Nbe.v1.1.chr13g40150.1;Nbe.v1.1.chr13g40160.1;Nbe.v1.1.chr13g40670.1;Nbe.v1.1.chr17g31740.1;Nbe.v1.1.chr17g34990.1;Nbe.v1.1.chr18g36250.1			DNA binding	GO:0003677			Niben101Scf00595g02016.1;Niben101Scf01464g00001.1;Niben101Scf01579g01046.1;Niben101Scf03400g02004.1;Niben101Scf06245g01013.1;Niben101Scf06990g00021.1	+	OOPS_XL_OOPS_NOXL	14	14	6	63.7
11.65805244	12.59865093	9.252323151	11.86094475	15.56551838	15.42433071	12.78859615	11.13755322	10.51512432	10.99956799	15.35462856	15.00052834	11.44925213	12.49677944	11.0908823	10.83711815	15.04610062	14.96027374					-1		response to acid chemical;biological regulation;negative regulation of biological process;negative regulation of biosynthetic process;negative regulation of cellular biosynthetic process;negative regulation of cellular metabolic process;negative regulation of cellular process;negative regulation of DNA-templated transcription;negative regulation of gene expression;negative regulation of macromole…	binding;chromatin binding;chromatin DNA binding;DNA binding;heterocyclic compound binding;mRNA binding;nucleic acid binding;organic cyclic compound binding;RNA binding;zinc ion binding	intracellular anatomical structure;intracellular membrane-bounded organelle;intracellular non-membrane-bounded organelle;intracellular organelle;intracellular organelle lumen;membrane-bounded organelle;membrane-enclosed lumen;non-membrane-bounded organelle;nuclear body;nuclear lumen;nuclear speck;nucleolus;nucleoplasm;nucleus;organelle;organelle lumen	RRM_1,zf-CCHC	GO:0001101;GO:0006355;GO:0006950;GO:0008150;GO:0009266;GO:0009409;GO:0009414;GO:0009415;GO:0009628;GO:0009889;GO:0009890;GO:0009892;GO:0009893;GO:0010468;GO:0010556;GO:0010558;GO:0010604;GO:0010605;GO:0010628;GO:0010629;GO:0019219;GO:0019222;GO:0031323;GO:0031324;GO:0031325;GO:0031326;GO:0031327;GO:0033120;GO:0042221;GO:0043484;GO:0045892;GO:0045934;GO:0045935;GO:0048024;GO:0048026;GO:0048518;GO:…	GO:0003674;GO:0003676;GO:0003677;GO:0003682;GO:0003723;GO:0003729;GO:0005488;GO:0008270;GO:0031490;GO:0097159;GO:1901363	GO:0005575;GO:0005622;GO:0005634;GO:0005654;GO:0005730;GO:0016604;GO:0016607;GO:0031974;GO:0031981;GO:0043226;GO:0043227;GO:0043228;GO:0043229;GO:0043231;GO:0043232;GO:0043233;GO:0070013	tr|A0A1S3XVL1|A0A1S3XVL1_TOBAC glycine-rich RNA-binding protein RZ1C-like isoform X1 OS=Nicotiana tabacum OX=4097 GN=LOC107769283 PE=4 SV=1	ko03040,map03040	glycine-rich RNA-binding protein RZ1C-like isoform X1	Nicotiana benthamiana		Nbe.v1.1.chr17g46270.1	cellular_component	GO:0005575	molecular_function	GO:0003674			Niben101Scf07704g00001.1	+	OOPS_XL_OOPS_NOXL	6	6	2	28.4
11.38843346	12.40820694	11.08574963	11.08186626	18.23621941	18.03853416	11.73136902	11.5121212	10.52661133	11.86566639	17.91415215	17.03788948	11.94324303	11.48052025	11.40146732	10.91888618	16.86665154	16.87795448					-1		amide biosynthetic process;amide metabolic process;biosynthetic process;cellular biosynthetic process;cellular component biogenesis;cellular component organization or biogenesis;cellular metabolic process;cellular process;gene expression;macromolecule biosynthetic process;macromolecule metabolic process;metabolic process;organonitrogen compound biosynthetic process;organonitrogen compound metabol…	binding;heterocyclic compound binding;mRNA binding;nucleic acid binding;organic cyclic compound binding;RNA binding;structural constituent of ribosome;structural molecule activity	bounding membrane of organelle;cell junction;cell-cell junction;chloroplast;cytoplasm;cytosol;cytosolic large ribosomal subunit;cytosolic ribosome;endomembrane system;endoplasmic reticulum;intracellular anatomical structure;intracellular membrane-bounded organelle;intracellular non-membrane-bounded organelle;intracellular organelle;intracellular organelle lumen;large ribosomal subunit;membrane;me…	Ribosomal_L14e	GO:0006412;GO:0006518;GO:0008150;GO:0008152;GO:0009058;GO:0009059;GO:0009987;GO:0010467;GO:0019538;GO:0022613;GO:0042254;GO:0042273;GO:0043043;GO:0043170;GO:0043603;GO:0043604;GO:0044085;GO:0044237;GO:0044238;GO:0044249;GO:0044267;GO:0071840;GO:1901564;GO:1901566	GO:0003674;GO:0003676;GO:0003723;GO:0003729;GO:0003735;GO:0005198;GO:0005488;GO:0097159;GO:1901363	GO:0005575;GO:0005622;GO:0005634;GO:0005730;GO:0005737;GO:0005773;GO:0005774;GO:0005783;GO:0005829;GO:0005840;GO:0005911;GO:0009506;GO:0009507;GO:0009536;GO:0012505;GO:0015934;GO:0016020;GO:0022625;GO:0022626;GO:0030054;GO:0031090;GO:0031974;GO:0031981;GO:0032991;GO:0043226;GO:0043227;GO:0043228;GO:0043229;GO:0043231;GO:0043232;GO:0043233;GO:0044391;GO:0055044;GO:0070013;GO:0098588;GO:0098805;GO:…	tr|A0A1S3X430|A0A1S3X430_TOBAC probable 60S ribosomal protein L14 OS=Nicotiana tabacum OX=4097 GN=LOC107760861 PE=3 SV=1	ko03010,map03010	probable 60S ribosomal protein L14	Nicotiana benthamiana	RPL14	Nbe.v1.1.chr06g05820.1	cellular_component	GO:0005575	molecular_function	GO:0003674	translation	GO:0006412	Niben101Scf05997g00002.1	+	OOPS_XL_OOPS_NOXL	11	5	0	57.1
11.25579357	11.57775497	11.14115334	10.70559883	16.08412361	15.73560905	9.880558968	12.20964527	11.40552711	11.09280777	15.46323681	10.39294529	11.97899342	10.41906643	10.77231789	9.781254768	14.8004446	14.94104767					-1			RNA binding	nucleus	Alba		GO:0003723	GO:0005634	tr|A0A314KKM9|A0A314KKM9_NICAT DNA/RNA-binding protein Alba-like domain-containing protein OS=Nicotiana attenuata OX=49451 GN=A4A49_15379 PE=4 SV=1	ko03008,ko03013,map03008,map03013	DNA/RNA-binding protein Alba-like domain-containing protein	Nicotiana benthamiana		Nbe.v1.1.chr06g07070.1	nucleus	GO:0005634	RNA binding	GO:0003723			Niben101Scf03075g00002.1	+	OOPS_XL_OOPS_NOXL	8	2	2	34.7
11.22180939	12.18567753	9.97471714	9.358547211	16.18305397	16.26678658	11.64287758	12.2059536	10.73667526	11.15230274	17.25109482	16.43395996	14.33434296	12.89530659	12.23517704	10.13808727	15.22177601	15.58428764					-1		aggrephagy;autophagy;biological regulation;catabolic process;cellular catabolic process;cellular metabolic process;cellular process;macroautophagy;macromolecule metabolic process;macromolecule modification;metabolic process;organonitrogen compound metabolic process;primary metabolic process;process utilizing autophagic mechanism;protein deubiquitination;protein metabolic process;protein modificat…	binding;heterocyclic compound binding;mRNA binding;nucleic acid binding;organic cyclic compound binding;protein-containing complex binding;ribonucleoprotein complex binding;RNA binding	cytoplasm;cytoplasmic ribonucleoprotein granule;cytoplasmic stress granule;cytosol;intracellular anatomical structure;intracellular non-membrane-bounded organelle;intracellular organelle;non-membrane-bounded organelle;organelle;protein-containing complex;ribonucleoprotein complex;ribonucleoprotein granule;Ubp3-Bre5 deubiquitination complex	NTF2,RRM_1	GO:0006464;GO:0006508;GO:0006914;GO:0008150;GO:0008152;GO:0009056;GO:0009987;GO:0016236;GO:0016579;GO:0019538;GO:0032386;GO:0032879;GO:0034517;GO:0035973;GO:0036211;GO:0043170;GO:0043412;GO:0044237;GO:0044238;GO:0044248;GO:0044267;GO:0050789;GO:0050794;GO:0051049;GO:0060341;GO:0060627;GO:0060628;GO:0061919;GO:0065007;GO:0070646;GO:0070647;GO:1901564	GO:0003674;GO:0003676;GO:0003723;GO:0003729;GO:0005488;GO:0043021;GO:0044877;GO:0097159;GO:1901363	GO:0005575;GO:0005622;GO:0005737;GO:0005829;GO:0010494;GO:0032991;GO:0035770;GO:0036464;GO:0043226;GO:0043228;GO:0043229;GO:0043232;GO:1990861;GO:1990904	tr|A0A1S4BYF1|A0A1S4BYF1_TOBAC putative G3BP-like protein isoform X2 OS=Nicotiana tabacum OX=4097 GN=LOC107813212 PE=4 SV=1	-	putative G3BP-like protein isoform X2	Nicotiana benthamiana		Nbe.v1.1.chr06g08090.1;Nbe.v1.1.chr16g28160.1	cellular_component	GO:0005575	molecular_function	GO:0003674	cellular protein modification process	GO:0006464	Niben101Scf00113g04012.1;Niben101Scf03479g01002.1	+	OOPS_XL_OOPS_NOXL	11	11	5	28.2
14.18208408	12.4609642	9.953564644	11.17487717	13.42088127	10.76971054	15.20636559	14.67137527	11.41650581	10.55946064	13.06290627	13.5390377	14.69490242	14.4904747	10.19914818	10.14177227	13.09872341	11.21912098					-1		cellular metabolic process;cellular process;chaperone-mediated protein folding;macromolecule metabolic process;macromolecule modification;metabolic process;organonitrogen compound metabolic process;peptidyl-amino acid modification;peptidyl-proline modification;primary metabolic process;protein folding;protein metabolic process;protein modification process;protein peptidyl-prolyl isomerization	peptidyl-prolyl cis-trans isomerase activity;binding;catalytic activity;catalytic activity, acting on a protein;cis-trans isomerase activity;FK506 binding;heterocyclic compound binding;isomerase activity;macrolide binding;organic cyclic compound binding;peptidyl-prolyl cis-trans isomerase activity	cytoplasm;endomembrane system;endoplasmic reticulum;intracellular anatomical structure;intracellular membrane-bounded organelle;intracellular organelle;membrane;membrane-bounded organelle;organelle	FKBP_C	GO:0000413;GO:0006457;GO:0006464;GO:0008150;GO:0008152;GO:0009987;GO:0018193;GO:0018208;GO:0019538;GO:0036211;GO:0043170;GO:0043412;GO:0044237;GO:0044238;GO:0044267;GO:0061077;GO:1901564	GO:0003674;GO:0003755;GO:0003824;GO:0005488;GO:0005527;GO:0005528;GO:0016853;GO:0016859;GO:0097159;GO:0140096;GO:1901363	GO:0005575;GO:0005622;GO:0005737;GO:0005783;GO:0012505;GO:0016020;GO:0043226;GO:0043227;GO:0043229;GO:0043231	tr|A0A1S3ZAS0|A0A1S3ZAS0_TOBAC peptidylprolyl isomerase OS=Nicotiana tabacum OX=4097 GN=LOC107784777 PE=4 SV=1	-	peptidylprolyl isomerase	Nicotiana benthamiana		Nbe.v1.1.chr06g08210.1;Nbe.v1.1.chr16g27990.1	cellular_component	GO:0005575	molecular_function	GO:0003674			Niben101Scf08447g01002.1	+	OOPS_XL_OOPS_NOXL	6	6	6	39.2
16.23530388	16.23504257	13.95374203	14.02816486	16.42485428	16.45034218	16.74123001	16.7883873	14.1212101	13.84284115	16.6382103	16.01552391	16.31810188	16.46986389	10.96794701	12.02451611	15.35645199	15.40004539					-1		maturation of SSU-rRNA from tricistronic rRNA transcript (SSU-rRNA, 5.8S rRNA, LSU-rRNA);cellular component assembly;cellular component biogenesis;cellular component organization;cellular component organization or biogenesis;cellular metabolic process;cellular process;gene expression;macromolecule metabolic process;maturation of SSU-rRNA;maturation of SSU-rRNA from tricistronic rRNA transcript (S…	structural constituent of ribosome;structural molecule activity	chloroplast;chloroplast ribosome;chloroplast stroma;cytoplasm;cytosol;cytosolic ribosome;cytosolic small ribosomal subunit;intracellular anatomical structure;intracellular membrane-bounded organelle;intracellular non-membrane-bounded organelle;intracellular organelle;membrane;membrane-bounded organelle;non-membrane-bounded organelle;organellar ribosome;organelle;plastid;plastid ribosome;plastid s…	Ribosomal_S8e	GO:0000462;GO:0006139;GO:0006364;GO:0006396;GO:0006412;GO:0006996;GO:0008150;GO:0008152;GO:0009987;GO:0010467;GO:0016043;GO:0016070;GO:0016072;GO:0022607;GO:0022613;GO:0022618;GO:0030490;GO:0034622;GO:0042254;GO:0042255;GO:0042274;GO:0043170;GO:0043933;GO:0044085;GO:0044237;GO:0044238;GO:0065003;GO:0070925;GO:0071826;GO:0071840;GO:0090304	GO:0003674;GO:0003735;GO:0005198	GO:0000313;GO:0005575;GO:0005622;GO:0005737;GO:0005829;GO:0005840;GO:0009507;GO:0009532;GO:0009536;GO:0009547;GO:0009570;GO:0015935;GO:0016020;GO:0022626;GO:0022627;GO:0032991;GO:0043226;GO:0043227;GO:0043228;GO:0043229;GO:0043231;GO:0043232;GO:0043253;GO:0044391;GO:1990904	tr|A0A1S3YJQ5|A0A1S3YJQ5_TOBAC 40S ribosomal protein S8 OS=Nicotiana tabacum OX=4097 GN=LOC107776903 PE=3 SV=1;tr|A0A1S4CZK3|A0A1S4CZK3_TOBAC 40S ribosomal protein S8 OS=Nicotiana tabacum OX=4097 GN=LOC107824336 PE=3 SV=1;tr|A0A6P6UT19|A0A6P6UT19_COFAR 40S ribosomal protein S8 OS=Coffea arabica OX=13443 GN=LOC113713335 PE=3 SV=1;tr|A0A7J8U3S7|A0A7J8U3S7_9ROSI 40S ribosomal protein S8 OS=Gossypium…	ko03010,map03010	40S ribosomal protein S8	Nicotiana benthamiana	RPS8	Nbe.v1.1.chr01g03930.1;Nbe.v1.1.chr01g09190.1;Nbe.v1.1.chr01g09210.1;Nbe.v1.1.chr05g31270.1;Nbe.v1.1.chr06g08250.1;Nbe.v1.1.chr11g28050.1;Nbe.v1.1.chr16g27970.1			molecular_function	GO:0003674			Niben101Scf00416g05001.1;Niben101Scf00560g12011.1;Niben101Scf02912g00004.1;Niben101Scf07170g01008.1;Niben101Scf07170g01009.1;Niben101Scf08447g02008.1	+	OOPS_XL_OOPS_NOXL	13	13	7	47.9
11.49140263	13.13250351	10.63907146	10.76710892	18.15970421	18.52665138	14.4326067	11.9804039	10.95956707	11.55828476	18.67813873	17.92879677	13.8800621	11.70788956	10.79733753	10.78684139	17.8842907	18.01307106					-1		cellular component biogenesis;cellular component organization or biogenesis;cellular metabolic process;cellular process;chloroplast RNA processing;chloroplast rRNA processing;gene expression;macromolecule metabolic process;metabolic process;mRNA processing;nucleic acid metabolic process;nucleobase-containing compound metabolic process;primary metabolic process;ribonucleoprotein complex biogenesis…	binding;heterocyclic compound binding;mRNA binding;nucleic acid binding;organic cyclic compound binding;RNA binding	chloroplast;chloroplast stroma;chloroplast thylakoid membrane;cytoplasm;intracellular anatomical structure;intracellular membrane-bounded organelle;intracellular organelle;membrane-bounded organelle;organelle;plastid;plastid stroma;ribonucleoprotein complex;thylakoid	RRM_1	GO:0006139;GO:0006364;GO:0006396;GO:0006397;GO:0008150;GO:0008152;GO:0009987;GO:0010467;GO:0016070;GO:0016072;GO:0022613;GO:0031425;GO:0042254;GO:0043170;GO:0044085;GO:0044237;GO:0044238;GO:0071840;GO:0090304;GO:1901259	GO:0003674;GO:0003676;GO:0003723;GO:0003729;GO:0005488;GO:0097159;GO:1901363	GO:0005575;GO:0005622;GO:0005737;GO:0009507;GO:0009532;GO:0009535;GO:0009536;GO:0009570;GO:0009579;GO:0043226;GO:0043227;GO:0043229;GO:0043231;GO:1990904	tr|A0A314KTF3|A0A314KTF3_NICAT 33 kDa ribonucleoprotein, chloroplastic OS=Nicotiana attenuata OX=49451 GN=ROC5_0 PE=4 SV=1	ko05130,map05130	33 kDa ribonucleoprotein, chloroplastic	Nicotiana benthamiana		Nbe.v1.1.chr06g09210.1	cellular_component	GO:0005575	molecular_function	GO:0003674	nucleobase-containing compound metabolic process	GO:0006139	Niben101Scf05694g00002.1	+	OOPS_XL_OOPS_NOXL	11	11	7	46.9
10.79949951	12.46925926	10.04721355	10.79609776	15.79256153	15.76996708	10.89062977	11.66319466	10.4354353	9.229434967	16.71021461	15.89349079	10.88991451	11.25790215	10.68326283	9.712717056	10.68051338	16.07965088					-1		response to chemical;response to cytokinin;response to endogenous stimulus;response to hormone;response to stimulus;translation	binding;heterocyclic compound binding;mRNA binding;nucleic acid binding;organic cyclic compound binding;RNA binding;structural constituent of ribosome	chloroplast;chloroplast stroma;cytoplasm;intracellular anatomical structure;intracellular membrane-bounded organelle;intracellular organelle;membrane;membrane-bounded organelle;organelle;plastid;plastid stroma;ribosome;thylakoid	S1	GO:0006412;GO:0008150;GO:0009719;GO:0009725;GO:0009735;GO:0042221;GO:0050896	GO:0003674;GO:0003676;GO:0003723;GO:0003729;GO:0003735;GO:0005488;GO:0097159;GO:1901363	GO:0005575;GO:0005622;GO:0005737;GO:0005840;GO:0009507;GO:0009532;GO:0009536;GO:0009570;GO:0009579;GO:0016020;GO:0043226;GO:0043227;GO:0043229;GO:0043231	tr|A0A1S4AQ07|A0A1S4AQ07_TOBAC 30S ribosomal protein S1, chloroplastic-like OS=Nicotiana tabacum OX=4097 GN=LOC107800017 PE=4 SV=1	ko03010,map03010	30S ribosomal protein S1, chloroplastic-like	Nicotiana benthamiana		Nbe.v1.1.chr06g15670.1	cellular_component	GO:0005575	molecular_function	GO:0003674	biological_process	GO:0008150	Niben101Scf03840g02006.1	+	OOPS_XL_OOPS_NOXL	20	1	1	54.7
11.81592941	10.80921459	13.03929615	13.14003086	14.24071693	15.07960987	13.858078	13.40766621	12.29765224	11.02436256	15.10295963	14.71617603	13.50791836	12.91098022	9.858719826	11.37253857	14.76533794	14.69048882					-1		positive regulation of mRNA splicing, via spliceosome	RNA binding	spliceosomal complex	RRM_1	GO:0048026	GO:0003723	GO:0005681	tr|A0A0M8KRD4|A0A0M8KRD4_NICAT Serine/arginine-rich-splicing factor SR45A OS=Nicotiana attenuata OX=49451 GN=SR45A_1 PE=4 SV=1;tr|A0A1U7XM63|A0A1U7XM63_NICSY serine/arginine-rich splicing factor SR45a isoform X1 OS=Nicotiana sylvestris OX=4096 GN=LOC104235904 PE=4 SV=1;tr|A0A314KYU0|A0A314KYU0_NICAT Serinearginine-rich splicing factor sr45a OS=Nicotiana attenuata OX=49451 GN=SR45A_2 PE=4 SV=1	ko03040,map03040	serine/arginine-rich splicing factor SR45a isoform X1;Serine/arginine-rich-splicing factor SR45A;Serinearginine-rich splicing factor sr45a	Nicotiana benthamiana		Nbe.v1.1.chr02g16050.1;Nbe.v1.1.chr06g22200.1;Nbe.v1.1.chr12g30310.1			RNA binding	GO:0003723			Niben101Scf07339g00001.1;Niben101Scf07863g00003.1	+	OOPS_XL_OOPS_NOXL	6	6	3	24.3
11.85918903	10.97791958	10.63053799	10.87512207	17.17767334	16.84487724	12.79146862	12.48371506	10.45399761	11.63181019	17.30972481	16.50669479	11.29686451	12.66671181	9.238817215	9.844348907	16.63976479	16.64863777					-1		mRNA processing;response to acid chemical;response to antibiotic;response to chemical;response to cytokinin;response to endogenous stimulus;response to hormone;response to oxidative stress;response to oxygen-containing compound;response to ozone;response to reactive oxygen species;response to stimulus;response to stress;response to xenobiotic stimulus	binding;heterocyclic compound binding;mRNA binding;nucleic acid binding;organic cyclic compound binding;poly-purine tract binding;poly(A) binding;RNA binding;single-stranded RNA binding	cytosol;intracellular anatomical structure;intracellular membrane-bounded organelle;intracellular organelle;membrane-bounded organelle;nucleus;organelle	RRM_1	GO:0000302;GO:0001101;GO:0006397;GO:0006950;GO:0006979;GO:0008150;GO:0009719;GO:0009725;GO:0009735;GO:0010193;GO:0042221;GO:0042493;GO:0046677;GO:0050896;GO:1901700	GO:0003674;GO:0003676;GO:0003723;GO:0003727;GO:0003729;GO:0005488;GO:0008143;GO:0070717;GO:0097159;GO:1901363	GO:0005575;GO:0005622;GO:0005634;GO:0005829;GO:0043226;GO:0043227;GO:0043229;GO:0043231	tr|A0A1S3YBZ4|A0A1S3YBZ4_TOBAC polyadenylate-binding protein RBP45-like OS=Nicotiana tabacum OX=4097 GN=LOC107774489 PE=4 SV=1	-	polyadenylate-binding protein RBP45-like	Nicotiana benthamiana		Nbe.v1.1.chr06g26120.1	cellular_component	GO:0005575	molecular_function	GO:0003674			Niben101Scf00051g00011.1	+	OOPS_XL_OOPS_NOXL	10	6	2	33.3
11.50527477	11.70998669	11.49865437	10.39372158	13.56712437	13.37164021	11.82999992	11.37975693	11.83267117	11.07792759	14.37027836	14.36959743	12.28108978	11.84096146	10.12541485	10.96785641	12.91811752	12.44571304					-1		amide biosynthetic process;amide metabolic process;biosynthetic process;cellular biosynthetic process;cellular metabolic process;cellular process;gene expression;macromolecule biosynthetic process;macromolecule metabolic process;metabolic process;organonitrogen compound biosynthetic process;organonitrogen compound metabolic process;peptide biosynthetic process;peptide metabolic process;primary me…	structural constituent of ribosome;structural molecule activity	cell junction;cell periphery;cell wall;cell-cell junction;chloroplast;cytoplasm;cytosol;cytosolic large ribosomal subunit;cytosolic ribosome;external encapsulating structure;intracellular anatomical structure;intracellular membrane-bounded organelle;intracellular non-membrane-bounded organelle;intracellular organelle;large ribosomal subunit;membrane;membrane-bounded organelle;non-membrane-bounded…	Ribosomal_L28e	GO:0006412;GO:0006518;GO:0008150;GO:0008152;GO:0009058;GO:0009059;GO:0009719;GO:0009725;GO:0009735;GO:0009987;GO:0010467;GO:0019538;GO:0042221;GO:0043043;GO:0043170;GO:0043603;GO:0043604;GO:0044237;GO:0044238;GO:0044249;GO:0044267;GO:0050896;GO:1901564;GO:1901566	GO:0003674;GO:0003735;GO:0005198	GO:0005575;GO:0005618;GO:0005622;GO:0005737;GO:0005829;GO:0005840;GO:0005886;GO:0005911;GO:0009506;GO:0009507;GO:0009536;GO:0015934;GO:0016020;GO:0022625;GO:0022626;GO:0030054;GO:0030312;GO:0032991;GO:0043226;GO:0043227;GO:0043228;GO:0043229;GO:0043231;GO:0043232;GO:0044391;GO:0055044;GO:0071944;GO:1990904	tr|A0A1S4BM69|A0A1S4BM69_TOBAC 60S ribosomal protein L28-1-like OS=Nicotiana tabacum OX=4097 GN=LOC107809779 PE=3 SV=1;tr|A0A3Q7GXW8|A0A3Q7GXW8_SOLLC Ribosomal L28e/Mak16 domain-containing protein OS=Solanum lycopersicum OX=4081 PE=3 SV=1	ko03010,map03010	60S ribosomal protein L28-1-like;Ribosomal L28e/Mak16 domain-containing protein	Nicotiana benthamiana	RPL28	Nbe.v1.1.chr03g02260.1;Nbe.v1.1.chr06g34190.1	cellular_component	GO:0005575	molecular_function	GO:0003674	translation	GO:0006412	Niben101Scf05923g03010.1	+	OOPS_XL_OOPS_NOXL	7	2	2	46.2
11.94365311	12.39146614	10.56985855	10.17321396	15.03088284	14.83204937	10.8646698	12.21044254	11.43356419	10.98995113	15.38279247	14.60379982	11.17759609	11.00366783	9.886633873	9.32948494	14.03247643	14.1447382					-1		mitochondrial translation	rRNA binding;structural constituent of ribosome	mitochondrial large ribosomal subunit	Ribosomal_L16	GO:0032543	GO:0003735;GO:0019843	GO:0005762	tr|A0A0M3SGP4|A0A0M3SGP4_TOBAC ribosomal protein L16 OS=Nicotiana tabacum OX=4097 GN=rpl16 PE=3 SV=1	ko03010,map03010	ribosomal protein L16;rpl16_ribosomal_protein_L16_mitochondria	Nicotiana benthamiana	RPL16_mito	Nbe.v1.1.chr06g38180.1;rpl16_ribosomal_protein_L16_mitochondria							Niben101Scf01768g04009.1	+	OOPS_XL_OOPS_NOXL	5	5	5	28.2
15.19028759	15.17238808	11.97086048	8.952558517	17.66247368	17.17854881	15.83402634	15.93465805	10.40241909	10.89134121	17.32474327	16.6023941	15.7999897	15.87843418	10.18070793	11.63167286	16.27404976	16.11040115					-1		anatomical structure development;cytoplasmic translation;developmental process;developmental process involved in reproduction;embryo development;embryo development ending in seed dormancy;fruit development;multicellular organism development;multicellular organismal process;post-embryonic development;reproductive process;reproductive structure development;reproductive system development;response t…	binding;heterocyclic compound binding;nucleic acid binding;organic cyclic compound binding;RNA binding;rRNA binding;structural constituent of ribosome;structural molecule activity	chloroplast;chloroplast envelope;chloroplast stroma;cytoplasm;cytosolic large ribosomal subunit;intracellular anatomical structure;intracellular membrane-bounded organelle;intracellular organelle;membrane;membrane-bounded organelle;mitochondrial large ribosomal subunit;organelle;organelle envelope;plastid;plastid envelope;plastid stroma	Ribosomal_L6	GO:0002181;GO:0003006;GO:0007275;GO:0008150;GO:0009719;GO:0009725;GO:0009735;GO:0009790;GO:0009791;GO:0009793;GO:0010154;GO:0022414;GO:0032501;GO:0032502;GO:0042221;GO:0048316;GO:0048608;GO:0048731;GO:0048856;GO:0050896;GO:0061458	GO:0003674;GO:0003676;GO:0003723;GO:0003735;GO:0005198;GO:0005488;GO:0019843;GO:0097159;GO:1901363	GO:0005575;GO:0005622;GO:0005737;GO:0005762;GO:0009507;GO:0009526;GO:0009532;GO:0009536;GO:0009570;GO:0009941;GO:0016020;GO:0022625;GO:0031967;GO:0043226;GO:0043227;GO:0043229;GO:0043231	tr|A0A314L5C5|A0A314L5C5_NICAT 50s ribosomal protein l6, chloroplastic OS=Nicotiana attenuata OX=49451 GN=RPL6_0 PE=3 SV=1	ko03010,map03010	50s ribosomal protein l6, chloroplastic	Nicotiana benthamiana		Nbe.v1.1.chr06g42470.1	cellular_component	GO:0005575	molecular_function	GO:0003674			Niben101Scf13942g00028.1	+	OOPS_XL_OOPS_NOXL	16	16	5	58.1
12.89271355	11.69357395	9.416707039	10.68204117	19.26803398	19.31796074	14.39526653	12.2565918	9.299390793	11.09143257	19.89650726	19.00091362	14.3780241	13.98281574	11.39029789	9.461284637	18.74953651	18.86499023					-1		adaxial/abaxial pattern specification;amide biosynthetic process;amide metabolic process;anatomical structure development;anatomical structure morphogenesis;biosynthetic process;cell population proliferation;cellular biosynthetic process;cellular component assembly;cellular component biogenesis;cellular component organization;cellular component organization or biogenesis;cellular localization;cel…	5S rRNA binding;binding;heterocyclic compound binding;nucleic acid binding;organic cyclic compound binding;RNA binding;rRNA binding;structural constituent of ribosome;structural molecule activity	cell periphery;chloroplast;cytoplasm;cytosol;cytosolic large ribosomal subunit;cytosolic ribosome;intracellular anatomical structure;intracellular membrane-bounded organelle;intracellular non-membrane-bounded organelle;intracellular organelle;intracellular organelle lumen;large ribosomal subunit;membrane;membrane-bounded organelle;membrane-enclosed lumen;non-membrane-bounded organelle;nuclear lum…	Ribosomal_L18_c,Ribosomal_L5e	GO:0000027;GO:0003002;GO:0006412;GO:0006518;GO:0006810;GO:0006913;GO:0006996;GO:0007275;GO:0007389;GO:0008150;GO:0008152;GO:0008283;GO:0009058;GO:0009059;GO:0009653;GO:0009719;GO:0009725;GO:0009735;GO:0009955;GO:0009965;GO:0009987;GO:0010015;GO:0010016;GO:0010467;GO:0016043;GO:0019538;GO:0022607;GO:0022613;GO:0022618;GO:0022622;GO:0032501;GO:0032502;GO:0034622;GO:0042221;GO:0042254;GO:0042255;GO:…	GO:0003674;GO:0003676;GO:0003723;GO:0003735;GO:0005198;GO:0005488;GO:0008097;GO:0019843;GO:0097159;GO:1901363	GO:0005575;GO:0005622;GO:0005634;GO:0005730;GO:0005737;GO:0005773;GO:0005829;GO:0005840;GO:0005886;GO:0009507;GO:0009536;GO:0015934;GO:0016020;GO:0022625;GO:0022626;GO:0031974;GO:0031981;GO:0032991;GO:0043226;GO:0043227;GO:0043228;GO:0043229;GO:0043231;GO:0043232;GO:0043233;GO:0044391;GO:0070013;GO:0071944;GO:1990904	tr|A0A1S3XE16|A0A1S3XE16_TOBAC 60S ribosomal protein L5-like OS=Nicotiana tabacum OX=4097 GN=LOC107764090 PE=3 SV=1	ko03010,map03010	60S ribosomal protein L5-like	Nicotiana benthamiana	RPL5	Nbe.v1.1.chr05g02600.1	cellular_component	GO:0005575	molecular_function	GO:0003674			Niben101Scf02098g02013.1	+	OOPS_XL_OOPS_NOXL	17	17	6	48.3
14.14298439	11.58660316	10.04588032	9.403059006	13.8228693	13.51385117	15.181036	15.28236485	10.80598927	11.77247143	13.51730061	13.70000648	14.60634708	14.91335678	9.615514755	9.992807388	13.15878296	12.79875565					-1		maturation of SSU-rRNA from tricistronic rRNA transcript (SSU-rRNA, 5.8S rRNA, LSU-rRNA);cellular component assembly;cellular component biogenesis;cellular component organization;cellular component organization or biogenesis;cellular metabolic process;cellular process;gene expression;macromolecule metabolic process;maturation of SSU-rRNA;maturation of SSU-rRNA from tricistronic rRNA transcript (S…	structural constituent of ribosome;structural molecule activity	chloroplast;chloroplast ribosome;chloroplast stroma;cytoplasm;cytosol;cytosolic ribosome;cytosolic small ribosomal subunit;intracellular anatomical structure;intracellular membrane-bounded organelle;intracellular non-membrane-bounded organelle;intracellular organelle;membrane;membrane-bounded organelle;non-membrane-bounded organelle;organellar ribosome;organelle;plastid;plastid ribosome;plastid s…	Ribosomal_S8e	GO:0000462;GO:0006139;GO:0006364;GO:0006396;GO:0006412;GO:0006996;GO:0008150;GO:0008152;GO:0009987;GO:0010467;GO:0016043;GO:0016070;GO:0016072;GO:0022607;GO:0022613;GO:0022618;GO:0030490;GO:0034622;GO:0042254;GO:0042255;GO:0042274;GO:0043170;GO:0043933;GO:0044085;GO:0044237;GO:0044238;GO:0065003;GO:0070925;GO:0071826;GO:0071840;GO:0090304	GO:0003674;GO:0003735;GO:0005198	GO:0000313;GO:0005575;GO:0005622;GO:0005737;GO:0005829;GO:0005840;GO:0009507;GO:0009532;GO:0009536;GO:0009547;GO:0009570;GO:0015935;GO:0016020;GO:0022626;GO:0022627;GO:0032991;GO:0043226;GO:0043227;GO:0043228;GO:0043229;GO:0043231;GO:0043232;GO:0043253;GO:0044391;GO:1990904	tr|A0A1S3YJQ5|A0A1S3YJQ5_TOBAC 40S ribosomal protein S8 OS=Nicotiana tabacum OX=4097 GN=LOC107776903 PE=3 SV=1	ko03010,map03010	40S ribosomal protein S8	Nicotiana benthamiana	RPS8	Nbe.v1.1.chr05g03380.1			molecular_function	GO:0003674			Niben101Scf04205g04009.1	+	OOPS_XL_OOPS_NOXL	10	7	4	44.5
13.74325657	12.31400681	9.784716606	12.43736172	21.16484261	21.08725357	16.47559166	15.21901703	9.774671555	11.94608212	21.2259388	20.51806831	15.541399	15.5225811	13.50494289	13.8792963	20.69956207	20.5831604					-1		biological regulation;chloroplast rRNA processing;cold acclimation;defense response;immune response;immune system process;innate immune response;mRNA processing;negative regulation of biological process;negative regulation of catabolic process;negative regulation of cellular catabolic process;negative regulation of cellular metabolic process;negative regulation of cellular process;negative regula…	binding;heterocyclic compound binding;mRNA binding;nucleic acid binding;organic cyclic compound binding;poly-pyrimidine tract binding;poly(U) RNA binding;RNA binding;single-stranded RNA binding	chloroplast;chloroplast envelope;chloroplast stroma;chloroplast thylakoid;chloroplast thylakoid membrane;cytoplasm;intracellular anatomical structure;intracellular membrane-bounded organelle;intracellular organelle;membrane;membrane-bounded organelle;organelle;organelle envelope;organelle subcompartment;photosynthetic membrane;plastid;plastid envelope;plastid stroma;plastid thylakoid;plastid thyl…	RRM_1	GO:0001101;GO:0002376;GO:0006397;GO:0006950;GO:0006952;GO:0006955;GO:0008150;GO:0009266;GO:0009409;GO:0009628;GO:0009631;GO:0009719;GO:0009725;GO:0009737;GO:0009892;GO:0009894;GO:0009895;GO:0010468;GO:0010605;GO:0010608;GO:0019219;GO:0019222;GO:0031323;GO:0031324;GO:0031329;GO:0031330;GO:0033993;GO:0042221;GO:0043487;GO:0043489;GO:0045087;GO:0045934;GO:0048519;GO:0048523;GO:0050789;GO:0050794;GO:…	GO:0003674;GO:0003676;GO:0003723;GO:0003727;GO:0003729;GO:0005488;GO:0008187;GO:0008266;GO:0097159;GO:1901363	GO:0005575;GO:0005622;GO:0005737;GO:0009507;GO:0009526;GO:0009532;GO:0009534;GO:0009535;GO:0009536;GO:0009570;GO:0009579;GO:0009941;GO:0010319;GO:0016020;GO:0031967;GO:0031976;GO:0031984;GO:0034357;GO:0042651;GO:0043226;GO:0043227;GO:0043229;GO:0043231;GO:0055035;GO:1990904	sp|Q08935|ROC1_NICSY 29 kDa ribonucleoprotein A, chloroplastic OS=Nicotiana sylvestris OX=4096 PE=2 SV=1	ko05130,map05130	29 kDa ribonucleoprotein A, chloroplastic	Nicotiana benthamiana		Nbe.v1.1.chr05g06050.1	cellular_component	GO:0005575	molecular_function	GO:0003674			Niben101Scf23355g00024.1	+	OOPS_XL_OOPS_NOXL	17	15	5	66.2
12.11152744	11.96541023	10.38498116	10.0463562	15.97727966	15.86164474	12.16346073	10.58059216	11.91435432	10.19495296	16.07721138	16.08125496	11.59198952	11.54339981	9.856982231	11.35542202	15.64213657	15.90820503					-1		mRNA processing	binding;heterocyclic compound binding;mRNA binding;nucleic acid binding;organic cyclic compound binding;poly-purine tract binding;poly(A) binding;RNA binding;single-stranded RNA binding	cytoplasm;cytosol;intracellular anatomical structure;intracellular membrane-bounded organelle;intracellular organelle;membrane-bounded organelle;nucleus;organelle	RRM_1	GO:0006397	GO:0003674;GO:0003676;GO:0003723;GO:0003727;GO:0003729;GO:0005488;GO:0008143;GO:0070717;GO:0097159;GO:1901363	GO:0005575;GO:0005622;GO:0005634;GO:0005737;GO:0005829;GO:0043226;GO:0043227;GO:0043229;GO:0043231	tr|A0A314KHX9|A0A314KHX9_NICAT Polyadenylate-binding protein rbp45 OS=Nicotiana attenuata OX=49451 GN=RBP45_1 PE=4 SV=1	-	Polyadenylate-binding protein rbp45	Nicotiana benthamiana		Nbe.v1.1.chr05g13740.1	cellular_component	GO:0005575	molecular_function	GO:0003674			Niben101Scf01269g04014.1	+	OOPS_XL_OOPS_NOXL	11	11	4	40.3
10.82132626	12.03776932	10.10814762	10.9850359	14.36303997	14.32979679	12.1780262	12.03668213	10.82995605	10.5609026	14.30990219	9.40422821	11.07610607	11.99442101	10.41571426	11.39312744	14.54375648	13.97781658					-1		biological regulation;regulation of biological process;regulation of localization;regulation of monoatomic cation transmembrane transport;regulation of monoatomic ion transmembrane transport;regulation of monoatomic ion transport;regulation of proton transport;regulation of transmembrane transport;regulation of transport	binding;heterocyclic compound binding;mRNA binding;nucleic acid binding;organic cyclic compound binding;RNA binding	cell junction;cell periphery;cell-cell junction;cytoplasm;endomembrane system;endoplasmic reticulum;endoplasmic reticulum membrane;endoplasmic reticulum subcompartment;intracellular anatomical structure;intracellular membrane-bounded organelle;intracellular organelle;membrane;membrane-bounded organelle;nuclear outer membrane-endoplasmic reticulum membrane network;organelle;organelle subcompartmen…	-	GO:0008150;GO:0010155;GO:0032879;GO:0034762;GO:0034765;GO:0043269;GO:0050789;GO:0051049;GO:0065007;GO:1904062	GO:0003674;GO:0003676;GO:0003723;GO:0003729;GO:0005488;GO:0097159;GO:1901363	GO:0005575;GO:0005622;GO:0005737;GO:0005783;GO:0005789;GO:0005886;GO:0005911;GO:0009506;GO:0012505;GO:0016020;GO:0030054;GO:0031984;GO:0042175;GO:0043226;GO:0043227;GO:0043229;GO:0043231;GO:0055044;GO:0071944;GO:0098827	tr|A0A1U7USU9|A0A1U7USU9_NICSY proton pump-interactor 1-like isoform X1 OS=Nicotiana sylvestris OX=4096 GN=LOC104210171 PE=4 SV=1	-	proton pump-interactor 1-like isoform X1	Nicotiana benthamiana		Nbe.v1.1.chr05g16170.1	cellular_component	GO:0005575	molecular_function	GO:0003674	biological_process	GO:0008150	Niben101Scf07247g04003.1	+	OOPS_XL_OOPS_NOXL	25	6	6	39.4
12.29657173	12.16702175	9.777107239	11.6518364	20.88851738	20.81878281	12.26824951	11.81754303	15.11292839	14.40314484	21.53582954	20.58829308	11.37193966	11.98260117	14.51693153	9.894490242	19.71478271	19.70784187					-1					Ribosomal_L2,Ribosomal_L2_C				tr|A0A0V0HKF4|A0A0V0HKF4_SOLCH Putative ovule protein OS=Solanum chacoense OX=4108 PE=3 SV=1	ko03010,map03010	Putative ovule protein	Nicotiana benthamiana	RPL8	Nbe.v1.1.chr05g17260.1							Niben101Scf00858g05001.1	+	OOPS_XL_OOPS_NOXL	17	6	0	60.1
15.85987473	13.96641541	9.991490364	10.03580379	14.19621754	14.34019756	15.99293804	15.99032593	10.52714539	10.93620872	14.25635624	14.24814987	16.09234428	15.35507584	9.912185669	13.35231972	13.54496479	13.3267107					-1		translational initiation	GTP binding;GTPase activity;mRNA binding;translation initiation factor activity	chloroplast;chloroplast envelope;chloroplast stroma;cytoplasm;intracellular anatomical structure;intracellular membrane-bounded organelle;intracellular organelle;membrane-bounded organelle;organelle;organelle envelope;plastid;plastid envelope;plastid stroma	GTP_EFTU,IF-2,IF2_N	GO:0006413	GO:0003729;GO:0003743;GO:0003924;GO:0005525	GO:0005575;GO:0005622;GO:0005737;GO:0009507;GO:0009526;GO:0009532;GO:0009536;GO:0009570;GO:0009941;GO:0031967;GO:0043226;GO:0043227;GO:0043229;GO:0043231	tr|A0A1S4DLC0|A0A1S4DLC0_TOBAC translation initiation factor IF-2, chloroplastic-like OS=Nicotiana tabacum OX=4097 GN=LOC107830987 PE=3 SV=1	-	translation initiation factor IF-2, chloroplastic-like	Nicotiana benthamiana		Nbe.v1.1.chr05g18180.1	cellular_component	GO:0005575					Niben101Scf04225g02007.1	+	OOPS_XL_OOPS_NOXL	16	16	5	21.4
11.66254997	12.87200451	11.36658478	11.85422421	17.80668831	17.67748642	13.8501873	12.08484173	10.75093269	10.91361332	18.86235809	17.97650909	12.08391094	11.87310028	10.23846531	10.04343033	17.44911575	17.50974464					-1		amide biosynthetic process;amide metabolic process;biosynthetic process;cellular biosynthetic process;cellular metabolic process;cellular process;cellular response to stimulus;cellular response to stress;cytoplasmic translation;DNA damage response;DNA metabolic process;DNA repair;gene expression;macromolecule biosynthetic process;macromolecule metabolic process;metabolic process;nucleic acid meta…	oxidized base lesion DNA N-glycosylase activity;binding;catalytic activity;catalytic activity, acting on DNA;damaged DNA binding;DNA binding;DNA N-glycosylase activity;heterocyclic compound binding;hydrolase activity;hydrolase activity, acting on glycosyl bonds;hydrolase activity, hydrolyzing N-glycosyl compounds;nucleic acid binding;organic cyclic compound binding;oxidized purine nucleobase lesi…	cell junction;cell-cell junction;cytoplasm;cytosol;cytosolic ribosome;cytosolic small ribosomal subunit;intracellular anatomical structure;intracellular membrane-bounded organelle;intracellular non-membrane-bounded organelle;intracellular organelle;intracellular organelle lumen;membrane;membrane-bounded organelle;membrane-enclosed lumen;non-membrane-bounded organelle;nuclear lumen;nucleolus;nucle…	KH_2,Ribosomal_S3_C	GO:0002181;GO:0006139;GO:0006259;GO:0006281;GO:0006412;GO:0006518;GO:0006950;GO:0006970;GO:0006974;GO:0008150;GO:0008152;GO:0009058;GO:0009059;GO:0009628;GO:0009651;GO:0009987;GO:0010467;GO:0019538;GO:0033554;GO:0043043;GO:0043170;GO:0043603;GO:0043604;GO:0044237;GO:0044238;GO:0044249;GO:0044267;GO:0050896;GO:0051716;GO:0090304;GO:1901564;GO:1901566	GO:0000702;GO:0003674;GO:0003676;GO:0003677;GO:0003684;GO:0003723;GO:0003735;GO:0003824;GO:0005198;GO:0005488;GO:0008534;GO:0016787;GO:0016798;GO:0016799;GO:0019104;GO:0097159;GO:0140097;GO:1901363	GO:0005575;GO:0005622;GO:0005634;GO:0005730;GO:0005737;GO:0005829;GO:0005840;GO:0005911;GO:0009506;GO:0015935;GO:0016020;GO:0022626;GO:0022627;GO:0030054;GO:0031974;GO:0031981;GO:0032991;GO:0043226;GO:0043227;GO:0043228;GO:0043229;GO:0043231;GO:0043232;GO:0043233;GO:0044391;GO:0055044;GO:0070013;GO:1990904	tr|A0A1S4BXU2|A0A1S4BXU2_TOBAC 40S ribosomal protein S3-2-like OS=Nicotiana tabacum OX=4097 GN=LOC107813032 PE=3 SV=1;tr|A0A1S4CHD1|A0A1S4CHD1_TOBAC 40S ribosomal protein S3-1-like OS=Nicotiana tabacum OX=4097 GN=LOC107819043 PE=3 SV=1	ko03010,map03010	40S ribosomal protein S3-1-like;40S ribosomal protein S3-2-like	Nicotiana benthamiana	RPS3	Nbe.v1.1.chr05g20560.1;Nbe.v1.1.chr10g03870.1;Nbe.v1.1.chr18g02130.1	cellular_component	GO:0005575					Niben101Scf00736g04011.1;Niben101Scf05002g03030.1	+	OOPS_XL_OOPS_NOXL	17	17	1	58.4
11.37713051	11.30387974	10.10112	10.86984634	12.88712502	12.96971035	11.00389004	11.30827141	11.13457584	10.97064972	14.1996727	13.60269928	9.998033524	12.06743717	9.712089539	9.614035606	13.56783772	13.64599609					-1		apoptotic process;biological regulation;cell communication;cell death;cell surface receptor protein tyrosine kinase signaling pathway;cell surface receptor signaling pathway;cellular process;cellular response to chemical stimulus;cellular response to endogenous stimulus;cellular response to fibroblast growth factor stimulus;cellular response to growth factor stimulus;cellular response to stimulus…	mRNA binding	cytoplasm;cytoplasmic ribonucleoprotein granule;cytoplasmic stress granule;intracellular anatomical structure;intracellular membrane-bounded organelle;intracellular non-membrane-bounded organelle;intracellular organelle;intracellular organelle lumen;lysosome;lytic vacuole;membrane-bounded organelle;membrane-enclosed lumen;non-membrane-bounded organelle;nuclear lumen;nucleoplasm;nucleus;organelle;…	RRM_1	GO:0006355;GO:0006357;GO:0006397;GO:0006915;GO:0006950;GO:0006952;GO:0007154;GO:0007165;GO:0007166;GO:0007167;GO:0007169;GO:0008150;GO:0008219;GO:0008543;GO:0009719;GO:0009889;GO:0009987;GO:0010468;GO:0010556;GO:0012501;GO:0019219;GO:0019222;GO:0023052;GO:0031323;GO:0031326;GO:0042221;GO:0044344;GO:0050789;GO:0050794;GO:0050896;GO:0051252;GO:0051716;GO:0060255;GO:0065007;GO:0070848;GO:0070887;GO:…	GO:0003729	GO:0000323;GO:0005575;GO:0005622;GO:0005634;GO:0005654;GO:0005737;GO:0005764;GO:0005773;GO:0010494;GO:0031974;GO:0031981;GO:0032991;GO:0035770;GO:0036464;GO:0043226;GO:0043227;GO:0043228;GO:0043229;GO:0043231;GO:0043232;GO:0043233;GO:0070013;GO:1990904	tr|A0A1J6KDD4|A0A1J6KDD4_NICAT Oligouridylate-binding protein 1 OS=Nicotiana attenuata OX=49451 GN=UBP1_1 PE=4 SV=1	-	Oligouridylate-binding protein 1	Nicotiana benthamiana		Nbe.v1.1.chr05g21320.1							Niben101Scf16657g00011.1	+	OOPS_XL_OOPS_NOXL	8	8	4	29.9
11.59845066	12.07518673	12.80047512	9.248213768	10.62945938	13.17924023	12.38469028	10.51056767	11.26532459	10.9737854	12.39467716	12.5111351	10.38511753	11.51238823	9.817210197	9.179841995	13.92453384	13.07691574					-1		maturation of 5.8S rRNA;maturation of LSU-rRNA		preribosome, large subunit precursor	Rrp15p	GO:0000460;GO:0000470		GO:0030687	tr|A0A1U7W283|A0A1U7W283_NICSY RRP15-like protein OS=Nicotiana sylvestris OX=4096 GN=LOC104219376 PE=3 SV=1	-	RRP15-like protein	Nicotiana benthamiana		Nbe.v1.1.chr05g23170.1							Niben101Scf05108g02018.1	+	OOPS_XL_OOPS_NOXL	14	14	3	36.7
15.33817959	15.14835739	10.81304741	10.25822353	17.29974556	16.95185471	15.69778252	15.45551968	10.00977421	10.4215517	17.60581207	17.84922218	15.53317738	15.66447544	12.76427078	11.06986618	16.93168449	16.69465637					-1		mitochondrial translational elongation	translation elongation factor activity	mitochondrial matrix	EF_TS,S1	GO:0070125	GO:0003746	GO:0005759	tr|A0A1U7Y8T5|A0A1U7Y8T5_NICSY Elongation factor Ts, mitochondrial OS=Nicotiana sylvestris OX=4096 GN=LOC104245598 PE=3 SV=1	-	Elongation factor Ts, mitochondrial	Nicotiana benthamiana		Nbe.v1.1.chr05g25070.1							Niben101Scf03142g02005.1	+	OOPS_XL_OOPS_NOXL	56	10	10	59.4
11.39832306	13.24922657	8.963900566	11.18641663	16.75198936	11.66484928	10.44306469	11.98023701	11.03489494	11.97434044	16.17424393	16.07487297	11.38786793	11.34370327	11.05100918	10.67325687	15.71580124	15.7600441					-1		amide biosynthetic process;amide metabolic process;biosynthetic process;cellular biosynthetic process;cellular metabolic process;cellular process;gene expression;macromolecule biosynthetic process;macromolecule metabolic process;metabolic process;organonitrogen compound biosynthetic process;organonitrogen compound metabolic process;peptide biosynthetic process;peptide metabolic process;primary me…	binding;heterocyclic compound binding;mRNA binding;nucleic acid binding;organic cyclic compound binding;RNA binding;structural constituent of ribosome;structural molecule activity	cell junction;cell periphery;cell wall;cell-cell junction;cytoplasm;cytosol;cytosolic ribosome;cytosolic small ribosomal subunit;external encapsulating structure;intracellular anatomical structure;intracellular non-membrane-bounded organelle;intracellular organelle;membrane;non-membrane-bounded organelle;organelle;plasmodesma;protein-containing complex;ribonucleoprotein complex;ribosomal subunit;…	Ribosomal_S17,Ribosomal_S17_N	GO:0006412;GO:0006518;GO:0008150;GO:0008152;GO:0009058;GO:0009059;GO:0009987;GO:0010467;GO:0019538;GO:0043043;GO:0043170;GO:0043603;GO:0043604;GO:0044237;GO:0044238;GO:0044249;GO:0044267;GO:1901564;GO:1901566	GO:0003674;GO:0003676;GO:0003723;GO:0003729;GO:0003735;GO:0005198;GO:0005488;GO:0097159;GO:1901363	GO:0005575;GO:0005618;GO:0005622;GO:0005737;GO:0005829;GO:0005840;GO:0005911;GO:0009506;GO:0015935;GO:0016020;GO:0022626;GO:0022627;GO:0030054;GO:0030312;GO:0032991;GO:0043226;GO:0043228;GO:0043229;GO:0043232;GO:0044391;GO:0055044;GO:0071944;GO:1990904	tr|A0A1S4AP34|A0A1S4AP34_TOBAC 40S ribosomal protein S11-like OS=Nicotiana tabacum OX=4097 GN=LOC107799813 PE=3 SV=1	ko03010,map03010	40S ribosomal protein S11-like	Nicotiana benthamiana	RPS11	Nbe.v1.1.chr05g26840.1	cellular_component	GO:0005575	molecular_function	GO:0003674	translation	GO:0006412	Niben101Scf02220g06001.1	+	OOPS_XL_OOPS_NOXL	14	2	2	61
12.02768326	12.59602642	10.27491474	10.46084213	17.99821663	17.68400955	12.88603973	12.47431469	10.0883255	11.32876301	17.97213936	17.51368141	12.79725647	11.52630329	9.333804131	9.339226723	17.43623924	17.63310814					-1		mRNA processing;response to acid chemical;response to antibiotic;response to chemical;response to cytokinin;response to endogenous stimulus;response to hormone;response to oxidative stress;response to oxygen-containing compound;response to ozone;response to reactive oxygen species;response to stimulus;response to stress;response to xenobiotic stimulus	binding;heterocyclic compound binding;mRNA binding;nucleic acid binding;organic cyclic compound binding;poly-purine tract binding;poly(A) binding;RNA binding;single-stranded RNA binding	cytosol;intracellular anatomical structure;intracellular membrane-bounded organelle;intracellular organelle;membrane-bounded organelle;nucleus;organelle	RRM_1	GO:0000302;GO:0001101;GO:0006397;GO:0006950;GO:0006979;GO:0008150;GO:0009719;GO:0009725;GO:0009735;GO:0010193;GO:0042221;GO:0042493;GO:0046677;GO:0050896;GO:1901700	GO:0003674;GO:0003676;GO:0003723;GO:0003727;GO:0003729;GO:0005488;GO:0008143;GO:0070717;GO:0097159;GO:1901363	GO:0005575;GO:0005622;GO:0005634;GO:0005829;GO:0043226;GO:0043227;GO:0043229;GO:0043231	tr|A0A1S4D7D5|A0A1S4D7D5_TOBAC polyadenylate-binding protein RBP45-like isoform X1 OS=Nicotiana tabacum OX=4097 GN=LOC107826742 PE=4 SV=1	-	polyadenylate-binding protein RBP45-like isoform X1	Nicotiana benthamiana		Nbe.v1.1.chr05g31420.1	cellular_component	GO:0005575	molecular_function	GO:0003674			Niben101Scf06084g00003.1	+	OOPS_XL_OOPS_NOXL	10	10	2	28.2
11.46629238	11.48120785	11.02386475	10.57896423	13.79207897	13.77930927	12.57393074	11.71483135	11.39908028	9.460044861	13.60709953	12.97385883	11.1928091	11.08882332	10.30945683	11.16346359	12.51762009	12.68733215					-1		translation	mRNA binding;structural constituent of ribosome	mitochondrial large ribosomal subunit	Ribosomal_L27A	GO:0006412	GO:0003729;GO:0003735	GO:0005762	tr|A0A1U7YER1|A0A1U7YER1_NICSY 54S ribosomal protein L10, mitochondrial isoform X2 OS=Nicotiana sylvestris OX=4096 GN=LOC104243742 PE=3 SV=1;tr|A0A314KSJ3|A0A314KSJ3_NICAT Ribosomal protein L18e/L15P domain-containing protein OS=Nicotiana attenuata OX=49451 GN=A4A49_21363 PE=3 SV=1	ko03010,map03010	54S ribosomal protein L10, mitochondrial isoform X2;Ribosomal protein L18e/L15P domain-containing protein	Nicotiana benthamiana		Nbe.v1.1.chr05g32220.1;Nbe.v1.1.chr14g25660.1;Nbe.v1.1.chr15g31660.1					translation	GO:0006412	Niben101Scf01897g04013.1;Niben101Scf06087g02012.1	+	OOPS_XL_OOPS_NOXL	5	5	5	20.7
15.31490135	15.32709694	11.40891361	9.401285172	19.38747025	19.3117218	15.92932796	16.11774445	13.60813904	13.38586235	20.26247025	19.4238224	15.44737339	15.20426559	10.77041626	10.14885807	18.84720421	18.92700195					-1		translation	RNA binding;structural constituent of ribosome	cytosol;small ribosomal subunit	Ribosomal_S13	GO:0006412	GO:0003723;GO:0003735	GO:0005829;GO:0015935	tr|A0A1S3YM01|A0A1S3YM01_TOBAC 40S ribosomal protein S18 OS=Nicotiana tabacum OX=4097 GN=LOC107777446 PE=3 SV=1;tr|A0A1S4ABQ2|A0A1S4ABQ2_TOBAC 40S ribosomal protein S18-like OS=Nicotiana tabacum OX=4097 GN=LOC107795895 PE=3 SV=1	ko03010,map03010	40S ribosomal protein S18;40S ribosomal protein S18-like	Nicotiana benthamiana	RPS18	Nbe.v1.1.chr05g32960.1;Nbe.v1.1.chr12g02210.1			RNA binding	GO:0003723	translation	GO:0006412	Niben101Scf01349g04004.1;Niben101Scf03848g09003.1	+	OOPS_XL_OOPS_NOXL	12	12	0	53.9
11.48629951	11.68070126	10.60190105	11.33828163	13.24439335	13.36522865	11.14429951	11.34558868	11.50360775	11.9582777	14.31082535	13.87094307	10.9355669	11.37177372	11.82378483	9.950800896	14.33273602	14.33301544					-1		biological regulation;cellular metabolic process;cellular process;macromolecule metabolic process;metabolic process;negative regulation of amide metabolic process;negative regulation of biological process;negative regulation of biosynthetic process;negative regulation of cellular biosynthetic process;negative regulation of cellular metabolic process;negative regulation of cellular process;negativ…	nucleic acid binding;binding;catalytic activity;DNA binding;heterocyclic compound binding;hydrolase activity;hydrolase activity, acting on ester bonds;metal ion binding;mRNA 5'-UTR binding;mRNA binding;nuclease activity;organic cyclic compound binding;phytochrome binding;protein binding;RNA binding	cytoplasm;cytosol;intracellular anatomical structure	zf-CCCH	GO:0006139;GO:0006417;GO:0008150;GO:0008152;GO:0009889;GO:0009890;GO:0009892;GO:0009987;GO:0010468;GO:0010556;GO:0010558;GO:0010605;GO:0010608;GO:0010629;GO:0017148;GO:0019222;GO:0031323;GO:0031324;GO:0031326;GO:0031327;GO:0032268;GO:0032269;GO:0034248;GO:0034249;GO:0043170;GO:0044237;GO:0044238;GO:0048519;GO:0048523;GO:0050789;GO:0050794;GO:0051246;GO:0051248;GO:0060255;GO:0065007;GO:0080090;GO:…	GO:0003674;GO:0003676;GO:0003677;GO:0003723;GO:0003729;GO:0003824;GO:0004518;GO:0005488;GO:0005515;GO:0010313;GO:0016787;GO:0016788;GO:0046872;GO:0048027;GO:0097159;GO:1901363	GO:0005575;GO:0005622;GO:0005737;GO:0005829	tr|A0A1J6I9H5|A0A1J6I9H5_NICAT Zinc finger ccch domain-containing protein zfn-like protein OS=Nicotiana attenuata OX=49451 GN=ZFNL_0 PE=4 SV=1;tr|A0A1S3XG87|A0A1S3XG87_TOBAC zinc finger CCCH domain-containing protein ZFN-like OS=Nicotiana tabacum OX=4097 GN=LOC107764729 PE=4 SV=1	-	zinc finger CCCH domain-containing protein ZFN-like;Zinc finger ccch domain-containing protein zfn-like protein	Nicotiana benthamiana		Nbe.v1.1.chr03g10580.1;Nbe.v1.1.chr05g37950.1	cellular_component	GO:0005575	molecular_function	GO:0003674	nucleobase-containing compound metabolic process	GO:0006139	Niben101Scf02798g05012.1;Niben101Scf02822g02014.1	+	OOPS_XL_OOPS_NOXL	6	6	2	20.3
11.70876122	12.36744499	10.5508194	11.17192554	12.99214172	13.38383961	12.01821518	11.9238205	11.68912983	11.35524845	13.8864584	13.39673901	10.92300129	12.27491951	10.54545879	10.72066593	13.30163956	13.12699509					-1		response to acid chemical;biological regulation;negative regulation of biological process;negative regulation of biosynthetic process;negative regulation of cellular biosynthetic process;negative regulation of cellular metabolic process;negative regulation of cellular process;negative regulation of DNA-templated transcription;negative regulation of gene expression;negative regulation of macromole…	binding;chromatin binding;chromatin DNA binding;DNA binding;heterocyclic compound binding;mRNA binding;nucleic acid binding;organic cyclic compound binding;RNA binding;zinc ion binding	intracellular anatomical structure;intracellular membrane-bounded organelle;intracellular non-membrane-bounded organelle;intracellular organelle;intracellular organelle lumen;membrane-bounded organelle;membrane-enclosed lumen;non-membrane-bounded organelle;nuclear body;nuclear lumen;nuclear speck;nucleolus;nucleoplasm;nucleus;organelle;organelle lumen	RRM_1,zf-CCHC	GO:0001101;GO:0006355;GO:0006950;GO:0008150;GO:0009266;GO:0009409;GO:0009414;GO:0009415;GO:0009628;GO:0009889;GO:0009890;GO:0009892;GO:0009893;GO:0010468;GO:0010556;GO:0010558;GO:0010604;GO:0010605;GO:0010628;GO:0010629;GO:0019219;GO:0019222;GO:0031323;GO:0031324;GO:0031325;GO:0031326;GO:0031327;GO:0033120;GO:0042221;GO:0043484;GO:0045892;GO:0045934;GO:0045935;GO:0048024;GO:0048026;GO:0048518;GO:…	GO:0003674;GO:0003676;GO:0003677;GO:0003682;GO:0003723;GO:0003729;GO:0005488;GO:0008270;GO:0031490;GO:0097159;GO:1901363	GO:0005575;GO:0005622;GO:0005634;GO:0005654;GO:0005730;GO:0016604;GO:0016607;GO:0031974;GO:0031981;GO:0043226;GO:0043227;GO:0043228;GO:0043229;GO:0043231;GO:0043232;GO:0043233;GO:0070013	tr|A0A1S3YM34|A0A1S3YM34_TOBAC glycine-rich RNA-binding protein RZ1C-like isoform X2 OS=Nicotiana tabacum OX=4097 GN=LOC107777473 PE=4 SV=1;tr|A0A1S4CK83|A0A1S4CK83_TOBAC glycine-rich RNA-binding protein RZ1C-like isoform X1 OS=Nicotiana tabacum OX=4097 GN=LOC107819783 PE=4 SV=1	ko03040,map03040	glycine-rich RNA-binding protein RZ1C-like isoform X1;glycine-rich RNA-binding protein RZ1C-like isoform X2	Nicotiana benthamiana		Nbe.v1.1.chr05g39030.1;Nbe.v1.1.chr13g40450.1	cellular_component	GO:0005575	molecular_function	GO:0003674			Niben101Scf02246g01006.1;Niben101Scf04362g02009.1	+	OOPS_XL_OOPS_NOXL	4	3	3	13.1
15.17145061	12.01480198	19.18761253	18.85814476	20.95978355	21.07463455	15.52340889	14.84622478	19.49687386	19.42004204	20.46333694	20.10571861	15.12779331	14.99784088	19.4653511	19.3318882	20.13332748	20.1515274					-1		anatomical structure development;androecium development;biological regulation;cellular component organization;cellular component organization or biogenesis;cellular process;chromosome organization;cold acclimation;developmental process;developmental process involved in reproduction;DNA conformation change;DNA duplex unwinding;DNA geometric change;embryo development;embryo development ending in se…	binding;DNA binding;double-stranded DNA binding;heterocyclic compound binding;mRNA binding;nucleic acid binding;organic cyclic compound binding;RNA binding;single-stranded DNA binding;zinc ion binding	cell periphery;cytoplasm;cytosol;intracellular anatomical structure;intracellular membrane-bounded organelle;intracellular non-membrane-bounded organelle;intracellular organelle;intracellular organelle lumen;membrane;membrane-bounded organelle;membrane-enclosed lumen;non-membrane-bounded organelle;nuclear lumen;nucleolus;nucleus;organelle;organelle lumen;plasma membrane	CSD,zf-CCHC;"zf-CCHC,zf-CCHC_4"	GO:0001101;GO:0003006;GO:0006950;GO:0006996;GO:0007275;GO:0008150;GO:0009266;GO:0009269;GO:0009409;GO:0009414;GO:0009415;GO:0009628;GO:0009631;GO:0009719;GO:0009725;GO:0009737;GO:0009790;GO:0009791;GO:0009793;GO:0009908;GO:0009987;GO:0010154;GO:0010228;GO:0016043;GO:0019222;GO:0022414;GO:0031323;GO:0032392;GO:0032501;GO:0032502;GO:0032508;GO:0033993;GO:0042221;GO:0043457;GO:0043467;GO:0048316;GO:…	GO:0003674;GO:0003676;GO:0003677;GO:0003690;GO:0003697;GO:0003723;GO:0003729;GO:0005488;GO:0008270;GO:0097159;GO:1901363	GO:0005575;GO:0005622;GO:0005634;GO:0005730;GO:0005737;GO:0005829;GO:0005886;GO:0016020;GO:0031974;GO:0031981;GO:0043226;GO:0043227;GO:0043228;GO:0043229;GO:0043231;GO:0043232;GO:0043233;GO:0070013;GO:0071944	tr|A0A1J6INF5|A0A1J6INF5_NICAT Cold shock protein 1 OS=Nicotiana attenuata OX=49451 GN=CSP1_0 PE=4 SV=1;tr|A0A1U7W0U8|A0A1U7W0U8_NICSY protein AIR1-like OS=Nicotiana sylvestris OX=4096 GN=LOC104218967 PE=4 SV=1;tr|A0A1U7Y3Y3|A0A1U7Y3Y3_NICSY glycine-rich protein 2-like OS=Nicotiana sylvestris OX=4096 GN=LOC104244975 PE=4 SV=1	-	Cold shock protein 1;glycine-rich protein 2-like;protein AIR1-like	Nicotiana benthamiana		Nbe.v1.1.chr03g05210.1;Nbe.v1.1.chr05g20040.1;Nbe.v1.1.chr07g14770.1;Nbe.v1.1.chr09g00700.1;Nbe.v1.1.chr17g30100.1	cellular_component	GO:0005575	binding;molecular_function;nucleic acid binding	GO:0003674;GO:0003676;GO:0005488			Niben101Scf02658g01005.1;Niben101Scf05702g02005.1;Niben101Scf11802g02002.1;Niben101Scf13289g02001.1	+	OOPS_XL_OOPS_NOXL	10	10	5	79.4
11.27728367	11.83946228	14.96420574	10.51521683	16.62884331	16.57090759	10.60803795	13.22303581	12.22832394	13.29289722	17.05218506	17.01345444	12.14936638	12.14056396	15.18251038	10.40529823	16.35818672	16.54645729					-1		response to cold	RNA binding		RRM_1	GO:0009409	GO:0003723		No_hits;tr|A0A314L9Q4|A0A314L9Q4_NICAT Glycine-rich rna-binding protein OS=Nicotiana attenuata OX=49451 GN=GRP1_1 PE=4 SV=1	ko03040,map03040	Glycine-rich rna-binding protein;No_hits	Nicotiana benthamiana		Nbe.v1.1.chr09g01470.1;Nbe.v1.1.chr14g10760.1;Nbe.v1.1.chr15g32710.1			RNA binding	GO:0003723			Niben101Scf00929g00007.1;Niben101Scf03214g00006.1	+	OOPS_XL_OOPS_NOXL	10	8	8	74.8
12.24757099	11.74791527	9.602883339	11.91057491	16.40209579	16.4505024	12.35631466	12.32683849	10.34058285	11.61255836	16.13083267	15.63900185	11.83118343	11.47080326	9.391234398	10.20541859	15.90968227	15.80443382					-1		miRNA transport;response to cold	mRNA binding	nucleus	RRM_1	GO:0009409;GO:1990428	GO:0003729	GO:0005634	tr|A0A1S4CH81|A0A1S4CH81_TOBAC glycine-rich RNA-binding protein-like OS=Nicotiana tabacum OX=4097 GN=LOC107818946 PE=4 SV=1	ko03040,map03040	glycine-rich RNA-binding protein-like	Nicotiana benthamiana		Nbe.v1.1.chr09g01500.1	nucleus	GO:0005634					Niben101Ctg14086g00004.1	+	OOPS_XL_OOPS_NOXL	10	8	4	82.2
14.0007925	12.85706711	12.11325359	11.99936581	12.53503227	11.68829441	14.90392876	14.72195339	10.7451086	10.31674767	13.57518482	14.11610031	14.60002899	14.6661129	11.46347332	12.26991558	13.70530796	13.56593513					-1		protein folding	adenyl-nucleotide exchange factor activity;protein homodimerization activity;protein-folding chaperone binding;unfolded protein binding	chloroplast;mitochondrial matrix	GrpE	GO:0006457	GO:0000774;GO:0042803;GO:0051082;GO:0051087	GO:0005759;GO:0009507	tr|A0A1S4BVY0|A0A1S4BVY0_TOBAC GrpE protein homolog OS=Nicotiana tabacum OX=4097 GN=LOC107812441 PE=3 SV=1	-	GrpE protein homolog	Nicotiana benthamiana		Nbe.v1.1.chr09g05850.1							Niben101Scf02230g02002.1	+	OOPS_XL_OOPS_NOXL	19	19	11	44.6
18.5139122	18.42922783	11.14472198	12.20838642	13.84264469	14.63339233	18.84775543	18.93712616	12.12311935	10.10499096	15.24544144	14.93221474	18.27707863	18.3409977	9.936299324	10.62552643	14.01524067	14.62302399					-1		methionine biosynthetic process;methylation	5-methyltetrahydropteroyltriglutamate-homocysteine S-methyltransferase activity;methionine synthase activity;zinc ion binding	cytosol;extracellular region	Meth_synt_1,Meth_synt_2	GO:0009086;GO:0032259	GO:0003871;GO:0008270;GO:0008705	GO:0005576;GO:0005829	tr|S6A7M3|S6A7M3_NICAT 5-methyltetrahydropteroyltriglutamate--homocysteine S-methyltransferase OS=Nicotiana attenuata OX=49451 GN=MS1_4 PE=2 SV=1	ko00270,ko00450,ko01100,ko01110,ko01230,map00270,map00450,map01100,map01110,map01230	5-methyltetrahydropteroyltriglutamate--homocysteine S-methyltransferase	Nicotiana benthamiana		Nbe.v1.1.chr09g07150.1	extracellular region	GO:0005576					Niben101Scf00054g01013.1	+	OOPS_XL_OOPS_NOXL	31	31	4	53.6
15.95583153	16.63806725	8.320351601	9.084812164	15.87257862	15.64075375	18.16393471	18.32531357	11.00037861	11.75210953	15.99371243	16.51580811	16.79169655	17.76713753	11.79923916	10.8095932	15.1597929	15.29530239					-1		cytoplasmic translation	mRNA binding;structural constituent of ribosome	cytosolic large ribosomal subunit;ribosome	Ribosomal_L24e	GO:0002181	GO:0003729;GO:0003735	GO:0005840;GO:0022625	tr|A0A1S4BHF2|A0A1S4BHF2_TOBAC 60S ribosomal protein L24-like OS=Nicotiana tabacum OX=4097 GN=LOC107808292 PE=3 SV=1;tr|A0A1S4DPX6|A0A1S4DPX6_TOBAC 60S ribosomal protein L24 OS=Nicotiana tabacum OX=4097 GN=LOC107832170 PE=3 SV=1	ko03010,map03010	60S ribosomal protein L24;60S ribosomal protein L24-like	Nicotiana benthamiana	RPL24	Nbe.v1.1.chr05g04820.1;Nbe.v1.1.chr09g08200.1;Nbe.v1.1.chr11g25050.1;Nbe.v1.1.chr15g38160.1	ribosome	GO:0005840					Niben101Scf03734g04015.1;Niben101Scf07393g00003.1;Niben101Scf09564g00010.1	+	OOPS_XL_OOPS_NOXL	9	9	1	34.8
11.6421299	13.51436996	10.84464073	11.38603306	14.42685413	14.53156376	14.34325504	14.84431362	11.64497089	11.61565685	15.13189697	14.32993603	12.34983444	15.42199898	9.554316521	10.53567505	13.81788349	14.45301342					-1		endonucleolytic cleavage in ITS1 to separate SSU-rRNA from 5.8S rRNA and LSU-rRNA from tricistronic rRNA transcript (SSU-rRNA, 5.8S rRNA, LSU-rRNA);cellular component biogenesis;cellular component organization;cellular component organization or biogenesis;cellular metabolic process;cellular process;chloroplast organization;endonucleolytic cleavage in ITS1 to separate SSU-rRNA from 5.8S rRNA and L…	structural constituent of ribosome;structural molecule activity	cytoplasm;cytosol;cytosolic ribosome;cytosolic small ribosomal subunit;intracellular anatomical structure;intracellular membrane-bounded organelle;intracellular non-membrane-bounded organelle;intracellular organelle;membrane-bounded organelle;non-membrane-bounded organelle;nucleus;organelle;protein-containing complex;ribonucleoprotein complex;ribosomal subunit;ribosome;small ribosomal subunit	Ribosomal_S21e	GO:0000447;GO:0000460;GO:0000461;GO:0000462;GO:0000466;GO:0000479;GO:0006139;GO:0006364;GO:0006396;GO:0006412;GO:0006996;GO:0008150;GO:0008152;GO:0009657;GO:0009658;GO:0009987;GO:0010467;GO:0016043;GO:0016070;GO:0016072;GO:0022613;GO:0030490;GO:0031123;GO:0031125;GO:0042254;GO:0042274;GO:0043170;GO:0043628;GO:0044085;GO:0044237;GO:0044238;GO:0071840;GO:0090304	GO:0003674;GO:0003735;GO:0005198	GO:0005575;GO:0005622;GO:0005634;GO:0005737;GO:0005829;GO:0005840;GO:0015935;GO:0022626;GO:0022627;GO:0032991;GO:0043226;GO:0043227;GO:0043228;GO:0043229;GO:0043231;GO:0043232;GO:0044391;GO:1990904	tr|A0A1S4A3T4|A0A1S4A3T4_TOBAC 40S ribosomal protein S21 OS=Nicotiana tabacum OX=4097 GN=LOC107793454 PE=3 SV=1	ko03010,map03010	40S ribosomal protein S21	Nicotiana benthamiana	RPS21	Nbe.v1.1.chr06g11420.1;Nbe.v1.1.chr09g12240.1	cellular_component	GO:0005575	molecular_function	GO:0003674			Niben101Scf02248g00007.1	+	OOPS_XL_OOPS_NOXL	2	2	2	31.3
11.41228294	12.6081934	10.39588642	11.05905342	14.14871502	13.9893055	11.10494232	11.35607719	10.70086479	11.51515388	14.52110958	13.81878185	12.04655361	11.85621643	9.666835785	10.7218399	13.5212326	13.62136555					-1		immune system process;anatomical structure development;biological regulation;catabolic process;cell death;cellular catabolic process;cellular metabolic process;cellular process;cellular response to stimulus;cellular response to stress;defense response;developmental process;developmental process involved in reproduction;immune response;innate immune response;macromolecule catabolic process;macromo…	binding;heterocyclic compound binding;mRNA binding;nucleic acid binding;organic cyclic compound binding;RNA binding	cytoplasm;intracellular anatomical structure;nucleus;ribonucleoprotein complex	RRM_1	GO:0002376;GO:0003006;GO:0006139;GO:0006401;GO:0006402;GO:0006950;GO:0006952;GO:0006955;GO:0007275;GO:0008150;GO:0008152;GO:0008219;GO:0009056;GO:0009057;GO:0009314;GO:0009416;GO:0009626;GO:0009628;GO:0009648;GO:0009791;GO:0009892;GO:0009966;GO:0009967;GO:0009987;GO:0010228;GO:0010468;GO:0010605;GO:0010629;GO:0010646;GO:0010647;GO:0012501;GO:0016070;GO:0016071;GO:0019222;GO:0022414;GO:0023051;GO:…	GO:0003674;GO:0003676;GO:0003723;GO:0003729;GO:0005488;GO:0097159;GO:1901363	GO:0005575;GO:0005622;GO:0005634;GO:0005737;GO:1990904	tr|A0A1J6IDF8|A0A1J6IDF8_NICAT Rna-binding protein brn1 OS=Nicotiana attenuata OX=49451 GN=BRN1_1 PE=4 SV=1	-	Rna-binding protein brn1	Nicotiana benthamiana		Nbe.v1.1.chr09g17060.1;Nbe.v1.1.chr16g42350.1	cellular_component	GO:0005575	molecular_function	GO:0003674			Niben101Scf00247g04006.1;Niben101Scf01642g01006.1	+	OOPS_XL_OOPS_NOXL	8	8	4	19.8
11.85947514	11.70610428	9.748429298	11.68899441	20.04500198	19.88418579	7.528883934	10.47575092	10.78498363	11.10859489	19.61565208	18.70630646	9.751655579	11.26964188	9.251056671	10.59380531	18.37364769	18.41761398					-1		amide biosynthetic process;amide metabolic process;biosynthetic process;cellular biosynthetic process;cellular component biogenesis;cellular component organization or biogenesis;cellular metabolic process;cellular process;gene expression;macromolecule biosynthetic process;macromolecule metabolic process;metabolic process;organonitrogen compound biosynthetic process;organonitrogen compound metabol…	binding;heterocyclic compound binding;mRNA binding;nucleic acid binding;organic cyclic compound binding;RNA binding;structural constituent of ribosome;structural molecule activity	bounding membrane of organelle;cell junction;cell-cell junction;chloroplast;cytoplasm;cytosol;cytosolic large ribosomal subunit;cytosolic ribosome;endomembrane system;endoplasmic reticulum;intracellular anatomical structure;intracellular membrane-bounded organelle;intracellular non-membrane-bounded organelle;intracellular organelle;intracellular organelle lumen;large ribosomal subunit;membrane;me…	Ribosomal_L14e	GO:0006412;GO:0006518;GO:0008150;GO:0008152;GO:0009058;GO:0009059;GO:0009987;GO:0010467;GO:0019538;GO:0022613;GO:0042254;GO:0042273;GO:0043043;GO:0043170;GO:0043603;GO:0043604;GO:0044085;GO:0044237;GO:0044238;GO:0044249;GO:0044267;GO:0071840;GO:1901564;GO:1901566	GO:0003674;GO:0003676;GO:0003723;GO:0003729;GO:0003735;GO:0005198;GO:0005488;GO:0097159;GO:1901363	GO:0005575;GO:0005622;GO:0005634;GO:0005730;GO:0005737;GO:0005773;GO:0005774;GO:0005783;GO:0005829;GO:0005840;GO:0005911;GO:0009506;GO:0009507;GO:0009536;GO:0012505;GO:0015934;GO:0016020;GO:0022625;GO:0022626;GO:0030054;GO:0031090;GO:0031974;GO:0031981;GO:0032991;GO:0043226;GO:0043227;GO:0043228;GO:0043229;GO:0043231;GO:0043232;GO:0043233;GO:0044391;GO:0055044;GO:0070013;GO:0098588;GO:0098805;GO:…	tr|A0A1J6IVX1|A0A1J6IVX1_NICAT 60s ribosomal protein l14-2 OS=Nicotiana attenuata OX=49451 GN=RPL14B PE=3 SV=1	ko03010,map03010	60s ribosomal protein l14-2	Nicotiana benthamiana	RPL14	Nbe.v1.1.chr09g17970.1	cellular_component	GO:0005575	molecular_function	GO:0003674	translation	GO:0006412	Niben101Scf03229g01008.1	+	OOPS_XL_OOPS_NOXL	11	11	0	60.2
10.46022701	11.71368504	10.39311123	10.44083309	17.28852272	17.27412415	12.15103722	13.07880116	12.66791821	11.17969131	16.52633095	16.28848839	12.37463188	10.95606041	10.34254932	10.58821106	16.17806244	16.57762146					-1			RNA binding	nucleus	Alba		GO:0003723	GO:0005634	tr|A0A1U7X6S7|A0A1U7X6S7_NICSY nucleolar protein 3-like OS=Nicotiana sylvestris OX=4096 GN=LOC104235692 PE=4 SV=1	ko03008,ko03013,map03008,map03013	nucleolar protein 3-like	Nicotiana benthamiana		Nbe.v1.1.chr09g18390.1	nucleus	GO:0005634	RNA binding	GO:0003723			Niben101Scf00597g00008.1	+	OOPS_XL_OOPS_NOXL	10	10	3	48.7
14.51446724	13.65869141	10.58156586	11.53216648	15.82922745	16.02756119	16.0873394	15.99962616	14.12161446	10.39507198	16.13370323	15.57172298	15.9307375	15.5211401	9.550746918	11.02910328	14.96059036	15.14234638					-1		maturation of SSU-rRNA from tricistronic rRNA transcript (SSU-rRNA, 5.8S rRNA, LSU-rRNA);cellular component assembly;cellular component biogenesis;cellular component organization;cellular component organization or biogenesis;cellular metabolic process;cellular process;gene expression;macromolecule metabolic process;maturation of SSU-rRNA;maturation of SSU-rRNA from tricistronic rRNA transcript (S…	structural constituent of ribosome;structural molecule activity	chloroplast;chloroplast ribosome;chloroplast stroma;cytoplasm;cytosol;cytosolic ribosome;cytosolic small ribosomal subunit;intracellular anatomical structure;intracellular membrane-bounded organelle;intracellular non-membrane-bounded organelle;intracellular organelle;membrane-bounded organelle;non-membrane-bounded organelle;organellar ribosome;organelle;plastid;plastid ribosome;plastid stroma;pro…	Ribosomal_S8e	GO:0000462;GO:0006139;GO:0006364;GO:0006396;GO:0006412;GO:0006996;GO:0008150;GO:0008152;GO:0009987;GO:0010467;GO:0016043;GO:0016070;GO:0016072;GO:0022607;GO:0022613;GO:0022618;GO:0030490;GO:0034622;GO:0042254;GO:0042255;GO:0042274;GO:0043170;GO:0043933;GO:0044085;GO:0044237;GO:0044238;GO:0065003;GO:0070925;GO:0071826;GO:0071840;GO:0090304	GO:0003674;GO:0003735;GO:0005198	GO:0000313;GO:0005575;GO:0005622;GO:0005737;GO:0005829;GO:0005840;GO:0009507;GO:0009532;GO:0009536;GO:0009547;GO:0009570;GO:0015935;GO:0022626;GO:0022627;GO:0032991;GO:0043226;GO:0043227;GO:0043228;GO:0043229;GO:0043231;GO:0043232;GO:0043253;GO:0044391;GO:1990904	tr|A0A314KHJ4|A0A314KHJ4_NICAT 40S ribosomal protein S8 OS=Nicotiana attenuata OX=49451 GN=RPS8_4 PE=3 SV=1	ko03010,map03010	40S ribosomal protein S8	Nicotiana benthamiana	RPS8	Nbe.v1.1.chr09g18970.1			molecular_function	GO:0003674			Niben101Scf02756g00005.1	+	OOPS_XL_OOPS_NOXL	13	7	6	47.3
15.58458042	16.1801815	14.53927994	15.16117096	20.05430794	20.54510117	16.16921997	16.16918182	10.2950716	14.93599415	21.49414063	20.18289375	16.39225006	16.04891205	9.610580444	10.49552059	19.61540031	19.93315506					-1		translation	binding;heterocyclic compound binding;mRNA binding;nucleic acid binding;organic cyclic compound binding;RNA binding;structural constituent of ribosome;structural molecule activity	cell junction;cell-cell junction;chloroplast;cytoplasm;cytosol;cytosolic ribosome;cytosolic small ribosomal subunit;intracellular anatomical structure;intracellular membrane-bounded organelle;intracellular non-membrane-bounded organelle;intracellular organelle;membrane;membrane-bounded organelle;non-membrane-bounded organelle;organelle;plasmodesma;plastid;protein-containing complex;ribonucleoprot…	Ribosomal_S26e	GO:0006412	GO:0003674;GO:0003676;GO:0003723;GO:0003729;GO:0003735;GO:0005198;GO:0005488;GO:0097159;GO:1901363	GO:0005575;GO:0005622;GO:0005737;GO:0005829;GO:0005840;GO:0005911;GO:0009506;GO:0009507;GO:0009536;GO:0015935;GO:0016020;GO:0022626;GO:0022627;GO:0030054;GO:0032991;GO:0043226;GO:0043227;GO:0043228;GO:0043229;GO:0043231;GO:0043232;GO:0044391;GO:0055044;GO:1990904	tr|A0A1S4ALT8|A0A1S4ALT8_TOBAC 40S ribosomal protein S26 OS=Nicotiana tabacum OX=4097 GN=LOC107799053 PE=3 SV=1;tr|A0A1S4CWI7|A0A1S4CWI7_TOBAC 40S ribosomal protein S26 OS=Nicotiana tabacum OX=4097 GN=LOC107823272 PE=3 SV=1	ko03010,map03010	40S ribosomal protein S26	Nicotiana benthamiana	RPS26	Nbe.v1.1.chr09g19540.1;Nbe.v1.1.chr12g42590.1;Nbe.v1.1.chr16g39980.1	cellular_component	GO:0005575	molecular_function	GO:0003674	translation	GO:0006412	Niben101Scf02316g00021.1;Niben101Scf03842g01014.1	+	OOPS_XL_OOPS_NOXL	5	5	1	42.2
11.98782063	12.04113674	9.738532066	10.45149517	18.79357147	18.60469055	11.73540211	11.17470932	11.37007809	11.18785477	18.94857788	18.09671593	10.10925007	11.13366413	9.343310356	9.820899963	17.55277443	17.60646248					-1		amide biosynthetic process;amide metabolic process;biosynthetic process;cellular biosynthetic process;cellular component biogenesis;cellular component organization or biogenesis;cellular metabolic process;cellular process;cytoplasmic translation;gene expression;macromolecule biosynthetic process;macromolecule metabolic process;metabolic process;nucleic acid metabolic process;nucleobase-containing…	binding;heterocyclic compound binding;mRNA binding;nucleic acid binding;organic cyclic compound binding;RNA binding;structural constituent of ribosome;structural molecule activity	90S preribosome;cell periphery;cell wall;chloroplast;cytoplasm;cytosol;cytosolic ribosome;cytosolic small ribosomal subunit;external encapsulating structure;intracellular anatomical structure;intracellular membrane-bounded organelle;intracellular non-membrane-bounded organelle;intracellular organelle;membrane;membrane-bounded organelle;non-membrane-bounded organelle;organelle;plasma membrane;plas…	Ribosomal_S7e	GO:0002181;GO:0006139;GO:0006364;GO:0006396;GO:0006412;GO:0006518;GO:0008150;GO:0008152;GO:0009058;GO:0009059;GO:0009987;GO:0010467;GO:0016070;GO:0016072;GO:0019538;GO:0022613;GO:0042254;GO:0042274;GO:0043043;GO:0043170;GO:0043603;GO:0043604;GO:0044085;GO:0044237;GO:0044238;GO:0044249;GO:0044267;GO:0071840;GO:0090304;GO:1901564;GO:1901566	GO:0003674;GO:0003676;GO:0003723;GO:0003729;GO:0003735;GO:0005198;GO:0005488;GO:0097159;GO:1901363	GO:0005575;GO:0005618;GO:0005622;GO:0005737;GO:0005829;GO:0005840;GO:0005886;GO:0009507;GO:0009536;GO:0015935;GO:0016020;GO:0022626;GO:0022627;GO:0030312;GO:0030684;GO:0030686;GO:0032040;GO:0032991;GO:0043226;GO:0043227;GO:0043228;GO:0043229;GO:0043231;GO:0043232;GO:0044391;GO:0071944;GO:1990904	tr|A0A1S3XTF3|A0A1S3XTF3_TOBAC 40S ribosomal protein S7 OS=Nicotiana tabacum OX=4097 GN=LOC107768552 PE=3 SV=1	ko03010,map03010	40S ribosomal protein S7	Nicotiana benthamiana	RPS7	Nbe.v1.1.chr09g20980.1	cellular_component	GO:0005575	molecular_function	GO:0003674			Niben101Scf04640g04002.1	+	OOPS_XL_OOPS_NOXL	18	7	4	70.2
11.79571533	12.49103642	10.1184063	10.70926285	19.06009865	18.89160538	14.41514778	14.16781044	11.49583912	10.40882874	19.73588562	18.68016624	13.42914486	12.8228693	9.945430756	9.908107758	17.66497421	17.73145103					-1		amide biosynthetic process;amide metabolic process;biosynthetic process;cellular biosynthetic process;cellular metabolic process;cellular process;gene expression;macromolecule biosynthetic process;macromolecule metabolic process;metabolic process;organonitrogen compound biosynthetic process;organonitrogen compound metabolic process;peptide biosynthetic process;peptide metabolic process;primary me…	binding;heterocyclic compound binding;mRNA binding;nucleic acid binding;organic cyclic compound binding;RNA binding;structural constituent of ribosome;structural molecule activity	cell junction;cell periphery;cell wall;cell-cell junction;cytoplasm;cytosol;cytosolic ribosome;cytosolic small ribosomal subunit;external encapsulating structure;intracellular anatomical structure;intracellular non-membrane-bounded organelle;intracellular organelle;membrane;non-membrane-bounded organelle;organelle;plasmodesma;protein-containing complex;ribonucleoprotein complex;ribosomal subunit;…	Ribosomal_S17,Ribosomal_S17_N	GO:0006412;GO:0006518;GO:0008150;GO:0008152;GO:0009058;GO:0009059;GO:0009987;GO:0010467;GO:0019538;GO:0043043;GO:0043170;GO:0043603;GO:0043604;GO:0044237;GO:0044238;GO:0044249;GO:0044267;GO:1901564;GO:1901566	GO:0003674;GO:0003676;GO:0003723;GO:0003729;GO:0003735;GO:0005198;GO:0005488;GO:0097159;GO:1901363	GO:0005575;GO:0005618;GO:0005622;GO:0005737;GO:0005829;GO:0005840;GO:0005911;GO:0009506;GO:0015935;GO:0016020;GO:0022626;GO:0022627;GO:0030054;GO:0030312;GO:0032991;GO:0043226;GO:0043228;GO:0043229;GO:0043232;GO:0044391;GO:0055044;GO:0071944;GO:1990904	tr|A0A1S3ZBE2|A0A1S3ZBE2_TOBAC 40S ribosomal protein S11 OS=Nicotiana tabacum OX=4097 GN=LOC107785006 PE=3 SV=1	ko03010,map03010	40S ribosomal protein S11	Nicotiana benthamiana	RPS11	Nbe.v1.1.chr01g44470.1;Nbe.v1.1.chr03g05220.1;Nbe.v1.1.chr09g22620.1	cellular_component	GO:0005575	molecular_function	GO:0003674	translation	GO:0006412	Niben101Scf11802g02006.1	+	OOPS_XL_OOPS_NOXL	14	14	2	61
12.90703106	12.31377029	9.787296295	10.20254135	18.92931557	18.49778938	13.75060272	12.00260925	13.03891945	9.999127388	18.71377563	17.99656105	12.86052608	11.42415047	10.4062233	8.419810295	17.57185555	17.58761597					-1		anatomical structure development;cellular component organization;cellular component organization or biogenesis;cellular process;chloroplast organization;developmental process;developmental process involved in reproduction;embryo development;embryo development ending in seed dormancy;fruit development;membrane organization;multicellular organism development;multicellular organismal process;organel…	rRNA binding;structural constituent of ribosome;structural molecule activity	chloroplast;chloroplast envelope;chloroplast stroma;cytoplasm;intracellular anatomical structure;intracellular membrane-bounded organelle;intracellular organelle;membrane-bounded organelle;nucleus;organelle;organelle envelope;plastid;plastid envelope;plastid stroma;ribonucleoprotein complex;ribosome	Ribosomal_L21p	GO:0003006;GO:0006412;GO:0006950;GO:0006996;GO:0007275;GO:0008150;GO:0009266;GO:0009409;GO:0009628;GO:0009657;GO:0009658;GO:0009668;GO:0009790;GO:0009791;GO:0009793;GO:0009987;GO:0010027;GO:0010154;GO:0016043;GO:0022414;GO:0032501;GO:0032502;GO:0048316;GO:0048608;GO:0048731;GO:0048856;GO:0050896;GO:0061024;GO:0061458;GO:0071840	GO:0003674;GO:0003735;GO:0005198;GO:0019843	GO:0005575;GO:0005622;GO:0005634;GO:0005737;GO:0005840;GO:0009507;GO:0009526;GO:0009532;GO:0009536;GO:0009570;GO:0009941;GO:0031967;GO:0043226;GO:0043227;GO:0043229;GO:0043231;GO:1990904	tr|A0A1S4DK32|A0A1S4DK32_TOBAC 50S ribosomal protein L21, chloroplastic-like OS=Nicotiana tabacum OX=4097 GN=LOC107830548 PE=3 SV=1	ko03010,map03010	50S ribosomal protein L21, chloroplastic-like	Nicotiana benthamiana		Nbe.v1.1.chr09g25600.1	cellular_component	GO:0005575	molecular_function	GO:0003674			Niben101Scf00016g04007.1	+	OOPS_XL_OOPS_NOXL	9	9	7	57
11.41705799	12.91556168	10.78720093	10.93397903	16.79981232	16.46235847	12.35683727	11.99261951	10.54473686	12.02792835	16.15716934	16.32365227	13.31089687	13.24644375	11.47927475	10.24220562	15.40347767	15.37055111					-1			RNA binding	cytoplasm;nucleus	HABP4_PAI-RBP1,Stm1_N		GO:0003723	GO:0005634;GO:0005737	tr|A0A1J6ID23|A0A1J6ID23_NICAT Hyaluronan/mRNA-binding protein domain-containing protein OS=Nicotiana attenuata OX=49451 GN=A4A49_15100 PE=4 SV=1	-	Hyaluronan/mRNA-binding protein domain-containing protein	Nicotiana benthamiana		Nbe.v1.1.chr09g27750.1	nucleus	GO:0005634	RNA binding	GO:0003723			Niben101Scf09456g00018.1	+	OOPS_XL_OOPS_NOXL	18	12	9	44.4
14.06541634	11.79151154	10.93915844	11.43200016	15.19748592	15.40896034	14.97360802	14.64058399	10.58141136	11.48573971	16.25384712	15.28991127	14.75509644	14.7786417	10.9119482	10.19554329	14.80554199	14.89623737					-1		amide biosynthetic process;amide metabolic process;biosynthetic process;cellular biosynthetic process;cellular metabolic process;cellular process;gene expression;macromolecule biosynthetic process;macromolecule metabolic process;metabolic process;organonitrogen compound biosynthetic process;organonitrogen compound metabolic process;peptide biosynthetic process;peptide metabolic process;primary me…	binding;heterocyclic compound binding;mRNA binding;nucleic acid binding;organic cyclic compound binding;RNA binding;structural constituent of ribosome;structural molecule activity	cell junction;cell periphery;cell wall;cell-cell junction;chloroplast;cytoplasm;cytosol;cytosolic ribosome;cytosolic small ribosomal subunit;external encapsulating structure;intracellular anatomical structure;intracellular membrane-bounded organelle;intracellular non-membrane-bounded organelle;intracellular organelle;intracellular organelle lumen;membrane;membrane-bounded organelle;membrane-enclo…	Ribosomal_S5,Ribosomal_S5_C	GO:0006412;GO:0006518;GO:0008150;GO:0008152;GO:0009058;GO:0009059;GO:0009987;GO:0010467;GO:0019538;GO:0043043;GO:0043170;GO:0043603;GO:0043604;GO:0044237;GO:0044238;GO:0044249;GO:0044267;GO:1901564;GO:1901566	GO:0003674;GO:0003676;GO:0003723;GO:0003729;GO:0003735;GO:0005198;GO:0005488;GO:0097159;GO:1901363	GO:0005575;GO:0005618;GO:0005622;GO:0005634;GO:0005730;GO:0005737;GO:0005829;GO:0005840;GO:0005886;GO:0005911;GO:0009506;GO:0009507;GO:0009536;GO:0015935;GO:0016020;GO:0022626;GO:0022627;GO:0030054;GO:0030312;GO:0031974;GO:0031981;GO:0032991;GO:0043226;GO:0043227;GO:0043228;GO:0043229;GO:0043231;GO:0043232;GO:0043233;GO:0044391;GO:0055044;GO:0070013;GO:0071944;GO:1990904	tr|A0A314KXC5|A0A314KXC5_NICAT 40s ribosomal protein s2-4 OS=Nicotiana attenuata OX=49451 GN=RPS2D PE=3 SV=1	ko03010,map03010	40s ribosomal protein s2-4	Nicotiana benthamiana	RPS2	Nbe.v1.1.chr09g29170.1;Nbe.v1.1.chr14g28060.1	cellular_component	GO:0005575	molecular_function	GO:0003674	translation	GO:0006412	Niben101Scf01491g02005.1;Niben101Scf18396g00002.1	+	OOPS_XL_OOPS_NOXL	19	4	4	65.8
12.41890526	11.66022396	10.14828968	10.93677425	13.9987669	14.4326067	10.40558434	12.32592487	12.23322582	11.58722878	15.24911308	14.39486504	11.28840446	11.62260056	12.26405716	10.86727142	13.87219429	13.89604855					-1		auxin-activated signaling pathway;biological regulation;cell communication;cell cycle;cell cycle G1/S phase transition;cell cycle phase transition;cell cycle process;cellular process;cellular response to auxin stimulus;cellular response to chemical stimulus;cellular response to endogenous stimulus;cellular response to hormone stimulus;cellular response to stimulus;hormone-mediated signaling pathw…	binding;DNA binding;DNA-binding transcription factor activity;enzyme binding;heterocyclic compound binding;nucleic acid binding;organic cyclic compound binding;protein binding;transcription regulator activity;ubiquitin protein ligase binding;ubiquitin-like protein ligase binding	cytoplasm;intracellular anatomical structure;intracellular membrane-bounded organelle;intracellular non-membrane-bounded organelle;intracellular organelle;intracellular organelle lumen;membrane-bounded organelle;membrane-enclosed lumen;non-membrane-bounded organelle;nuclear lumen;nucleolus;nucleus;organelle;organelle lumen;protein-containing complex;ribonucleoprotein complex	Peptidase_M24	GO:0001558;GO:0006355;GO:0007049;GO:0007154;GO:0007165;GO:0008150;GO:0009719;GO:0009725;GO:0009733;GO:0009734;GO:0009755;GO:0009889;GO:0009890;GO:0009892;GO:0009987;GO:0010468;GO:0010556;GO:0010558;GO:0010605;GO:0010629;GO:0019219;GO:0019222;GO:0022402;GO:0023052;GO:0031323;GO:0031324;GO:0031326;GO:0031327;GO:0032870;GO:0040008;GO:0042221;GO:0042981;GO:0043066;GO:0043067;GO:0043069;GO:0044770;GO:…	GO:0003674;GO:0003676;GO:0003677;GO:0003700;GO:0005488;GO:0005515;GO:0019899;GO:0031625;GO:0044389;GO:0097159;GO:0140110;GO:1901363	GO:0005575;GO:0005622;GO:0005634;GO:0005730;GO:0005737;GO:0031974;GO:0031981;GO:0032991;GO:0043226;GO:0043227;GO:0043228;GO:0043229;GO:0043231;GO:0043232;GO:0043233;GO:0070013;GO:1990904	tr|A0A1S4C596|A0A1S4C596_TOBAC ERBB-3 BINDING PROTEIN 1 OS=Nicotiana tabacum OX=4097 GN=LOC107815326 PE=3 SV=1	-	ERBB-3 BINDING PROTEIN 1	Nicotiana benthamiana		Nbe.v1.1.chr09g30610.1	cellular_component	GO:0005575	molecular_function	GO:0003674			Niben101Scf08724g00005.1	+	OOPS_XL_OOPS_NOXL	19	5	5	71.4
11.96284103	12.7109766	10.39967632	11.08346272	16.51785469	16.79335022	11.41252232	10.92221642	10.69027901	10.56443119	16.79055214	16.70468712	11.31240845	11.81000137	10.36217022	10.85751915	15.35597038	15.54176235					-1		amide biosynthetic process;amide metabolic process;biosynthetic process;cellular biosynthetic process;cellular component biogenesis;cellular component organization or biogenesis;cellular metabolic process;cellular process;gene expression;macromolecule biosynthetic process;macromolecule metabolic process;metabolic process;organonitrogen compound biosynthetic process;organonitrogen compound metabol…	binding;heterocyclic compound binding;mRNA binding;nucleic acid binding;organic cyclic compound binding;RNA binding;structural constituent of ribosome;structural molecule activity	bounding membrane of organelle;chloroplast;cytoplasm;cytosol;cytosolic large ribosomal subunit;cytosolic ribosome;intracellular anatomical structure;intracellular membrane-bounded organelle;intracellular non-membrane-bounded organelle;intracellular organelle;intracellular organelle lumen;large ribosomal subunit;membrane;membrane-bounded organelle;membrane-enclosed lumen;non-membrane-bounded organ…	Ribosomal_L34e	GO:0006412;GO:0006518;GO:0008150;GO:0008152;GO:0009058;GO:0009059;GO:0009987;GO:0010467;GO:0019538;GO:0022613;GO:0042254;GO:0043043;GO:0043170;GO:0043603;GO:0043604;GO:0044085;GO:0044237;GO:0044238;GO:0044249;GO:0044267;GO:0071840;GO:1901564;GO:1901566	GO:0003674;GO:0003676;GO:0003723;GO:0003729;GO:0003735;GO:0005198;GO:0005488;GO:0097159;GO:1901363	GO:0005575;GO:0005622;GO:0005634;GO:0005730;GO:0005737;GO:0005773;GO:0005774;GO:0005829;GO:0005840;GO:0009507;GO:0009536;GO:0015934;GO:0016020;GO:0022625;GO:0022626;GO:0031090;GO:0031974;GO:0031981;GO:0032991;GO:0043226;GO:0043227;GO:0043228;GO:0043229;GO:0043231;GO:0043232;GO:0043233;GO:0044391;GO:0070013;GO:0098588;GO:0098805;GO:1990904	sp|P41098|RL34_TOBAC 60S ribosomal protein L34 OS=Nicotiana tabacum OX=4097 GN=RPL34 PE=2 SV=1;tr|A0A2G9I2U4|A0A2G9I2U4_9LAMI 60s ribosomal protein L34 OS=Handroanthus impetiginosus OX=429701 GN=CDL12_03199 PE=3 SV=1	ko03010,map03010	60s ribosomal protein L34;60S ribosomal protein L34	Nicotiana benthamiana	RPL34	Nbe.v1.1.chr09g30730.1;Nbe.v1.1.chr18g20820.1	cellular_component	GO:0005575	molecular_function	GO:0003674	translation	GO:0006412	Niben101Scf08724g04008.1	+	OOPS_XL_OOPS_NOXL	5	1	1	37.5
15.34557819	15.16910267	9.431397438	10.80900383	15.93375969	15.65424442	16.60758972	16.85294342	12.07556057	11.49996281	16.41631889	15.93484306	15.88467121	15.75253773	10.94917488	9.931519508	14.57701588	14.6965332					-1		translation	mRNA binding;structural constituent of ribosome	cytosolic large ribosomal subunit	Ribosomal_L27A	GO:0006412	GO:0003729;GO:0003735	GO:0022625	tr|A0A1S3YRJ8|A0A1S3YRJ8_TOBAC 60S ribosomal protein L27a-3-like OS=Nicotiana tabacum OX=4097 GN=LOC107779018 PE=3 SV=1;tr|A0A314L538|A0A314L538_NICAT 60s ribosomal protein l27a-3 OS=Nicotiana attenuata OX=49451 GN=RPL27AC_6 PE=4 SV=1	ko03010,map03010	60s ribosomal protein l27a-3;60S ribosomal protein L27a-3-like	Nicotiana benthamiana	RPL27a	Nbe.v1.1.chr04g34830.1;Nbe.v1.1.chr09g33000.1;Nbe.v1.1.chr11g32150.1					translation	GO:0006412	Niben101Scf04099g00004.1	+	OOPS_XL_OOPS_NOXL	8	8	4	55.4
12.04348564	12.62612724	10.55996132	10.29608345	13.61620426	13.20649529	11.04957581	10.92281055	12.13866329	9.741044044	13.59677219	13.45133972	10.92149353	11.29668999	10.57295513	10.78586578	13.25900745	13.6827755					-1			mRNA binding	ribonucleoprotein complex	RRM_1		GO:0003729	GO:1990904	tr|A0A1S3YPT1|A0A1S3YPT1_TOBAC RNA-binding protein 2-like isoform X1 OS=Nicotiana tabacum OX=4097 GN=LOC107778330 PE=4 SV=1	-	RNA-binding protein 2-like isoform X1	Nicotiana benthamiana		Nbe.v1.1.chr09g33440.1							Niben101Scf13141g02004.1	+	OOPS_XL_OOPS_NOXL	6	6	4	27.6
11.32872105	12.27795029	11.38780785	10.97994232	12.98408031	13.05183792	12.77807808	11.66277313	12.40142822	12.41305447	12.88380814	12.13788795	11.14221191	11.2066927	10.65276623	9.378828049	13.06415367	13.36673164					-1		biological regulation;regulation of biological process;regulation of developmental process;regulation of multicellular organismal development;regulation of multicellular organismal process;regulation of post-embryonic development;regulation of seed germination;regulation of seedling development;response to abiotic stimulus;response to abscisic acid;response to acid chemical;response to alcohol;re…	binding;heterocyclic compound binding;mRNA binding;nucleic acid binding;organic cyclic compound binding;RNA binding	intracellular anatomical structure;intracellular membrane-bounded organelle;intracellular organelle;membrane-bounded organelle;nucleus;organelle	RRM_1	GO:0001101;GO:0006950;GO:0006970;GO:0008150;GO:0009414;GO:0009415;GO:0009628;GO:0009651;GO:0009719;GO:0009725;GO:0009737;GO:0010029;GO:0033993;GO:0042221;GO:0048580;GO:0050789;GO:0050793;GO:0050896;GO:0051239;GO:0065007;GO:0097305;GO:1900140;GO:1901700;GO:2000026	GO:0003674;GO:0003676;GO:0003723;GO:0003729;GO:0005488;GO:0097159;GO:1901363	GO:0005575;GO:0005622;GO:0005634;GO:0043226;GO:0043227;GO:0043229;GO:0043231	tr|A0A1J6I9Y7|A0A1J6I9Y7_NICAT Ubp1-associated protein 2c OS=Nicotiana attenuata OX=49451 GN=UBA2C_2 PE=4 SV=1;tr|A0A1J6IQ80|A0A1J6IQ80_NICAT Putative rna-binding protein arp1 OS=Nicotiana attenuata OX=49451 GN=ARP1_3 PE=4 SV=1;tr|A0A1S4BB40|A0A1S4BB40_TOBAC probable RNA-binding protein ARP1 isoform X2 OS=Nicotiana tabacum OX=4097 GN=LOC107806401 PE=4 SV=1	-;"ko03040,map03040"	probable RNA-binding protein ARP1 isoform X2;Putative rna-binding protein arp1;Ubp1-associated protein 2c	Nicotiana benthamiana		Nbe.v1.1.chr02g40470.1;Nbe.v1.1.chr09g37330.1;Nbe.v1.1.chr12g04480.1	cellular_component;nucleus	GO:0005575;GO:0005634	molecular_function;RNA binding	GO:0003674;GO:0003723			Niben101Scf01289g03004.1;Niben101Scf01722g05006.1;Niben101Scf13540g04026.1	+	OOPS_XL_OOPS_NOXL	13	2	2	39.4
11.6690588	14.87200165	11.29226685	9.502637863	16.3416748	16.23989677	13.84989357	10.9970026	11.19515991	11.80736446	16.40057945	15.32783318	13.50866127	14.01672173	10.68986797	10.24184322	15.25026131	15.32488346					-1		amide biosynthetic process;amide metabolic process;biosynthetic process;cellular biosynthetic process;cellular metabolic process;cellular process;gene expression;macromolecule biosynthetic process;macromolecule metabolic process;metabolic process;negative regulation of translation;organonitrogen compound biosynthetic process;organonitrogen compound metabolic process;peptide biosynthetic process;p…	binding;heterocyclic compound binding;mRNA binding;nucleic acid binding;organic cyclic compound binding;RNA binding;structural constituent of ribosome;structural molecule activity	chloroplast;chloroplast envelope;chloroplast stroma;cytoplasm;cytosolic large ribosomal subunit;intracellular anatomical structure;intracellular membrane-bounded organelle;intracellular non-membrane-bounded organelle;intracellular organelle;membrane-bounded organelle;non-membrane-bounded organelle;organelle;organelle envelope;plastid;plastid envelope;plastid stroma;protein-containing complex;ribo…	Ribosomal_L13	GO:0006412;GO:0006518;GO:0008150;GO:0008152;GO:0009058;GO:0009059;GO:0009719;GO:0009725;GO:0009735;GO:0009987;GO:0010467;GO:0017148;GO:0019538;GO:0042221;GO:0043043;GO:0043170;GO:0043603;GO:0043604;GO:0044237;GO:0044238;GO:0044249;GO:0044267;GO:0050896;GO:1901564;GO:1901566	GO:0003674;GO:0003676;GO:0003723;GO:0003729;GO:0003735;GO:0005198;GO:0005488;GO:0097159;GO:1901363	GO:0005575;GO:0005622;GO:0005737;GO:0005840;GO:0009507;GO:0009526;GO:0009532;GO:0009536;GO:0009570;GO:0009579;GO:0009941;GO:0022625;GO:0031967;GO:0032991;GO:0043226;GO:0043227;GO:0043228;GO:0043229;GO:0043231;GO:0043232;GO:1990904	tr|A0A1U7X9B9|A0A1U7X9B9_NICSY 50S ribosomal protein L13, chloroplastic OS=Nicotiana sylvestris OX=4096 GN=LOC104234394 PE=3 SV=1	ko03010,map03010	50S ribosomal protein L13, chloroplastic	Nicotiana benthamiana		Nbe.v1.1.chr09g37840.1	cellular_component	GO:0005575	molecular_function	GO:0003674	translation	GO:0006412	Niben101Scf04528g05004.1	+	OOPS_XL_OOPS_NOXL	9	9	4	44.8
13.51594639	10.91699886	10.28158188	10.64809799	21.45075798	21.16318512	14.69452095	14.23039532	16.05568504	15.28449917	21.94706535	21.0263443	13.68825054	13.5691433	13.58261204	9.75402832	20.0364418	20.2455101					-1		cytoplasmic translation	RNA binding;structural constituent of ribosome	cytosolic large ribosomal subunit	-;"Ribosomal_L2,Ribosomal_L2_C"	GO:0002181	GO:0003723;GO:0003735	GO:0022625	tr|A0A1S3XXQ5|A0A1S3XXQ5_TOBAC 60S ribosomal protein L8-like OS=Nicotiana tabacum OX=4097 GN=LOC107769978 PE=3 SV=1;tr|A0A1S4BHU8|A0A1S4BHU8_TOBAC uncharacterized protein LOC107808417 OS=Nicotiana tabacum OX=4097 GN=LOC107808417 PE=4 SV=1	-;"ko03010,map03010"	60S ribosomal protein L8-like;uncharacterized protein LOC107808417	Nicotiana benthamiana	RPL8	Nbe.v1.1.chr09g37980.1;Nbe.v1.1.chr11g26030.1;Nbe.v1.1.chr13g27200.1			RNA binding	GO:0003723			Niben101Scf04528g11001.1;Niben101Scf06332g03011.1;Niben101Scf15120g01008.1	+	OOPS_XL_OOPS_NOXL	17	17	6	62.7
11.34787941	12.73063183	9.935081482	10.4747448	13.45327091	13.86399269	11.83659935	11.23369789	10.56665325	10.841115	13.75603485	13.65407658	12.92935085	11.65854073	10.4586544	9.740247726	12.72585583	11.69675064					-1		organelle localization;organelle organization		cytoplasm	CLU_N,TPR_12,eIF3_p135	GO:0006996;GO:0051640		GO:0005737	tr|A0A1U7X404|A0A1U7X404_NICSY clustered mitochondria protein homolog isoform X1 OS=Nicotiana sylvestris OX=4096 GN=LOC104234895 PE=4 SV=1	-	clustered mitochondria protein homolog isoform X1	Nicotiana benthamiana		Nbe.v1.1.chr09g38600.1	cytoplasm	GO:0005737					Niben101Scf06190g01001.1	+	OOPS_XL_OOPS_NOXL	13	12	7	11.1
15.85104179	13.29691601	9.929747581	11.61162472	12.46242523	13.1235714	16.70711708	17.04931641	11.33148575	12.00607777	14.99302673	14.49354267	15.75936794	15.940979	11.61484814	11.23535633	12.880023	11.9803896					-1		adaxial/abaxial pattern specification;amide biosynthetic process;amide metabolic process;anatomical structure development;biosynthetic process;cellular biosynthetic process;cellular metabolic process;cellular process;cytoplasmic translation;developmental process;gene expression;macromolecule biosynthetic process;macromolecule metabolic process;metabolic process;multicellular organism development;…	binding;heterocyclic compound binding;nucleic acid binding;organic cyclic compound binding;RNA binding;rRNA binding;structural constituent of ribosome;structural molecule activity	bounding membrane of organelle;cell junction;cell periphery;cell-cell junction;chloroplast;chloroplast envelope;cytoplasm;cytosol;cytosolic large ribosomal subunit;cytosolic ribosome;intracellular anatomical structure;intracellular membrane-bounded organelle;intracellular non-membrane-bounded organelle;intracellular organelle;intracellular organelle lumen;large ribosomal subunit;membrane;membrane…	Ribosomal_L6	GO:0002181;GO:0003002;GO:0006412;GO:0006518;GO:0007275;GO:0007389;GO:0008150;GO:0008152;GO:0009058;GO:0009059;GO:0009955;GO:0009987;GO:0010467;GO:0019538;GO:0032501;GO:0032502;GO:0043043;GO:0043170;GO:0043603;GO:0043604;GO:0044237;GO:0044238;GO:0044249;GO:0044267;GO:0048856;GO:1901564;GO:1901566	GO:0003674;GO:0003676;GO:0003723;GO:0003735;GO:0005198;GO:0005488;GO:0019843;GO:0097159;GO:1901363	GO:0005575;GO:0005622;GO:0005634;GO:0005730;GO:0005737;GO:0005773;GO:0005774;GO:0005829;GO:0005840;GO:0005886;GO:0005911;GO:0009506;GO:0009507;GO:0009526;GO:0009536;GO:0009941;GO:0015934;GO:0016020;GO:0022625;GO:0022626;GO:0030054;GO:0031090;GO:0031967;GO:0031974;GO:0031981;GO:0032991;GO:0043226;GO:0043227;GO:0043228;GO:0043229;GO:0043231;GO:0043232;GO:0043233;GO:0044391;GO:0055044;GO:0070013;GO:…	tr|A0A1S4AYN5|A0A1S4AYN5_TOBAC 60S ribosomal protein L9-1 OS=Nicotiana tabacum OX=4097 GN=LOC107802737 PE=3 SV=1;tr|A0A1S4C068|A0A1S4C068_TOBAC 60S ribosomal protein L9-1-like OS=Nicotiana tabacum OX=4097 GN=LOC107813756 PE=3 SV=1	ko03010,map03010	60S ribosomal protein L9-1;60S ribosomal protein L9-1-like	Nicotiana benthamiana	RPL9	Nbe.v1.1.chr06g38640.1;Nbe.v1.1.chr09g39630.1;Nbe.v1.1.chr16g37400.1	cellular_component	GO:0005575	molecular_function	GO:0003674			Niben101Scf00078g02001.1	+	OOPS_XL_OOPS_NOXL	11	11	0	66.5
11.38488483	12.11867046	10.18043137	10.53046513	15.05634117	15.25823498	11.04306889	11.55558681	11.26387691	11.51799965	15.80770683	14.67551613	12.21378803	10.55805302	9.030612946	10.59870434	14.83288956	14.73105335					-1		cellular component assembly;cellular component biogenesis;cellular component organization;cellular component organization or biogenesis;cellular process;organelle assembly;organelle organization;protein-containing complex assembly;protein-containing complex organization;protein-RNA complex assembly;protein-RNA complex organization;ribonucleoprotein complex biogenesis;ribosomal small subunit assem…	RNA binding;structural constituent of ribosome;structural molecule activity	cytoplasm;cytosol;cytosolic ribosome;cytosolic small ribosomal subunit;intracellular anatomical structure;intracellular non-membrane-bounded organelle;intracellular organelle;non-membrane-bounded organelle;organelle;protein-containing complex;ribonucleoprotein complex;ribosomal subunit;ribosome;small ribosomal subunit	Ribosomal_S19	GO:0000028;GO:0006412;GO:0006996;GO:0008150;GO:0009987;GO:0016043;GO:0022607;GO:0022613;GO:0022618;GO:0034622;GO:0042254;GO:0042255;GO:0042274;GO:0043933;GO:0044085;GO:0065003;GO:0070925;GO:0071826;GO:0071840	GO:0003674;GO:0003723;GO:0003735;GO:0005198	GO:0005575;GO:0005622;GO:0005737;GO:0005829;GO:0005840;GO:0015935;GO:0022626;GO:0022627;GO:0032991;GO:0043226;GO:0043228;GO:0043229;GO:0043232;GO:0044391;GO:1990904	tr|A0A1J6I1B6|A0A1J6I1B6_NICAT 40s ribosomal protein s15 (Fragment) OS=Nicotiana attenuata OX=49451 GN=RPS15_0 PE=3 SV=1;tr|A0A1S4DK43|A0A1S4DK43_TOBAC 40S ribosomal protein S15 OS=Nicotiana tabacum OX=4097 GN=LOC107830654 PE=3 SV=1;tr|A0A2G2W0S7|A0A2G2W0S7_CAPBA 40S ribosomal protein S15 OS=Capsicum baccatum OX=33114 GN=CQW23_22408 PE=3 SV=1	ko03010,map03010	40S ribosomal protein S15;40s ribosomal protein s15 (Fragment)	Nicotiana benthamiana	RPS15	Nbe.v1.1.chr01g04270.1;Nbe.v1.1.chr01g46220.1;Nbe.v1.1.chr09g41580.1;Nbe.v1.1.chr11g04490.1;Nbe.v1.1.chr14g29300.1	cellular_component	GO:0005575	molecular_function	GO:0003674			Niben101Scf03652g03002.1;Niben101Scf03824g02002.1	+	OOPS_XL_OOPS_NOXL	6	2	1	62.9
11.1140728	12.54212189	12.29957962	13.08757877	12.74485493	13.26911259	11.7823019	10.37569141	11.73066711	10.26461792	18.2954464	18.53878784	12.1478405	11.32889938	10.0126276	10.59198952	14.36884785	15.52276516					-1		cell wall organization;defense response;response to other organism	structural constituent of cell wall;structural molecule activity	membrane	LRRNT_2,LRR_1,LRR_8;"LRRNT_2,LRR_8"	GO:0006952;GO:0051707;GO:0071555	GO:0003674;GO:0005198;GO:0005199	GO:0016020	tr|A0A1J6KSZ7|A0A1J6KSZ7_NICAT Leucine-rich repeat extensin-like protein 3 OS=Nicotiana attenuata OX=49451 GN=LRX3_1 PE=3 SV=1;tr|A0A1S4CSU4|A0A1S4CSU4_TOBAC leucine-rich repeat extensin-like protein 4 OS=Nicotiana tabacum OX=4097 GN=LOC107822178 PE=4 SV=1	-	Leucine-rich repeat extensin-like protein 3;leucine-rich repeat extensin-like protein 4	Nicotiana benthamiana		Nbe.v1.1.chr09g22300.1;Nbe.v1.1.chr09g22320.1;Nbe.v1.1.chr10g01430.1;Nbe.v1.1.chr16g33590.1	membrane	GO:0016020	molecular_function	GO:0003674			Niben101Ctg14054g00002.1;Niben101Scf08341g05018.1	+	OOPS_XL_OOPS_NOXL	12	12	12	19
10.83163643	11.71715355	9.993987083	10.39000893	16.04108238	15.95896053	12.54148388	12.99971771	14.48394203	13.8164835	16.07211113	15.83063889	11.37894535	11.53386497	11.55002499	10.76602459	15.02816486	15.43440056					-1		cellular component assembly;cellular component biogenesis;cellular component organization;cellular component organization or biogenesis;cellular process;organelle assembly;organelle organization;protein-containing complex assembly;protein-containing complex organization;protein-RNA complex assembly;protein-RNA complex organization;response to abiotic stimulus;response to cold;response to high lig…	binding;heterocyclic compound binding;mRNA binding;nucleic acid binding;organic cyclic compound binding;RNA binding;rRNA binding;structural constituent of ribosome;structural molecule activity	cell junction;cell periphery;cell wall;cell-cell junction;cytoplasm;cytosol;cytosolic large ribosomal subunit;cytosolic ribosome;external encapsulating structure;intracellular anatomical structure;intracellular membrane-bounded organelle;intracellular non-membrane-bounded organelle;intracellular organelle;intracellular organelle lumen;large ribosomal subunit;membrane-bounded organelle;membrane-en…	Ribosomal_L23,Ribosomal_L23eN	GO:0000027;GO:0006412;GO:0006950;GO:0006979;GO:0006996;GO:0008150;GO:0009266;GO:0009314;GO:0009409;GO:0009416;GO:0009628;GO:0009642;GO:0009644;GO:0009987;GO:0016043;GO:0022607;GO:0022613;GO:0022618;GO:0034622;GO:0042254;GO:0042255;GO:0042273;GO:0043933;GO:0044085;GO:0050896;GO:0065003;GO:0070925;GO:0071826;GO:0071840	GO:0003674;GO:0003676;GO:0003723;GO:0003729;GO:0003735;GO:0005198;GO:0005488;GO:0019843;GO:0097159;GO:1901363	GO:0005575;GO:0005618;GO:0005622;GO:0005634;GO:0005730;GO:0005737;GO:0005829;GO:0005840;GO:0005911;GO:0009506;GO:0015934;GO:0022625;GO:0022626;GO:0030054;GO:0030312;GO:0031974;GO:0031981;GO:0032991;GO:0043226;GO:0043227;GO:0043228;GO:0043229;GO:0043231;GO:0043232;GO:0043233;GO:0044391;GO:0055044;GO:0070013;GO:0071944;GO:1990904	tr|A0A1S3XDG3|A0A1S3XDG3_TOBAC 60S ribosomal protein L23a-like OS=Nicotiana tabacum OX=4097 GN=LOC107763824 PE=3 SV=1	ko03010,map03010	60S ribosomal protein L23a-like	Nicotiana benthamiana	RPL23a	Nbe.v1.1.chr10g18240.1	cellular_component	GO:0005575	molecular_function	GO:0003674			Niben101Scf10015g05003.1	+	OOPS_XL_OOPS_NOXL	11	5	1	48.7
15.77918053	12.29102898	9.261662483	10.53196907	19.01091576	18.33799553	15.90032482	16.10168839	11.26652431	11.69983292	18.53734779	17.63474083	15.20223904	15.33060169	10.65006256	9.551085472	17.32360077	17.38431168					-1		cytoplasmic translation	RNA binding;structural constituent of ribosome	cytosolic large ribosomal subunit	Ribosomal_L6e,Ribosomal_L6e_N	GO:0002181	GO:0003723;GO:0003735	GO:0022625	tr|A0A1J6IWH9|A0A1J6IWH9_NICAT 60s ribosomal protein l6-1 OS=Nicotiana attenuata OX=49451 GN=RPL6A_1 PE=3 SV=1	ko03010,map03010	60s ribosomal protein l6-1	Nicotiana benthamiana	RPL6	Nbe.v1.1.chr01g13500.1;Nbe.v1.1.chr10g19250.1			RNA binding	GO:0003723			Niben101Scf10338g00010.1	+	OOPS_XL_OOPS_NOXL	23	12	3	76.4
13.27343178	11.29839706	9.420178413	10.63829517	19.03450966	18.67779541	13.50779438	12.80330372	11.68401146	11.63397121	17.97907829	17.6718998	13.78289604	14.06246758	12.45524979	10.41225243	17.59877968	17.59514046					-1		anatomical structure development;biological regulation;cellular metabolic process;cellular process;cold acclimation;developmental process;macromolecule metabolic process;macromolecule modification;metabolic process;mitochondrial RNA metabolic process;mitochondrial RNA modification;multicellular organism development;multicellular organismal process;negative regulation of biological process;negativ…	adenyl nucleotide binding;adenyl ribonucleotide binding;anion binding;ATP binding;binding;carbohydrate derivative binding;cation binding;copper ion binding;DNA binding;double-stranded DNA binding;heterocyclic compound binding;ion binding;metal ion binding;misfolded RNA binding;mRNA binding;nucleic acid binding;nucleoside phosphate binding;nucleotide binding;organic cyclic compound binding;purine …	cytoplasm;intracellular anatomical structure;intracellular membrane-bounded organelle;intracellular organelle;membrane-bounded organelle;mitochondrion;nucleus;organelle	RRM_1	GO:0000959;GO:0001101;GO:0006139;GO:0006355;GO:0006950;GO:0006970;GO:0007275;GO:0008150;GO:0008152;GO:0009266;GO:0009409;GO:0009414;GO:0009415;GO:0009451;GO:0009628;GO:0009631;GO:0009651;GO:0009791;GO:0009845;GO:0009889;GO:0009890;GO:0009892;GO:0009987;GO:0010468;GO:0010556;GO:0010558;GO:0010605;GO:0010629;GO:0016070;GO:0019219;GO:0019222;GO:0031323;GO:0031324;GO:0031326;GO:0031327;GO:0031554;GO:…	GO:0000166;GO:0003674;GO:0003676;GO:0003677;GO:0003690;GO:0003697;GO:0003723;GO:0003729;GO:0005488;GO:0005507;GO:0005524;GO:0017076;GO:0030554;GO:0032553;GO:0032555;GO:0032559;GO:0034336;GO:0035639;GO:0036094;GO:0043167;GO:0043168;GO:0043169;GO:0046872;GO:0046914;GO:0097159;GO:0097367;GO:1901265;GO:1901363	GO:0005575;GO:0005622;GO:0005634;GO:0005737;GO:0005739;GO:0043226;GO:0043227;GO:0043229;GO:0043231	tr|J7G3I4|J7G3I4_NICRU RNA-binding glycine-rich protein OS=Nicotiana rustica OX=4093 GN=RGP-3 PE=4 SV=1;tr|J7G5U9|J7G5U9_9SOLA RNA-binding glycine-rich protein OS=Nicotiana goodspeedii OX=200305 GN=RGP-3 PE=4 SV=1	-	RNA-binding glycine-rich protein	Nicotiana benthamiana		Nbe.v1.1.chr03g09500.1;Nbe.v1.1.chr07g28360.1;Nbe.v1.1.chr10g23160.1;Nbe.v1.1.chr11g21960.1;Nbe.v1.1.chr16g42170.1	cellular_component	GO:0005575	nucleotide binding	GO:0000166			Niben101Scf01171g03019.1;Niben101Scf06998g00005.1	+	OOPS_XL_OOPS_NOXL	5	5	2	52.8
12.07374382	12.46481609	10.18399429	9.771378517	14.52533722	14.86336327	13.21900177	12.83247471	10.75127125	11.87268448	15.78945732	15.22776604	14.03754711	10.96837616	10.23137856	9.604934692	14.21727657	14.26854229					-1		amide biosynthetic process;amide metabolic process;biosynthetic process;cellular biosynthetic process;cellular component assembly;cellular component biogenesis;cellular component organization;cellular component organization or biogenesis;cellular metabolic process;cellular process;gene expression;macromolecule biosynthetic process;macromolecule metabolic process;metabolic process;organelle assemb…	binding;heterocyclic compound binding;mRNA binding;nucleic acid binding;organic cyclic compound binding;RNA binding;structural constituent of ribosome;structural molecule activity	cell junction;cell-cell junction;chloroplast;cytoplasm;cytosol;cytosolic large ribosomal subunit;cytosolic ribosome;intracellular anatomical structure;intracellular membrane-bounded organelle;intracellular non-membrane-bounded organelle;intracellular organelle;intracellular organelle lumen;large ribosomal subunit;membrane;membrane-bounded organelle;membrane-enclosed lumen;non-membrane-bounded org…	Ribosomal_L5,Ribosomal_L5_C	GO:0000027;GO:0006412;GO:0006518;GO:0006996;GO:0008150;GO:0008152;GO:0009058;GO:0009059;GO:0009987;GO:0010467;GO:0016043;GO:0019538;GO:0022607;GO:0022613;GO:0022618;GO:0034622;GO:0042254;GO:0042255;GO:0042273;GO:0043043;GO:0043170;GO:0043603;GO:0043604;GO:0043933;GO:0044085;GO:0044237;GO:0044238;GO:0044249;GO:0044267;GO:0065003;GO:0070925;GO:0071826;GO:0071840;GO:1901564;GO:1901566	GO:0003674;GO:0003676;GO:0003723;GO:0003729;GO:0003735;GO:0005198;GO:0005488;GO:0097159;GO:1901363	GO:0005575;GO:0005622;GO:0005634;GO:0005730;GO:0005737;GO:0005773;GO:0005829;GO:0005840;GO:0005911;GO:0009506;GO:0009507;GO:0009536;GO:0015934;GO:0016020;GO:0022625;GO:0022626;GO:0030054;GO:0031974;GO:0031981;GO:0032991;GO:0043226;GO:0043227;GO:0043228;GO:0043229;GO:0043231;GO:0043232;GO:0043233;GO:0044391;GO:0055044;GO:0070013;GO:1990904	tr|A0A1J6JTR5|A0A1J6JTR5_NICAT 60s ribosomal protein l11-2 (Fragment) OS=Nicotiana attenuata OX=49451 GN=RPL11B_3 PE=3 SV=1;tr|A0A1U7Y5X7|A0A1U7Y5X7_NICSY 60S ribosomal protein L11-1-like OS=Nicotiana sylvestris OX=4096 GN=LOC104245602 PE=3 SV=1;tr|A0A314KPN2|A0A314KPN2_NICAT 60s ribosomal protein l11-2 (Fragment) OS=Nicotiana attenuata OX=49451 GN=RPL11B_0 PE=3 SV=1;tr|A0A314L975|A0A314L975_NICA…	ko03010,map03010	60S ribosomal protein L11-1-like;60s ribosomal protein l11-2 (Fragment)	Nicotiana benthamiana	RPL11	Nbe.v1.1.chr01g16890.1;Nbe.v1.1.chr02g16830.1;Nbe.v1.1.chr03g08360.1;Nbe.v1.1.chr05g19130.1;Nbe.v1.1.chr07g12790.1;Nbe.v1.1.chr10g24340.1;Nbe.v1.1.chr15g04390.1;Nbe.v1.1.chr16g50820.1;Nbe.v1.1.chr19g42200.1	cellular_component	GO:0005575	molecular_function	GO:0003674			Niben101Scf00536g01002.1;Niben101Scf01250g01002.1;Niben101Scf02381g08015.1;Niben101Scf13231g02006.1	+	OOPS_XL_OOPS_NOXL	7	7	7	43.6
11.88043785	12.42688084	11.06185055	10.20707512	14.33553028	15.12323189	11.55270004	11.87367344	11.32148075	12.31049442	14.44210148	13.74136162	11.76946354	11.46671772	9.6935606	9.983986855	14.3009243	14.38491821					-1			RNA binding	nucleus	Alba		GO:0003723	GO:0005634	tr|A0A1S3Z2L5|A0A1S3Z2L5_TOBAC protein argonaute 18-like OS=Nicotiana tabacum OX=4097 GN=LOC107782077 PE=4 SV=1	ko03008,ko03013,map03008,map03013	protein argonaute 18-like	Nicotiana benthamiana		Nbe.v1.1.chr10g24470.1	nucleus	GO:0005634	RNA binding	GO:0003723			Niben101Scf00536g05020.1	+	OOPS_XL_OOPS_NOXL	7	5	5	32.4
12.45275593	12.62148094	11.20175171	10.01980782	18.8371048	18.8237648	11.61714649	11.57146835	10.4065876	11.14861107	18.67734718	17.59841537	12.48134518	12.01677322	10.15333176	11.48833656	17.93099213	17.8841114					-1		translation	structural constituent of ribosome;structural molecule activity	chloroplast;chloroplast envelope;chloroplast stroma;cytoplasm;intracellular anatomical structure;intracellular membrane-bounded organelle;intracellular organelle;membrane;membrane-bounded organelle;organelle;organelle envelope;plastid;plastid envelope;plastid stroma;ribosome	Ribosomal_L19	GO:0006412	GO:0003674;GO:0003735;GO:0005198	GO:0005575;GO:0005622;GO:0005737;GO:0005840;GO:0009507;GO:0009526;GO:0009532;GO:0009536;GO:0009570;GO:0009941;GO:0016020;GO:0031967;GO:0043226;GO:0043227;GO:0043229;GO:0043231	tr|A0A1J6ILF5|A0A1J6ILF5_NICAT 50s ribosomal protein l19-1, chloroplastic OS=Nicotiana attenuata OX=49451 GN=A4A49_09774 PE=3 SV=1	ko03010,map03010	50s ribosomal protein l19-1, chloroplastic	Nicotiana benthamiana		Nbe.v1.1.chr10g25740.1	cellular_component	GO:0005575	molecular_function	GO:0003674	translation	GO:0006412	Niben101Scf06078g00003.1	+	OOPS_XL_OOPS_NOXL	7	7	1	32.7
16.54244232	14.67931557	12.74401379	12.81153488	20.33810616	19.99424362	16.92149162	15.94663239	11.15639877	11.22491932	19.66360283	19.42349434	16.54537201	15.60591316	14.89538574	15.07221603	18.50362396	18.49509811					-1			mRNA binding	cytoplasm;nucleus	HABP4_PAI-RBP1,Stm1_N		GO:0003729	GO:0005634;GO:0005737	tr|A0A1J6I5A1|A0A1J6I5A1_NICAT Hyaluronan/mRNA-binding protein domain-containing protein OS=Nicotiana attenuata OX=49451 GN=A4A49_25803 PE=4 SV=1	-	Hyaluronan/mRNA-binding protein domain-containing protein	Nicotiana benthamiana		Nbe.v1.1.chr10g25820.1	nucleus	GO:0005634					Niben101Scf06078g02031.1	+	OOPS_XL_OOPS_NOXL	24	24	5	51.2
15.03943348	14.54490376	10.00109959	10.47119522	14.06768608	14.48198891	15.139431	14.82764053	10.93501854	10.99952316	16.61741066	15.49132061	14.95283222	14.80332375	9.876719475	11.00128555	15.04963589	15.23444366					-1		anatomical structure development;cellular component organization;cellular component organization or biogenesis;cellular process;chloroplast organization;developmental process;mitochondrial translation;multicellular organism development;multicellular organismal process;organelle organization;plastid organization;post-embryonic development;ribosome disassembly;seed germination;seedling development;…	adenyl nucleotide binding;adenyl ribonucleotide binding;anion binding;ATP binding;binding;carbohydrate derivative binding;GTP binding;GTPase activity;heterocyclic compound binding;ion binding;nucleoside phosphate binding;nucleotide binding;organic cyclic compound binding;purine nucleotide binding;purine ribonucleoside triphosphate binding;purine ribonucleotide binding;ribonucleotide binding;small…	apoplast;chloroplast;chloroplast envelope;chloroplast stroma;cytoplasm;cytosol;extracellular region;intracellular anatomical structure;intracellular membrane-bounded organelle;intracellular organelle;membrane-bounded organelle;mitochondrion;organelle;organelle envelope;plastid;plastid envelope;plastid stroma	EFG_C,EFG_II,EFG_IV,GTP_EFTU,GTP_EFTU_D2	GO:0006414;GO:0006996;GO:0007275;GO:0008150;GO:0009657;GO:0009658;GO:0009791;GO:0009845;GO:0009987;GO:0016043;GO:0032501;GO:0032502;GO:0032543;GO:0032790;GO:0048856;GO:0071840;GO:0090351	GO:0000166;GO:0003674;GO:0003746;GO:0003924;GO:0005488;GO:0005524;GO:0005525;GO:0017076;GO:0030554;GO:0032553;GO:0032555;GO:0032559;GO:0035639;GO:0036094;GO:0043167;GO:0043168;GO:0097159;GO:0097367;GO:1901265;GO:1901363	GO:0005575;GO:0005576;GO:0005622;GO:0005737;GO:0005739;GO:0005829;GO:0009507;GO:0009526;GO:0009532;GO:0009536;GO:0009570;GO:0009941;GO:0031967;GO:0043226;GO:0043227;GO:0043229;GO:0043231;GO:0048046	tr|A0A1J6IWL9|A0A1J6IWL9_NICAT Elongation factor G, chloroplastic OS=Nicotiana attenuata OX=49451 GN=FUSA2 PE=3 SV=1;"tr|A0A1U7XP58|A0A1U7XP58_NICSY Elongation factor G, chloroplastic OS=Nicotiana sylvestris OX=4096 GN=LOC104240659 PE=3 SV=1"	-	Elongation factor G, chloroplastic	Nicotiana benthamiana		Nbe.v1.1.chr10g27480.1;Nbe.v1.1.chr15g32010.1	cellular_component	GO:0005575	nucleotide binding	GO:0000166			Niben101Scf04779g01006.1;Niben101Scf09387g03016.1	+	OOPS_XL_OOPS_NOXL	30	30	30	50.6
11.7494545	11.14662838	9.566837311	10.42364693	13.62033463	13.89424896	11.27107525	11.89886856	11.21329498	10.99897671	14.9156456	14.52031136	10.60575676	11.38466549	10.48279095	10.49907207	13.21176624	12.91917992					-1			binding;heterocyclic compound binding;metal ion binding;mRNA binding;nucleic acid binding;organic cyclic compound binding;RNA binding	cytoplasm	zf-RanBP		GO:0003674;GO:0003676;GO:0003723;GO:0003729;GO:0005488;GO:0046872;GO:0097159;GO:1901363	GO:0005737	tr|A0A1S4BUZ4|A0A1S4BUZ4_TOBAC TATA-binding protein-associated factor 2N-like isoform X1 OS=Nicotiana tabacum OX=4097 GN=LOC107812132 PE=4 SV=1	-	TATA-binding protein-associated factor 2N-like isoform X1	Nicotiana benthamiana		Nbe.v1.1.chr10g30250.1	cytoplasm	GO:0005737	molecular_function	GO:0003674			Niben101Scf01620g02009.1	+	OOPS_XL_OOPS_NOXL	5	5	1	31
11.71066666	12.78690529	9.606632233	9.946722984	20.09274673	19.72784996	17.33481407	17.62784767	11.57469845	11.77427197	20.27059174	19.73963165	16.98192406	16.95753288	11.17134666	10.11502743	19.1259079	19.2196312					-1		translation	structural constituent of ribosome	ribonucleoprotein complex;ribosome	Ribosomal_S6e	GO:0006412	GO:0003735	GO:0005840;GO:1990904	tr|A0A1J6KE60|A0A1J6KE60_NICAT 40S ribosomal protein S6 OS=Nicotiana attenuata OX=49451 GN=RPS6A_0 PE=3 SV=1	ko01521,ko03010,ko04066,ko04150,ko04151,ko04371,ko04714,ko04910,ko05205,map01521,map03010,map04066,map04150,map04151,map04371,map04714,map04910,map05205	40S ribosomal protein S6	Nicotiana benthamiana	RPS6	Nbe.v1.1.chr10g32420.1	ribosome	GO:0005840			translation	GO:0006412	Niben101Scf01779g05002.1	+	OOPS_XL_OOPS_NOXL	18	2	0	51
13.35947514	12.27183247	8.333681107	10.99464226	13.38167858	10.07708073	14.51057911	13.56200409	10.34704876	10.85016727	13.50221062	12.96859455	13.96271515	12.32957172	10.5101347	10.27024269	11.42526817	13.18780041					-1				membrane	-			GO:0016020	tr|A0A1S3Z4F9|A0A1S3Z4F9_TOBAC coiled-coil domain-containing protein 18-like isoform X1 OS=Nicotiana tabacum OX=4097 GN=LOC107782684 PE=4 SV=1	-	coiled-coil domain-containing protein 18-like isoform X1	Nicotiana benthamiana		Nbe.v1.1.chr10g32460.1	membrane	GO:0016020					Niben101Scf01779g04011.1	+	OOPS_XL_OOPS_NOXL	11	11	9	31.6
11.67328453	12.67030239	9.861902237	11.98059273	16.27895737	16.03936958	11.75668144	11.10538483	11.92896175	11.26122761	16.10507011	15.49785137	13.42416668	11.72600555	10.98680019	11.14297676	14.47839069	15.35669231					-1		formation of cytoplasmic translation initiation complex	RNA binding;translation initiation factor activity	eukaryotic 43S preinitiation complex;eukaryotic 48S preinitiation complex;eukaryotic translation initiation factor 3 complex	RRM_1,eIF3g	GO:0001732	GO:0003723;GO:0003743	GO:0005852;GO:0016282;GO:0033290	tr|A0A1S4DG37|A0A1S4DG37_TOBAC Eukaryotic translation initiation factor 3 subunit G OS=Nicotiana tabacum OX=4097 GN=LOC107829260 PE=3 SV=1	ko03013,map03013	Eukaryotic translation initiation factor 3 subunit G	Nicotiana benthamiana		Nbe.v1.1.chr10g37240.1			RNA binding	GO:0003723			Niben101Scf00647g02011.1	+	OOPS_XL_OOPS_NOXL	12	12	4	52.4
12.77639103	11.69591331	10.63912773	10.72051239	13.16597462	13.91111088	13.18823338	11.13392544	9.95032692	11.59522724	13.49498081	13.31840134	13.59863377	11.72619534	13.21135616	12.5974474	13.62331009	13.86930466					-1			mRNA binding	nucleus	RRM_1		GO:0003729	GO:0005634	tr|A0A1S4B5E0|A0A1S4B5E0_TOBAC nucleolin-like isoform X1 OS=Nicotiana tabacum OX=4097 GN=LOC107804749 PE=4 SV=1	-	nucleolin-like isoform X1	Nicotiana benthamiana		Nbe.v1.1.chr10g39570.1	nucleus	GO:0005634					Niben101Scf07049g01002.1	+	OOPS_XL_OOPS_NOXL	24	6	6	31.5
11.51425171	11.61471176	11.29000378	11.87535858	15.2729578	14.48991108	14.02920055	13.68999767	12.24704647	11.44663525	15.34245682	15.08160782	13.73629665	13.18168068	9.150637627	10.41711044	13.22216129	13.18051529					-1		anatomical structure development;cytoplasmic translation;developmental process;developmental process involved in reproduction;embryo development;embryo development ending in seed dormancy;fruit development;multicellular organism development;multicellular organismal process;post-embryonic development;reproductive process;reproductive structure development;reproductive system development;response t…	binding;heterocyclic compound binding;nucleic acid binding;organic cyclic compound binding;RNA binding;rRNA binding;structural constituent of ribosome;structural molecule activity	chloroplast;chloroplast envelope;chloroplast stroma;cytoplasm;cytosolic large ribosomal subunit;intracellular anatomical structure;intracellular membrane-bounded organelle;intracellular organelle;membrane;membrane-bounded organelle;mitochondrial large ribosomal subunit;organelle;organelle envelope;plastid;plastid envelope;plastid stroma	Ribosomal_L6	GO:0002181;GO:0003006;GO:0007275;GO:0008150;GO:0009719;GO:0009725;GO:0009735;GO:0009790;GO:0009791;GO:0009793;GO:0010154;GO:0022414;GO:0032501;GO:0032502;GO:0042221;GO:0048316;GO:0048608;GO:0048731;GO:0048856;GO:0050896;GO:0061458	GO:0003674;GO:0003676;GO:0003723;GO:0003735;GO:0005198;GO:0005488;GO:0019843;GO:0097159;GO:1901363	GO:0005575;GO:0005622;GO:0005737;GO:0005762;GO:0009507;GO:0009526;GO:0009532;GO:0009536;GO:0009570;GO:0009941;GO:0016020;GO:0022625;GO:0031967;GO:0043226;GO:0043227;GO:0043229;GO:0043231	tr|A0A314L5C5|A0A314L5C5_NICAT 50s ribosomal protein l6, chloroplastic OS=Nicotiana attenuata OX=49451 GN=RPL6_0 PE=3 SV=1	ko03010,map03010	50s ribosomal protein l6, chloroplastic	Nicotiana benthamiana		Nbe.v1.1.chr19g01530.1	cellular_component	GO:0005575	molecular_function	GO:0003674			Niben101Scf00419g01007.1	+	OOPS_XL_OOPS_NOXL	16	5	5	59.5
11.56638813	10.98015594	10.24725723	10.29730034	15.79603958	16.15845108	12.63451576	12.63632965	12.04294109	11.29901028	16.3961525	15.51357365	12.40154648	12.1890831	10.10244751	11.03104782	15.22336102	15.38606453					-1		amide biosynthetic process;amide metabolic process;biosynthetic process;cellular biosynthetic process;cellular metabolic process;cellular process;gene expression;macromolecule biosynthetic process;macromolecule metabolic process;metabolic process;organonitrogen compound biosynthetic process;organonitrogen compound metabolic process;peptide biosynthetic process;peptide metabolic process;primary me…	structural constituent of ribosome;structural molecule activity	cell junction;cell periphery;cell wall;cell-cell junction;chloroplast;cytoplasm;cytosol;cytosolic large ribosomal subunit;cytosolic ribosome;external encapsulating structure;intracellular anatomical structure;intracellular membrane-bounded organelle;intracellular non-membrane-bounded organelle;intracellular organelle;large ribosomal subunit;membrane;membrane-bounded organelle;non-membrane-bounded…	Ribosomal_L28e	GO:0006412;GO:0006518;GO:0008150;GO:0008152;GO:0009058;GO:0009059;GO:0009719;GO:0009725;GO:0009735;GO:0009987;GO:0010467;GO:0019538;GO:0042221;GO:0043043;GO:0043170;GO:0043603;GO:0043604;GO:0044237;GO:0044238;GO:0044249;GO:0044267;GO:0050896;GO:1901564;GO:1901566	GO:0003674;GO:0003735;GO:0005198	GO:0005575;GO:0005618;GO:0005622;GO:0005737;GO:0005829;GO:0005840;GO:0005886;GO:0005911;GO:0009506;GO:0009507;GO:0009536;GO:0015934;GO:0016020;GO:0022625;GO:0022626;GO:0030054;GO:0030312;GO:0032991;GO:0043226;GO:0043227;GO:0043228;GO:0043229;GO:0043231;GO:0043232;GO:0044391;GO:0055044;GO:0071944;GO:1990904	tr|A0A314KZI6|A0A314KZI6_NICAT 60s ribosomal protein l28-1 OS=Nicotiana attenuata OX=49451 GN=RPL28A_1 PE=3 SV=1	ko03010,map03010	60s ribosomal protein l28-1	Nicotiana benthamiana	RPL28	Nbe.v1.1.chr19g02840.1	cellular_component	GO:0005575	molecular_function	GO:0003674	translation	GO:0006412	Niben101Scf02477g00012.1	+	OOPS_XL_OOPS_NOXL	9	6	3	55.9
12.07644081	12.5728693	9.519340515	9.62665081	10.68585491	10.86766434	10.89369488	12.38723373	10.76732063	11.006814	11.96553135	12.15655708	10.69219685	12.75156593	10.48060989	9.498258591	11.97211838	12.08918571					-1		membrane protein proteolysis	aspartic endopeptidase activity, intramembrane cleaving	bounding membrane of organelle;cytoplasm;cytoplasmic side of endoplasmic reticulum membrane;cytoplasmic side of membrane;cytoplasmic vesicle;endomembrane system;endoplasmic reticulum;endoplasmic reticulum membrane;endoplasmic reticulum subcompartment;endosome;endosome membrane;Golgi-associated vesicle;Golgi-associated vesicle membrane;intracellular anatomical structure;intracellular membrane-boun…	PA,Peptidase_A22B	GO:0033619	GO:0042500	GO:0000323;GO:0005575;GO:0005622;GO:0005737;GO:0005764;GO:0005765;GO:0005768;GO:0005773;GO:0005774;GO:0005783;GO:0005789;GO:0005798;GO:0010008;GO:0012505;GO:0016020;GO:0016021;GO:0030660;GO:0031090;GO:0031410;GO:0031982;GO:0031984;GO:0042175;GO:0043226;GO:0043227;GO:0043229;GO:0043231;GO:0097708;GO:0098552;GO:0098553;GO:0098554;GO:0098562;GO:0098588;GO:0098805;GO:0098827;GO:0098852	tr|A0A1S4AMR1|A0A1S4AMR1_TOBAC signal peptide peptidase-like 3 OS=Nicotiana tabacum OX=4097 GN=LOC107799319 PE=3 SV=1	-	signal peptide peptidase-like 3	Nicotiana benthamiana		Nbe.v1.1.chr06g40530.1;Nbe.v1.1.chr19g03920.1							Niben101Scf00314g00005.1;Niben101Scf12372g02004.1	+	OOPS_XL_OOPS_NOXL	3	3	3	8.5
11.35438919	11.36115742	9.665390968	10.00594616	15.00917244	14.27699661	13.13346291	11.60648537	10.83219624	10.66282463	14.8059454	14.25805092	10.7598753	10.85801792	11.18865871	9.921345711	14.91466522	15.21393967					-1		mitochondrial DNA replication	single-stranded DNA binding	mitochondrial nucleoid	SSB	GO:0006264	GO:0003697	GO:0042645	tr|A0A314L1D8|A0A314L1D8_NICAT Single-stranded dna-binding protein, mitochondrial OS=Nicotiana attenuata OX=49451 GN=A4A49_18273 PE=4 SV=1	ko03030,ko03430,ko03440,map03030,map03430,map03440	Single-stranded dna-binding protein, mitochondrial	Nicotiana benthamiana		Nbe.v1.1.chr19g05770.1							Niben101Scf05827g03010.1	+	OOPS_XL_OOPS_NOXL	8	8	4	46.1
16.53456116	15.30922794	10.60756111	10.4047184	13.22956944	13.20994091	17.85580444	16.84830475	9.717992783	11.07383823	13.16339779	13.74955559	17.13239861	16.81027031	11.46709633	10.30207539	12.73191261	12.15041351					-1		anatomical structure development;androecium development;auxin-activated signaling pathway;biological regulation;cell communication;cellular metabolic process;cellular process;cellular response to acid chemical;cellular response to auxin stimulus;cellular response to chemical stimulus;cellular response to endogenous stimulus;cellular response to hormone stimulus;cellular response to nitrate;cellul…	nucleic acid binding;adenylate cyclase activity;alcohol binding;anion binding;auxin binding;binding;catalytic activity;cyclase activity;endonuclease activity;guanyl-nucleotide exchange factor activity;heterocyclic compound binding;hormone binding;hydrolase activity;hydrolase activity, acting on ester bonds;inositol hexakisphosphate binding;ion binding;lyase activity;nuclease activity;organic cycl…	apoplast;bounding membrane of organelle;catalytic complex;cell junction;cell-cell junction;cullin-RING ubiquitin ligase complex;cytoplasm;cytosol;eukaryotic translation elongation factor 1 complex;extracellular region;intracellular anatomical structure;intracellular membrane-bounded organelle;intracellular organelle;membrane;membrane-bounded organelle;mitochondrion;organelle;organelle membrane;pl…	F-box-like,LRR_6;"PPR,PPR_1,PPR_2,PPR_3";EF1_GNE	GO:0000959;GO:0000963;GO:0000966;GO:0001101;GO:0003006;GO:0006139;GO:0006396;GO:0006397;GO:0006412;GO:0006414;GO:0006950;GO:0006952;GO:0007154;GO:0007165;GO:0007275;GO:0008150;GO:0008152;GO:0009451;GO:0009555;GO:0009605;GO:0009607;GO:0009617;GO:0009719;GO:0009725;GO:0009733;GO:0009734;GO:0009755;GO:0009791;GO:0009845;GO:0009908;GO:0009987;GO:0010152;GO:0010167;GO:0010467;GO:0016070;GO:0016071;GO:…	GO:0000822;GO:0003674;GO:0003676;GO:0003723;GO:0003746;GO:0003824;GO:0004016;GO:0004518;GO:0004519;GO:0005085;GO:0005488;GO:0009975;GO:0010011;GO:0016787;GO:0016788;GO:0016829;GO:0016849;GO:0036094;GO:0042562;GO:0043167;GO:0043168;GO:0043178;GO:0097159;GO:1901363	GO:0000151;GO:0005575;GO:0005576;GO:0005622;GO:0005737;GO:0005739;GO:0005773;GO:0005774;GO:0005829;GO:0005853;GO:0005911;GO:0009506;GO:0016020;GO:0019005;GO:0030054;GO:0031090;GO:0031461;GO:0032991;GO:0043226;GO:0043227;GO:0043229;GO:0043231;GO:0048046;GO:0055044;GO:0098588;GO:0098805;GO:1902494;GO:1990234	tr|A0A1U7X5P1|A0A1U7X5P1_NICSY putative pentatricopeptide repeat-containing protein At1g12700, mitochondrial isoform X1 OS=Nicotiana sylvestris OX=4096 GN=LOC104230635 PE=4 SV=1;#;tr|A0A1S3ZYH7|A0A1S3ZYH7_TOBAC elongation factor 1-delta 1-like isoform X1 OS=Nicotiana tabacum OX=4097 GN=LOC107791787 PE=3 SV=1;tr|A0A1S4CIT2|A0A1S4CIT2_TOBAC elongation factor 1-delta 1-like isoform X2 OS=Nicotiana t…	-	putative pentatricopeptide repeat-containing protein At1g12700, mitochondrial isoform X1;#;elongation factor 1-delta 1-like isoform X1;elongation factor 1-delta 1-like isoform X2;F-box domain-containing protein;Translation elongation factor EF1B beta/delta subunit guanine nucleotide exchange domain-containing protein	Nicotiana benthamiana		Nbe.v1.1.chr01g02720.1;Nbe.v1.1.chr01g15440.1;Nbe.v1.1.chr02g15360.1;Nbe.v1.1.chr02g32710.1;Nbe.v1.1.chr04g09460.1;Nbe.v1.1.chr06g19740.1;Nbe.v1.1.chr08g17030.1;Nbe.v1.1.chr08g32580.1;Nbe.v1.1.chr10g02090.1;Nbe.v1.1.chr10g09620.1;Nbe.v1.1.chr11g22330.1;Nbe.v1.1.chr12g32050.1;Nbe.v1.1.chr13g17520.1;Nbe.v1.1.chr13g39790.1;Nbe.v1.1.chr14g00010.1;Nbe.v1.1.chr16g30880.1;Nbe.v1.1.chr17g52740.1;Nbe.v1.1…	cellular_component	GO:0005575	molecular_function	GO:0003674	response to stress;translation	GO:0006412;GO:0006950	Niben101Scf00337g03005.1;Niben101Scf03948g00003.1	+	OOPS_XL_OOPS_NOXL	14	14	3	50.5
16.50084114	15.93216896	10.62609291	12.41385269	17.85025978	17.8823204	16.50466347	16.68469429	10.98978043	10.43828678	18.12348557	17.28888321	16.22481155	16.48233604	14.40207958	10.73597622	16.81240273	16.93882179					-1		cellular component assembly;cellular component biogenesis;cellular component organization;cellular component organization or biogenesis;cellular process;organelle assembly;organelle organization;protein-containing complex assembly;protein-containing complex organization;protein-RNA complex assembly;protein-RNA complex organization;ribonucleoprotein complex biogenesis;ribosomal small subunit assem…	binding;heterocyclic compound binding;mRNA binding;nucleic acid binding;organic cyclic compound binding;RNA binding;structural constituent of ribosome;structural molecule activity	cell junction;cell periphery;cell wall;cell-cell junction;cytoplasm;cytosol;cytosolic ribosome;cytosolic small ribosomal subunit;external encapsulating structure;intracellular anatomical structure;intracellular membrane-bounded organelle;intracellular non-membrane-bounded organelle;intracellular organelle;intracellular organelle lumen;membrane;membrane-bounded organelle;membrane-enclosed lumen;no…	Ribosomal_S19e	GO:0000028;GO:0006412;GO:0006996;GO:0008150;GO:0009987;GO:0016043;GO:0022607;GO:0022613;GO:0022618;GO:0034622;GO:0042254;GO:0042255;GO:0042274;GO:0043933;GO:0044085;GO:0065003;GO:0070925;GO:0071826;GO:0071840	GO:0003674;GO:0003676;GO:0003723;GO:0003729;GO:0003735;GO:0005198;GO:0005488;GO:0097159;GO:1901363	GO:0005575;GO:0005618;GO:0005622;GO:0005634;GO:0005730;GO:0005737;GO:0005773;GO:0005829;GO:0005840;GO:0005911;GO:0009506;GO:0015935;GO:0016020;GO:0022626;GO:0022627;GO:0030054;GO:0030312;GO:0031974;GO:0031981;GO:0032991;GO:0043226;GO:0043227;GO:0043228;GO:0043229;GO:0043231;GO:0043232;GO:0043233;GO:0044391;GO:0055044;GO:0070013;GO:0071944;GO:1990904	tr|A0A1J6JVA0|A0A1J6JVA0_NICAT 40s ribosomal protein s19-3 OS=Nicotiana attenuata OX=49451 GN=RPS19C_1 PE=3 SV=1	ko03010,map03010	40s ribosomal protein s19-3	Nicotiana benthamiana	RPS19	Nbe.v1.1.chr06g38540.1;Nbe.v1.1.chr19g06320.1	cellular_component	GO:0005575	molecular_function	GO:0003674			Niben101Scf01346g01023.1;Niben101Scf02646g02007.1	+	OOPS_XL_OOPS_NOXL	6	6	2	42
15.17675781	15.89149857	12.62589169	13.51766968	18.42938995	18.42947197	16.2054882	16.29199791	16.74044037	15.5495739	18.39175606	17.75811958	15.83363152	15.55901814	15.05507088	14.58807087	17.61791229	17.78462219					-1		amide biosynthetic process;amide metabolic process;biosynthetic process;cellular biosynthetic process;cellular metabolic process;cellular process;gene expression;macromolecule biosynthetic process;macromolecule metabolic process;metabolic process;organonitrogen compound biosynthetic process;organonitrogen compound metabolic process;peptide biosynthetic process;peptide metabolic process;primary me…	binding;heterocyclic compound binding;mRNA binding;nucleic acid binding;organic cyclic compound binding;poly-pyrimidine tract binding;poly(U) RNA binding;RNA binding;rRNA binding;single-stranded RNA binding;structural constituent of ribosome;structural molecule activity	chloroplast;chloroplast stroma;chloroplast thylakoid;chloroplast thylakoid membrane;cytoplasm;cytosol;cytosolic ribosome;intracellular anatomical structure;intracellular membrane-bounded organelle;intracellular non-membrane-bounded organelle;intracellular organelle;large ribosomal subunit;membrane;membrane-bounded organelle;non-membrane-bounded organelle;nucleus;organellar large ribosomal subunit…	Ribosomal_L4	GO:0006412;GO:0006518;GO:0008150;GO:0008152;GO:0009058;GO:0009059;GO:0009987;GO:0010467;GO:0019538;GO:0043043;GO:0043170;GO:0043603;GO:0043604;GO:0044237;GO:0044238;GO:0044249;GO:0044267;GO:1901564;GO:1901566	GO:0003674;GO:0003676;GO:0003723;GO:0003727;GO:0003729;GO:0003735;GO:0005198;GO:0005488;GO:0008187;GO:0008266;GO:0019843;GO:0097159;GO:1901363	GO:0000311;GO:0000313;GO:0000315;GO:0005575;GO:0005622;GO:0005634;GO:0005737;GO:0005829;GO:0005840;GO:0009507;GO:0009532;GO:0009534;GO:0009535;GO:0009536;GO:0009547;GO:0009570;GO:0009579;GO:0015934;GO:0016020;GO:0022626;GO:0031976;GO:0031984;GO:0032991;GO:0034357;GO:0042651;GO:0043226;GO:0043227;GO:0043228;GO:0043229;GO:0043231;GO:0043232;GO:0044391;GO:0055035;GO:1990904	tr|A0A1J6I5T5|A0A1J6I5T5_NICAT 50s ribosomal protein l4, chloroplastic OS=Nicotiana attenuata OX=49451 GN=RPL4_2 PE=3 SV=1	ko03010,map03010	50s ribosomal protein l4, chloroplastic	Nicotiana benthamiana		Nbe.v1.1.chr19g07640.1			molecular_function	GO:0003674	translation	GO:0006412	Niben101Scf00978g15001.1	+	OOPS_XL_OOPS_NOXL	19	19	5	65.1
12.72864437	11.87606239	11.70066452	10.59803486	13.77447796	11.846035	12.09716988	12.20082283	10.17129993	11.16883755	13.51200008	11.0188055	11.79646969	11.67847538	10.61748314	8.915678024	12.61657143	12.46191406					-1			GTP binding;metal ion binding		MMR_HSR1		GO:0005525;GO:0046872		tr|A0A1J6I8K9|A0A1J6I8K9_NICAT Gtp-binding protein OS=Nicotiana attenuata OX=49451 GN=A4A49_00462 PE=3 SV=1	-	Gtp-binding protein	Nicotiana benthamiana		Nbe.v1.1.chr05g12900.1;Nbe.v1.1.chr19g09660.1							Niben101Scf00288g01004.1	+	OOPS_XL_OOPS_NOXL	11	11	11	26.8
11.19392109	12.17786026	9.885894775	10.85286903	19.02353287	18.94766617	13.54605007	13.26540947	12.93453884	12.14310646	19.66285515	18.84220886	14.04831696	12.13798332	9.806694984	10.50190258	18.36136055	18.53575325					-1		adaxial/abaxial pattern specification;amide biosynthetic process;amide metabolic process;anatomical structure development;anatomical structure morphogenesis;biosynthetic process;cell population proliferation;cellular biosynthetic process;cellular component assembly;cellular component biogenesis;cellular component organization;cellular component organization or biogenesis;cellular localization;cel…	5S rRNA binding;binding;heterocyclic compound binding;nucleic acid binding;organic cyclic compound binding;RNA binding;rRNA binding;structural constituent of ribosome;structural molecule activity	cell periphery;chloroplast;cytoplasm;cytosol;cytosolic large ribosomal subunit;cytosolic ribosome;intracellular anatomical structure;intracellular membrane-bounded organelle;intracellular non-membrane-bounded organelle;intracellular organelle;intracellular organelle lumen;large ribosomal subunit;membrane;membrane-bounded organelle;membrane-enclosed lumen;non-membrane-bounded organelle;nuclear lum…	Ribosomal_L18_c,Ribosomal_L5e	GO:0000027;GO:0003002;GO:0006412;GO:0006518;GO:0006810;GO:0006913;GO:0006996;GO:0007275;GO:0007389;GO:0008150;GO:0008152;GO:0008283;GO:0009058;GO:0009059;GO:0009653;GO:0009719;GO:0009725;GO:0009735;GO:0009955;GO:0009965;GO:0009987;GO:0010015;GO:0010016;GO:0010467;GO:0016043;GO:0019538;GO:0022607;GO:0022613;GO:0022618;GO:0022622;GO:0032501;GO:0032502;GO:0034622;GO:0042221;GO:0042254;GO:0042255;GO:…	GO:0003674;GO:0003676;GO:0003723;GO:0003735;GO:0005198;GO:0005488;GO:0008097;GO:0019843;GO:0097159;GO:1901363	GO:0005575;GO:0005622;GO:0005634;GO:0005730;GO:0005737;GO:0005773;GO:0005829;GO:0005840;GO:0005886;GO:0009507;GO:0009536;GO:0015934;GO:0016020;GO:0022625;GO:0022626;GO:0031974;GO:0031981;GO:0032991;GO:0043226;GO:0043227;GO:0043228;GO:0043229;GO:0043231;GO:0043232;GO:0043233;GO:0044391;GO:0070013;GO:0071944;GO:1990904	tr|A0A314LGQ7|A0A314LGQ7_NICAT 60s ribosomal protein l5 (Fragment) OS=Nicotiana attenuata OX=49451 GN=RPL5_1 PE=3 SV=1	ko03010,map03010	60s ribosomal protein l5 (Fragment)	Nicotiana benthamiana	RPL5	Nbe.v1.1.chr19g10680.1	cellular_component	GO:0005575	molecular_function	GO:0003674			Niben101Scf04418g12003.1	+	OOPS_XL_OOPS_NOXL	17	7	4	39.8
20.37962341	20.13871193	11.82742214	11.3094759	10.86193943	12.4912014	20.33101273	20.38479614	10.72647381	11.74396992	14.21773052	13.40141296	19.43788528	20.25153351	10.26173973	10.18579483	13.5795517	12.5674572					-1		antibiotic catabolic process;antibiotic metabolic process;catabolic process;cell redox homeostasis;cellular catabolic process;cellular detoxification;cellular metabolic process;cellular oxidant detoxification;cellular process;cellular response to chemical stimulus;cellular response to stimulus;cellular response to toxic substance;detoxification;hydrogen peroxide catabolic process;hydrogen peroxid…	catalytic activity;antioxidant activity;oxidoreductase activity;oxidoreductase activity, acting on peroxide as acceptor;peroxiredoxin activity;thioredoxin peroxidase activity		1-cysPrx_C,AhpC-TSA	GO:0006979;GO:0008150;GO:0008152;GO:0009056;GO:0009636;GO:0009987;GO:0016999;GO:0017001;GO:0017144;GO:0042221;GO:0042737;GO:0042743;GO:0042744;GO:0044237;GO:0044248;GO:0045454;GO:0050896;GO:0051716;GO:0070887;GO:0072593;GO:0097237;GO:0098754;GO:0098869;GO:1990748	GO:0003674;GO:0003824;GO:0008379;GO:0016209;GO:0016491;GO:0016684;GO:0051920		tr|A0A1J6I7J0|A0A1J6I7J0_NICAT thioredoxin-dependent peroxiredoxin OS=Nicotiana attenuata OX=49451 GN=BAS1_0 PE=4 SV=1	ko04214,map04214	thioredoxin-dependent peroxiredoxin	Nicotiana benthamiana		Nbe.v1.1.chr19g11660.1			molecular_function	GO:0003674	biological_process	GO:0008150	Niben101Scf01372g00003.1	+	OOPS_XL_OOPS_NOXL	15	15	0	57.1
12.44604969	11.58177376	10.95276833	10.42473984	10.49789524	11.82464027	14.12137127	13.60351086	11.3932457	11.14651394	13.9404974	13.31231594	14.72659111	13.83091164	9.901937485	10.19124126	13.16259575	12.9675684					-1		amide biosynthetic process;amide metabolic process;biosynthetic process;cellular biosynthetic process;cellular component assembly;cellular component biogenesis;cellular component organization;cellular component organization or biogenesis;cellular metabolic process;cellular process;cytoplasmic translation;cytoplasmic translational initiation;formation of cytoplasmic translation initiation complex;…	nucleic acid binding;binding;heterocyclic compound binding;mRNA binding;organic cyclic compound binding;RNA binding;translation factor activity, RNA binding;translation initiation factor activity;translation initiation factor activity	intracellular anatomical structure;cell periphery;cytoplasm;cytosol;eukaryotic 43S preinitiation complex;eukaryotic 48S preinitiation complex;eukaryotic translation initiation factor 3 complex;eukaryotic translation initiation factor 3 complex, eIF3e;eukaryotic translation initiation factor 3 complex, eIF3m;eukaryotic translation initiation factor 3 complex, eIF3m;membrane;multi-eIF complex;plasm…	PCI	GO:0001732;GO:0002181;GO:0002183;GO:0002188;GO:0006412;GO:0006413;GO:0006518;GO:0008150;GO:0008152;GO:0009058;GO:0009059;GO:0009987;GO:0010467;GO:0016043;GO:0019538;GO:0022607;GO:0022613;GO:0022618;GO:0034622;GO:0043043;GO:0043170;GO:0043603;GO:0043604;GO:0043933;GO:0044085;GO:0044237;GO:0044238;GO:0044249;GO:0044267;GO:0065003;GO:0071826;GO:0071840;GO:1901564;GO:1901566	GO:0003674;GO:0003676;GO:0003723;GO:0003729;GO:0003743;GO:0005488;GO:0008135;GO:0097159;GO:1901363	GO:0005575;GO:0005622;GO:0005737;GO:0005829;GO:0005852;GO:0005886;GO:0016020;GO:0016282;GO:0032991;GO:0033290;GO:0043614;GO:0071540;GO:0071541;GO:0071944;GO:1990904	tr|A0A1J6I929|A0A1J6I929_NICAT Eukaryotic translation initiation factor 3 subunit A OS=Nicotiana attenuata OX=49451 GN=TIF3A1_0 PE=3 SV=1	ko03013,map03013	Eukaryotic translation initiation factor 3 subunit A	Nicotiana benthamiana		Nbe.v1.1.chr19g14530.1	cellular_component	GO:0005575	molecular_function	GO:0003674			Niben101Scf01841g01018.1	+	OOPS_XL_OOPS_NOXL	17	17	1	20.4
16.98002815	16.67383385	10.67039108	12.14590073	13.0122757	12.22484589	17.72060585	17.55164909	12.63804626	10.94095325	12.45175171	13.84784031	17.40107918	17.2905941	8.823701859	10.94185448	13.46582127	13.2104435					-1		microtubule cytoskeleton organization;mitotic cell cycle	GTP binding;GTPase activity;structural constituent of cytoskeleton	cytoplasm;cytoskeleton;intracellular anatomical structure;intracellular non-membrane-bounded organelle;intracellular organelle;microtubule;non-membrane-bounded organelle;organelle	Tubulin,Tubulin_C	GO:0000226;GO:0000278	GO:0003924;GO:0005200;GO:0005525	GO:0005575;GO:0005622;GO:0005737;GO:0005856;GO:0005874;GO:0043226;GO:0043228;GO:0043229;GO:0043232	tr|A0A1S3XCD2|A0A1S3XCD2_TOBAC Tubulin beta chain OS=Nicotiana tabacum OX=4097 GN=LOC107763431 PE=3 SV=1;tr|A0A1S4C3U3|A0A1S4C3U3_TOBAC Tubulin beta chain OS=Nicotiana tabacum OX=4097 GN=LOC107814855 PE=3 SV=1	ko04145,ko04540,ko05130,map04145,map04540,map05130	Tubulin beta chain	Nicotiana benthamiana		Nbe.v1.1.chr03g39310.1;Nbe.v1.1.chr09g05290.1;Nbe.v1.1.chr19g21590.1	cellular_component;cytoplasm	GO:0005575;GO:0005737					Niben101Scf03370g07004.1;Niben101Scf06831g01009.1;Niben101Scf07451g01001.1	+	OOPS_XL_OOPS_NOXL	24	7	5	70.2
10.77134228	11.59080696	10.45137691	10.84617043	10.63412189	12.21823025	10.55888844	11.49334049	10.41964912	10.81286621	12.18676472	12.10259914	11.57531929	11.58198929	10.94214821	10.83555794	11.74340439	11.80251598					-1		negative regulation of transcription by RNA polymerase II;anatomical structure development;apoptotic process;apoptotic signaling pathway;biological regulation;cell communication;cell death;cell differentiation;cellular component assembly;cellular component biogenesis;cellular component organization;cellular component organization or biogenesis;cellular developmental process;cellular metabolic pro…	binding;heterocyclic compound binding;hormone receptor binding;nuclear receptor binding;nuclear retinoic acid receptor binding;nuclear vitamin D receptor binding;nucleic acid binding;organic cyclic compound binding;pre-mRNA binding;protein binding;RNA binding;signaling receptor binding;SMAD binding;transcription coactivator activity;transcription coregulator activity;transcription corepressor act…	catalytic complex;catalytic step 2 spliceosome;intracellular anatomical structure;intracellular membrane-bounded organelle;intracellular non-membrane-bounded organelle;intracellular organelle;intracellular organelle lumen;membrane-bounded organelle;membrane-enclosed lumen;non-membrane-bounded organelle;nuclear lumen;nuclear matrix;nuclear periphery;nucleolus;nucleus;organelle;organelle lumen;post…	SKIP_SNW	GO:0000122;GO:0000350;GO:0000375;GO:0000377;GO:0000393;GO:0000398;GO:0001101;GO:0003006;GO:0006139;GO:0006355;GO:0006357;GO:0006396;GO:0006397;GO:0006915;GO:0006950;GO:0006970;GO:0006974;GO:0007154;GO:0007165;GO:0007275;GO:0007399;GO:0008150;GO:0008152;GO:0008219;GO:0008380;GO:0008630;GO:0009628;GO:0009651;GO:0009719;GO:0009725;GO:0009737;GO:0009743;GO:0009791;GO:0009889;GO:0009890;GO:0009891;GO:…	GO:0003674;GO:0003676;GO:0003712;GO:0003713;GO:0003714;GO:0003723;GO:0005102;GO:0005488;GO:0005515;GO:0008134;GO:0035257;GO:0036002;GO:0042809;GO:0042974;GO:0046332;GO:0051427;GO:0097159;GO:0140110;GO:1901363	GO:0005575;GO:0005622;GO:0005634;GO:0005681;GO:0005684;GO:0005730;GO:0016363;GO:0031974;GO:0031981;GO:0032991;GO:0034399;GO:0043226;GO:0043227;GO:0043228;GO:0043229;GO:0043231;GO:0043232;GO:0043233;GO:0070013;GO:0071007;GO:0071013;GO:0071014;GO:0071141;GO:1902494;GO:1990904	tr|A0A1J6IKA4|A0A1J6IKA4_NICAT Snwski-interacting protein OS=Nicotiana attenuata OX=49451 GN=SKIP_0 PE=3 SV=1;tr|A0A1U7WE93|A0A1U7WE93_NICSY SNW/SKI-interacting protein-like OS=Nicotiana sylvestris OX=4096 GN=LOC104225464 PE=3 SV=1;tr|A0A1U7WN00|A0A1U7WN00_NICSY SNW/SKI-interacting protein-like OS=Nicotiana sylvestris OX=4096 GN=LOC104225855 PE=3 SV=1	ko03040,ko04330,ko05169,ko05203,map03040,map04330,map05169,map05203	SNW/SKI-interacting protein-like;Snwski-interacting protein	Nicotiana benthamiana		Nbe.v1.1.chr09g03300.1;Nbe.v1.1.chr10g02650.1;Nbe.v1.1.chr10g02660.1;Nbe.v1.1.chr16g34120.1;Nbe.v1.1.chr16g34130.1;Nbe.v1.1.chr19g22800.1	cellular_component	GO:0005575	molecular_function	GO:0003674			Niben101Scf03732g00001.1;Niben101Scf06509g05008.1;Niben101Scf06509g05014.1;Niben101Scf08333g07021.1;Niben101Scf11915g00014.1	+	OOPS_XL_OOPS_NOXL	6	6	6	13.7
10.67806149	12.53294277	9.735447884	10.38446045	21.24661255	20.85010719	14.74057102	13.99938393	10.25743294	11.15159225	20.93948174	20.12477303	14.71596241	14.25524998	11.05042458	10.376791	19.56616211	19.75603485					-1		amide biosynthetic process;amide metabolic process;biosynthetic process;cellular biosynthetic process;cellular component biogenesis;cellular component organization or biogenesis;cellular metabolic process;cellular process;cytoplasmic translation;gene expression;macromolecule biosynthetic process;macromolecule metabolic process;metabolic process;nucleic acid metabolic process;nucleobase-containing…	binding;heterocyclic compound binding;mRNA binding;nucleic acid binding;organic cyclic compound binding;RNA binding;structural constituent of ribosome;structural molecule activity	90S preribosome;cell periphery;cell wall;chloroplast;cytoplasm;cytosol;cytosolic ribosome;cytosolic small ribosomal subunit;external encapsulating structure;intracellular anatomical structure;intracellular membrane-bounded organelle;intracellular non-membrane-bounded organelle;intracellular organelle;membrane;membrane-bounded organelle;non-membrane-bounded organelle;organelle;plasma membrane;plas…	Ribosomal_S7e	GO:0002181;GO:0006139;GO:0006364;GO:0006396;GO:0006412;GO:0006518;GO:0008150;GO:0008152;GO:0009058;GO:0009059;GO:0009987;GO:0010467;GO:0016070;GO:0016072;GO:0019538;GO:0022613;GO:0042254;GO:0042274;GO:0043043;GO:0043170;GO:0043603;GO:0043604;GO:0044085;GO:0044237;GO:0044238;GO:0044249;GO:0044267;GO:0071840;GO:0090304;GO:1901564;GO:1901566	GO:0003674;GO:0003676;GO:0003723;GO:0003729;GO:0003735;GO:0005198;GO:0005488;GO:0097159;GO:1901363	GO:0005575;GO:0005618;GO:0005622;GO:0005737;GO:0005829;GO:0005840;GO:0005886;GO:0009507;GO:0009536;GO:0015935;GO:0016020;GO:0022626;GO:0022627;GO:0030312;GO:0030684;GO:0030686;GO:0032040;GO:0032991;GO:0043226;GO:0043227;GO:0043228;GO:0043229;GO:0043231;GO:0043232;GO:0044391;GO:0071944;GO:1990904	tr|A0A1S3Z906|A0A1S3Z906_TOBAC 40S ribosomal protein S7 OS=Nicotiana tabacum OX=4097 GN=LOC107784137 PE=3 SV=1	ko03010,map03010	40S ribosomal protein S7	Nicotiana benthamiana	RPS7	Nbe.v1.1.chr19g24160.1	cellular_component	GO:0005575	molecular_function	GO:0003674			Niben101Scf02881g00003.1	+	OOPS_XL_OOPS_NOXL	15	7	7	52.9
11.66002464	11.43976688	12.58374119	11.52885246	19.69196892	19.50117683	13.40620518	11.02230453	11.49850464	10.9453764	18.64435005	18.22402	13.46735096	13.5996809	15.36440849	14.59309959	18.35125923	18.47646904					-1			RNA binding		RRM_1		GO:0003723		tr|A0A1J6ILV6|A0A1J6ILV6_NICAT Glycine-rich rna-binding protein 3, mitochondrial OS=Nicotiana attenuata OX=49451 GN=RBG3_3 PE=4 SV=1	ko03040,map03040	Glycine-rich rna-binding protein 3, mitochondrial	Nicotiana benthamiana		Nbe.v1.1.chr19g27620.1			RNA binding	GO:0003723			Niben101Scf00757g00001.1	+	OOPS_XL_OOPS_NOXL	3	3	1	18.2
11.61092663	11.74443626	10.30765533	11.15697193	14.97915745	14.93106079	12.90401363	12.96868515	11.64474869	10.34270954	14.60414791	14.47617626	13.2130127	10.94809914	9.808901787	10.46383095	15.05841446	14.7634201					-1		cellular metabolic process;cellular process;cellular response to biotic stimulus;cellular response to endogenous stimulus;cellular response to stimulus;gene expression;macromolecule metabolic process;metabolic process;mRNA 3'-end processing;mRNA metabolic process;mRNA processing;nucleic acid metabolic process;nucleobase-containing compound metabolic process;primary metabolic process;regulation of…	binding;heterocyclic compound binding;mRNA binding;nucleic acid binding;organic cyclic compound binding;RNA binding	chromatin;cytoplasm;cytoplasmic ribonucleoprotein granule;cytoplasmic stress granule;intracellular anatomical structure;intracellular membrane-bounded organelle;intracellular non-membrane-bounded organelle;intracellular organelle;intracellular organelle lumen;membrane-bounded organelle;membrane-enclosed lumen;mRNA cleavage factor complex;non-membrane-bounded organelle;nuclear lumen;nucleoplasm;nu…	RRM_1	GO:0006139;GO:0006396;GO:0006397;GO:0008150;GO:0008152;GO:0009607;GO:0009719;GO:0009987;GO:0010467;GO:0010468;GO:0016070;GO:0016071;GO:0031123;GO:0031124;GO:0043170;GO:0044237;GO:0044238;GO:0050896;GO:0051716;GO:0071216;GO:0071495;GO:0072396;GO:0072402;GO:0072423;GO:0090304	GO:0003674;GO:0003676;GO:0003723;GO:0003729;GO:0005488;GO:0097159;GO:1901363	GO:0000785;GO:0005575;GO:0005622;GO:0005634;GO:0005654;GO:0005737;GO:0005849;GO:0010494;GO:0031974;GO:0031981;GO:0032991;GO:0035770;GO:0036464;GO:0043226;GO:0043227;GO:0043228;GO:0043229;GO:0043231;GO:0043232;GO:0043233;GO:0070013;GO:1990904	tr|A0A1J6IY86|A0A1J6IY86_NICAT Heterogeneous nuclear ribonucleoprotein 1 OS=Nicotiana attenuata OX=49451 GN=RNP1_3 PE=4 SV=1	ko03040,map03040	Heterogeneous nuclear ribonucleoprotein 1	Nicotiana benthamiana		Nbe.v1.1.chr19g30750.1	cellular_component	GO:0005575	molecular_function	GO:0003674	nucleobase-containing compound metabolic process	GO:0006139	Niben101Scf07788g03005.1	+	OOPS_XL_OOPS_NOXL	14	14	4	51.8
14.64306736	12.06682873	10.45424652	10.62757301	14.81548309	14.96767616	14.32558632	14.23152161	11.57248688	11.02702427	15.53655052	14.60547924	14.40201283	14.67601204	10.29072762	10.2986412	14.5597353	14.63214302					-1		adaxial/abaxial pattern specification;amide biosynthetic process;amide metabolic process;anatomical structure development;biosynthetic process;cellular biosynthetic process;cellular component biogenesis;cellular component organization;cellular component organization or biogenesis;cellular metabolic process;cellular process;chloroplast rRNA processing;developmental process;gene expression;macromol…	mRNA binding;rRNA binding;structural constituent of ribosome;structural molecule activity	chloroplast;chloroplast stroma;chloroplast thylakoid;chloroplast thylakoid membrane;cytoplasm;intracellular anatomical structure;intracellular membrane-bounded organelle;intracellular non-membrane-bounded organelle;intracellular organelle;intracellular organelle lumen;membrane;membrane-bounded organelle;membrane-enclosed lumen;mitochondrial matrix;mitochondrial protein-containing complex;mitochon…	Ribosomal_S5,Ribosomal_S5_C	GO:0003002;GO:0006139;GO:0006364;GO:0006396;GO:0006412;GO:0006518;GO:0006950;GO:0006996;GO:0007275;GO:0007389;GO:0008150;GO:0008152;GO:0009058;GO:0009059;GO:0009266;GO:0009409;GO:0009628;GO:0009657;GO:0009955;GO:0009987;GO:0010038;GO:0010467;GO:0016043;GO:0016070;GO:0016072;GO:0019538;GO:0022613;GO:0032501;GO:0032502;GO:0032544;GO:0042221;GO:0042254;GO:0043043;GO:0043170;GO:0043603;GO:0043604;GO:…	GO:0003674;GO:0003729;GO:0003735;GO:0005198;GO:0019843	GO:0000313;GO:0000314;GO:0005575;GO:0005622;GO:0005634;GO:0005737;GO:0005739;GO:0005759;GO:0005761;GO:0005763;GO:0005840;GO:0009507;GO:0009532;GO:0009534;GO:0009535;GO:0009536;GO:0009570;GO:0009579;GO:0015935;GO:0016020;GO:0031974;GO:0031976;GO:0031984;GO:0032991;GO:0034357;GO:0042651;GO:0043226;GO:0043227;GO:0043228;GO:0043229;GO:0043231;GO:0043232;GO:0043233;GO:0044391;GO:0055035;GO:0070013;GO:…	tr|A0A1J6LAE3|A0A1J6LAE3_NICAT 30s ribosomal protein s5, chloroplastic OS=Nicotiana attenuata OX=49451 GN=RPS5_2 PE=3 SV=1	ko03010,map03010	30s ribosomal protein s5, chloroplastic	Nicotiana benthamiana		Nbe.v1.1.chr19g35190.1			molecular_function	GO:0003674			Niben101Scf01436g03010.1	+	OOPS_XL_OOPS_NOXL	11	11	1	41
13.77715302	11.38246632	9.297013283	11.28216934	14.12525177	13.77509594	11.38385391	13.32164669	11.37494755	10.27031136	13.85360241	13.96785641	13.7032547	12.67114258	10.89317894	10.5958786	13.19970322	12.95951271					-1					DUF1296				tr|A0A314LFL1|A0A314LFL1_NICAT GBF-interacting protein 1 N-terminal domain-containing protein OS=Nicotiana attenuata OX=49451 GN=A4A49_26698 PE=4 SV=1	-	GBF-interacting protein 1 N-terminal domain-containing protein	Nicotiana benthamiana		Nbe.v1.1.chr19g39720.1							Niben101Scf05409g00001.1	+	OOPS_XL_OOPS_NOXL	9	9	4	15.8
15.55341911	15.73703575	10.76969624	9.984267235	14.41217327	14.17281818	16.34796715	16.14005089	12.10859203	11.08841133	15.12076473	14.62130833	16.42232704	16.23937416	10.84631157	12.84874058	13.91923618	13.95900536					-1		translation	structural constituent of ribosome	chloroplast;chloroplast envelope;chloroplast stroma;cytoplasm;intracellular anatomical structure;intracellular membrane-bounded organelle;intracellular organelle;membrane;membrane-bounded organelle;organelle;organelle envelope;plastid;plastid envelope;plastid stroma;ribonucleoprotein complex;ribosome	Ribosomal_L3	GO:0006412	GO:0003735	GO:0005575;GO:0005622;GO:0005737;GO:0005840;GO:0009507;GO:0009526;GO:0009532;GO:0009536;GO:0009570;GO:0009941;GO:0016020;GO:0031967;GO:0043226;GO:0043227;GO:0043229;GO:0043231;GO:1990904	tr|A0A314KLB0|A0A314KLB0_NICAT 50s ribosomal protein l3, chloroplastic OS=Nicotiana attenuata OX=49451 GN=RPL3_1 PE=3 SV=1	ko03010,map03010	50s ribosomal protein l3, chloroplastic	Nicotiana benthamiana		Nbe.v1.1.chr19g45240.1	cellular_component	GO:0005575			translation	GO:0006412	Niben101Scf04509g02012.1	+	OOPS_XL_OOPS_NOXL	9	9	1	40.5
11.59811878	11.93658924	10.72939873	12.8039093	18.4822731	18.69513321	11.63081264	11.00468349	16.18367386	11.13177681	18.07603264	17.48542023	10.98889732	11.66372013	14.86834049	14.85179806	17.15452194	17.43575096					-1		base conversion or substitution editing;cellular metabolic process;cellular process;cytidine to uridine editing;macromolecule metabolic process;macromolecule modification;metabolic process;mitochondrial mRNA modification;mitochondrial RNA metabolic process;mitochondrial RNA modification;mRNA metabolic process;mRNA modification;nucleic acid metabolic process;nucleobase-containing compound metaboli…	adenyl nucleotide binding;adenyl ribonucleotide binding;anion binding;ATP binding;binding;carbohydrate derivative binding;cation binding;copper ion binding;DNA binding;heterocyclic compound binding;ion binding;metal ion binding;mRNA binding;nucleic acid binding;nucleoside phosphate binding;nucleotide binding;organic cyclic compound binding;purine nucleotide binding;purine ribonucleoside triphosph…	cytoplasm;intracellular anatomical structure;intracellular membrane-bounded organelle;intracellular organelle;membrane-bounded organelle;mitochondrion;organelle	RRM_1	GO:0000959;GO:0006139;GO:0006950;GO:0008150;GO:0008152;GO:0009266;GO:0009409;GO:0009451;GO:0009628;GO:0009987;GO:0016070;GO:0016071;GO:0016553;GO:0016554;GO:0016556;GO:0043170;GO:0043412;GO:0044237;GO:0044238;GO:0050896;GO:0080156;GO:0090304;GO:1900864	GO:0000166;GO:0003674;GO:0003676;GO:0003677;GO:0003697;GO:0003723;GO:0003729;GO:0005488;GO:0005507;GO:0005524;GO:0017076;GO:0030554;GO:0032553;GO:0032555;GO:0032559;GO:0035639;GO:0036094;GO:0043167;GO:0043168;GO:0043169;GO:0046872;GO:0046914;GO:0097159;GO:0097367;GO:1901265;GO:1901363	GO:0005575;GO:0005622;GO:0005737;GO:0005739;GO:0043226;GO:0043227;GO:0043229;GO:0043231	tr|A0A1S4DES4|A0A1S4DES4_TOBAC glycine-rich RNA-binding protein 2, mitochondrial-like OS=Nicotiana tabacum OX=4097 GN=LOC107829053 PE=4 SV=1	ko03040,map03040	glycine-rich RNA-binding protein 2, mitochondrial-like	Nicotiana benthamiana		Nbe.v1.1.chr19g45590.1	cellular_component	GO:0005575	nucleotide binding	GO:0000166			Niben101Scf00215g03004.1	+	OOPS_XL_OOPS_NOXL	6	6	2	24.4
13.40141296	11.5126915	9.636883736	10.87693596	16.3739872	16.19448662	13.61436462	12.87828064	11.49833775	11.47666836	17.13269997	16.03561592	12.62919712	13.48922062	10.9182415	10.09078884	15.85766506	15.64382839					-1		amide biosynthetic process;amide metabolic process;biosynthetic process;cellular biosynthetic process;cellular metabolic process;cellular process;gene expression;macromolecule biosynthetic process;macromolecule metabolic process;metabolic process;negative regulation of translation;organonitrogen compound biosynthetic process;organonitrogen compound metabolic process;peptide biosynthetic process;p…	binding;heterocyclic compound binding;mRNA binding;nucleic acid binding;organic cyclic compound binding;RNA binding;structural constituent of ribosome;structural molecule activity	cytoplasm;cytosol;cytosolic large ribosomal subunit;cytosolic ribosome;intracellular anatomical structure;intracellular non-membrane-bounded organelle;intracellular organelle;large ribosomal subunit;non-membrane-bounded organelle;organelle;protein-containing complex;ribonucleoprotein complex;ribosomal subunit;ribosome	Ribosomal_L13	GO:0006412;GO:0006518;GO:0008150;GO:0008152;GO:0009058;GO:0009059;GO:0009987;GO:0010467;GO:0017148;GO:0019538;GO:0043043;GO:0043170;GO:0043603;GO:0043604;GO:0044237;GO:0044238;GO:0044249;GO:0044267;GO:1901564;GO:1901566	GO:0003674;GO:0003676;GO:0003723;GO:0003729;GO:0003735;GO:0005198;GO:0005488;GO:0097159;GO:1901363	GO:0005575;GO:0005622;GO:0005737;GO:0005829;GO:0005840;GO:0015934;GO:0022625;GO:0022626;GO:0032991;GO:0043226;GO:0043228;GO:0043229;GO:0043232;GO:0044391;GO:1990904	tr|A0A0V0HJ74|A0A0V0HJ74_SOLCH Putative ovule protein OS=Solanum chacoense OX=4108 PE=3 SV=1;tr|A0A1J6L8T7|A0A1J6L8T7_NICAT 60s ribosomal protein l13a-4 OS=Nicotiana attenuata OX=49451 GN=RPL13AD_1 PE=3 SV=1;tr|A0A1S3Z662|A0A1S3Z662_TOBAC 60S ribosomal protein L13a-4-like OS=Nicotiana tabacum OX=4097 GN=LOC107783495 PE=3 SV=1;tr|A0A1S4CZ05|A0A1S4CZ05_TOBAC 60S ribosomal protein L13a-4-like OS=Nic…	ko03010,map03010	60s ribosomal protein l13a-4;60S ribosomal protein L13a-4-like;Putative ovule protein	Nicotiana benthamiana	RPL13a	Nbe.v1.1.chr06g39580.1;Nbe.v1.1.chr10g23090.1;Nbe.v1.1.chr12g01800.1;Nbe.v1.1.chr17g29900.1;Nbe.v1.1.chr19g03280.1	cellular_component	GO:0005575	molecular_function	GO:0003674	translation	GO:0006412	Niben101Scf01171g06004.1;Niben101Scf05767g04004.1;Niben101Scf06954g03017.1	+	OOPS_XL_OOPS_NOXL	12	12	4	52.9
11.53495693	11.84023857	9.351202011	11.01509285	13.1492548	12.7860651	10.79324627	12.24367905	12.10770416	11.90880013	12.93343258	12.70528698	12.41544914	11.54255676	9.758672714	10.27067757	13.76207066	12.75841045					-1		cellular metabolic process;cellular process;central nervous system development;gene expression;macromolecule metabolic process;metabolic process;mRNA 3'-end processing;mRNA metabolic process;mRNA processing;nucleic acid metabolic process;nucleobase-containing compound metabolic process;primary metabolic process;regulation of translation;RNA 3'-end processing;RNA metabolic process;RNA processing	binding;heterocyclic compound binding;mRNA 3'-UTR binding;mRNA binding;nucleic acid binding;organic cyclic compound binding;RNA binding	cytoplasm;intracellular anatomical structure;intracellular membrane-bounded organelle;intracellular organelle;intracellular organelle lumen;membrane-bounded organelle;membrane-enclosed lumen;mRNA cleavage factor complex;nuclear lumen;nucleoplasm;nucleus;organelle;organelle lumen;protein-containing complex;ribonucleoprotein complex	RRM_1	GO:0006139;GO:0006396;GO:0006397;GO:0006417;GO:0007417;GO:0008150;GO:0008152;GO:0009987;GO:0010467;GO:0016070;GO:0016071;GO:0031123;GO:0031124;GO:0043170;GO:0044237;GO:0044238;GO:0090304	GO:0003674;GO:0003676;GO:0003723;GO:0003729;GO:0003730;GO:0005488;GO:0097159;GO:1901363	GO:0005575;GO:0005622;GO:0005634;GO:0005654;GO:0005737;GO:0005849;GO:0031974;GO:0031981;GO:0032991;GO:0043226;GO:0043227;GO:0043229;GO:0043231;GO:0043233;GO:0070013;GO:1990904	tr|A0A1S3YQ56|A0A1S3YQ56_TOBAC heterogeneous nuclear ribonucleoprotein D-like OS=Nicotiana tabacum OX=4097 GN=LOC107778564 PE=4 SV=1	ko03015,map03015	heterogeneous nuclear ribonucleoprotein D-like	Nicotiana benthamiana		Nbe.v1.1.chr12g04330.1	cellular_component	GO:0005575	molecular_function	GO:0003674	nucleobase-containing compound metabolic process	GO:0006139	Niben101Scf06518g00010.1	+	OOPS_XL_OOPS_NOXL	8	2	2	30.1
11.70162773	12.84234238	10.0057373	10.18636036	14.15085793	14.14250565	11.36827469	11.25620651	11.62024307	11.33803654	14.86181355	14.16592789	11.45006084	11.95704842	11.20405483	9.971136093	13.16128922	13.71928215					-1		translation	5S rRNA binding;structural constituent of ribosome	cytosolic large ribosomal subunit	Ribosomal_L25p,Ribosomal_TL5_C	GO:0006412	GO:0003735;GO:0008097	GO:0022625	tr|A0A1U7X0U1|A0A1U7X0U1_NICSY uncharacterized protein LOC104229534 OS=Nicotiana sylvestris OX=4096 GN=LOC104229534 PE=4 SV=1	ko03010,map03010	uncharacterized protein LOC104229534	Nicotiana benthamiana		Nbe.v1.1.chr12g11200.1					translation	GO:0006412	Niben101Scf06277g04013.1	+	OOPS_XL_OOPS_NOXL	9	9	4	49.2
16.29541016	15.44543552	10.690979	10.30541325	10.25366306	13.16390133	13.61781216	12.17192745	12.4171772	10.7380743	13.74735355	13.74041367	14.31054211	13.97342873	10.27252388	10.71702003	13.25755024	13.09628677					-1		generation of precursor metabolites and energy;cellular metabolic process;cellular process;metabolic process;photosynthesis;photosynthesis, light harvesting;photosynthesis, light harvesting in photosystem I;photosynthesis, light harvesting in photosystem I;photosynthesis, light reaction;response to abiotic stimulus;response to blue light;response to cold;response to far red light;response to high…	anion binding;binding;chlorophyll binding;heterocyclic compound binding;ion binding;organic cyclic compound binding;pigment binding;protein binding;protein domain specific binding;tetrapyrrole binding	chloroplast;chloroplast envelope;chloroplast stroma;chloroplast thylakoid;chloroplast thylakoid membrane;cytoplasm;intracellular anatomical structure;intracellular membrane-bounded organelle;intracellular organelle;membrane;membrane-bounded organelle;organelle;organelle envelope;organelle subcompartment;photosynthetic membrane;photosystem I;photosystem II;plastid;plastid envelope;plastid stroma;p…	Chloroa_b-bind	GO:0006091;GO:0006950;GO:0008150;GO:0008152;GO:0009266;GO:0009314;GO:0009409;GO:0009416;GO:0009628;GO:0009637;GO:0009639;GO:0009642;GO:0009644;GO:0009645;GO:0009765;GO:0009768;GO:0009987;GO:0010114;GO:0010218;GO:0015979;GO:0019684;GO:0044237;GO:0050896	GO:0003674;GO:0005488;GO:0005515;GO:0016168;GO:0019904;GO:0031409;GO:0043167;GO:0043168;GO:0046906;GO:0097159;GO:1901363	GO:0005575;GO:0005622;GO:0005737;GO:0009507;GO:0009522;GO:0009523;GO:0009526;GO:0009532;GO:0009534;GO:0009535;GO:0009536;GO:0009570;GO:0009579;GO:0009941;GO:0010287;GO:0016020;GO:0031967;GO:0031976;GO:0031984;GO:0034357;GO:0042651;GO:0043226;GO:0043227;GO:0043229;GO:0043231;GO:0055035	tr|A0A314KUJ2|A0A314KUJ2_NICAT Chlorophyll a-b binding protein, chloroplastic OS=Nicotiana attenuata OX=49451 GN=CAB6A_0 PE=3 SV=1	ko00196,map00196	Chlorophyll a-b binding protein, chloroplastic	Nicotiana benthamiana		Nbe.v1.1.chr12g16550.1	cellular_component	GO:0005575	molecular_function	GO:0003674	generation of precursor metabolites and energy	GO:0006091	Niben101Scf01276g00005.1	+	OOPS_XL_OOPS_NOXL	7	7	2	28.2
15.07326317	12.60395622	10.31343842	11.10938931	10.90145493	13.12631702	15.22294617	14.93175316	10.19964027	11.22446728	13.39580154	13.34012794	15.52967453	14.1436224	10.86955643	9.99378109	14.05290794	13.3442955					-1		protein refolding;response to heat	ATP binding;Hsp70 protein binding;metal ion binding;protein binding;unfolded protein binding	cytosol	DnaJ,DnaJ_C,DnaJ_CXXCXGXG	GO:0009408;GO:0042026	GO:0005515;GO:0005524;GO:0030544;GO:0046872;GO:0051082	GO:0005829	tr|A0A1J6IED5|A0A1J6IED5_NICAT Dnaj protein-like protein OS=Nicotiana attenuata OX=49451 GN=DNAJ1_5 PE=3 SV=1;tr|A0A1J6JDJ7|A0A1J6JDJ7_NICAT Dnaj protein-like protein OS=Nicotiana attenuata OX=49451 GN=DNAJ1_2 PE=3 SV=1;tr|A0A1U7WWP3|A0A1U7WWP3_NICSY dnaJ protein homolog OS=Nicotiana sylvestris OX=4096 GN=LOC104228346 PE=3 SV=1;tr|U5HUF9|U5HUF9_NICBE MIP1.1a OS=Nicotiana benthamiana OX=4100 GN=MI…	ko04141,map04141	dnaJ protein homolog;Dnaj protein-like protein;MIP1.1a;MIP1L1	Nicotiana benthamiana		Nbe.v1.1.chr01g21290.1;Nbe.v1.1.chr02g43110.1;Nbe.v1.1.chr10g17530.1;Nbe.v1.1.chr12g18100.1;Nbe.v1.1.chr12g21940.1			protein binding	GO:0005515			Niben101Scf03138g01010.1;Niben101Scf06436g04005.1	+	OOPS_XL_OOPS_NOXL	7	7	1	19.3
11.85246372	12.13776398	10.19120312	11.21545887	16.27195549	16.05003929	12.09651756	11.45207691	11.82914829	12.28722	16.94638062	15.90044212	10.60408974	10.93604851	10.76863766	11.03725243	15.1404705	14.8228693					-1		cytoplasmic translation	RNA binding;structural constituent of ribosome	cytosolic large ribosomal subunit	Ribosomal_L6e,Ribosomal_L6e_N	GO:0002181	GO:0003723;GO:0003735	GO:0022625	tr|A0A1J6IWH9|A0A1J6IWH9_NICAT 60s ribosomal protein l6-1 OS=Nicotiana attenuata OX=49451 GN=RPL6A_1 PE=3 SV=1	ko03010,map03010	60s ribosomal protein l6-1	Nicotiana benthamiana	RPL6	Nbe.v1.1.chr12g19880.1			RNA binding	GO:0003723			Niben101Scf01958g03003.1	+	OOPS_XL_OOPS_NOXL	22	6	6	79.5
12.04282093	12.27086067	9.47107029	10.37862301	16.07935905	15.93428993	10.97692966	10.87744904	11.86569881	12.06899166	14.65374088	14.3440876	10.36420441	11.62784386	10.15504742	10.19037151	14.35031796	14.58384705					-1		anatomical structure development;biological regulation;cellular metabolic process;cellular process;cold acclimation;developmental process;macromolecule metabolic process;macromolecule modification;metabolic process;mitochondrial RNA metabolic process;mitochondrial RNA modification;multicellular organism development;multicellular organismal process;negative regulation of biological process;negativ…	adenyl nucleotide binding;adenyl ribonucleotide binding;anion binding;ATP binding;binding;carbohydrate derivative binding;cation binding;copper ion binding;DNA binding;double-stranded DNA binding;heterocyclic compound binding;ion binding;metal ion binding;misfolded RNA binding;mRNA binding;nucleic acid binding;nucleoside phosphate binding;nucleotide binding;organic cyclic compound binding;purine …	cytoplasm;intracellular anatomical structure;intracellular membrane-bounded organelle;intracellular organelle;membrane-bounded organelle;mitochondrion;nucleus;organelle	RRM_1	GO:0000959;GO:0001101;GO:0006139;GO:0006355;GO:0006950;GO:0006970;GO:0007275;GO:0008150;GO:0008152;GO:0009266;GO:0009409;GO:0009414;GO:0009415;GO:0009451;GO:0009628;GO:0009631;GO:0009651;GO:0009791;GO:0009845;GO:0009889;GO:0009890;GO:0009892;GO:0009987;GO:0010468;GO:0010556;GO:0010558;GO:0010605;GO:0010629;GO:0016070;GO:0019219;GO:0019222;GO:0031323;GO:0031324;GO:0031326;GO:0031327;GO:0031554;GO:…	GO:0000166;GO:0003674;GO:0003676;GO:0003677;GO:0003690;GO:0003697;GO:0003723;GO:0003729;GO:0005488;GO:0005507;GO:0005524;GO:0017076;GO:0030554;GO:0032553;GO:0032555;GO:0032559;GO:0034336;GO:0035639;GO:0036094;GO:0043167;GO:0043168;GO:0043169;GO:0046872;GO:0046914;GO:0097159;GO:0097367;GO:1901265;GO:1901363	GO:0005575;GO:0005622;GO:0005634;GO:0005737;GO:0005739;GO:0043226;GO:0043227;GO:0043229;GO:0043231	tr|J7G3I4|J7G3I4_NICRU RNA-binding glycine-rich protein OS=Nicotiana rustica OX=4093 GN=RGP-3 PE=4 SV=1	-	RNA-binding glycine-rich protein	Nicotiana benthamiana		Nbe.v1.1.chr12g22290.1	cellular_component	GO:0005575	nucleotide binding	GO:0000166				+	OOPS_XL_OOPS_NOXL	5	2	2	52.4
16.44993782	16.83935165	10.37968731	13.12421799	15.07702446	15.3012104	17.61410522	17.28744125	11.88917923	11.5667038	15.75981045	15.78545284	17.16123009	17.30385208	10.52135181	9.329590797	15.11524677	15.25786686					-1		amide biosynthetic process;amide metabolic process;biosynthetic process;cellular biosynthetic process;cellular metabolic process;cellular process;cytoplasmic translation;gene expression;macromolecule biosynthetic process;macromolecule metabolic process;metabolic process;organonitrogen compound biosynthetic process;organonitrogen compound metabolic process;peptide biosynthetic process;peptide meta…	binding;heterocyclic compound binding;nucleic acid binding;organic cyclic compound binding;RNA binding;structural constituent of ribosome;structural molecule activity	bounding membrane of organelle;cytoplasm;cytosol;cytosolic large ribosomal subunit;cytosolic ribosome;intracellular anatomical structure;intracellular membrane-bounded organelle;intracellular non-membrane-bounded organelle;intracellular organelle;large ribosomal subunit;membrane;membrane-bounded organelle;non-membrane-bounded organelle;organelle;organelle membrane;protein-containing complex;ribon…	Ribosomal_L36e	GO:0002181;GO:0006412;GO:0006518;GO:0008150;GO:0008152;GO:0009058;GO:0009059;GO:0009987;GO:0010467;GO:0019538;GO:0043043;GO:0043170;GO:0043603;GO:0043604;GO:0044237;GO:0044238;GO:0044249;GO:0044267;GO:1901564;GO:1901566	GO:0003674;GO:0003676;GO:0003723;GO:0003735;GO:0005198;GO:0005488;GO:0097159;GO:1901363	GO:0005575;GO:0005622;GO:0005737;GO:0005773;GO:0005774;GO:0005829;GO:0005840;GO:0015934;GO:0016020;GO:0022625;GO:0022626;GO:0031090;GO:0032991;GO:0043226;GO:0043227;GO:0043228;GO:0043229;GO:0043231;GO:0043232;GO:0044391;GO:0098588;GO:0098805;GO:1990904	tr|A0A1U7W0G4|A0A1U7W0G4_NICSY 60S ribosomal protein L36 OS=Nicotiana sylvestris OX=4096 GN=LOC104218879 PE=3 SV=1;tr|A0A3Q7GUG2|A0A3Q7GUG2_SOLLC 60S ribosomal protein L36 OS=Solanum lycopersicum OX=4081 PE=1 SV=1	ko03010,map03010	60S ribosomal protein L36	Nicotiana benthamiana	RPL36	Nbe.v1.1.chr01g27740.1;Nbe.v1.1.chr10g09450.1;Nbe.v1.1.chr12g24620.1	cellular_component	GO:0005575	molecular_function	GO:0003674			Niben101Scf00626g01002.1	+	OOPS_XL_OOPS_NOXL	5	5	0	23.7
16.34096336	16.2735405	9.944875717	10.59884167	16.17710876	16.02775574	16.75277328	16.90947151	11.30368996	11.80970478	16.93076134	16.04761314	16.75447083	16.9783535	10.59052849	11.55817509	15.29813385	15.35438728					-1		translation	rRNA binding;structural constituent of ribosome	cytoplasm;cytosolic small ribosomal subunit;intracellular anatomical structure	40S_S4_C,KOW,RS4NT,Ribosomal_S4e,S4	GO:0006412	GO:0003735;GO:0019843	GO:0005575;GO:0005622;GO:0005737;GO:0022627	tr|A0A1S4A731|A0A1S4A731_TOBAC 40S ribosomal protein S4 OS=Nicotiana tabacum OX=4097 GN=LOC107794405 PE=3 SV=1;tr|A0A1S4DQ51|A0A1S4DQ51_TOBAC 40S ribosomal protein S4 OS=Nicotiana tabacum OX=4097 GN=LOC107832245 PE=3 SV=1	ko03010,map03010	40S ribosomal protein S4	Nicotiana benthamiana	RPS4	Nbe.v1.1.chr02g28200.1;Nbe.v1.1.chr02g42900.1;Nbe.v1.1.chr12g25920.1	cellular_component	GO:0005575			translation	GO:0006412	Niben101Scf03156g00009.1;Niben101Scf07635g00035.1	+	OOPS_XL_OOPS_NOXL	14	14	0	53.4
11.90828609	11.65291119	10.15583611	11.1220808	13.05538368	11.25342655	11.76118374	11.99431419	11.19462776	10.89094067	10.27336693	12.53257465	10.70970631	11.29153538	10.46227455	9.342925072	12.82225227	13.01819992					-1			mRNA binding	nucleus	RRM_1		GO:0003729	GO:0005634	tr|A0A1J6ILS3|A0A1J6ILS3_NICAT Putative rna-binding protein arp1 OS=Nicotiana attenuata OX=49451 GN=ARP1_2 PE=4 SV=1	-	Putative rna-binding protein arp1	Nicotiana benthamiana		Nbe.v1.1.chr02g15610.1;Nbe.v1.1.chr12g28980.1	nucleus	GO:0005634					Niben101Scf09686g00009.1;Niben101Scf13180g02001.1	+	OOPS_XL_OOPS_NOXL	2	2	2	9.6
11.35368443	12.19302464	12.13372421	11.84582043	16.16150665	16.33558273	11.66190338	11.42316628	11.51136494	12.08375359	15.83654308	15.59120083	11.67198372	11.03401661	11.19635582	11.25962543	15.32730675	15.18634605					-1		anatomical structure development;anatomical structure morphogenesis;cell growth;cell morphogenesis;cellular anatomical entity morphogenesis;cellular component organization;cellular component organization or biogenesis;cellular developmental process;cellular metabolic process;cellular process;chromosome organization;cold acclimation;developmental growth;developmental growth involved in morphogenes…	binding;DNA binding;double-stranded DNA binding;heterocyclic compound binding;mRNA binding;nucleic acid binding;organic cyclic compound binding;RNA binding;single-stranded DNA binding;zinc ion binding	cytoplasm;intracellular anatomical structure;intracellular membrane-bounded organelle;intracellular organelle;membrane-bounded organelle;nucleus;organelle	CSD,zf-CCHC	GO:0000902;GO:0001101;GO:0006139;GO:0006950;GO:0006970;GO:0006996;GO:0008150;GO:0008152;GO:0009266;GO:0009409;GO:0009414;GO:0009415;GO:0009628;GO:0009631;GO:0009651;GO:0009653;GO:0009826;GO:0009987;GO:0010501;GO:0016043;GO:0016049;GO:0016070;GO:0032392;GO:0032502;GO:0032508;GO:0032989;GO:0040007;GO:0042221;GO:0043170;GO:0044237;GO:0044238;GO:0048589;GO:0048856;GO:0048869;GO:0050896;GO:0051276;GO:…	GO:0003674;GO:0003676;GO:0003677;GO:0003690;GO:0003697;GO:0003723;GO:0003729;GO:0005488;GO:0008270;GO:0097159;GO:1901363	GO:0005575;GO:0005622;GO:0005634;GO:0005737;GO:0043226;GO:0043227;GO:0043229;GO:0043231	tr|A0A1S3Y684|A0A1S3Y684_TOBAC cold shock protein 1-like OS=Nicotiana tabacum OX=4097 GN=LOC107772609 PE=4 SV=1;tr|A0A1U7YJQ1|A0A1U7YJQ1_NICSY cold shock domain-containing protein 3-like OS=Nicotiana sylvestris OX=4096 GN=LOC104248741 PE=4 SV=1	-	cold shock domain-containing protein 3-like;cold shock protein 1-like	Nicotiana benthamiana		Nbe.v1.1.chr10g07630.1;Nbe.v1.1.chr12g31180.1	cellular_component	GO:0005575	molecular_function	GO:0003674			Niben101Scf00674g02006.1	+	OOPS_XL_OOPS_NOXL	10	10	6	47.6
11.52074432	11.30882072	11.25453281	10.96747589	13.54785824	13.38140774	12.31650066	10.56747341	10.38626289	11.67098331	14.24146175	13.64103603	11.84562111	11.30348015	10.94444942	9.126488686	13.69414043	13.63276768					-1		aggrephagy;autophagy;biological regulation;catabolic process;cellular catabolic process;cellular metabolic process;cellular process;macroautophagy;macromolecule metabolic process;macromolecule modification;metabolic process;organonitrogen compound metabolic process;primary metabolic process;process utilizing autophagic mechanism;protein deubiquitination;protein metabolic process;protein modificat…	binding;heterocyclic compound binding;mRNA binding;nucleic acid binding;organic cyclic compound binding;protein-containing complex binding;ribonucleoprotein complex binding;RNA binding	cytoplasm;cytoplasmic ribonucleoprotein granule;cytoplasmic stress granule;cytosol;intracellular anatomical structure;intracellular non-membrane-bounded organelle;intracellular organelle;non-membrane-bounded organelle;organelle;protein-containing complex;ribonucleoprotein complex;ribonucleoprotein granule;Ubp3-Bre5 deubiquitination complex	NTF2,RRM_1	GO:0006464;GO:0006508;GO:0006914;GO:0008150;GO:0008152;GO:0009056;GO:0009987;GO:0016236;GO:0016579;GO:0019538;GO:0032386;GO:0032879;GO:0034517;GO:0035973;GO:0036211;GO:0043170;GO:0043412;GO:0044237;GO:0044238;GO:0044248;GO:0044267;GO:0050789;GO:0050794;GO:0051049;GO:0060341;GO:0060627;GO:0060628;GO:0061919;GO:0065007;GO:0070646;GO:0070647;GO:1901564	GO:0003674;GO:0003676;GO:0003723;GO:0003729;GO:0005488;GO:0043021;GO:0044877;GO:0097159;GO:1901363	GO:0005575;GO:0005622;GO:0005737;GO:0005829;GO:0010494;GO:0032991;GO:0035770;GO:0036464;GO:0043226;GO:0043228;GO:0043229;GO:0043232;GO:1990861;GO:1990904	tr|A0A1S4AMB1|A0A1S4AMB1_TOBAC ras GTPase-activating protein-binding protein 2-like OS=Nicotiana tabacum OX=4097 GN=LOC107799286 PE=4 SV=1	-	ras GTPase-activating protein-binding protein 2-like	Nicotiana benthamiana		Nbe.v1.1.chr12g32420.1	cellular_component	GO:0005575	molecular_function	GO:0003674	cellular protein modification process	GO:0006464	Niben101Scf10616g00009.1	+	OOPS_XL_OOPS_NOXL	7	7	3	11.4
11.12400913	12.87214565	9.319391251	11.62387276	13.50903225	14.09085655	11.43882465	11.29094982	11.09732533	12.02270126	15.4521122	14.47490978	12.05087662	11.6285162	10.4598875	9.190695763	13.49060059	13.64689636					-1		cellular metabolic process;cellular process;macromolecule metabolic process;macromolecule modification;metabolic process;mitochondrial mRNA modification;mitochondrial RNA metabolic process;mitochondrial RNA modification;mRNA metabolic process;mRNA modification;nucleic acid metabolic process;nucleobase-containing compound metabolic process;primary metabolic process;RNA metabolic process;RNA modifi…	nucleic acid binding;binding;catalytic activity;endonuclease activity;heterocyclic compound binding;heterocyclic compound binding;hydrolase activity;hydrolase activity, acting on ester bonds;mRNA binding;mRNA binding";nuclease activity;organic cyclic compound binding;RNA binding	cytoplasm;intracellular anatomical structure;intracellular membrane-bounded organelle;intracellular organelle;membrane;membrane-bounded organelle;mitochondrion;organelle	PPR,PPR_1,PPR_2,PPR_3	GO:0000959;GO:0006139;GO:0008150;GO:0008152;GO:0009451;GO:0009987;GO:0016070;GO:0016071;GO:0016556;GO:0043170;GO:0043412;GO:0044237;GO:0044238;GO:0080156;GO:0090304;GO:1900864	GO:0003674;GO:0003676;GO:0003723;GO:0003729;GO:0003824;GO:0004518;GO:0004519;GO:0005488;GO:0016787;GO:0016788;GO:0097159;GO:1901363	GO:0005575;GO:0005622;GO:0005737;GO:0005739;GO:0016020;GO:0043226;GO:0043227;GO:0043229;GO:0043231	tr|A0A1S3XS29|A0A1S3XS29_TOBAC pentatricopeptide repeat-containing protein At4g36680, mitochondrial-like OS=Nicotiana tabacum OX=4097 GN=LOC107768085 PE=4 SV=1;"tr|A0A1S3Z4R1|A0A1S3Z4R1_TOBAC pentatricopeptide repeat-containing protein At4g36680, mitochondrial-like isoform X2 OS=Nicotiana tabacum OX=4097 GN=LOC107782940 PE=4 SV=1";"tr|A0A1S4BNG1|A0A1S4BNG1_TOBAC pentatricopeptide repeat-containin…	-	pentatricopeptide repeat-containing protein At4g36680, mitochondrial-like isoform X2;"pentatricopeptide repeat-containing protein At4g36680, mitochondrial-like"	Nicotiana benthamiana		Nbe.v1.1.chr02g17700.1;Nbe.v1.1.chr12g10890.1;Nbe.v1.1.chr12g35050.1	cellular_component	GO:0005575	molecular_function	GO:0003674			Niben101Scf01469g05005.1;Niben101Scf04240g03003.1	+	OOPS_XL_OOPS_NOXL	15	15	9	37.5
21.15350723	20.92484474	13.35768986	13.58672237	13.5621233	13.78351021	19.69706917	19.76564789	12.40245247	11.71934605	15.79978752	15.74952888	20.03066254	20.2693367	9.960861206	12.19997883	15.13450623	15.22708988					-1		carbohydrate metabolic process;glycolytic process;ADP metabolic process;ATP biosynthetic process;ATP metabolic process;biosynthetic process;carbohydrate biosynthetic process;carbohydrate catabolic process;carbohydrate derivative biosynthetic process;carbohydrate derivative metabolic process;carboxylic acid biosynthetic process;carboxylic acid metabolic process;catabolic process;cellular biosynthe…	aldehyde-lyase activity;carbon-carbon lyase activity;catalytic activity;fructose-bisphosphate aldolase activity;lyase activity	chloroplast;chloroplast stroma;chloroplast thylakoid;cytoplasm;cytosol;intracellular anatomical structure;intracellular membrane-bounded organelle;intracellular organelle;membrane-bounded organelle;mitochondrion;organelle;organelle subcompartment;plastid;plastid stroma;plastid thylakoid;plastoglobule;thylakoid	Glycolytic	GO:0005975;GO:0005996;GO:0006006;GO:0006082;GO:0006090;GO:0006091;GO:0006094;GO:0006096;GO:0006139;GO:0006163;GO:0006164;GO:0006753;GO:0006754;GO:0006793;GO:0006796;GO:0006950;GO:0006979;GO:0008150;GO:0008152;GO:0009056;GO:0009058;GO:0009117;GO:0009123;GO:0009124;GO:0009126;GO:0009127;GO:0009132;GO:0009135;GO:0009141;GO:0009142;GO:0009144;GO:0009145;GO:0009150;GO:0009152;GO:0009156;GO:0009161;GO:…	GO:0003674;GO:0003824;GO:0004332;GO:0016829;GO:0016830;GO:0016832	GO:0005575;GO:0005622;GO:0005737;GO:0005739;GO:0005829;GO:0009507;GO:0009532;GO:0009534;GO:0009536;GO:0009570;GO:0009579;GO:0010287;GO:0031976;GO:0031984;GO:0043226;GO:0043227;GO:0043229;GO:0043231	tr|A0A068JIB0|A0A068JIB0_TOBAC Fructose-bisphosphate aldolase OS=Nicotiana tabacum OX=4097 PE=2 SV=1;tr|A0A1S3ZX13|A0A1S3ZX13_TOBAC Fructose-bisphosphate aldolase OS=Nicotiana tabacum OX=4097 GN=LOC107791431 PE=3 SV=1;tr|Q9SXX4|Q9SXX4_NICPA Fructose-bisphosphate aldolase OS=Nicotiana paniculata OX=62141 GN=NpAldP1 PE=2 SV=1	ko00010,ko00030,ko00051,ko00680,ko00710,ko01100,ko01110,ko01120,ko01130,ko01200,ko01230,map00010,map00030,map00051,map00680,map00710,map01100,map01110,map01120,map01130,map01200,map01230	Fructose-bisphosphate aldolase	Nicotiana benthamiana		Nbe.v1.1.chr09g01095.1;Nbe.v1.1.chr12g35730.1;Nbe.v1.1.chr17g18960.1	cellular_component	GO:0005575	molecular_function	GO:0003674	carbohydrate metabolic process	GO:0005975	Niben101Scf02864g04008.1	+	OOPS_XL_OOPS_NOXL	19	19	2	60.8
11.61570454	11.98631382	9.528800964	10.14478111	16.17660141	15.6574297	13.54797935	13.34179688	12.06502819	10.39720535	16.24315453	15.75731182	12.86582947	12.42277431	10.46900272	10.04317284	16.15894508	16.21059608					-1			mRNA binding	nucleus	RRM_1		GO:0003729	GO:0005634	tr|A0A314L4Y4|A0A314L4Y4_NICAT Ubp1-associated protein 2c OS=Nicotiana attenuata OX=49451 GN=UBA2C_3 PE=4 SV=1	ko03040,map03040	Ubp1-associated protein 2c	Nicotiana benthamiana		Nbe.v1.1.chr12g39100.1	nucleus	GO:0005634					Niben101Scf03278g03004.1	+	OOPS_XL_OOPS_NOXL	16	16	1	38.6
13.0305872	12.41502666	10.79934883	10.36979389	16.34578705	16.41539574	10.84110451	11.53878117	11.24192715	12.09126663	14.91802502	15.16730022	10.77988243	11.85438442	9.805988312	10.89494038	14.01558971	13.03159809					-1		amide biosynthetic process;amide metabolic process;biosynthetic process;cellular biosynthetic process;cellular metabolic process;cellular process;gene expression;macromolecule biosynthetic process;macromolecule metabolic process;metabolic process;organonitrogen compound biosynthetic process;organonitrogen compound metabolic process;peptide biosynthetic process;peptide metabolic process;primary me…	binding;heterocyclic compound binding;mRNA binding;nucleic acid binding;organic cyclic compound binding;RNA binding;structural constituent of ribosome;structural molecule activity	cell junction;cell periphery;cell wall;cell-cell junction;cytoplasm;cytosol;cytosolic ribosome;cytosolic small ribosomal subunit;external encapsulating structure;intracellular anatomical structure;intracellular non-membrane-bounded organelle;intracellular organelle;membrane;non-membrane-bounded organelle;organelle;plasmodesma;protein-containing complex;ribonucleoprotein complex;ribosomal subunit;…	Ribosomal_S17,Ribosomal_S17_N	GO:0006412;GO:0006518;GO:0008150;GO:0008152;GO:0009058;GO:0009059;GO:0009987;GO:0010467;GO:0019538;GO:0043043;GO:0043170;GO:0043603;GO:0043604;GO:0044237;GO:0044238;GO:0044249;GO:0044267;GO:1901564;GO:1901566	GO:0003674;GO:0003676;GO:0003723;GO:0003729;GO:0003735;GO:0005198;GO:0005488;GO:0097159;GO:1901363	GO:0005575;GO:0005618;GO:0005622;GO:0005737;GO:0005829;GO:0005840;GO:0005911;GO:0009506;GO:0015935;GO:0016020;GO:0022626;GO:0022627;GO:0030054;GO:0030312;GO:0032991;GO:0043226;GO:0043228;GO:0043229;GO:0043232;GO:0044391;GO:0055044;GO:0071944;GO:1990904	tr|A0A1J6JVD9|A0A1J6JVD9_NICAT 40s ribosomal protein s11 OS=Nicotiana attenuata OX=49451 GN=RPS11_1 PE=3 SV=1	ko03010,map03010	40s ribosomal protein s11	Nicotiana benthamiana	RPS11	Nbe.v1.1.chr12g39450.1	cellular_component	GO:0005575	molecular_function	GO:0003674	translation	GO:0006412	Niben101Scf12405g00023.1	+	OOPS_XL_OOPS_NOXL	13	2	2	56.6
14.28749561	11.82027817	11.00995922	9.854481697	15.76199245	15.82945061	11.94951153	15.35080147	11.20440197	10.06458664	16.80687714	15.606637	10.20284557	14.7249403	11.71976948	11.8836174	14.66099834	15.00131989					-1		nuclear-transcribed mRNA catabolic process, nonsense-mediated decay;amide biosynthetic process;amide metabolic process;amide transport;biological regulation;biosynthetic process;catabolic process;cellular biosynthetic process;cellular catabolic process;cellular component assembly;cellular component biogenesis;cellular component organization;cellular component organization or biogenesis;cellular l…	structural constituent of ribosome;structural molecule activity;translation regulator activity	bounding membrane of organelle;cytoplasm;cytoplasmic side of endoplasmic reticulum membrane;cytoplasmic side of membrane;cytoplasmic side of rough endoplasmic reticulum membrane;cytosol;cytosolic ribosome;cytosolic small ribosomal subunit;endomembrane system;endoplasmic reticulum;endoplasmic reticulum membrane;endoplasmic reticulum subcompartment;intracellular anatomical structure;intracellular m…	Ribosom_S12_S23	GO:0000184;GO:0000462;GO:0000956;GO:0001666;GO:0002181;GO:0006139;GO:0006355;GO:0006357;GO:0006364;GO:0006396;GO:0006401;GO:0006402;GO:0006412;GO:0006413;GO:0006417;GO:0006450;GO:0006518;GO:0006605;GO:0006606;GO:0006612;GO:0006613;GO:0006614;GO:0006810;GO:0006886;GO:0006913;GO:0006950;GO:0006996;GO:0008104;GO:0008150;GO:0008152;GO:0009056;GO:0009057;GO:0009058;GO:0009059;GO:0009628;GO:0009889;GO:…	GO:0003674;GO:0003735;GO:0005198;GO:0045182	GO:0005575;GO:0005622;GO:0005634;GO:0005654;GO:0005730;GO:0005737;GO:0005783;GO:0005789;GO:0005791;GO:0005829;GO:0005840;GO:0012505;GO:0015935;GO:0016020;GO:0022626;GO:0022627;GO:0030867;GO:0031090;GO:0031974;GO:0031981;GO:0031984;GO:0032991;GO:0042175;GO:0043226;GO:0043227;GO:0043228;GO:0043229;GO:0043231;GO:0043232;GO:0043233;GO:0044391;GO:0070013;GO:0098552;GO:0098554;GO:0098556;GO:0098562;GO:…	tr|A0A1U7W217|A0A1U7W217_NICSY 40S ribosomal protein S23 OS=Nicotiana sylvestris OX=4096 GN=LOC104223004 PE=3 SV=1;tr|A0A2G2YQF9|A0A2G2YQF9_CAPAN 40S ribosomal protein S23 OS=Capsicum annuum OX=4072 GN=T459_22765 PE=3 SV=1;tr|A0A2G5C510|A0A2G5C510_AQUCA 40S ribosomal protein S23 (Fragment) OS=Aquilegia coerulea OX=218851 GN=AQUCO_10500021v1 PE=3 SV=1;tr|A0A2G5D591|A0A2G5D591_AQUCA 40S ribosomal p…	ko03010,ko03022,ko05169,ko05203,map03010,map03022,map05169,map05203;"ko03010,map03010"	40S ribosomal protein S23;40S ribosomal protein S23 (Fragment)	Nicotiana benthamiana	RPS23	Nbe.v1.1.chr02g26940.1;Nbe.v1.1.chr02g34600.1;Nbe.v1.1.chr03g44160.1;Nbe.v1.1.chr05g06660.1;Nbe.v1.1.chr08g29690.1;Nbe.v1.1.chr12g40700.1;Nbe.v1.1.chr14g23470.1;Nbe.v1.1.chr15g00280.1;Nbe.v1.1.chr15g46230.1;Nbe.v1.1.chr16g21110.1	cellular_component	GO:0005575	molecular_function	GO:0003674	translation	GO:0006412	Niben101Scf00631g01020.1;Niben101Scf04592g00016.1;Niben101Scf09570g00030.1	+	OOPS_XL_OOPS_NOXL	7	7	7	50.7
17.24887276	16.75915909	8.924098969	10.97433376	12.2107935	12.03548622	17.24933624	17.13991165	11.36654758	11.50324917	12.04490662	12.4862566	17.48416138	17.53465271	10.67794514	11.05873585	11.60760784	11.95924091					-1		circadian rhythm;rhythmic process		chloroplast;chloroplast envelope;chloroplast nucleoid;chloroplast stroma;chloroplast thylakoid;chloroplast thylakoid membrane;chromosome;cytoplasm;intracellular anatomical structure;intracellular membrane-bounded organelle;intracellular non-membrane-bounded organelle;intracellular organelle;membrane;membrane-bounded organelle;non-membrane-bounded organelle;nucleoid;organelle;organelle envelope;or…	NAD_binding_10	GO:0007623;GO:0008150;GO:0048511		GO:0005575;GO:0005622;GO:0005694;GO:0005737;GO:0009295;GO:0009507;GO:0009508;GO:0009526;GO:0009532;GO:0009534;GO:0009535;GO:0009536;GO:0009570;GO:0009579;GO:0009941;GO:0016020;GO:0031967;GO:0031976;GO:0031984;GO:0034357;GO:0042644;GO:0042646;GO:0042651;GO:0043226;GO:0043227;GO:0043228;GO:0043229;GO:0043231;GO:0043232;GO:0055035;GO:0098552;GO:0098572	tr|A0A1J6JAQ2|A0A1J6JAQ2_NICAT Protein plastid transcriptionally active 16, chloroplastic OS=Nicotiana attenuata OX=49451 GN=PTAC16 PE=4 SV=1	-	Protein plastid transcriptionally active 16, chloroplastic	Nicotiana benthamiana		Nbe.v1.1.chr12g41240.1	cellular_component	GO:0005575			circadian rhythm	GO:0007623	Niben101Scf08041g01021.1	+	OOPS_XL_OOPS_NOXL	29	7	7	56.2
11.50464821	11.76431942	10.32452297	11.51382923	14.34817505	14.20907211	12.39752197	11.61704445	10.46737194	11.264081	16.89332581	15.66586304	11.23080063	12.00169659	9.685472488	9.453001022	14.40866184	14.33217621					-1		biological regulation;negative regulation of apoptotic process;negative regulation of biological process;negative regulation of biosynthetic process;negative regulation of cellular biosynthetic process;negative regulation of cellular metabolic process;negative regulation of cellular process;negative regulation of DNA-templated transcription;negative regulation of gene expression;negative regulati…	binding;DNA binding;DNA-binding transcription factor activity;enzyme binding;heterocyclic compound binding;nucleic acid binding;organic cyclic compound binding;protein binding;transcription regulator activity;ubiquitin protein ligase binding;ubiquitin-like protein ligase binding	cytoplasm;intracellular anatomical structure;intracellular membrane-bounded organelle;intracellular non-membrane-bounded organelle;intracellular organelle;intracellular organelle lumen;membrane-bounded organelle;membrane-enclosed lumen;non-membrane-bounded organelle;nuclear lumen;nucleolus;nucleus;organelle;organelle lumen;protein-containing complex;ribonucleoprotein complex	Peptidase_M24	GO:0006355;GO:0008150;GO:0009889;GO:0009890;GO:0009892;GO:0010468;GO:0010556;GO:0010558;GO:0010605;GO:0010629;GO:0019219;GO:0019222;GO:0031323;GO:0031324;GO:0031326;GO:0031327;GO:0042981;GO:0043066;GO:0043067;GO:0043069;GO:0045595;GO:0045597;GO:0045892;GO:0045934;GO:0048518;GO:0048519;GO:0048522;GO:0048523;GO:0050789;GO:0050793;GO:0050794;GO:0051094;GO:0051252;GO:0051253;GO:0060255;GO:0065007;GO:…	GO:0003674;GO:0003676;GO:0003677;GO:0003700;GO:0005488;GO:0005515;GO:0019899;GO:0031625;GO:0044389;GO:0097159;GO:0140110;GO:1901363	GO:0005575;GO:0005622;GO:0005634;GO:0005730;GO:0005737;GO:0031974;GO:0031981;GO:0032991;GO:0043226;GO:0043227;GO:0043228;GO:0043229;GO:0043231;GO:0043232;GO:0043233;GO:0070013;GO:1990904	tr|A0A1S4BYJ2|A0A1S4BYJ2_TOBAC ERBB-3 BINDING PROTEIN 1-like OS=Nicotiana tabacum OX=4097 GN=LOC107813246 PE=3 SV=1;tr|A0A1S4CWX4|A0A1S4CWX4_TOBAC ERBB-3 BINDING PROTEIN 1-like isoform X3 OS=Nicotiana tabacum OX=4097 GN=LOC107823398 PE=4 SV=1;tr|A0A314KM06|A0A314KM06_NICAT Erbb-3 binding protein 1 OS=Nicotiana attenuata OX=49451 GN=EBP1_2 PE=3 SV=1	-	Erbb-3 binding protein 1;ERBB-3 BINDING PROTEIN 1-like;ERBB-3 BINDING PROTEIN 1-like isoform X3	Nicotiana benthamiana		Nbe.v1.1.chr02g28470.1;Nbe.v1.1.chr12g42180.1;Nbe.v1.1.chr15g14310.1	cellular_component	GO:0005575	molecular_function	GO:0003674			Niben101Scf05880g01001.1	+	OOPS_XL_OOPS_NOXL	15	9	8	53.3
11.93858624	12.21219063	11.24200916	10.31357384	16.81177521	17.19026756	8.913786888	12.44909859	12.31161594	11.78422546	17.78583527	16.62642288	11.5108633	11.58833981	10.41639996	9.988965988	16.52115631	16.38800049					-1		adaxial/abaxial pattern specification;amide biosynthetic process;amide metabolic process;anatomical structure development;anatomical structure morphogenesis;biosynthetic process;cell population proliferation;cellular biosynthetic process;cellular component assembly;cellular component biogenesis;cellular component organization;cellular component organization or biogenesis;cellular localization;cel…	5S rRNA binding;binding;heterocyclic compound binding;nucleic acid binding;organic cyclic compound binding;RNA binding;rRNA binding;structural constituent of ribosome;structural molecule activity	cell periphery;chloroplast;cytoplasm;cytosol;cytosolic large ribosomal subunit;cytosolic ribosome;intracellular anatomical structure;intracellular membrane-bounded organelle;intracellular non-membrane-bounded organelle;intracellular organelle;intracellular organelle lumen;large ribosomal subunit;membrane;membrane-bounded organelle;membrane-enclosed lumen;non-membrane-bounded organelle;nuclear lum…	Ribosomal_L18_c,Ribosomal_L5e	GO:0000027;GO:0003002;GO:0006412;GO:0006518;GO:0006810;GO:0006913;GO:0006996;GO:0007275;GO:0007389;GO:0008150;GO:0008152;GO:0008283;GO:0009058;GO:0009059;GO:0009653;GO:0009719;GO:0009725;GO:0009735;GO:0009955;GO:0009965;GO:0009987;GO:0010015;GO:0010016;GO:0010467;GO:0016043;GO:0019538;GO:0022607;GO:0022613;GO:0022618;GO:0022622;GO:0032501;GO:0032502;GO:0034622;GO:0042221;GO:0042254;GO:0042255;GO:…	GO:0003674;GO:0003676;GO:0003723;GO:0003735;GO:0005198;GO:0005488;GO:0008097;GO:0019843;GO:0097159;GO:1901363	GO:0005575;GO:0005622;GO:0005634;GO:0005730;GO:0005737;GO:0005773;GO:0005829;GO:0005840;GO:0005886;GO:0009507;GO:0009536;GO:0015934;GO:0016020;GO:0022625;GO:0022626;GO:0031974;GO:0031981;GO:0032991;GO:0043226;GO:0043227;GO:0043228;GO:0043229;GO:0043231;GO:0043232;GO:0043233;GO:0044391;GO:0070013;GO:0071944;GO:1990904	tr|A0A1S4A8K0|A0A1S4A8K0_TOBAC 60S ribosomal protein L5-like OS=Nicotiana tabacum OX=4097 GN=LOC107794917 PE=3 SV=1	ko03010,map03010	60S ribosomal protein L5-like	Nicotiana benthamiana	RPL5	Nbe.v1.1.chr12g42750.1	cellular_component	GO:0005575	molecular_function	GO:0003674			Niben101Scf04436g13024.1	+	OOPS_XL_OOPS_NOXL	15	11	1	46.5
11.53702164	11.65584755	9.657632828	10.28497028	14.7610836	15.28955078	11.37179565	11.07010746	11.23032856	11.06776047	15.51311111	14.38794994	11.86434078	10.85618114	10.78220558	11.45776367	14.33587837	14.34665203					-1		aggrephagy;autophagy;biological regulation;catabolic process;cellular catabolic process;cellular metabolic process;cellular process;macroautophagy;macromolecule metabolic process;macromolecule modification;metabolic process;organonitrogen compound metabolic process;primary metabolic process;process utilizing autophagic mechanism;protein deubiquitination;protein metabolic process;protein modificat…	binding;heterocyclic compound binding;mRNA binding;nucleic acid binding;organic cyclic compound binding;protein-containing complex binding;ribonucleoprotein complex binding;RNA binding	cytoplasm;cytoplasmic ribonucleoprotein granule;cytoplasmic stress granule;cytosol;intracellular anatomical structure;intracellular non-membrane-bounded organelle;intracellular organelle;non-membrane-bounded organelle;organelle;protein-containing complex;ribonucleoprotein complex;ribonucleoprotein granule;Ubp3-Bre5 deubiquitination complex	NTF2,RRM_1	GO:0006464;GO:0006508;GO:0006914;GO:0008150;GO:0008152;GO:0009056;GO:0009987;GO:0016236;GO:0016579;GO:0019538;GO:0032386;GO:0032879;GO:0034517;GO:0035973;GO:0036211;GO:0043170;GO:0043412;GO:0044237;GO:0044238;GO:0044248;GO:0044267;GO:0050789;GO:0050794;GO:0051049;GO:0060341;GO:0060627;GO:0060628;GO:0061919;GO:0065007;GO:0070646;GO:0070647;GO:1901564	GO:0003674;GO:0003676;GO:0003723;GO:0003729;GO:0005488;GO:0043021;GO:0044877;GO:0097159;GO:1901363	GO:0005575;GO:0005622;GO:0005737;GO:0005829;GO:0010494;GO:0032991;GO:0035770;GO:0036464;GO:0043226;GO:0043228;GO:0043229;GO:0043232;GO:1990861;GO:1990904	tr|A0A1S3YD17|A0A1S3YD17_TOBAC putative G3BP-like protein isoform X2 OS=Nicotiana tabacum OX=4097 GN=LOC107774881 PE=4 SV=1	-	putative G3BP-like protein isoform X2	Nicotiana benthamiana		Nbe.v1.1.chr12g43020.1	cellular_component	GO:0005575	molecular_function	GO:0003674	cellular protein modification process	GO:0006464	Niben101Scf11124g01017.1	+	OOPS_XL_OOPS_NOXL	10	4	3	21.1
12.26811218	10.82849789	9.666800499	10.42471886	16.92009735	16.51277161	12.73216724	11.75094604	12.15951157	11.46438885	16.98426247	16.44958305	12.39687252	10.49978828	10.76804066	10.94276047	16.08052635	16.14164734					-1		maturation of LSU-rRNA from tricistronic rRNA transcript (SSU-rRNA, 5.8S rRNA, LSU-rRNA);amide biosynthetic process;amide metabolic process;biosynthetic process;cellular biosynthetic process;cellular component biogenesis;cellular component organization or biogenesis;cellular metabolic process;cellular process;gene expression;macromolecule biosynthetic process;macromolecule metabolic process;matur…	binding;heterocyclic compound binding;mRNA binding;nucleic acid binding;organic cyclic compound binding;RNA binding;structural constituent of ribosome;structural molecule activity	cell junction;cell-cell junction;cytoplasm;cytosol;cytosolic large ribosomal subunit;cytosolic ribosome;intracellular anatomical structure;intracellular membrane-bounded organelle;intracellular non-membrane-bounded organelle;intracellular organelle;intracellular organelle lumen;large ribosomal subunit;membrane-bounded organelle;membrane-enclosed lumen;non-membrane-bounded organelle;nuclear lumen;…	Ribosomal_L29	GO:0000463;GO:0000470;GO:0006139;GO:0006364;GO:0006396;GO:0006412;GO:0006518;GO:0008150;GO:0008152;GO:0009058;GO:0009059;GO:0009987;GO:0010467;GO:0016070;GO:0016072;GO:0019538;GO:0022613;GO:0042254;GO:0042273;GO:0043043;GO:0043170;GO:0043603;GO:0043604;GO:0044085;GO:0044237;GO:0044238;GO:0044249;GO:0044267;GO:0071840;GO:0090304;GO:1901564;GO:1901566	GO:0003674;GO:0003676;GO:0003723;GO:0003729;GO:0003735;GO:0005198;GO:0005488;GO:0097159;GO:1901363	GO:0005575;GO:0005622;GO:0005634;GO:0005730;GO:0005737;GO:0005829;GO:0005840;GO:0005911;GO:0009506;GO:0015934;GO:0022625;GO:0022626;GO:0030054;GO:0031974;GO:0031981;GO:0032991;GO:0043226;GO:0043227;GO:0043228;GO:0043229;GO:0043231;GO:0043232;GO:0043233;GO:0044391;GO:0055044;GO:0070013;GO:1990904	tr|A0A1U7XW47|A0A1U7XW47_NICSY 60S ribosomal protein L35-like isoform X2 OS=Nicotiana sylvestris OX=4096 GN=LOC104238137 PE=3 SV=1	ko03010,map03010	60S ribosomal protein L35-like isoform X2	Nicotiana benthamiana	RPL35	Nbe.v1.1.chr08g05640.1	cellular_component	GO:0005575	molecular_function	GO:0003674			Niben101Scf03532g00003.1	+	OOPS_XL_OOPS_NOXL	6	4	4	34.1
11.44300652	12.32073975	9.872961998	10.40878105	12.84872055	12.03219128	10.81460476	11.08315086	10.32204628	11.68551254	12.9533596	12.42775822	10.92843628	11.45025826	9.823291779	10.30743885	11.21492767	10.94010925					-1		biological regulation;positive regulation of biological process;positive regulation of biosynthetic process;positive regulation of cellular biosynthetic process;positive regulation of cellular metabolic process;positive regulation of cellular process;positive regulation of DNA-templated transcription;positive regulation of gene expression;positive regulation of macromolecule biosynthetic process;…	binding;DNA binding;heterocyclic compound binding;mRNA binding;nucleic acid binding;organic cyclic compound binding;RNA binding;transcription coactivator activity;transcription coregulator activity;transcription regulator activity	intracellular anatomical structure;intracellular membrane-bounded organelle;intracellular non-membrane-bounded organelle;intracellular organelle;intracellular organelle lumen;membrane-bounded organelle;membrane-enclosed lumen;non-membrane-bounded organelle;nuclear lumen;nucleolus;nucleus;organelle;organelle lumen	HTH_3,MBF1	GO:0006355;GO:0008150;GO:0009889;GO:0009891;GO:0009893;GO:0010468;GO:0010556;GO:0010557;GO:0010604;GO:0010628;GO:0019219;GO:0019222;GO:0031323;GO:0031325;GO:0031326;GO:0031328;GO:0045893;GO:0045935;GO:0048518;GO:0048522;GO:0050789;GO:0050794;GO:0051252;GO:0051254;GO:0060255;GO:0065007;GO:0080090;GO:1902680;GO:2001141	GO:0003674;GO:0003676;GO:0003677;GO:0003712;GO:0003713;GO:0003723;GO:0003729;GO:0005488;GO:0097159;GO:0140110;GO:1901363	GO:0005575;GO:0005622;GO:0005634;GO:0005730;GO:0031974;GO:0031981;GO:0043226;GO:0043227;GO:0043228;GO:0043229;GO:0043231;GO:0043232;GO:0043233;GO:0070013	tr|A0A1U7X2F5|A0A1U7X2F5_NICSY multiprotein-bridging factor 1b isoform X1 OS=Nicotiana sylvestris OX=4096 GN=LOC104230024 PE=4 SV=1	-	multiprotein-bridging factor 1b isoform X1	Nicotiana benthamiana		Nbe.v1.1.chr05g29300.1;Nbe.v1.1.chr08g13640.1	cellular_component	GO:0005575	molecular_function	GO:0003674			Niben101Scf00640g00014.1;Niben101Scf04236g00019.1	+	OOPS_XL_OOPS_NOXL	7	3	3	46.8
12.31280804	11.96789837	10.96906567	9.364375114	17.12636185	16.77159309	10.85435486	11.86935234	11.54858589	11.47934532	17.42423248	16.66358566	9.774727821	10.97768593	9.279690742	10.68008232	15.63410187	15.73142529					-1		amide biosynthetic process;amide metabolic process;biosynthetic process;cellular biosynthetic process;cellular metabolic process;cellular process;cytoplasmic translation;gene expression;macromolecule biosynthetic process;macromolecule metabolic process;metabolic process;organonitrogen compound biosynthetic process;organonitrogen compound metabolic process;peptide biosynthetic process;peptide meta…	binding;heterocyclic compound binding;nucleic acid binding;organic cyclic compound binding;RNA binding;structural constituent of ribosome;structural molecule activity	cytoplasm;cytosol;cytosolic large ribosomal subunit;cytosolic ribosome;intracellular anatomical structure;intracellular non-membrane-bounded organelle;intracellular organelle;large ribosomal subunit;non-membrane-bounded organelle;organelle;protein-containing complex;ribonucleoprotein complex;ribosomal subunit;ribosome	Ribosomal_L2,Ribosomal_L2_C	GO:0002181;GO:0006412;GO:0006518;GO:0008150;GO:0008152;GO:0009058;GO:0009059;GO:0009987;GO:0010467;GO:0019538;GO:0043043;GO:0043170;GO:0043603;GO:0043604;GO:0044237;GO:0044238;GO:0044249;GO:0044267;GO:1901564;GO:1901566	GO:0003674;GO:0003676;GO:0003723;GO:0003735;GO:0005198;GO:0005488;GO:0097159;GO:1901363	GO:0005575;GO:0005622;GO:0005737;GO:0005829;GO:0005840;GO:0015934;GO:0022625;GO:0022626;GO:0032991;GO:0043226;GO:0043228;GO:0043229;GO:0043232;GO:0044391;GO:1990904	tr|A0A1S4AF36|A0A1S4AF36_TOBAC 60S ribosomal protein L8 OS=Nicotiana tabacum OX=4097 GN=LOC107796773 PE=3 SV=1	ko03010,map03010	60S ribosomal protein L8	Nicotiana benthamiana	RPL8	Nbe.v1.1.chr08g14790.1	cellular_component	GO:0005575	molecular_function	GO:0003674				+	OOPS_XL_OOPS_NOXL	16	1	1	59.6
11.37158108	12.50604439	10.35648346	10.58005047	17.49255753	17.36709023	10.27946663	11.43631077	10.33646393	11.27978802	18.7618885	18.15070915	10.66657162	10.98424435	10.81667805	10.42459488	16.55325508	16.69438553					-1		translation	structural constituent of ribosome	ribonucleoprotein complex;ribosome	Ribosomal_S6e	GO:0006412	GO:0003735	GO:0005840;GO:1990904	tr|A0A1S3YZX5|A0A1S3YZX5_TOBAC 40S ribosomal protein S6 OS=Nicotiana tabacum OX=4097 GN=LOC107781240 PE=3 SV=1	ko01521,ko03010,ko04066,ko04150,ko04151,ko04371,ko04714,ko04910,ko05205,map01521,map03010,map04066,map04150,map04151,map04371,map04714,map04910,map05205	40S ribosomal protein S6	Nicotiana benthamiana	RPS6	Nbe.v1.1.chr08g18180.1	ribosome	GO:0005840			translation	GO:0006412	Niben101Scf01293g03017.1	+	OOPS_XL_OOPS_NOXL	17	2	2	50.6
11.63455868	10.81005478	10.51571465	11.64656258	14.21280003	13.4885931	12.07564354	12.61382294	10.74443722	11.49174023	12.99514866	12.68292904	12.50571251	11.27393818	10.80653858	10.24498844	12.7015667	12.61256886					-1		amide biosynthetic process;amide metabolic process;biosynthetic process;cellular biosynthetic process;cellular metabolic process;cellular process;gene expression;macromolecule biosynthetic process;macromolecule metabolic process;metabolic process;organonitrogen compound biosynthetic process;organonitrogen compound metabolic process;peptide biosynthetic process;peptide metabolic process;primary me…	nucleic acid binding;binding;heterocyclic compound binding;identical protein binding;mRNA binding;organic cyclic compound binding;protein binding;protein dimerization activity;protein homodimerization activity;RNA binding;translation factor activity, RNA binding;translation initiation factor activity;translation initiation factor activity	cell junction;cell periphery;cell wall;cell-cell junction;external encapsulating structure;plant-type cell wall;plasmodesma;symplast	eIF-4B	GO:0006412;GO:0006413;GO:0006518;GO:0008150;GO:0008152;GO:0009058;GO:0009059;GO:0009987;GO:0010467;GO:0019538;GO:0043043;GO:0043170;GO:0043603;GO:0043604;GO:0044237;GO:0044238;GO:0044249;GO:0044267;GO:1901564;GO:1901566	GO:0003674;GO:0003676;GO:0003723;GO:0003729;GO:0003743;GO:0005488;GO:0005515;GO:0008135;GO:0042802;GO:0042803;GO:0046983;GO:0097159;GO:1901363	GO:0005575;GO:0005618;GO:0005911;GO:0009505;GO:0009506;GO:0030054;GO:0030312;GO:0055044;GO:0071944	tr|A0A1J6J135|A0A1J6J135_NICAT Eukaryotic translation initiation factor 4b1 OS=Nicotiana attenuata OX=49451 GN=EIF4B1 PE=4 SV=1	-	Eukaryotic translation initiation factor 4b1	Nicotiana benthamiana		Nbe.v1.1.chr08g18450.1	cellular_component	GO:0005575	molecular_function	GO:0003674	translation	GO:0006412	Niben101Scf04862g00010.1	+	OOPS_XL_OOPS_NOXL	16	16	7	31.6
11.9503231	12.45615387	10.0240345	11.34334946	14.69973469	13.31132221	11.97947311	11.61589241	12.1256361	10.68907642	13.8194809	14.54478359	11.4055233	11.32318974	9.326786995	10.58313847	14.17656231	14.12234306					-1		nuclear-transcribed mRNA catabolic process;biological regulation;catabolic process;cellular catabolic process;cellular component assembly;cellular component biogenesis;cellular component organization;cellular component organization or biogenesis;cellular metabolic process;cellular process;deadenylation-independent decapping of nuclear-transcribed mRNA;macromolecule catabolic process;macromolecule…	binding;heterocyclic compound binding;identical protein binding;mRNA binding;nucleic acid binding;organic cyclic compound binding;protein binding;protein dimerization activity;protein homodimerization activity;RNA binding	cytoplasm;cytoplasmic ribonucleoprotein granule;cytosol;intracellular anatomical structure;intracellular non-membrane-bounded organelle;intracellular organelle;non-membrane-bounded organelle;organelle;P-body;protein-containing complex;ribonucleoprotein complex;ribonucleoprotein granule	FDF,LSM14	GO:0000956;GO:0006139;GO:0006401;GO:0006402;GO:0006417;GO:0006996;GO:0008150;GO:0008152;GO:0009056;GO:0009057;GO:0009889;GO:0009890;GO:0009892;GO:0009987;GO:0010468;GO:0010556;GO:0010558;GO:0010603;GO:0010605;GO:0010606;GO:0010608;GO:0010629;GO:0010638;GO:0016043;GO:0016070;GO:0016071;GO:0017148;GO:0019222;GO:0022607;GO:0022613;GO:0022618;GO:0031086;GO:0031087;GO:0031323;GO:0031324;GO:0031326;GO:…	GO:0003674;GO:0003676;GO:0003723;GO:0003729;GO:0005488;GO:0005515;GO:0042802;GO:0042803;GO:0046983;GO:0097159;GO:1901363	GO:0000932;GO:0005575;GO:0005622;GO:0005737;GO:0005829;GO:0032991;GO:0035770;GO:0036464;GO:0043226;GO:0043228;GO:0043229;GO:0043232;GO:1990904	tr|A0A1U7WQE1|A0A1U7WQE1_NICSY protein decapping 5 isoform X2 OS=Nicotiana sylvestris OX=4096 GN=LOC104230931 PE=4 SV=1	-	protein decapping 5 isoform X2	Nicotiana benthamiana		Nbe.v1.1.chr08g25860.1			molecular_function	GO:0003674			Niben101Ctg13328g00002.1	+	OOPS_XL_OOPS_NOXL	7	2	2	17.2
10.76024437	13.13508415	10.69625187	10.94897556	13.14947701	13.27934933	14.47376919	14.65234089	12.16337109	12.15426159	13.93138409	14.41078281	13.79918003	14.20005608	10.51676083	12.0752182	12.76169682	12.74938774					-1		amide biosynthetic process;amide metabolic process;biosynthetic process;cellular biosynthetic process;cellular metabolic process;cellular process;gene expression;macromolecule biosynthetic process;macromolecule metabolic process;metabolic process;organonitrogen compound biosynthetic process;organonitrogen compound metabolic process;peptide biosynthetic process;peptide metabolic process;primary me…	mRNA binding;structural constituent of ribosome;structural molecule activity	chloroplast;chloroplast envelope;chloroplast stroma;cytoplasm;cytosolic large ribosomal subunit;intracellular anatomical structure;intracellular membrane-bounded organelle;intracellular non-membrane-bounded organelle;intracellular organelle;large ribosomal subunit;membrane-bounded organelle;mitochondrial large ribosomal subunit;non-membrane-bounded organelle;organellar large ribosomal subunit;org…	Ribosomal_L27A	GO:0006412;GO:0006518;GO:0008150;GO:0008152;GO:0009058;GO:0009059;GO:0009719;GO:0009725;GO:0009735;GO:0009987;GO:0010467;GO:0019538;GO:0042221;GO:0043043;GO:0043170;GO:0043603;GO:0043604;GO:0044237;GO:0044238;GO:0044249;GO:0044267;GO:0050896;GO:1901564;GO:1901566	GO:0003674;GO:0003729;GO:0003735;GO:0005198	GO:0000311;GO:0000313;GO:0000315;GO:0005575;GO:0005622;GO:0005737;GO:0005762;GO:0005840;GO:0009507;GO:0009526;GO:0009532;GO:0009536;GO:0009547;GO:0009570;GO:0009941;GO:0015934;GO:0022625;GO:0031967;GO:0032991;GO:0043226;GO:0043227;GO:0043228;GO:0043229;GO:0043231;GO:0043232;GO:0044391;GO:1990904	tr|A0A1S3XSR0|A0A1S3XSR0_TOBAC 50S ribosomal protein L15, chloroplastic-like OS=Nicotiana tabacum OX=4097 GN=LOC107768370 PE=3 SV=1	ko03010,map03010	50S ribosomal protein L15, chloroplastic-like	Nicotiana benthamiana		Nbe.v1.1.chr08g26780.1			molecular_function	GO:0003674	translation	GO:0006412	Niben101Scf15308g00001.1	+	OOPS_XL_OOPS_NOXL	15	4	3	58.8
15.40962315	14.89756203	10.55282021	10.42877293	17.46499252	17.30090714	15.66677856	15.52903366	11.10632992	11.75575924	17.49888039	16.81027031	16.03142166	15.65924358	9.854446411	9.479258537	16.10447502	16.25111198					-1		amide biosynthetic process;amide metabolic process;biosynthetic process;cellular biosynthetic process;cellular metabolic process;cellular process;cytoplasmic translation;gene expression;macromolecule biosynthetic process;macromolecule metabolic process;metabolic process;organonitrogen compound biosynthetic process;organonitrogen compound metabolic process;peptide biosynthetic process;peptide meta…	binding;heterocyclic compound binding;mRNA binding;nucleic acid binding;organic cyclic compound binding;RNA binding;structural constituent of ribosome;structural molecule activity	bounding membrane of organelle;cell junction;cell periphery;cell wall;cell-cell junction;chloroplast;cytoplasm;cytosol;cytosolic large ribosomal subunit;cytosolic ribosome;external encapsulating structure;intracellular anatomical structure;intracellular membrane-bounded organelle;intracellular non-membrane-bounded organelle;intracellular organelle;intracellular organelle lumen;large ribosomal sub…	Ribos_L4_asso_C,Ribosomal_L4	GO:0002181;GO:0006412;GO:0006518;GO:0008150;GO:0008152;GO:0009058;GO:0009059;GO:0009719;GO:0009725;GO:0009735;GO:0009987;GO:0010467;GO:0019538;GO:0042221;GO:0043043;GO:0043170;GO:0043603;GO:0043604;GO:0044237;GO:0044238;GO:0044249;GO:0044267;GO:0050896;GO:1901564;GO:1901566	GO:0003674;GO:0003676;GO:0003723;GO:0003729;GO:0003735;GO:0005198;GO:0005488;GO:0097159;GO:1901363	GO:0005575;GO:0005618;GO:0005622;GO:0005634;GO:0005730;GO:0005737;GO:0005773;GO:0005774;GO:0005829;GO:0005840;GO:0005886;GO:0005911;GO:0009506;GO:0009507;GO:0009536;GO:0015934;GO:0016020;GO:0022625;GO:0022626;GO:0030054;GO:0030312;GO:0031090;GO:0031974;GO:0031981;GO:0032991;GO:0043226;GO:0043227;GO:0043228;GO:0043229;GO:0043231;GO:0043232;GO:0043233;GO:0044391;GO:0055044;GO:0070013;GO:0071944;GO:…	tr|A0A314LDC5|A0A314LDC5_NICAT 60s ribosomal protein l4 OS=Nicotiana attenuata OX=49451 GN=RPL4_3 PE=3 SV=1	ko03010,map03010	60s ribosomal protein l4	Nicotiana benthamiana	RPL4	Nbe.v1.1.chr08g29800.1;Nbe.v1.1.chr09g41140.1	cellular_component	GO:0005575	molecular_function	GO:0003674			Niben101Scf10228g00002.1	+	OOPS_XL_OOPS_NOXL	26	8	3	59.8
15.06411076	12.20879078	13.27962494	14.70816803	19.0003624	18.46419525	12.31269455	11.69332314	16.20758629	15.82776451	18.03456306	17.58475685	11.09402084	11.78719044	15.42551136	14.62016296	16.65536308	17.40257835					-1		anatomical structure development;androecium development;biological regulation;cellular component organization;cellular component organization or biogenesis;cellular process;chromosome organization;cold acclimation;developmental process;developmental process involved in reproduction;DNA conformation change;DNA duplex unwinding;DNA geometric change;embryo development;embryo development ending in se…	binding;DNA binding;double-stranded DNA binding;heterocyclic compound binding;mRNA binding;nucleic acid binding;organic cyclic compound binding;RNA binding;single-stranded DNA binding;zinc ion binding	cell periphery;cytoplasm;cytosol;intracellular anatomical structure;intracellular membrane-bounded organelle;intracellular non-membrane-bounded organelle;intracellular organelle;intracellular organelle lumen;membrane;membrane-bounded organelle;membrane-enclosed lumen;non-membrane-bounded organelle;nuclear lumen;nucleolus;nucleus;organelle;organelle lumen;plasma membrane	CSD,zf-CCHC	GO:0001101;GO:0003006;GO:0006950;GO:0006996;GO:0007275;GO:0008150;GO:0009266;GO:0009269;GO:0009409;GO:0009414;GO:0009415;GO:0009628;GO:0009631;GO:0009719;GO:0009725;GO:0009737;GO:0009790;GO:0009791;GO:0009793;GO:0009908;GO:0009987;GO:0010154;GO:0010228;GO:0016043;GO:0019222;GO:0022414;GO:0031323;GO:0032392;GO:0032501;GO:0032502;GO:0032508;GO:0033993;GO:0042221;GO:0043457;GO:0043467;GO:0048316;GO:…	GO:0003674;GO:0003676;GO:0003677;GO:0003690;GO:0003697;GO:0003723;GO:0003729;GO:0005488;GO:0008270;GO:0097159;GO:1901363	GO:0005575;GO:0005622;GO:0005634;GO:0005730;GO:0005737;GO:0005829;GO:0005886;GO:0016020;GO:0031974;GO:0031981;GO:0043226;GO:0043227;GO:0043228;GO:0043229;GO:0043231;GO:0043232;GO:0043233;GO:0070013;GO:0071944	tr|A0A1U7Y3Y3|A0A1U7Y3Y3_NICSY glycine-rich protein 2-like OS=Nicotiana sylvestris OX=4096 GN=LOC104244975 PE=4 SV=1	-	glycine-rich protein 2-like	Nicotiana benthamiana		Nbe.v1.1.chr08g30250.1	cellular_component	GO:0005575	molecular_function	GO:0003674			Niben101Scf04327g02018.1	+	OOPS_XL_OOPS_NOXL	10	5	5	78.9
12.03965473	12.11810398	10.62271881	10.20372677	14.16584873	13.81778336	11.66490078	11.48599625	10.8674593	10.59621048	13.98726368	13.3303566	11.96418571	12.46975327	11.44854546	10.61371994	13.57542133	13.45571232					-1		mRNA splicing, via spliceosome		catalytic step 2 spliceosome;post-mRNA release spliceosomal complex;Prp19 complex	SYF2	GO:0000398		GO:0000974;GO:0071013;GO:0071014	tr|A0A1S4C5N3|A0A1S4C5N3_TOBAC Pre-mRNA-splicing factor SYF2 OS=Nicotiana tabacum OX=4097 GN=LOC107815181 PE=3 SV=1	ko03040,map03040	Pre-mRNA-splicing factor SYF2	Nicotiana benthamiana		Nbe.v1.1.chr08g30550.1							Niben101Scf34386g00009.1	+	OOPS_XL_OOPS_NOXL	5	5	1	17.7
12.20082092	10.79444504	10.02517128	10.58398056	14.64069653	14.93511868	11.36584854	11.34856224	11.85249996	10.11473846	14.62062073	14.528759	11.18791866	10.86912441	10.31468487	9.654806137	13.98192406	14.1683588					-1		base conversion or substitution editing;cellular metabolic process;cellular process;chloroplast mRNA modification;chloroplast RNA modification;cytidine to uridine editing;macromolecule metabolic process;macromolecule modification;metabolic process;mRNA metabolic process;mRNA modification;nucleic acid metabolic process;nucleobase-containing compound metabolic process;primary metabolic process;RNA …	RNA binding	chloroplast;cytoplasm;intracellular anatomical structure;intracellular membrane-bounded organelle;intracellular organelle;membrane-bounded organelle;nucleus;organelle;plastid	RRM_1	GO:0006139;GO:0008150;GO:0008152;GO:0009451;GO:0009987;GO:0016070;GO:0016071;GO:0016553;GO:0016554;GO:0016556;GO:0043170;GO:0043412;GO:0044237;GO:0044238;GO:0090304;GO:1900865;GO:1900871	GO:0003723	GO:0005575;GO:0005622;GO:0005634;GO:0005737;GO:0009507;GO:0009536;GO:0043226;GO:0043227;GO:0043229;GO:0043231	tr|A0A314L2G1|A0A314L2G1_NICAT Glycine-rich rna-binding protein 4, mitochondrial OS=Nicotiana attenuata OX=49451 GN=RBG4_1 PE=4 SV=1	-	Glycine-rich rna-binding protein 4, mitochondrial	Nicotiana benthamiana		Nbe.v1.1.chr08g32420.1	cellular_component	GO:0005575	RNA binding	GO:0003723	nucleobase-containing compound metabolic process	GO:0006139	Niben101Scf03213g00002.1	+	OOPS_XL_OOPS_NOXL	4	4	4	28
16.82426262	15.40241241	11.33544636	12.65463638	21.37262726	21.30374146	17.17806244	17.15847206	16.20327187	15.58496284	20.68260384	20.13257599	16.63282394	16.71464729	15.50649357	14.72222042	20.02174377	20.20752907					-1		chloroplast rRNA processing;mRNA processing	mRNA binding	chloroplast;chloroplast thylakoid membrane;cytoplasm;intracellular anatomical structure;intracellular membrane-bounded organelle;intracellular organelle;membrane-bounded organelle;organelle;plastid;ribonucleoprotein complex	RRM_1	GO:0006397;GO:1901259	GO:0003729	GO:0005575;GO:0005622;GO:0005737;GO:0009507;GO:0009535;GO:0009536;GO:0043226;GO:0043227;GO:0043229;GO:0043231;GO:1990904	sp|P19683|ROC4_NICSY 31 kDa ribonucleoprotein, chloroplastic OS=Nicotiana sylvestris OX=4096 PE=1 SV=1	ko05130,map05130	31 kDa ribonucleoprotein, chloroplastic	Nicotiana benthamiana		Nbe.v1.1.chr08g32650.1	cellular_component	GO:0005575					Niben101Scf02625g01004.1	+	OOPS_XL_OOPS_NOXL	12	12	6	43.8
17.2557106	14.69968128	10.69764614	11.10952377	14.05900669	13.75718117	17.76616669	17.82102585	11.10330486	11.14795399	14.25996399	14.43488884	17.44645309	17.33925819	10.2029047	9.423461914	13.61229229	12.9286108					-1		maturation of LSU-rRNA from tricistronic rRNA transcript (SSU-rRNA, 5.8S rRNA, LSU-rRNA);maturation of LSU-rRNA from tricistronic rRNA transcript (SSU-rRNA, 5.8S rRNA, LSU-rRNA)";amide biosynthetic process;amide metabolic process;biosynthetic process;cellular biosynthetic process;cellular component biogenesis;cellular component organization or biogenesis;cellular metabolic process;cellular proces…	binding;heterocyclic compound binding;nucleic acid binding;organic cyclic compound binding;RNA binding;structural constituent of ribosome;structural molecule activity	cytoplasm;cytosol;cytosolic large ribosomal subunit;cytosolic ribosome;intracellular anatomical structure;intracellular membrane-bounded organelle;intracellular non-membrane-bounded organelle;intracellular organelle;intracellular organelle lumen;large ribosomal subunit;membrane-bounded organelle;membrane-enclosed lumen;non-membrane-bounded organelle;nuclear lumen;nucleolus;nucleus;organelle;organ…	Ribosomal_L30,Ribosomal_L30_N;"RVT_3,Ribosomal_L30,Ribosomal_L30_N"	GO:0000463;GO:0000470;GO:0002181;GO:0006139;GO:0006364;GO:0006396;GO:0006412;GO:0006518;GO:0008150;GO:0008152;GO:0009058;GO:0009059;GO:0009987;GO:0010467;GO:0016070;GO:0016072;GO:0019538;GO:0022613;GO:0042254;GO:0042273;GO:0043043;GO:0043170;GO:0043603;GO:0043604;GO:0044085;GO:0044237;GO:0044238;GO:0044249;GO:0044267;GO:0071840;GO:0090304;GO:1901564;GO:1901566	GO:0003674;GO:0003676;GO:0003723;GO:0003735;GO:0005198;GO:0005488;GO:0097159;GO:1901363	GO:0005575;GO:0005622;GO:0005634;GO:0005730;GO:0005737;GO:0005829;GO:0005840;GO:0015934;GO:0022625;GO:0022626;GO:0031974;GO:0031981;GO:0032991;GO:0043226;GO:0043227;GO:0043228;GO:0043229;GO:0043231;GO:0043232;GO:0043233;GO:0044391;GO:0070013;GO:1990904	#;tr|A0A1J6J5F1|A0A1J6J5F1_NICAT 60s ribosomal protein l7-1 OS=Nicotiana attenuata OX=49451 GN=RPL7A_1 PE=3 SV=1;tr|A0A314L6W8|A0A314L6W8_NICAT 60s ribosomal protein l7-2 (Fragment) OS=Nicotiana attenuata OX=49451 GN=RPL7B PE=3 SV=1;tr|A0A803P5P8|A0A803P5P8_CANSA Ribosomal protein L30 ferredoxin-like fold domain-containing protein OS=Cannabis sativa OX=3483 PE=3 SV=1	ko03010,map03010	#;60s ribosomal protein l7-1;60s ribosomal protein l7-2 (Fragment);Ribosomal protein L30 ferredoxin-like fold domain-containing protein	Nicotiana benthamiana	RPL7	Nbe.v1.1.chr03g07220.1;Nbe.v1.1.chr03g37560.1;Nbe.v1.1.chr07g01720.1;Nbe.v1.1.chr08g34720.1;Nbe.v1.1.chr16g36590.1	cellular_component	GO:0005575	molecular_function;RNA binding	GO:0003674;GO:0003723			Niben101Scf06091g00016.1;Niben101Scf06976g02010.1;Niben101Scf07765g01010.1	+	OOPS_XL_OOPS_NOXL	17	17	3	53.4
11.6136055	12.94291687	10.52580833	10.89062977	14.82505798	14.95237732	14.83664227	14.15560913	11.43371582	11.55942917	15.91431522	15.62824631	14.51169109	14.24421501	10.44169903	10.1010561	15.12759113	15.20426559					-1		translation;amide biosynthetic process;amide metabolic process;biological regulation;biosynthetic process;cellular biosynthetic process;cellular metabolic process;cellular process;gene expression;macromolecule biosynthetic process;macromolecule metabolic process;metabolic process;organonitrogen compound biosynthetic process;organonitrogen compound metabolic process;peptide biosynthetic process;pe…	nucleic acid binding;binding;heterocyclic compound binding;mRNA 3'-UTR binding;mRNA binding;organic cyclic compound binding;poly(A) binding;poly(U) RNA binding;RNA binding;translation factor activity, RNA binding;translation initiation factor activity	cytoplasm;cytosol;intracellular anatomical structure;nucleus;ribonucleoprotein complex	PABP,RRM_1	GO:0006412;GO:0006413;GO:0006417;GO:0006446;GO:0006518;GO:0006950;GO:0006970;GO:0008150;GO:0008152;GO:0009058;GO:0009059;GO:0009628;GO:0009651;GO:0009889;GO:0009894;GO:0009987;GO:0010467;GO:0010468;GO:0010556;GO:0010608;GO:0019219;GO:0019222;GO:0019538;GO:0031323;GO:0031326;GO:0031329;GO:0032268;GO:0034248;GO:0043043;GO:0043170;GO:0043603;GO:0043604;GO:0044237;GO:0044238;GO:0044249;GO:0044267;GO:…	GO:0003674;GO:0003676;GO:0003723;GO:0003729;GO:0003730;GO:0003743;GO:0005488;GO:0008135;GO:0008143;GO:0008266;GO:0097159;GO:1901363	GO:0005575;GO:0005622;GO:0005634;GO:0005737;GO:0005829;GO:1990904	tr|A0A314L701|A0A314L701_NICAT Polyadenylate-binding protein OS=Nicotiana attenuata OX=49451 GN=PAB8_2 PE=3 SV=1;tr|A0A5P1FIM3|A0A5P1FIM3_ASPOF RRM domain-containing protein OS=Asparagus officinalis OX=4686 GN=A4U43_C03F31710 PE=4 SV=1;tr|M1B8V3|M1B8V3_SOLTU Polyadenylate-binding protein OS=Solanum tuberosum OX=4113 PE=3 SV=1;tr|Q9M6E4|Q9M6E4_TOBAC Poly(A)-binding protein (Fragment) OS=Nicotiana …	ko03013,ko03015,ko03018,map03013,map03015,map03018	Poly(A)-binding protein (Fragment);Polyadenylate-binding protein;RRM domain-containing protein	Nicotiana benthamiana		Nbe.v1.1.chr08g36520.1;Nbe.v1.1.chr12g02980.1;Nbe.v1.1.chr12g02990.1;Nbe.v1.1.chr16g15870.1;Nbe.v1.1.chr17g44480.1	cellular_component	GO:0005575	molecular_function	GO:0003674	translation	GO:0006412	Niben101Scf00618g01002.1;Niben101Scf00618g01009.1;Niben101Scf04007g02013.1	+	OOPS_XL_OOPS_NOXL	20	20	3	39.2
16.06596375	16.15539169	11.00312138	10.59709167	14.62707806	14.68633652	16.70819473	16.82476044	11.16229153	12.12726879	16.38611603	15.49610519	16.36792564	16.74083519	9.500432968	10.44842625	14.62673569	14.79273987					-1		amide biosynthetic process;amide metabolic process;biosynthetic process;cellular biosynthetic process;cellular component assembly;cellular component biogenesis;cellular component organization;cellular component organization or biogenesis;cellular metabolic process;cellular process;gene expression;macromolecule biosynthetic process;macromolecule metabolic process;metabolic process;organelle assemb…	binding;heterocyclic compound binding;nucleic acid binding;organic cyclic compound binding;RNA binding;structural constituent of ribosome;structural molecule activity	chloroplast;chloroplast envelope;chloroplast stroma;cytoplasm;cytosol;cytosolic large ribosomal subunit;cytosolic ribosome;intracellular anatomical structure;intracellular membrane-bounded organelle;intracellular non-membrane-bounded organelle;intracellular organelle;membrane;membrane-bounded organelle;non-membrane-bounded organelle;organelle;organelle envelope;plastid;plastid envelope;plastid st…	Ribosomal_L5,Ribosomal_L5_C	GO:0000027;GO:0006412;GO:0006518;GO:0006996;GO:0008150;GO:0008152;GO:0009058;GO:0009059;GO:0009719;GO:0009725;GO:0009735;GO:0009987;GO:0010467;GO:0016043;GO:0019538;GO:0022607;GO:0022613;GO:0022618;GO:0034622;GO:0042221;GO:0042254;GO:0042255;GO:0042273;GO:0043043;GO:0043170;GO:0043603;GO:0043604;GO:0043933;GO:0044085;GO:0044237;GO:0044238;GO:0044249;GO:0044267;GO:0050896;GO:0065003;GO:0070925;GO:…	GO:0003674;GO:0003676;GO:0003723;GO:0003735;GO:0005198;GO:0005488;GO:0097159;GO:1901363	GO:0005575;GO:0005622;GO:0005737;GO:0005829;GO:0005840;GO:0009507;GO:0009526;GO:0009532;GO:0009536;GO:0009570;GO:0009941;GO:0016020;GO:0022625;GO:0022626;GO:0031967;GO:0032991;GO:0043226;GO:0043227;GO:0043228;GO:0043229;GO:0043231;GO:0043232;GO:1990904	tr|A0A1S3X434|A0A1S3X434_TOBAC 50S ribosomal protein L5, chloroplastic OS=Nicotiana tabacum OX=4097 GN=LOC107761040 PE=3 SV=1;"tr|A0A1U7WU21|A0A1U7WU21_NICSY 50S ribosomal protein L5, chloroplastic OS=Nicotiana sylvestris OX=4096 GN=LOC104230889 PE=3 SV=1"	ko03010,map03010	50S ribosomal protein L5, chloroplastic	Nicotiana benthamiana		Nbe.v1.1.chr02g01570.1;Nbe.v1.1.chr19g30530.1	cellular_component	GO:0005575	molecular_function	GO:0003674			Niben101Ctg14080g00002.1;Niben101Scf25696g00001.1	+	OOPS_XL_OOPS_NOXL	14	14	14	62.9
11.57604122	12.48837185	10.63392448	11.23351574	13.88474274	13.8150835	11.43629551	11.85019207	10.7507019	10.57942486	13.4503088	13.19460297	11.76385975	11.57943249	10.2085886	9.727444649	12.77803612	10.47070313					-1		carbon utilization;cellular response to carbon dioxide;cellular response to oxidative stress	carbonate dehydratase activity;zinc ion binding	cytoplasm	Pro_CA	GO:0015976;GO:0034599;GO:0071244	GO:0004089;GO:0008270	GO:0005737	tr|A0A1J6JZ53|A0A1J6JZ53_NICAT Carbonic anhydrase OS=Nicotiana attenuata OX=49451 GN=CAHC_13 PE=3 SV=1	ko00910,map00910	Carbonic anhydrase	Nicotiana benthamiana		Nbe.v1.1.chr02g01850.1	cytoplasm	GO:0005737					Niben101Scf06349g00008.1	+	OOPS_XL_OOPS_NOXL	20	4	4	76
10.78922272	12.57266235	10.49112606	11.14269829	16.42275429	16.17515945	12.25909233	11.40295219	11.85756016	11.41901398	16.38832092	15.77928352	10.46282959	11.36594486	10.71167374	9.937892914	16.23580933	16.20642281					-1		mRNA processing;response to acid chemical;response to antibiotic;response to chemical;response to cytokinin;response to endogenous stimulus;response to hormone;response to oxidative stress;response to oxygen-containing compound;response to ozone;response to reactive oxygen species;response to stimulus;response to stress;response to xenobiotic stimulus	binding;heterocyclic compound binding;mRNA binding;nucleic acid binding;organic cyclic compound binding;poly-purine tract binding;poly(A) binding;RNA binding;single-stranded RNA binding	cytosol;intracellular anatomical structure;intracellular membrane-bounded organelle;intracellular organelle;membrane-bounded organelle;nucleus;organelle	RRM_1	GO:0000302;GO:0001101;GO:0006397;GO:0006950;GO:0006979;GO:0008150;GO:0009719;GO:0009725;GO:0009735;GO:0010193;GO:0042221;GO:0042493;GO:0046677;GO:0050896;GO:1901700	GO:0003674;GO:0003676;GO:0003723;GO:0003727;GO:0003729;GO:0005488;GO:0008143;GO:0070717;GO:0097159;GO:1901363	GO:0005575;GO:0005622;GO:0005634;GO:0005829;GO:0043226;GO:0043227;GO:0043229;GO:0043231	tr|A0A1U7WEC0|A0A1U7WEC0_NICSY polyadenylate-binding protein RBP45-like isoform X2 OS=Nicotiana sylvestris OX=4096 GN=LOC104222941 PE=4 SV=1	-	polyadenylate-binding protein RBP45-like isoform X2	Nicotiana benthamiana		Nbe.v1.1.chr02g06300.1	cellular_component	GO:0005575	molecular_function	GO:0003674			Niben101Scf38001g00001.1	+	OOPS_XL_OOPS_NOXL	9	5	1	26.7
13.27226543	12.90770149	12.90173435	12.51426983	15.77148914	15.34488583	14.75967979	14.22279453	11.15367794	10.92332935	15.17870331	14.83288956	14.62833118	14.00667667	13.77396297	14.32825375	15.30049515	15.33943272					-1		formation of cytoplasmic translation initiation complex	translation initiation factor activity	eukaryotic 43S preinitiation complex;eukaryotic 48S preinitiation complex;eukaryotic translation initiation factor 3 complex	eIF3_subunit	GO:0001732	GO:0003743	GO:0005852;GO:0016282;GO:0033290	tr|A0A1S4DM58|A0A1S4DM58_TOBAC Eukaryotic translation initiation factor 3 subunit J OS=Nicotiana tabacum OX=4097 GN=LOC107831054 PE=3 SV=1	ko03013,map03013	Eukaryotic translation initiation factor 3 subunit J	Nicotiana benthamiana		Nbe.v1.1.chr02g07560.1							Niben101Scf06222g00007.1	+	OOPS_XL_OOPS_NOXL	8	8	1	55.6
12.17777157	12.32074833	10.50598812	10.73006916	13.65832329	14.18254948	10.48612785	11.53166866	12.17723179	12.37713718	14.66439152	14.47750568	11.42033386	11.05256081	9.387410164	11.07809162	13.70681953	14.30684471					-1		amide biosynthetic process;amide metabolic process;biological regulation;biosynthetic process;cap-dependent translational initiation;cell communication;cellular biosynthetic process;cellular localization;cellular metabolic process;cellular process;cellular response to abiotic stimulus;cellular response to environmental stimulus;cellular response to light stimulus;cellular response to radiation;ce…	nucleic acid binding;binding;catalytic activity;catalytic activity, acting on a protein;heterocyclic compound binding;hydrolase activity;hydrolase activity, acting on ester bonds;mRNA cap binding;organic cyclic compound binding;phosphatase activity;phosphoprotein phosphatase activity;phosphoric ester hydrolase activity;protein serine/threonine phosphatase activity;RNA binding;tetrapyrrole binding…	cell junction;cell-cell junction;cytoplasm;cytosol;endomembrane system;endoplasmic reticulum;endoplasmic reticulum membrane;endoplasmic reticulum subcompartment;eukaryotic 43S preinitiation complex;eukaryotic 48S preinitiation complex;eukaryotic translation initiation factor 3 complex;intracellular anatomical structure;intracellular membrane-bounded organelle;intracellular organelle;intracellular…	eIF-3_zeta	GO:0001732;GO:0002191;GO:0006412;GO:0006413;GO:0006464;GO:0006470;GO:0006518;GO:0006793;GO:0006796;GO:0006810;GO:0006913;GO:0007154;GO:0007165;GO:0008150;GO:0008152;GO:0009058;GO:0009059;GO:0009314;GO:0009416;GO:0009628;GO:0009639;GO:0009889;GO:0009890;GO:0009892;GO:0009987;GO:0010017;GO:0010019;GO:0010038;GO:0010380;GO:0010467;GO:0016311;GO:0019222;GO:0019538;GO:0023052;GO:0031323;GO:0031324;GO:…	GO:0003674;GO:0003676;GO:0003723;GO:0003743;GO:0003824;GO:0004721;GO:0004722;GO:0005488;GO:0008135;GO:0016787;GO:0016788;GO:0016791;GO:0042578;GO:0046906;GO:0097159;GO:0098808;GO:0140096;GO:1901363	GO:0005575;GO:0005622;GO:0005634;GO:0005635;GO:0005654;GO:0005737;GO:0005783;GO:0005789;GO:0005829;GO:0005852;GO:0005911;GO:0009506;GO:0012505;GO:0016020;GO:0016021;GO:0016282;GO:0016604;GO:0016607;GO:0030054;GO:0031967;GO:0031974;GO:0031981;GO:0031984;GO:0032991;GO:0033290;GO:0042175;GO:0043226;GO:0043227;GO:0043229;GO:0043231;GO:0043233;GO:0055044;GO:0070013;GO:0098827	tr|A0A1J6KSH7|A0A1J6KSH7_NICAT Eukaryotic translation initiation factor 3 subunit D OS=Nicotiana attenuata OX=49451 GN=TIF3D1_0 PE=3 SV=1	ko03013,map03013	Eukaryotic translation initiation factor 3 subunit D	Nicotiana benthamiana		Nbe.v1.1.chr02g08790.1;Nbe.v1.1.chr03g38590.1;Nbe.v1.1.chr08g00400.1;Nbe.v1.1.chr19g35390.1	cellular_component	GO:0005575	molecular_function	GO:0003674	translation	GO:0006412	Niben101Ctg11716g00002.1;Niben101Scf02581g02001.1;Niben101Scf04899g05004.1;Niben101Scf09659g01005.1	+	OOPS_XL_OOPS_NOXL	8	8	8	20.7
11.36194611	11.28287983	10.46434784	12.04821491	13.4454031	12.73724747	11.21771526	10.58784294	10.34494877	11.33355904	13.79776287	13.6989212	11.5638628	10.67269707	12.97059155	12.80932617	14.15307713	13.89680576					-1		DNA-templated transcription termination			Rho_N	GO:0006353			tr|A0A1S4DM64|A0A1S4DM64_TOBAC rho-N domain-containing protein 1, chloroplastic-like OS=Nicotiana tabacum OX=4097 GN=LOC107831262 PE=4 SV=1	-	rho-N domain-containing protein 1, chloroplastic-like	Nicotiana benthamiana		Nbe.v1.1.chr02g10620.1							Niben101Scf02531g02002.1	+	OOPS_XL_OOPS_NOXL	9	9	9	42
20.16619301	19.87617302	11.24935055	11.85968971	12.2065258	13.38572788	20.06933403	20.17401886	9.922718048	11.70114708	14.68299484	15.13028908	20.20108032	20.19099236	11.59702873	11.06265354	13.4824295	13.4132309					-1		generation of precursor metabolites and energy;cellular metabolic process;cellular process;defense response;defense response to bacterium;defense response to other organism;electron transport chain;electron transport chain;metabolic process;photosynthesis;photosynthesis, light reaction;photosynthetic electron transport chain;response to bacterium;response to biotic stimulus;response to external b…	nucleic acid binding;binding;catalytic activity;electron transfer activity;electron transfer activity;electron transporter, transferring electrons within the cyclic electron transport pathway of photosynthesis activity;electron transporter, transferring electrons within the noncyclic electron transport pathway of photosynthesis activity;ferredoxin-NADP+ reductase activity;heterocyclic compound bi…	apoplast;chloroplast;chloroplast envelope;chloroplast stroma;chloroplast thylakoid;chloroplast thylakoid membrane;chloroplast thylakoid membrane protein complex;cytoplasm;extracellular region;intracellular anatomical structure;intracellular membrane-bounded organelle;intracellular organelle;membrane;membrane protein complex;membrane-bounded organelle;organelle;organelle envelope;organelle subcomp…	NAD_binding_1	GO:0006091;GO:0006950;GO:0006952;GO:0008150;GO:0008152;GO:0009605;GO:0009607;GO:0009617;GO:0009767;GO:0009987;GO:0015979;GO:0019684;GO:0022900;GO:0042742;GO:0043207;GO:0044237;GO:0050896;GO:0051707;GO:0098542	GO:0003674;GO:0003676;GO:0003723;GO:0003727;GO:0003824;GO:0003959;GO:0004324;GO:0005488;GO:0005515;GO:0008187;GO:0008266;GO:0009055;GO:0016491;GO:0019904;GO:0045156;GO:0045157;GO:0097159;GO:1901363	GO:0005575;GO:0005576;GO:0005622;GO:0005737;GO:0009507;GO:0009526;GO:0009532;GO:0009534;GO:0009535;GO:0009536;GO:0009570;GO:0009579;GO:0009941;GO:0016020;GO:0031967;GO:0031976;GO:0031977;GO:0031984;GO:0032991;GO:0034357;GO:0042651;GO:0043226;GO:0043227;GO:0043229;GO:0043231;GO:0048046;GO:0055035;GO:0098796;GO:0098807	tr|A0A314KPR9|A0A314KPR9_NICAT Ferredoxin--NADP reductase, chloroplastic OS=Nicotiana attenuata OX=49451 GN=PETH PE=3 SV=1	ko00195,ko01100,map00195,map01100	Ferredoxin--NADP reductase, chloroplastic	Nicotiana benthamiana		Nbe.v1.1.chr02g19370.1	cellular_component	GO:0005575	molecular_function	GO:0003674	generation of precursor metabolites and energy	GO:0006091	Niben101Scf02583g06003.1	+	OOPS_XL_OOPS_NOXL	23	23	1	63
11.60651588	11.0678215	11.18195343	9.846086502	16.34872818	15.86326694	11.74127388	11.4284277	11.96208382	10.88157558	15.64309502	15.39947796	11.30584049	11.14524364	11.70168114	10.02566719	15.26058865	15.24685192					-1		anatomical structure development;anatomical structure morphogenesis;cell growth;cell morphogenesis;cellular anatomical entity morphogenesis;cellular component organization;cellular component organization or biogenesis;cellular developmental process;cellular metabolic process;cellular process;chromosome organization;cold acclimation;developmental growth;developmental growth involved in morphogenes…	binding;DNA binding;double-stranded DNA binding;heterocyclic compound binding;mRNA binding;nucleic acid binding;organic cyclic compound binding;RNA binding;single-stranded DNA binding;zinc ion binding	cytoplasm;intracellular anatomical structure;intracellular membrane-bounded organelle;intracellular organelle;membrane-bounded organelle;nucleus;organelle	CSD,zf-CCHC	GO:0000902;GO:0001101;GO:0006139;GO:0006950;GO:0006970;GO:0006996;GO:0008150;GO:0008152;GO:0009266;GO:0009409;GO:0009414;GO:0009415;GO:0009628;GO:0009631;GO:0009651;GO:0009653;GO:0009826;GO:0009987;GO:0010501;GO:0016043;GO:0016049;GO:0016070;GO:0032392;GO:0032502;GO:0032508;GO:0032989;GO:0040007;GO:0042221;GO:0043170;GO:0044237;GO:0044238;GO:0048589;GO:0048856;GO:0048869;GO:0050896;GO:0051276;GO:…	GO:0003674;GO:0003676;GO:0003677;GO:0003690;GO:0003697;GO:0003723;GO:0003729;GO:0005488;GO:0008270;GO:0097159;GO:1901363	GO:0005575;GO:0005622;GO:0005634;GO:0005737;GO:0043226;GO:0043227;GO:0043229;GO:0043231	tr|A0A1S3Y684|A0A1S3Y684_TOBAC cold shock protein 1-like OS=Nicotiana tabacum OX=4097 GN=LOC107772609 PE=4 SV=1	-	cold shock protein 1-like	Nicotiana benthamiana		Nbe.v1.1.chr02g19380.1	cellular_component	GO:0005575	molecular_function	GO:0003674				+	OOPS_XL_OOPS_NOXL	10	6	6	47.7
19.4502449	19.00590897	9.417245865	9.398679733	10.80799866	14.3672781	19.22050667	19.14780617	11.73223782	11.5727005	13.89102459	12.18837261	19.79827881	19.39719772	8.933897018	11.32429314	12.78226089	12.86571407					-1		alpha-amino acid metabolic process;amide metabolic process;amino acid metabolic process;biological regulation;carboxylic acid metabolic process;cellular metabolic process;cellular process;folic acid metabolic process;gene expression;glycine biosynthetic process from serine;glycine metabolic process;L-serine catabolic process;L-serine metabolic process;macromolecule metabolic process;metabolic pro…	catalytic activity;binding;catalytic activity, acting on a protein;cation binding;cobalt ion binding;endopeptidase activity;glycine hydroxymethyltransferase activity;hydrolase activity;hydroxymethyl-, formyl- and related transferase activity;ion binding;metal ion binding;metal ion binding;metalloendopeptidase activity;metallopeptidase activity;methyltransferase activity;peptidase activity;pyridox…	apoplast;catalytic complex;chloroplast;chloroplast stroma;cytoplasm;cytosol;extracellular region;inner mitochondrial membrane protein complex;intracellular anatomical structure;intracellular membrane-bounded organelle;intracellular organelle;intracellular organelle lumen;membrane;membrane protein complex;membrane-bounded organelle;membrane-enclosed lumen;mitochondrial envelope;mitochondrial inner…	Peptidase_M3;SHMT	GO:0006082;GO:0006465;GO:0006508;GO:0006518;GO:0006520;GO:0006544;GO:0006563;GO:0006565;GO:0008150;GO:0008152;GO:0009069;GO:0009987;GO:0010038;GO:0010467;GO:0016485;GO:0017144;GO:0019264;GO:0019538;GO:0019752;GO:0032259;GO:0035999;GO:0042221;GO:0043170;GO:0043436;GO:0043603;GO:0044237;GO:0044238;GO:0044267;GO:0044281;GO:0046655;GO:0046686;GO:0050896;GO:0051604;GO:0065007;GO:0065008;GO:1901564;GO:…	GO:0003674;GO:0003824;GO:0004175;GO:0004222;GO:0004372;GO:0005488;GO:0008168;GO:0008233;GO:0008237;GO:0008270;GO:0016740;GO:0016741;GO:0016742;GO:0016787;GO:0030170;GO:0043167;GO:0043169;GO:0046872;GO:0046914;GO:0050897;GO:0070011;GO:0070905;GO:0140096	GO:0005575;GO:0005576;GO:0005622;GO:0005737;GO:0005739;GO:0005740;GO:0005743;GO:0005746;GO:0005759;GO:0005829;GO:0009507;GO:0009532;GO:0009536;GO:0009570;GO:0016020;GO:0019866;GO:0030964;GO:0031090;GO:0031966;GO:0031967;GO:0031974;GO:0032991;GO:0043226;GO:0043227;GO:0043229;GO:0043231;GO:0043233;GO:0045271;GO:0048046;GO:0070013;GO:0070469;GO:0098796;GO:0098798;GO:0098800;GO:0098803;GO:1902494;GO:…	tr|A0A314LJ57|A0A314LJ57_NICAT Serine hydroxymethyltransferase OS=Nicotiana attenuata OX=49451 GN=GLYM_1 PE=3 SV=1;tr|A0A444WW04|A0A444WW04_ARAHY Serine hydroxymethyltransferase OS=Arachis hypogaea OX=3818 GN=Ahy_Scaffold1g107467 PE=3 SV=1	-;"ko00260,ko00460,ko00630,ko00670,ko00680,ko01100,ko01110,ko01120,ko01130,ko01200,ko01230,ko01523,map00260,map00460,map00630,map00670,map00680,map01100,map01110,map01120,map01130,map01200,map01230,map01523"	Serine hydroxymethyltransferase	Nicotiana benthamiana		Nbe.v1.1.chr02g20020.1;Nbe.v1.1.chr15g47830.1	cellular_component	GO:0005575	molecular_function	GO:0003674			Niben101Scf00069g12009.1;Niben101Scf02644g00007.1	+	OOPS_XL_OOPS_NOXL	43	43	24	43
12.06895161	11.53134537	10.60144901	10.17330742	15.14919186	15.04818916	11.27991486	11.4524765	10.49354649	11.92010307	14.59350777	13.94690609	10.60901165	11.49422836	10.66120338	9.687591553	14.13121414	14.28901005					-1			mRNA binding	cytoplasm	RRM_1		GO:0003729	GO:0005737	tr|Q40436|Q40436_NICSY RNA-binding glycine rich protein OS=Nicotiana sylvestris OX=4096 GN=LOC104220016 PE=2 SV=1	ko03040,map03040	RNA-binding glycine rich protein	Nicotiana benthamiana		Nbe.v1.1.chr02g22690.1	cytoplasm	GO:0005737					Niben101Scf03819g03027.1	+	OOPS_XL_OOPS_NOXL	5	5	2	33.6
11.60974026	12.01643467	10.45960712	10.51630592	14.31415844	14.08663368	10.81027794	10.88769817	10.41710186	11.54279995	14.22090721	14.00982857	10.2684021	12.23454475	9.414956093	10.6264925	10.65187645	13.93295288					-1		aggrephagy;autophagy;biological regulation;catabolic process;cellular catabolic process;cellular metabolic process;cellular process;macroautophagy;macromolecule metabolic process;macromolecule modification;metabolic process;organonitrogen compound metabolic process;primary metabolic process;process utilizing autophagic mechanism;protein deubiquitination;protein metabolic process;protein modificat…	binding;heterocyclic compound binding;mRNA binding;nucleic acid binding;organic cyclic compound binding;protein-containing complex binding;ribonucleoprotein complex binding;RNA binding	cytoplasm;cytoplasmic ribonucleoprotein granule;cytoplasmic stress granule;cytosol;intracellular anatomical structure;intracellular non-membrane-bounded organelle;intracellular organelle;non-membrane-bounded organelle;organelle;protein-containing complex;ribonucleoprotein complex;ribonucleoprotein granule;Ubp3-Bre5 deubiquitination complex	NTF2,RRM_1	GO:0006464;GO:0006508;GO:0006914;GO:0008150;GO:0008152;GO:0009056;GO:0009987;GO:0016236;GO:0016579;GO:0019538;GO:0032386;GO:0032879;GO:0034517;GO:0035973;GO:0036211;GO:0043170;GO:0043412;GO:0044237;GO:0044238;GO:0044248;GO:0044267;GO:0050789;GO:0050794;GO:0051049;GO:0060341;GO:0060627;GO:0060628;GO:0061919;GO:0065007;GO:0070646;GO:0070647;GO:1901564	GO:0003674;GO:0003676;GO:0003723;GO:0003729;GO:0005488;GO:0043021;GO:0044877;GO:0097159;GO:1901363	GO:0005575;GO:0005622;GO:0005737;GO:0005829;GO:0010494;GO:0032991;GO:0035770;GO:0036464;GO:0043226;GO:0043228;GO:0043229;GO:0043232;GO:1990861;GO:1990904	tr|A0A1S4A058|A0A1S4A058_TOBAC ras GTPase-activating protein-binding protein 2-like isoform X1 OS=Nicotiana tabacum OX=4097 GN=LOC107792292 PE=4 SV=1	-	ras GTPase-activating protein-binding protein 2-like isoform X1	Nicotiana benthamiana		Nbe.v1.1.chr02g22750.1	cellular_component	GO:0005575	molecular_function	GO:0003674	cellular protein modification process	GO:0006464	Niben101Scf10250g00008.1	+	OOPS_XL_OOPS_NOXL	7	3	3	14.1
12.01953316	12.86994076	10.74768448	10.04557514	10.6456089	14.06221485	11.0195961	10.97292042	11.04868507	11.10914612	14.60310459	14.40127945	11.00218201	11.99382687	9.948261261	9.923828125	13.89756203	10.81985283					-1		photosystem II assembly;photosystem II stabilization	oxygen evolving activity	chloroplast;chloroplast thylakoid;chloroplast thylakoid membrane;cytoplasm;intracellular anatomical structure;intracellular membrane-bounded organelle;intracellular organelle;membrane;membrane-bounded organelle;organelle;organelle subcompartment;photosynthetic membrane;photosystem II oxygen evolving complex;plastid;plastid thylakoid;plastid thylakoid membrane;thylakoid;thylakoid membrane	MSP	GO:0010207;GO:0042549	GO:0010242	GO:0005575;GO:0005622;GO:0005737;GO:0009507;GO:0009534;GO:0009535;GO:0009536;GO:0009579;GO:0009654;GO:0016020;GO:0031976;GO:0031984;GO:0034357;GO:0042651;GO:0043226;GO:0043227;GO:0043229;GO:0043231;GO:0055035	tr|I0B7J2|I0B7J2_NICBE Chloroplast PsbO2 OS=Nicotiana benthamiana OX=4100 GN=psbO2 PE=2 SV=1	ko00195,ko01100,map00195,map01100	Chloroplast PsbO2	Nicotiana benthamiana		Nbe.v1.1.chr02g23210.1	cellular_component	GO:0005575					Niben101Scf05555g00008.1	+	OOPS_XL_OOPS_NOXL	22	2	2	74.7
11.79639244	11.60904503	10.46114731	11.56379318	15.09757996	15.32027149	13.50382614	11.23754883	11.94922352	11.34404945	14.9752655	14.25192642	11.67841148	10.86386776	10.58856201	10.64157867	14.59479141	14.47737885					-1		spliceosomal complex assembly;cellular component assembly;cellular component biogenesis;cellular component organization;cellular component organization or biogenesis;cellular metabolic process;cellular process;developmental growth;developmental process;gene expression;growth;macromolecule metabolic process;metabolic process;mRNA metabolic process;mRNA processing;mRNA splicing, via spliceosome;nuc…	binding;heterocyclic compound binding;nucleic acid binding;organic cyclic compound binding;RNA binding	catalytic complex;catalytic step 2 spliceosome;commitment complex;cytoplasm;cytosol;intracellular anatomical structure;intracellular membrane-bounded organelle;intracellular non-membrane-bounded organelle;intracellular organelle;intracellular organelle lumen;membrane-bounded organelle;membrane-enclosed lumen;non-membrane-bounded organelle;nuclear body;nuclear lumen;nucleolus;nucleoplasm;nucleus;o…	LSM	GO:0000245;GO:0000375;GO:0000377;GO:0000387;GO:0000398;GO:0006139;GO:0006396;GO:0006397;GO:0008150;GO:0008152;GO:0008380;GO:0009987;GO:0010467;GO:0016043;GO:0016070;GO:0016071;GO:0022607;GO:0022613;GO:0022618;GO:0032502;GO:0034622;GO:0040007;GO:0043170;GO:0043933;GO:0044085;GO:0044237;GO:0044238;GO:0048589;GO:0065003;GO:0071826;GO:0071840;GO:0090304	GO:0003674;GO:0003676;GO:0003723;GO:0005488;GO:0097159;GO:1901363	GO:0000243;GO:0005575;GO:0005622;GO:0005634;GO:0005654;GO:0005681;GO:0005682;GO:0005684;GO:0005685;GO:0005686;GO:0005687;GO:0005689;GO:0005730;GO:0005737;GO:0005829;GO:0016604;GO:0030532;GO:0031974;GO:0031981;GO:0032991;GO:0034715;GO:0034719;GO:0043226;GO:0043227;GO:0043228;GO:0043229;GO:0043231;GO:0043232;GO:0043233;GO:0070013;GO:0071010;GO:0071011;GO:0071013;GO:0097525;GO:0097526;GO:0120114;GO:…	tr|A0A1J6IRV5|A0A1J6IRV5_NICAT Small nuclear ribonucleoprotein Sm D3 OS=Nicotiana attenuata OX=49451 GN=SMD3B_0 PE=3 SV=1;tr|A0A1S4DQK0|A0A1S4DQK0_TOBAC Small nuclear ribonucleoprotein Sm D3 OS=Nicotiana tabacum OX=4097 GN=LOC107832377 PE=3 SV=1	ko03040,ko04139,ko05322,map03040,map04139,map05322	Small nuclear ribonucleoprotein Sm D3	Nicotiana benthamiana		Nbe.v1.1.chr02g19120.1;Nbe.v1.1.chr02g26960.1;Nbe.v1.1.chr12g35830.1;Nbe.v1.1.chr19g45060.1			molecular_function	GO:0003674			Niben101Scf02864g09008.1;Niben101Scf03735g04002.1;Niben101Scf14479g00001.1	+	OOPS_XL_OOPS_NOXL	4	4	4	42.4
17.52014351	17.28663063	11.66706753	9.902804375	12.83502388	13.4178524	17.85920715	17.57185555	12.31551743	10.90406895	13.54870129	13.89897919	18.06239319	18.18572807	8.796656609	10.16427803	12.96154022	12.23412895					-1		circadian rhythm;rhythmic process		chloroplast;chloroplast envelope;chloroplast nucleoid;chloroplast stroma;chloroplast thylakoid;chloroplast thylakoid membrane;chromosome;cytoplasm;intracellular anatomical structure;intracellular membrane-bounded organelle;intracellular non-membrane-bounded organelle;intracellular organelle;membrane;membrane-bounded organelle;non-membrane-bounded organelle;nucleoid;organelle;organelle envelope;or…	NAD_binding_10	GO:0007623;GO:0008150;GO:0048511		GO:0005575;GO:0005622;GO:0005694;GO:0005737;GO:0009295;GO:0009507;GO:0009508;GO:0009526;GO:0009532;GO:0009534;GO:0009535;GO:0009536;GO:0009570;GO:0009579;GO:0009941;GO:0016020;GO:0031967;GO:0031976;GO:0031984;GO:0034357;GO:0042644;GO:0042646;GO:0042651;GO:0043226;GO:0043227;GO:0043228;GO:0043229;GO:0043231;GO:0043232;GO:0055035;GO:0098552;GO:0098572	tr|A0A1J6JAQ2|A0A1J6JAQ2_NICAT Protein plastid transcriptionally active 16, chloroplastic OS=Nicotiana attenuata OX=49451 GN=PTAC16 PE=4 SV=1	-	Protein plastid transcriptionally active 16, chloroplastic	Nicotiana benthamiana		Nbe.v1.1.chr02g27940.1	cellular_component	GO:0005575			circadian rhythm	GO:0007623	Niben101Scf05278g01015.1	+	OOPS_XL_OOPS_NOXL	30	30	8	61.7
11.65114403	12.07940388	13.47990608	13.04592991	16.97286797	17.33899689	14.87200165	15.12726879	13.14583683	10.5308485	18.74225044	17.82680893	14.64137459	14.70568657	10.75232315	13.50245857	16.48472786	16.59413528					-1		translation	structural constituent of ribosome	cytosolic large ribosomal subunit	Ribosomal_L16	GO:0006412	GO:0003735	GO:0022625	tr|A0A1S3Z2D7|A0A1S3Z2D7_TOBAC 60S ribosomal protein L10-like OS=Nicotiana tabacum OX=4097 GN=LOC107782233 PE=3 SV=1;tr|A0A1U7WCS2|A0A1U7WCS2_NICSY 60S ribosomal protein L10 OS=Nicotiana sylvestris OX=4096 GN=LOC104222835 PE=3 SV=1;tr|D2DWL6|D2DWL6_NICBE QM OS=Nicotiana benthamiana OX=4100 PE=2 SV=1;tr|M0ZQY7|M0ZQY7_SOLTU 60S ribosomal protein L10 OS=Solanum tuberosum OX=4113 PE=3 SV=1	ko03010,map03010	60S ribosomal protein L10;60S ribosomal protein L10-like;QM	Nicotiana benthamiana	RPL10	Nbe.v1.1.chr02g28740.1;Nbe.v1.1.chr05g13180.1;Nbe.v1.1.chr05g13240.1;Nbe.v1.1.chr09g19420.1;Nbe.v1.1.chr12g42550.1;Nbe.v1.1.chr16g40130.1					translation	GO:0006412	Niben101Scf00262g03003.1;Niben101Scf02316g03040.1;Niben101Scf02614g00010.1;Niben101Scf04436g06002.1;Niben101Scf06131g00004.1;Niben101Scf33551g00001.1	+	OOPS_XL_OOPS_NOXL	11	11	11	45.2
11.01799679	11.52524185	10.9698658	8.815469742	17.04931641	17.36367226	11.55515671	11.20455647	10.99156094	11.20465374	17.9560585	17.09558296	11.21889496	11.70780182	11.33874798	10.78985596	16.39469719	16.59044075					-1		adaxial/abaxial pattern specification;amide biosynthetic process;amide metabolic process;anatomical structure development;anatomical structure morphogenesis;biosynthetic process;cell population proliferation;cellular biosynthetic process;cellular component assembly;cellular component biogenesis;cellular component organization;cellular component organization or biogenesis;cellular localization;cel…	5S rRNA binding;binding;heterocyclic compound binding;nucleic acid binding;organic cyclic compound binding;RNA binding;rRNA binding;structural constituent of ribosome;structural molecule activity	cell periphery;chloroplast;cytoplasm;cytosol;cytosolic large ribosomal subunit;cytosolic ribosome;intracellular anatomical structure;intracellular membrane-bounded organelle;intracellular non-membrane-bounded organelle;intracellular organelle;intracellular organelle lumen;large ribosomal subunit;membrane;membrane-bounded organelle;membrane-enclosed lumen;non-membrane-bounded organelle;nuclear lum…	Ribosomal_L18_c,Ribosomal_L5e	GO:0000027;GO:0003002;GO:0006412;GO:0006518;GO:0006810;GO:0006913;GO:0006996;GO:0007275;GO:0007389;GO:0008150;GO:0008152;GO:0008283;GO:0009058;GO:0009059;GO:0009653;GO:0009719;GO:0009725;GO:0009735;GO:0009955;GO:0009965;GO:0009987;GO:0010015;GO:0010016;GO:0010467;GO:0016043;GO:0019538;GO:0022607;GO:0022613;GO:0022618;GO:0022622;GO:0032501;GO:0032502;GO:0034622;GO:0042221;GO:0042254;GO:0042255;GO:…	GO:0003674;GO:0003676;GO:0003723;GO:0003735;GO:0005198;GO:0005488;GO:0008097;GO:0019843;GO:0097159;GO:1901363	GO:0005575;GO:0005622;GO:0005634;GO:0005730;GO:0005737;GO:0005773;GO:0005829;GO:0005840;GO:0005886;GO:0009507;GO:0009536;GO:0015934;GO:0016020;GO:0022625;GO:0022626;GO:0031974;GO:0031981;GO:0032991;GO:0043226;GO:0043227;GO:0043228;GO:0043229;GO:0043231;GO:0043232;GO:0043233;GO:0044391;GO:0070013;GO:0071944;GO:1990904	tr|A0A1S3XI79|A0A1S3XI79_TOBAC 60S ribosomal protein L5-like OS=Nicotiana tabacum OX=4097 GN=LOC107765428 PE=3 SV=1	ko03010,map03010	60S ribosomal protein L5-like	Nicotiana benthamiana	RPL5	Nbe.v1.1.chr02g28920.1	cellular_component	GO:0005575	molecular_function	GO:0003674			Niben101Scf04387g01036.1	+	OOPS_XL_OOPS_NOXL	15	3	3	46.5
11.76108932	11.51563549	10.80143261	9.18271637	18.29719353	18.04995537	11.04350853	11.89968014	11.15147686	12.24217224	14.04737949	17.13721085	11.0780735	11.28094006	10.89623356	9.275693893	16.40147972	16.58136177					-1		amide biosynthetic process;amide metabolic process;biosynthetic process;cellular biosynthetic process;cellular component biogenesis;cellular component organization or biogenesis;cellular metabolic process;cellular process;gene expression;macromolecule biosynthetic process;macromolecule metabolic process;metabolic process;organonitrogen compound biosynthetic process;organonitrogen compound metabol…	binding;heterocyclic compound binding;mRNA binding;nucleic acid binding;organic cyclic compound binding;RNA binding;structural constituent of ribosome;structural molecule activity	bounding membrane of organelle;cell junction;cell-cell junction;chloroplast;cytoplasm;cytosol;cytosolic large ribosomal subunit;cytosolic ribosome;endomembrane system;endoplasmic reticulum;intracellular anatomical structure;intracellular membrane-bounded organelle;intracellular non-membrane-bounded organelle;intracellular organelle;intracellular organelle lumen;large ribosomal subunit;membrane;me…	Ribosomal_L14e	GO:0006412;GO:0006518;GO:0008150;GO:0008152;GO:0009058;GO:0009059;GO:0009987;GO:0010467;GO:0019538;GO:0022613;GO:0042254;GO:0042273;GO:0043043;GO:0043170;GO:0043603;GO:0043604;GO:0044085;GO:0044237;GO:0044238;GO:0044249;GO:0044267;GO:0071840;GO:1901564;GO:1901566	GO:0003674;GO:0003676;GO:0003723;GO:0003729;GO:0003735;GO:0005198;GO:0005488;GO:0097159;GO:1901363	GO:0005575;GO:0005622;GO:0005634;GO:0005730;GO:0005737;GO:0005773;GO:0005774;GO:0005783;GO:0005829;GO:0005840;GO:0005911;GO:0009506;GO:0009507;GO:0009536;GO:0012505;GO:0015934;GO:0016020;GO:0022625;GO:0022626;GO:0030054;GO:0031090;GO:0031974;GO:0031981;GO:0032991;GO:0043226;GO:0043227;GO:0043228;GO:0043229;GO:0043231;GO:0043232;GO:0043233;GO:0044391;GO:0055044;GO:0070013;GO:0098588;GO:0098805;GO:…	tr|A0A1U7UYX7|A0A1U7UYX7_NICSY 60S ribosomal protein L14-1 OS=Nicotiana sylvestris OX=4096 GN=LOC104210692 PE=3 SV=1	ko03010,map03010	60S ribosomal protein L14-1	Nicotiana benthamiana	RPL14	Nbe.v1.1.chr02g29710.1	cellular_component	GO:0005575	molecular_function	GO:0003674	translation	GO:0006412		+	OOPS_XL_OOPS_NOXL	7	1	0	29.8
15.74911022	11.41312408	10.53001595	10.71297264	15.03861904	15.89566994	15.72520638	15.87728405	11.17182922	11.93549538	16.17856789	16.4105835	15.68013954	15.70757484	9.978499413	10.20727634	14.51569939	14.77566147					-1		amide biosynthetic process;amide metabolic process;biosynthetic process;cellular biosynthetic process;cellular component biogenesis;cellular component organization or biogenesis;cellular metabolic process;cellular process;cytoplasmic translation;gene expression;macromolecule biosynthetic process;macromolecule metabolic process;metabolic process;organonitrogen compound biosynthetic process;organon…	binding;heterocyclic compound binding;mRNA binding;nucleic acid binding;organic cyclic compound binding;RNA binding;structural constituent of ribosome;structural molecule activity	bounding membrane of organelle;cell periphery;chloroplast;cytoplasm;cytosol;cytosolic large ribosomal subunit;cytosolic ribosome;intracellular anatomical structure;intracellular membrane-bounded organelle;intracellular non-membrane-bounded organelle;intracellular organelle;intracellular organelle lumen;large ribosomal subunit;membrane;membrane-bounded organelle;membrane-enclosed lumen;non-membran…	KOW,Ribosomal_L26	GO:0002181;GO:0006412;GO:0006518;GO:0006950;GO:0008150;GO:0008152;GO:0009058;GO:0009059;GO:0009266;GO:0009409;GO:0009628;GO:0009987;GO:0010467;GO:0019538;GO:0022613;GO:0042254;GO:0042273;GO:0043043;GO:0043170;GO:0043603;GO:0043604;GO:0044085;GO:0044237;GO:0044238;GO:0044249;GO:0044267;GO:0050896;GO:0071840;GO:1901564;GO:1901566	GO:0003674;GO:0003676;GO:0003723;GO:0003729;GO:0003735;GO:0005198;GO:0005488;GO:0097159;GO:1901363	GO:0005575;GO:0005622;GO:0005634;GO:0005730;GO:0005737;GO:0005773;GO:0005774;GO:0005829;GO:0005840;GO:0005886;GO:0009507;GO:0009536;GO:0015934;GO:0016020;GO:0022625;GO:0022626;GO:0031090;GO:0031974;GO:0031981;GO:0032991;GO:0043226;GO:0043227;GO:0043228;GO:0043229;GO:0043231;GO:0043232;GO:0043233;GO:0044391;GO:0070013;GO:0071944;GO:0098588;GO:0098805;GO:1990904	tr|A0A1S4CC07|A0A1S4CC07_TOBAC 60S ribosomal protein L26-1-like OS=Nicotiana tabacum OX=4097 GN=LOC107817208 PE=3 SV=1;tr|A0A1S4DPM5|A0A1S4DPM5_TOBAC 60S ribosomal protein L26-1-like OS=Nicotiana tabacum OX=4097 GN=LOC107831809 PE=3 SV=1	ko03010,map03010	60S ribosomal protein L26-1-like	Nicotiana benthamiana	RPL26	Nbe.v1.1.chr02g31420.1;Nbe.v1.1.chr06g12080.1;Nbe.v1.1.chr12g07280.1;Nbe.v1.1.chr16g04990.1	cellular_component	GO:0005575	molecular_function	GO:0003674			Niben101Scf00853g07006.1;Niben101Scf00991g05009.1;Niben101Scf03747g04010.1	+	OOPS_XL_OOPS_NOXL	10	10	3	45.9
11.74448395	12.73336506	11.56894398	10.91283512	15.83863735	16.29014397	13.67430305	13.62399578	11.30029964	10.87792206	15.50242805	15.44462681	10.45647049	13.84588242	10.90900898	10.29169083	15.87267494	16.10736084					-1		cellular metabolic process;cellular process;central nervous system development;gene expression;macromolecule metabolic process;metabolic process;mRNA 3'-end processing;mRNA metabolic process;mRNA processing;nucleic acid metabolic process;nucleobase-containing compound metabolic process;primary metabolic process;regulation of translation;RNA 3'-end processing;RNA metabolic process;RNA processing	binding;heterocyclic compound binding;mRNA 3'-UTR binding;mRNA binding;nucleic acid binding;organic cyclic compound binding;RNA binding	cytoplasm;intracellular anatomical structure;intracellular membrane-bounded organelle;intracellular organelle;intracellular organelle lumen;membrane-bounded organelle;membrane-enclosed lumen;mRNA cleavage factor complex;nuclear lumen;nucleoplasm;nucleus;organelle;organelle lumen;protein-containing complex;ribonucleoprotein complex	RRM_1	GO:0006139;GO:0006396;GO:0006397;GO:0006417;GO:0007417;GO:0008150;GO:0008152;GO:0009987;GO:0010467;GO:0016070;GO:0016071;GO:0031123;GO:0031124;GO:0043170;GO:0044237;GO:0044238;GO:0090304	GO:0003674;GO:0003676;GO:0003723;GO:0003729;GO:0003730;GO:0005488;GO:0097159;GO:1901363	GO:0005575;GO:0005622;GO:0005634;GO:0005654;GO:0005737;GO:0005849;GO:0031974;GO:0031981;GO:0032991;GO:0043226;GO:0043227;GO:0043229;GO:0043231;GO:0043233;GO:0070013;GO:1990904	tr|A0A1S3YQ56|A0A1S3YQ56_TOBAC heterogeneous nuclear ribonucleoprotein D-like OS=Nicotiana tabacum OX=4097 GN=LOC107778564 PE=4 SV=1	ko03015,map03015	heterogeneous nuclear ribonucleoprotein D-like	Nicotiana benthamiana		Nbe.v1.1.chr02g32760.1	cellular_component	GO:0005575	molecular_function	GO:0003674	nucleobase-containing compound metabolic process	GO:0006139	Niben101Scf01553g02003.1	+	OOPS_XL_OOPS_NOXL	9	9	3	31.8
14.79329872	14.32874489	9.815824509	11.44375896	19.06880951	18.91333389	14.35672665	14.92337418	10.15193176	11.69908333	19.07030487	18.30794716	13.64588356	13.96190166	10.76556206	9.287128448	17.89717102	18.12636185					-1		maturation of LSU-rRNA from tricistronic rRNA transcript (SSU-rRNA, 5.8S rRNA, LSU-rRNA);amide biosynthetic process;amide metabolic process;biosynthetic process;cellular biosynthetic process;cellular component biogenesis;cellular component organization or biogenesis;cellular metabolic process;cellular process;gene expression;macromolecule biosynthetic process;macromolecule metabolic process;matur…	binding;heterocyclic compound binding;mRNA binding;nucleic acid binding;organic cyclic compound binding;RNA binding;structural constituent of ribosome;structural molecule activity	cell junction;cell-cell junction;cytoplasm;cytosol;cytosolic large ribosomal subunit;cytosolic ribosome;intracellular anatomical structure;intracellular membrane-bounded organelle;intracellular non-membrane-bounded organelle;intracellular organelle;intracellular organelle lumen;large ribosomal subunit;membrane-bounded organelle;membrane-enclosed lumen;non-membrane-bounded organelle;nuclear lumen;…	Ribosomal_L29	GO:0000463;GO:0000470;GO:0006139;GO:0006364;GO:0006396;GO:0006412;GO:0006518;GO:0008150;GO:0008152;GO:0009058;GO:0009059;GO:0009987;GO:0010467;GO:0016070;GO:0016072;GO:0019538;GO:0022613;GO:0042254;GO:0042273;GO:0043043;GO:0043170;GO:0043603;GO:0043604;GO:0044085;GO:0044237;GO:0044238;GO:0044249;GO:0044267;GO:0071840;GO:0090304;GO:1901564;GO:1901566	GO:0003674;GO:0003676;GO:0003723;GO:0003729;GO:0003735;GO:0005198;GO:0005488;GO:0097159;GO:1901363	GO:0005575;GO:0005622;GO:0005634;GO:0005730;GO:0005737;GO:0005829;GO:0005840;GO:0005911;GO:0009506;GO:0015934;GO:0022625;GO:0022626;GO:0030054;GO:0031974;GO:0031981;GO:0032991;GO:0043226;GO:0043227;GO:0043228;GO:0043229;GO:0043231;GO:0043232;GO:0043233;GO:0044391;GO:0055044;GO:0070013;GO:1990904	tr|A0A1J6K043|A0A1J6K043_NICAT 60s ribosomal protein l35-4 (Fragment) OS=Nicotiana attenuata OX=49451 GN=RPL35D_0 PE=3 SV=1;tr|A0A1U7UV58|A0A1U7UV58_NICSY 60S ribosomal protein L35 OS=Nicotiana sylvestris OX=4096 GN=LOC104210814 PE=3 SV=1	ko03010,map03010	60S ribosomal protein L35;60s ribosomal protein l35-4 (Fragment)	Nicotiana benthamiana	RPL35	Nbe.v1.1.chr02g34000.1;Nbe.v1.1.chr14g18980.1	cellular_component	GO:0005575	molecular_function	GO:0003674			Niben101Scf05676g06017.1;Niben101Scf10314g01001.1	+	OOPS_XL_OOPS_NOXL	10	10	4	42.3
19.79349136	18.7182312	13.39352417	13.59128857	14.47725201	14.73497391	19.45917892	19.3972187	13.45584106	14.92536926	15.20956802	15.49940968	20.3767662	19.61626244	12.35397339	12.04333496	14.80785847	14.86944962					-1		amide transport;biological regulation;cellular component assembly;cellular component biogenesis;cellular component organization;cellular component organization or biogenesis;cellular localization;cellular macromolecule localization;cellular process;cellular response to heat;chloroplast organization;establishment of localization;establishment of localization in cell;establishment of protein locali…	catalytic activity;ATP binding;ATP hydrolysis activity;ATP hydrolysis activity;ATP-dependent peptidase activity;binding;catalytic activity, acting on a protein;hydrolase activity;hydrolase activity, acting on acid anhydrides;hydrolase activity, acting on acid anhydrides, in phosphorus-containing anhydrides;identical protein binding;peptidase activity;protein binding;protein dimerization activity;…	cell periphery;cell wall;chloroplast;chloroplast envelope;chloroplast inner membrane;chloroplast membrane;chloroplast stroma;chloroplast thylakoid;chloroplast thylakoid membrane;cytoplasm;external encapsulating structure;intracellular anatomical structure;intracellular membrane-bounded organelle;intracellular organelle;membrane;membrane protein complex;membrane-bounded organelle;mitochondrion;org…	AAA,AAA_2,ClpB_D2-small,Clp_N,UVR	GO:0006508;GO:0006605;GO:0006810;GO:0006886;GO:0006996;GO:0008104;GO:0008150;GO:0008152;GO:0009657;GO:0009658;GO:0009719;GO:0009725;GO:0009735;GO:0009889;GO:0009987;GO:0010380;GO:0015031;GO:0015833;GO:0016043;GO:0017038;GO:0019222;GO:0019538;GO:0022607;GO:0031323;GO:0031326;GO:0033036;GO:0033365;GO:0034214;GO:0034605;GO:0034613;GO:0042221;GO:0042886;GO:0043170;GO:0043933;GO:0044085;GO:0044238;GO:…	GO:0003674;GO:0003824;GO:0004176;GO:0005488;GO:0005515;GO:0005524;GO:0008233;GO:0016462;GO:0016787;GO:0016817;GO:0016818;GO:0016887;GO:0017111;GO:0042623;GO:0042802;GO:0042803;GO:0046983;GO:0070011;GO:0140096	GO:0005575;GO:0005618;GO:0005622;GO:0005737;GO:0005739;GO:0009507;GO:0009526;GO:0009528;GO:0009532;GO:0009534;GO:0009535;GO:0009536;GO:0009570;GO:0009579;GO:0009706;GO:0009941;GO:0016020;GO:0019866;GO:0030312;GO:0031090;GO:0031897;GO:0031967;GO:0031969;GO:0031976;GO:0031984;GO:0032991;GO:0034357;GO:0042170;GO:0042651;GO:0043226;GO:0043227;GO:0043229;GO:0043231;GO:0055035;GO:0071944;GO:0098796	tr|A0A1S4AJI4|A0A1S4AJI4_TOBAC ATP-dependent Clp protease ATP-binding subunit ClpA homolog CD4B, chloroplastic-like OS=Nicotiana tabacum OX=4097 GN=LOC107798347 PE=3 SV=1	ko01100,map01100	ATP-dependent Clp protease ATP-binding subunit ClpA homolog CD4B, chloroplastic-like	Nicotiana benthamiana		Nbe.v1.1.chr07g00250.1	cellular_component	GO:0005575	molecular_function	GO:0003674			Niben101Scf05912g01016.1	+	OOPS_XL_OOPS_NOXL	53	53	1	59.7
12.66563702	11.86349487	11.28128338	10.2475729	12.97075272	13.20377636	11.5893116	10.66289616	12.14966202	10.82885551	14.06877804	13.08855629	11.71609592	11.10354424	10.71776581	12.68415642	13.28726482	12.75436592					-1		anatomical structure development;biological regulation;biosynthetic process;carboxylic acid biosynthetic process;carboxylic acid metabolic process;catabolic process;cellular biosynthetic process;cellular catabolic process;cellular lipid metabolic process;cellular metabolic process;cellular process;cellular response to heat;cellular response to stimulus;cellular response to stress;developmental pr…	nucleic acid binding;binding;catalytic activity;heterocyclic compound binding;hydrolase activity;hydrolase activity, acting on ester bonds;mRNA binding;nuclease activity;nuclease activity;organic cyclic compound binding;RNA binding	cell junction;cell periphery;cell wall;cell-cell junction;chloroplast;cytoplasm;cytoplasmic ribonucleoprotein granule;cytoplasmic stress granule;cytosol;endomembrane system;endoplasmic reticulum;external encapsulating structure;intracellular anatomical structure;intracellular membrane-bounded organelle;intracellular non-membrane-bounded organelle;intracellular organelle;membrane;membrane-bounded …	SNase,TUDOR	GO:0006082;GO:0006139;GO:0006396;GO:0006397;GO:0006401;GO:0006402;GO:0006629;GO:0006720;GO:0006721;GO:0006950;GO:0006970;GO:0007275;GO:0008150;GO:0008152;GO:0008299;GO:0008610;GO:0009056;GO:0009057;GO:0009058;GO:0009266;GO:0009408;GO:0009628;GO:0009651;GO:0009685;GO:0009686;GO:0009791;GO:0009845;GO:0009889;GO:0009891;GO:0009892;GO:0009893;GO:0009987;GO:0010038;GO:0010371;GO:0010372;GO:0010467;GO:…	GO:0003674;GO:0003676;GO:0003723;GO:0003729;GO:0003824;GO:0004518;GO:0005488;GO:0016787;GO:0016788;GO:0097159;GO:1901363	GO:0000932;GO:0005575;GO:0005618;GO:0005622;GO:0005634;GO:0005635;GO:0005737;GO:0005783;GO:0005829;GO:0005886;GO:0005911;GO:0009506;GO:0009507;GO:0009536;GO:0010494;GO:0012505;GO:0016020;GO:0016442;GO:0030054;GO:0030312;GO:0031967;GO:0032991;GO:0035770;GO:0036464;GO:0043226;GO:0043227;GO:0043228;GO:0043229;GO:0043231;GO:0043232;GO:0055044;GO:0071944;GO:1990904	tr|A0A1J6IQ47|A0A1J6IQ47_NICAT Ribonuclease OS=Nicotiana attenuata OX=49451 GN=A4A49_00147 PE=4 SV=1;tr|A0A1U7WAW0|A0A1U7WAW0_NICSY Ribonuclease OS=Nicotiana sylvestris OX=4096 GN=LOC104225617 PE=4 SV=1	ko05169,ko05203,map05169,map05203	Ribonuclease	Nicotiana benthamiana		Nbe.v1.1.chr07g00580.1;Nbe.v1.1.chr08g39110.1			molecular_function	GO:0003674			Niben101Scf02027g01022.1;Niben101Scf07579g04003.1	+	OOPS_XL_OOPS_NOXL	12	12	2	16
11.92590618	12.6759901	12.90177155	12.02201366	14.7897377	15.0795269	14.35727692	13.85174942	10.09420872	10.94018364	14.38309669	14.85938931	14.28149509	11.06435108	14.44869709	13.95936775	14.8698349	14.68743038					-1		biological regulation;biosynthetic process;cellular biosynthetic process;cellular metabolic process;cellular process;DNA-templated transcription;gene expression;macromolecule biosynthetic process;macromolecule metabolic process;metabolic process;nucleic acid metabolic process;nucleobase-containing compound biosynthetic process;nucleobase-containing compound metabolic process;positive regulation o…	transcription cis-regulatory region binding;binding;cis-regulatory region sequence-specific DNA binding;DNA binding;DNA-binding transcription activator activity, RNA polymerase II-specific;DNA-binding transcription factor activity;DNA-binding transcription factor activity, RNA polymerase II-specific;double-stranded DNA binding;heterocyclic compound binding;mRNA binding;nucleic acid binding;organi…	cytoplasm;intracellular anatomical structure;intracellular membrane-bounded organelle;intracellular organelle;membrane-bounded organelle;nucleus;organelle	KH_1	GO:0006139;GO:0006351;GO:0006355;GO:0006357;GO:0006366;GO:0008150;GO:0008152;GO:0009058;GO:0009059;GO:0009889;GO:0009891;GO:0009893;GO:0009987;GO:0010467;GO:0010468;GO:0010556;GO:0010557;GO:0010604;GO:0010628;GO:0016070;GO:0019219;GO:0019222;GO:0031323;GO:0031325;GO:0031326;GO:0031328;GO:0032774;GO:0034654;GO:0043170;GO:0044237;GO:0044238;GO:0044249;GO:0045893;GO:0045935;GO:0045944;GO:0048518;GO:…	GO:0000976;GO:0000977;GO:0000978;GO:0000981;GO:0000982;GO:0000987;GO:0001012;GO:0001067;GO:0001077;GO:0001228;GO:0003674;GO:0003676;GO:0003677;GO:0003690;GO:0003700;GO:0003729;GO:0005488;GO:0043565;GO:0044212;GO:0097159;GO:0140110;GO:1901363;GO:1990837	GO:0005575;GO:0005622;GO:0005634;GO:0005737;GO:0043226;GO:0043227;GO:0043229;GO:0043231	tr|A0A1U7YNH1|A0A1U7YNH1_NICSY far upstream element-binding protein 1-like isoform X1 OS=Nicotiana sylvestris OX=4096 GN=LOC104246626 PE=4 SV=1	-	far upstream element-binding protein 1-like isoform X1	Nicotiana benthamiana		Nbe.v1.1.chr07g02650.1	cellular_component	GO:0005575			nucleobase-containing compound metabolic process	GO:0006139	Niben101Scf06088g00005.1	+	OOPS_XL_OOPS_NOXL	9	9	3	17.6
15.63131905	15.38596344	9.61049366	10.04523659	17.79423904	17.38860512	15.98602009	16.59928894	11.24560738	10.96454811	18.2035675	17.01965523	15.53685474	16.43503571	10.16497326	10.13535786	16.79816818	16.93801689					-1		amide biosynthetic process;amide metabolic process;biosynthetic process;cellular biosynthetic process;cellular component biogenesis;cellular component organization or biogenesis;cellular metabolic process;cellular process;gene expression;macromolecule biosynthetic process;macromolecule metabolic process;maturation of LSU-rRNA;metabolic process;nucleic acid metabolic process;nucleobase-containing …	binding;heterocyclic compound binding;nucleic acid binding;organic cyclic compound binding;RNA binding;structural constituent of ribosome;structural molecule activity	bounding membrane of organelle;cell junction;cell-cell junction;chloroplast;cytoplasm;cytosol;cytosolic large ribosomal subunit;cytosolic ribosome;intracellular anatomical structure;intracellular membrane-bounded organelle;intracellular non-membrane-bounded organelle;intracellular organelle;intracellular organelle lumen;large ribosomal subunit;membrane;membrane-bounded organelle;membrane-enclosed…	Ribosomal_L7Ae	GO:0000470;GO:0006139;GO:0006364;GO:0006396;GO:0006412;GO:0006518;GO:0008150;GO:0008152;GO:0009058;GO:0009059;GO:0009987;GO:0010467;GO:0016070;GO:0016072;GO:0019538;GO:0022613;GO:0042254;GO:0042273;GO:0043043;GO:0043170;GO:0043603;GO:0043604;GO:0044085;GO:0044237;GO:0044238;GO:0044249;GO:0044267;GO:0071840;GO:0090304;GO:1901564;GO:1901566	GO:0003674;GO:0003676;GO:0003723;GO:0003735;GO:0005198;GO:0005488;GO:0097159;GO:1901363	GO:0005575;GO:0005622;GO:0005634;GO:0005730;GO:0005737;GO:0005773;GO:0005774;GO:0005829;GO:0005840;GO:0005911;GO:0009506;GO:0009507;GO:0009536;GO:0015934;GO:0016020;GO:0022625;GO:0022626;GO:0030054;GO:0031090;GO:0031974;GO:0031981;GO:0032991;GO:0043226;GO:0043227;GO:0043228;GO:0043229;GO:0043231;GO:0043232;GO:0043233;GO:0044391;GO:0055044;GO:0070013;GO:0098588;GO:0098805;GO:1990904	tr|A0A1S3ZRL4|A0A1S3ZRL4_TOBAC 60S ribosomal protein L7a OS=Nicotiana tabacum OX=4097 GN=LOC107789676 PE=3 SV=1;tr|A0A1S4BLB0|A0A1S4BLB0_TOBAC 60S ribosomal protein L7a OS=Nicotiana tabacum OX=4097 GN=LOC107809517 PE=3 SV=1;tr|A0A314KHW0|A0A314KHW0_NICAT 60S ribosomal protein L7a OS=Nicotiana attenuata OX=49451 GN=RPL7A-2_0 PE=3 SV=1;tr|A0A314LDB6|A0A314LDB6_NICAT 60S ribosomal protein L7a (Fragm…	ko03010,map03010	60S ribosomal protein L7a;60S ribosomal protein L7a (Fragment)	Nicotiana benthamiana	RPL7a	Nbe.v1.1.chr03g00730.1;Nbe.v1.1.chr07g03060.1;Nbe.v1.1.chr09g24770.1;Nbe.v1.1.chr11g25500.1;Nbe.v1.1.chr17g46590.1	cellular_component	GO:0005575	molecular_function	GO:0003674			Niben101Scf00408g09007.1;Niben101Scf02073g00008.1;Niben101Scf02459g03003.1;Niben101Scf03273g02008.1;Niben101Scf20261g00003.1	+	OOPS_XL_OOPS_NOXL	17	17	1	47.7
11.88762569	11.98195648	10.79530334	9.642426491	10.9255085	13.76694298	10.527421	11.45471954	10.71118736	11.22478771	14.28040791	13.78596306	10.43284512	10.90476418	10.67824936	10.18937492	11.71284389	13.354249					-1		cellular component biogenesis;cellular component organization or biogenesis;cellular metabolic process;cellular process;gene expression;macromolecule metabolic process;macromolecule modification;metabolic process;nucleic acid metabolic process;nucleobase-containing compound metabolic process;primary metabolic process;pseudouridine synthesis;ribonucleoprotein complex biogenesis;ribosome biogenesis…	binding;box H/ACA snoRNA binding;heterocyclic compound binding;nucleic acid binding;organic cyclic compound binding;RNA binding;snoRNA binding	box H/ACA RNP complex;box H/ACA snoRNP complex;catalytic complex;chloroplast;chloroplast thylakoid;chloroplast thylakoid membrane;cytoplasm;intracellular anatomical structure;intracellular membrane-bounded organelle;intracellular non-membrane-bounded organelle;intracellular organelle;intracellular organelle lumen;membrane;membrane-bounded organelle;membrane-enclosed lumen;non-membrane-bounded org…	Gar1	GO:0000154;GO:0000454;GO:0001522;GO:0006139;GO:0006364;GO:0006396;GO:0008150;GO:0008152;GO:0009451;GO:0009987;GO:0010467;GO:0016070;GO:0016072;GO:0016074;GO:0022613;GO:0031118;GO:0042254;GO:0043170;GO:0043412;GO:0044085;GO:0044237;GO:0044238;GO:0071840;GO:0090304	GO:0003674;GO:0003676;GO:0003723;GO:0005488;GO:0030515;GO:0034513;GO:0097159;GO:1901363	GO:0005575;GO:0005622;GO:0005634;GO:0005730;GO:0005732;GO:0005737;GO:0009507;GO:0009534;GO:0009535;GO:0009536;GO:0009579;GO:0016020;GO:0031429;GO:0031974;GO:0031976;GO:0031981;GO:0031984;GO:0032991;GO:0034357;GO:0042651;GO:0043226;GO:0043227;GO:0043228;GO:0043229;GO:0043231;GO:0043232;GO:0043233;GO:0055035;GO:0070013;GO:0072588;GO:1902494;GO:1990904	tr|A0A1J6L3Q0|A0A1J6L3Q0_NICAT H/ACA ribonucleoprotein complex subunit OS=Nicotiana attenuata OX=49451 GN=A4A49_32507 PE=3 SV=1	ko03008,map03008	H/ACA ribonucleoprotein complex subunit	Nicotiana benthamiana		Nbe.v1.1.chr07g06150.1	cellular_component	GO:0005575	molecular_function	GO:0003674			Niben101Scf02015g01022.1	+	OOPS_XL_OOPS_NOXL	4	2	2	32.3
19.86349297	19.5825901	11.86403179	11.11328602	12.05063057	12.0488615	19.12510109	19.09573746	11.83704185	9.899703979	13.40007877	13.07427502	19.37951851	19.41435432	10.66498089	11.38785553	12.91159821	12.93097782					-1		reductive pentose-phosphate cycle	ATP binding;phosphoribulokinase activity	chloroplast;cytoplasm;intracellular anatomical structure;intracellular membrane-bounded organelle;intracellular organelle;membrane-bounded organelle;organelle;plastid	PRK	GO:0019253	GO:0005524;GO:0008974	GO:0005575;GO:0005622;GO:0005737;GO:0009507;GO:0009536;GO:0043226;GO:0043227;GO:0043229;GO:0043231	tr|A0A314KR73|A0A314KR73_NICAT Phosphoribulokinase OS=Nicotiana attenuata OX=49451 GN=KPPR PE=3 SV=1	ko00710,ko01100,ko01120,ko01200,map00710,map01100,map01120,map01200	Phosphoribulokinase	Nicotiana benthamiana		Nbe.v1.1.chr07g08900.1	cellular_component	GO:0005575					Niben101Scf12623g00008.1	+	OOPS_XL_OOPS_NOXL	21	21	2	63.4
13.56033325	12.28571987	12.39041042	12.38890553	19.79174423	19.70654297	15.16136837	15.05065632	12.11064625	11.32547092	19.03488541	18.37784576	14.67347431	14.79568481	11.06056118	9.370426178	18.67283249	18.6943512					-1		chloroplast rRNA processing;mRNA processing	mRNA binding	chloroplast;chloroplast thylakoid membrane;cytoplasm;intracellular anatomical structure;intracellular membrane-bounded organelle;intracellular organelle;membrane-bounded organelle;nucleus;organelle;plastid;ribonucleoprotein complex	RRM_1	GO:0006397;GO:1901259	GO:0003729	GO:0005575;GO:0005622;GO:0005634;GO:0005737;GO:0009507;GO:0009535;GO:0009536;GO:0043226;GO:0043227;GO:0043229;GO:0043231;GO:1990904	tr|A0A1S3Z3J7|A0A1S3Z3J7_TOBAC 28 kDa ribonucleoprotein, chloroplastic OS=Nicotiana tabacum OX=4097 GN=LOC107782611 PE=4 SV=1	ko03013,ko03015,ko03018,map03013,map03015,map03018	28 kDa ribonucleoprotein, chloroplastic	Nicotiana benthamiana		Nbe.v1.1.chr07g11110.1;Nbe.v1.1.chr17g16280.1	cellular_component	GO:0005575					Niben101Scf15391g02001.1	+	OOPS_XL_OOPS_NOXL	17	17	17	59.2
10.98519039	11.76508045	12.85854435	11.7446661	14.80357647	15.07493591	13.10456562	12.8225708	11.59849739	12.09541035	15.38404179	15.2495575	12.53918266	12.30496025	10.31942654	11.8437252	15.46620369	15.44972897					-1		RNA splicing, via transesterification reactions;biological regulation;cellular metabolic process;cellular process;cellular response to chemical stimulus;cellular response to dsRNA;cellular response to nitrogen compound;cellular response to organic cyclic compound;cellular response to stimulus;epigenetic regulation of gene expression;gene expression;macromolecule metabolic process;metabolic proces…	binding;heterocyclic compound binding;mRNA binding;nucleic acid binding;organic cyclic compound binding;RNA binding	intracellular anatomical structure;intracellular membrane-bounded organelle;intracellular organelle;intracellular organelle lumen;membrane-bounded organelle;membrane-enclosed lumen;nuclear body;nuclear dicing body;nuclear lumen;nuclear speck;nucleoplasm;nucleus;organelle;organelle lumen;protein-containing complex;ribonucleoprotein complex;spliceosomal complex	RRM_1	GO:0000375;GO:0000377;GO:0000398;GO:0006139;GO:0006396;GO:0006397;GO:0008150;GO:0008152;GO:0008380;GO:0009892;GO:0009987;GO:0010467;GO:0010468;GO:0010605;GO:0010608;GO:0010629;GO:0014070;GO:0016070;GO:0016071;GO:0016441;GO:0019222;GO:0031047;GO:0031053;GO:0035194;GO:0035195;GO:0035196;GO:0040029;GO:0042221;GO:0043170;GO:0043331;GO:0044237;GO:0044238;GO:0048519;GO:0050789;GO:0050896;GO:0051716;GO:…	GO:0003674;GO:0003676;GO:0003723;GO:0003729;GO:0005488;GO:0097159;GO:1901363	GO:0005575;GO:0005622;GO:0005634;GO:0005654;GO:0005681;GO:0010445;GO:0016604;GO:0016607;GO:0031974;GO:0031981;GO:0032991;GO:0043226;GO:0043227;GO:0043229;GO:0043231;GO:0043233;GO:0070013;GO:1990904	tr|A0A1S3XYU6|A0A1S3XYU6_TOBAC serine/arginine-rich splicing factor RS31-like isoform X1 OS=Nicotiana tabacum OX=4097 GN=LOC107770246 PE=4 SV=1	ko03040,ko05168,map03040,map05168	serine/arginine-rich splicing factor RS31-like isoform X1	Nicotiana benthamiana		Nbe.v1.1.chr07g16110.1;Nbe.v1.1.chr17g29600.1	cellular_component	GO:0005575	molecular_function	GO:0003674			Niben101Scf03245g07004.1;Niben101Scf03250g00003.1	+	OOPS_XL_OOPS_NOXL	10	9	9	23.9
10.81984711	12.11498642	10.17397881	10.15613651	14.46817875	14.04473591	10.85248566	10.90728569	11.37773991	11.08673096	11.33165455	13.71660519	10.47248554	11.11502457	10.30554199	9.471708298	13.81057167	13.79390812					-1		RNA splicing, via transesterification reactions;biological regulation;cell activation;cell activation involved in immune response;cellular metabolic process;cellular process;cellular response to stimulus;cellular response to stress;DNA damage response;DNA metabolic process;DNA repair;establishment of localization;exocytosis;gene expression;granulocyte activation;immune effector process;immune res…	nucleic acid binding;amide binding;binding;catalytic activity;catalytic activity, acting on a protein;cis-trans isomerase activity;cyclosporin A binding;heterocyclic compound binding;isomerase activity;isomerase activity;mRNA binding;organic cyclic compound binding;peptide binding;peptidyl-prolyl cis-trans isomerase activity;poly-purine tract binding;poly(A) binding;RNA binding;single-stranded RN…	catalytic complex;catalytic step 2 spliceosome;cytoplasm;cytoplasmic vesicle;cytoplasmic vesicle lumen;cytosol;endomembrane system;extracellular region;ficolin-1-rich granule;ficolin-1-rich granule lumen;intracellular anatomical structure;intracellular membrane-bounded organelle;intracellular organelle;intracellular organelle lumen;intracellular vesicle;membrane-bounded organelle;membrane-enclose…	RRM_1	GO:0000375;GO:0000377;GO:0000398;GO:0000413;GO:0001775;GO:0002252;GO:0002263;GO:0002274;GO:0002275;GO:0002283;GO:0002366;GO:0002376;GO:0002443;GO:0002444;GO:0002446;GO:0006139;GO:0006259;GO:0006281;GO:0006283;GO:0006289;GO:0006355;GO:0006396;GO:0006397;GO:0006464;GO:0006810;GO:0006887;GO:0006950;GO:0006955;GO:0006974;GO:0008150;GO:0008152;GO:0008380;GO:0009889;GO:0009987;GO:0010467;GO:0010468;GO:…	GO:0003674;GO:0003676;GO:0003723;GO:0003727;GO:0003729;GO:0003755;GO:0003824;GO:0005488;GO:0008143;GO:0016018;GO:0016853;GO:0016859;GO:0033218;GO:0042277;GO:0070717;GO:0097159;GO:0140096;GO:1901363	GO:0005575;GO:0005576;GO:0005622;GO:0005634;GO:0005654;GO:0005681;GO:0005684;GO:0005737;GO:0005829;GO:0012505;GO:0016604;GO:0016607;GO:0030141;GO:0031410;GO:0031974;GO:0031981;GO:0031982;GO:0031983;GO:0032991;GO:0034774;GO:0043226;GO:0043227;GO:0043229;GO:0043231;GO:0043233;GO:0060205;GO:0070013;GO:0071007;GO:0071013;GO:0097708;GO:0099503;GO:0101002;GO:1902494;GO:1904813;GO:1990904	tr|A0A1J6KFH9|A0A1J6KFH9_NICAT Glycine-rich rna-binding protein 3, mitochondrial OS=Nicotiana attenuata OX=49451 GN=RBG3_2 PE=4 SV=1	ko03040,map03040	Glycine-rich rna-binding protein 3, mitochondrial	Nicotiana benthamiana		Nbe.v1.1.chr07g17400.1;Nbe.v1.1.chr17g28080.1	cellular_component	GO:0005575	molecular_function	GO:0003674			Niben101Scf01045g00007.1;Niben101Scf01521g01017.1	+	OOPS_XL_OOPS_NOXL	5	5	5	34.1
13.46976852	12.19195366	10.25915432	9.853216171	21.62006187	21.43175888	13.37815952	11.30497837	11.83296871	10.18611431	21.72995186	20.92853546	13.24095535	13.35810184	9.607070923	10.02027607	20.63396072	20.78412628					-1		ribosomal small subunit biogenesis;translation	rRNA binding;structural constituent of ribosome	cytosolic small ribosomal subunit	Ribosomal_S4,S4	GO:0006412;GO:0042274	GO:0003735;GO:0019843	GO:0022627	tr|A0A1S4B907|A0A1S4B907_TOBAC 40S ribosomal protein S9-2-like OS=Nicotiana tabacum OX=4097 GN=LOC107805765 PE=3 SV=1	ko03010,map03010	40S ribosomal protein S9-2-like	Nicotiana benthamiana	RPS9	Nbe.v1.1.chr07g17840.1;Nbe.v1.1.chr17g27640.1					translation	GO:0006412	Niben101Scf00272g11021.1	+	OOPS_XL_OOPS_NOXL	18	18	1	64
11.56393337	11.57402706	9.443104744	10.35904217	14.86176586	14.70201015	10.07695961	11.42086411	11.05811501	10.99522209	14.38498592	14.02019882	11.36534214	10.98137951	10.50647068	10.80511951	14.03109837	13.59023571					-1		mRNA splicing, via spliceosome	RNA binding	catalytic step 2 spliceosome;precatalytic spliceosome;U2 snRNP;U2-type spliceosomal complex	RRM_1	GO:0000398	GO:0003723	GO:0005684;GO:0005686;GO:0071011;GO:0071013	tr|A0A1S4C8F1|A0A1S4C8F1_TOBAC splicing factor 3B subunit 6-like protein OS=Nicotiana tabacum OX=4097 GN=LOC107816076 PE=4 SV=1	ko03040,map03040	splicing factor 3B subunit 6-like protein	Nicotiana benthamiana		Nbe.v1.1.chr07g18340.1;Nbe.v1.1.chr17g27200.1			RNA binding	GO:0003723			Niben101Scf00574g11007.1	+	OOPS_XL_OOPS_NOXL	2	2	2	22.6
16.52506256	14.71451378	10.19350147	10.00284672	12.4646225	12.11761093	16.86725426	16.94695282	11.19308472	11.94662952	13.03802681	11.82233143	16.64821625	16.653265	10.00688171	9.744894028	11.54978466	12.08278084					-1		ADP metabolic process;ATP biosynthetic process;ATP metabolic process;biosynthetic process;carbohydrate catabolic process;carbohydrate derivative biosynthetic process;carbohydrate derivative metabolic process;carbohydrate metabolic process;carboxylic acid biosynthetic process;carboxylic acid metabolic process;catabolic process;cellular biosynthetic process;cellular catabolic process;cellular metab…	catalytic activity;ADP binding;ATP binding;catalytic activity, acting on a protein;kinase activity;phosphoglycerate kinase activity;phosphotransferase activity, alcohol group as acceptor;phosphotransferase activity, carboxyl group as acceptor;protein kinase activity;transferase activity;transferase activity, transferring phosphorus-containing groups	apoplast;bounding membrane of organelle;cell junction;cell periphery;cell-cell junction;chloroplast;chloroplast stroma;cytoplasm;cytosol;extracellular region;intracellular anatomical structure;intracellular membrane-bounded organelle;intracellular organelle;membrane;membrane-bounded organelle;nucleus;organelle;organelle membrane;plasma membrane;plasmodesma;plastid;plastid stroma;symplast;vacuolar…	PGK	GO:0002237;GO:0005975;GO:0006082;GO:0006090;GO:0006091;GO:0006094;GO:0006096;GO:0006139;GO:0006163;GO:0006164;GO:0006464;GO:0006468;GO:0006753;GO:0006754;GO:0006793;GO:0006796;GO:0006950;GO:0008150;GO:0008152;GO:0009056;GO:0009058;GO:0009117;GO:0009123;GO:0009124;GO:0009126;GO:0009127;GO:0009132;GO:0009135;GO:0009141;GO:0009142;GO:0009144;GO:0009145;GO:0009150;GO:0009152;GO:0009156;GO:0009161;GO:…	GO:0003674;GO:0003824;GO:0004618;GO:0004672;GO:0005524;GO:0016301;GO:0016740;GO:0016772;GO:0016773;GO:0016774;GO:0043531;GO:0140096	GO:0005575;GO:0005576;GO:0005622;GO:0005634;GO:0005737;GO:0005773;GO:0005774;GO:0005829;GO:0005886;GO:0005911;GO:0009506;GO:0009507;GO:0009532;GO:0009536;GO:0009570;GO:0016020;GO:0030054;GO:0031090;GO:0043226;GO:0043227;GO:0043229;GO:0043231;GO:0048046;GO:0055044;GO:0071944;GO:0098588;GO:0098805	tr|A0A1S3Z828|A0A1S3Z828_TOBAC Phosphoglycerate kinase OS=Nicotiana tabacum OX=4097 GN=LOC107783850 PE=3 SV=1	ko00010,ko00710,ko01100,ko01110,ko01120,ko01130,ko01200,ko01230,map00010,map00710,map01100,map01110,map01120,map01130,map01200,map01230	Phosphoglycerate kinase	Nicotiana benthamiana		Nbe.v1.1.chr07g22930.1	cellular_component	GO:0005575	molecular_function	GO:0003674			Niben101Scf02461g00003.1	+	OOPS_XL_OOPS_NOXL	21	8	3	62.7
19.92714691	19.57608986	14.12630081	14.3286047	14.85233402	14.89159393	19.95532036	20.06144524	14.48450851	13.16331959	15.42554379	15.35418034	19.93790245	20.16189384	12.09523201	12.55057812	14.83743095	14.93392086					-1		regulation of immune system process;ADP metabolic process;ATP biosynthetic process;ATP metabolic process;biological regulation;biosynthetic process;carbohydrate biosynthetic process;carbohydrate catabolic process;carbohydrate derivative biosynthetic process;carbohydrate derivative metabolic process;carbohydrate metabolic process;carbon fixation;carboxylic acid biosynthetic process;carboxylic acid…	catalytic activity;ADP binding;ATP binding;catalytic activity, acting on a protein;kinase activity;phosphoglycerate kinase activity;phosphotransferase activity, alcohol group as acceptor;protein kinase activity;transferase activity;transferase activity, transferring phosphorus-containing groups	apoplast;cell periphery;cell wall;chloroplast;chloroplast envelope;chloroplast stroma;cytoplasm;cytosol;external encapsulating structure;extracellular region;intracellular anatomical structure;intracellular membrane-bounded organelle;intracellular organelle;membrane;membrane-bounded organelle;mitochondrion;nucleus;organelle;organelle envelope;plastid;plastid envelope;plastid stroma;stromule;thyla…	PGK	GO:0002682;GO:0002697;GO:0002831;GO:0005975;GO:0006082;GO:0006090;GO:0006091;GO:0006094;GO:0006096;GO:0006139;GO:0006163;GO:0006164;GO:0006464;GO:0006468;GO:0006753;GO:0006754;GO:0006793;GO:0006796;GO:0006950;GO:0008150;GO:0008152;GO:0009056;GO:0009058;GO:0009117;GO:0009123;GO:0009124;GO:0009126;GO:0009127;GO:0009132;GO:0009135;GO:0009141;GO:0009142;GO:0009144;GO:0009145;GO:0009150;GO:0009152;GO:…	GO:0003674;GO:0003824;GO:0004618;GO:0004672;GO:0005524;GO:0016301;GO:0016740;GO:0016772;GO:0016773;GO:0043531;GO:0140096	GO:0005575;GO:0005576;GO:0005618;GO:0005622;GO:0005634;GO:0005737;GO:0005739;GO:0005829;GO:0009507;GO:0009526;GO:0009532;GO:0009536;GO:0009570;GO:0009579;GO:0009941;GO:0010319;GO:0016020;GO:0030312;GO:0031967;GO:0043226;GO:0043227;GO:0043229;GO:0043231;GO:0048046;GO:0071944	tr|A0A1U7VMT0|A0A1U7VMT0_NICSY Phosphoglycerate kinase OS=Nicotiana sylvestris OX=4096 GN=LOC104215547 PE=3 SV=1	ko00010,ko00710,ko01100,ko01110,ko01120,ko01130,ko01200,ko01230,map00010,map00710,map01100,map01110,map01120,map01130,map01200,map01230	Phosphoglycerate kinase	Nicotiana benthamiana		Nbe.v1.1.chr07g22940.1	cellular_component	GO:0005575	molecular_function	GO:0003674			Niben101Scf02461g00004.1	+	OOPS_XL_OOPS_NOXL	32	32	7	78.4
11.09619522	12.53219986	9.948061943	10.70552826	12.66306877	12.64435196	12.56369686	12.14591789	11.91013813	11.54805565	13.65932655	12.50186253	10.47474194	11.62003708	10.58196926	11.282341	12.84362698	12.65740776					-1		mRNA processing	mRNA binding	cytosol	RRM_1	GO:0006397	GO:0003729	GO:0005829	tr|A0A314L7W2|A0A314L7W2_NICAT Polyadenylate-binding protein rbp47c OS=Nicotiana attenuata OX=49451 GN=RBP47C PE=4 SV=1	-	Polyadenylate-binding protein rbp47c	Nicotiana benthamiana		Nbe.v1.1.chr07g24000.1							Niben101Scf01859g10011.1	+	OOPS_XL_OOPS_NOXL	12	12	11	40
16.03898239	15.89401245	10.13330936	10.45244598	11.19085312	10.7348671	16.19132996	15.92712975	9.466126442	11.19109821	11.68794441	11.98010349	15.62816048	16.72507286	9.895165443	11.06991959	11.85537434	11.52410126					-1		cell redox homeostasis;cellular oxidant detoxification;cellular response to oxidative stress;hydrogen peroxide catabolic process;response to cadmium ion;response to chemical;response to metal ion;response to stimulus	thioredoxin peroxidase activity	cell periphery;chloroplast;cytoplasm;cytosol;intracellular anatomical structure;intracellular membrane-bounded organelle;intracellular organelle;membrane;membrane-bounded organelle;organelle;plasma membrane;plastid	Redoxin	GO:0008150;GO:0010038;GO:0034599;GO:0042221;GO:0042744;GO:0045454;GO:0046686;GO:0050896;GO:0098869	GO:0008379	GO:0005575;GO:0005622;GO:0005737;GO:0005829;GO:0005886;GO:0009507;GO:0009536;GO:0016020;GO:0043226;GO:0043227;GO:0043229;GO:0043231;GO:0071944	tr|R9W2E1|R9W2E1_NICBE Glutaredoxin-dependent peroxiredoxin OS=Nicotiana benthamiana OX=4100 PE=2 SV=1	-	Glutaredoxin-dependent peroxiredoxin	Nicotiana benthamiana		Nbe.v1.1.chr07g25190.1;Nbe.v1.1.chr07g25200.1	cellular_component	GO:0005575			biological_process	GO:0008150	Niben101Ctg12033g00001.1	+	OOPS_XL_OOPS_NOXL	10	10	10	80.2
16.85683823	17.3505249	13.40846252	11.98505878	18.30963707	18.46782112	17.67362595	17.83750534	11.09011269	11.74360371	18.84398842	18.47591591	17.46738243	17.54931831	14.13891125	13.92814827	18.42742729	18.33686447					-1		mitochondrial translational elongation	translation elongation factor activity	mitochondrial matrix	EF_TS,S1	GO:0070125	GO:0003746	GO:0005759	tr|A0A1U7Y8T5|A0A1U7Y8T5_NICSY Elongation factor Ts, mitochondrial OS=Nicotiana sylvestris OX=4096 GN=LOC104245598 PE=3 SV=1	-	Elongation factor Ts, mitochondrial	Nicotiana benthamiana		Nbe.v1.1.chr07g25300.1							Niben101Scf02757g01001.1	+	OOPS_XL_OOPS_NOXL	57	57	11	63.1
12.40442276	12.47140312	11.40337467	10.51593876	12.5668869	10.7596035	13.13391304	13.26883411	11.56174469	10.06276131	12.50419807	12.66355801	13.75624371	13.31160641	10.89652157	9.620814323	11.86581039	11.90831757					-1		diadenosine tetraphosphate biosynthetic process;lysyl-tRNA aminoacylation;positive regulation of macrophage activation	catalytic activity;aminoacyl-tRNA ligase activity;ATP binding;ATP:ADP adenylyltransferase activity;catalytic activity, acting on a tRNA;catalytic activity, acting on RNA;ligase activity;ligase activity, forming carbon-oxygen bonds;lysine-tRNA ligase activity;tRNA binding	aminoacyl-tRNA synthetase multienzyme complex;cell junction;cell-cell junction;cytoplasm;cytosol;extracellular space;intracellular anatomical structure;mitochondrion;nucleus;plasmodesma;symplast	tRNA-synt_2,tRNA_anti-codon	GO:0006430;GO:0015966;GO:0043032	GO:0000049;GO:0003674;GO:0003824;GO:0003877;GO:0004812;GO:0004824;GO:0005524;GO:0016874;GO:0016875;GO:0140098;GO:0140101	GO:0005575;GO:0005615;GO:0005622;GO:0005634;GO:0005737;GO:0005739;GO:0005829;GO:0005911;GO:0009506;GO:0017101;GO:0030054;GO:0055044	tr|A0A1J6I2S7|A0A1J6I2S7_NICAT Lysine--tRNA ligase OS=Nicotiana attenuata OX=49451 GN=A4A49_30304 PE=3 SV=1	ko00970,map00970	Lysine--tRNA ligase	Nicotiana benthamiana		Nbe.v1.1.chr05g25910.1;Nbe.v1.1.chr07g26780.1	cellular_component	GO:0005575	molecular_function	GO:0003674			Niben101Scf00182g04001.1;Niben101Scf01673g01007.1	+	OOPS_XL_OOPS_NOXL	19	19	19	36.6
16.89285088	15.19909763	15.30474377	15.13374424	17.32263184	17.006567	17.33385468	17.0212841	13.96226311	11.4026432	16.90041924	16.60717201	16.53194427	16.26097488	14.55596733	14.95374203	16.11427116	16.50856781					-1		response to abiotic stimulus;response to osmotic stress;response to salt stress;response to stimulus;response to stress		cytosol;nascent polypeptide-associated complex	NAC	GO:0006950;GO:0006970;GO:0008150;GO:0009628;GO:0009651;GO:0050896		GO:0005829;GO:0005854	tr|A0A076L2E1|A0A076L2E1_TOBAC Nascent polypeptide-associated complex subunit beta OS=Nicotiana tabacum OX=4097 GN=LOC107797283 PE=2 SV=1;tr|A0A1S4B938|A0A1S4B938_TOBAC Nascent polypeptide-associated complex subunit beta OS=Nicotiana tabacum OX=4097 GN=LOC107805856 PE=3 SV=1;tr|Q1W1W5|Q1W1W5_NICBE Nascent polypeptide-associated complex subunit beta OS=Nicotiana benthamiana OX=4100 PE=2 SV=1	ko04214,map04214	Nascent polypeptide-associated complex subunit beta	Nicotiana benthamiana		Nbe.v1.1.chr07g28660.1;Nbe.v1.1.chr13g04950.1;Nbe.v1.1.chr17g16590.1					response to stress	GO:0006950	Niben101Scf00975g03011.1;Niben101Scf03708g03004.1;Niben101Scf33214g00010.1	+	OOPS_XL_OOPS_NOXL	13	13	2	81.2
11.72996998	13.07104301	11.29130459	10.60571289	18.21242905	17.93634987	13.40447617	13.50643158	11.00208664	11.74218559	18.48416138	17.78640938	10.73418331	10.36402512	10.560359	10.43460751	16.73131943	9.45651722					-1		amide biosynthetic process;amide metabolic process;biosynthetic process;cellular biosynthetic process;cellular metabolic process;cellular process;gene expression;macromolecule biosynthetic process;macromolecule metabolic process;metabolic process;organonitrogen compound biosynthetic process;organonitrogen compound metabolic process;peptide biosynthetic process;peptide metabolic process;primary me…	binding;heterocyclic compound binding;mRNA binding;nucleic acid binding;organic cyclic compound binding;RNA binding;structural constituent of ribosome;structural molecule activity	cell junction;cell periphery;cell wall;cell-cell junction;cytoplasm;cytosol;cytosolic ribosome;cytosolic small ribosomal subunit;external encapsulating structure;intracellular anatomical structure;intracellular non-membrane-bounded organelle;intracellular organelle;membrane;non-membrane-bounded organelle;organelle;plasmodesma;protein-containing complex;ribonucleoprotein complex;ribosomal subunit;…	Ribosomal_S17,Ribosomal_S17_N	GO:0006412;GO:0006518;GO:0008150;GO:0008152;GO:0009058;GO:0009059;GO:0009987;GO:0010467;GO:0019538;GO:0043043;GO:0043170;GO:0043603;GO:0043604;GO:0044237;GO:0044238;GO:0044249;GO:0044267;GO:1901564;GO:1901566	GO:0003674;GO:0003676;GO:0003723;GO:0003729;GO:0003735;GO:0005198;GO:0005488;GO:0097159;GO:1901363	GO:0005575;GO:0005618;GO:0005622;GO:0005737;GO:0005829;GO:0005840;GO:0005911;GO:0009506;GO:0015935;GO:0016020;GO:0022626;GO:0022627;GO:0030054;GO:0030312;GO:0032991;GO:0043226;GO:0043228;GO:0043229;GO:0043232;GO:0044391;GO:0055044;GO:0071944;GO:1990904	tr|A0A1S3ZBE2|A0A1S3ZBE2_TOBAC 40S ribosomal protein S11 OS=Nicotiana tabacum OX=4097 GN=LOC107785006 PE=3 SV=1	ko03010,map03010	40S ribosomal protein S11	Nicotiana benthamiana	RPS11	Nbe.v1.1.chr07g31700.1	cellular_component	GO:0005575	molecular_function	GO:0003674	translation	GO:0006412	Niben101Scf01568g01024.1	+	OOPS_XL_OOPS_NOXL	14	2	2	61
16.50545502	15.72352791	10.78619289	9.93636322	12.45399094	11.90854263	17.54886627	17.35861778	12.0383997	11.05287361	13.38828659	14.25650311	17.89941597	18.08150482	11.93409634	11.40822315	13.73661327	13.72887707					-1		biological regulation;cellular detoxification;cellular metabolic process;cellular oxidant detoxification;cellular process;cellular response to abiotic stimulus;cellular response to acid chemical;cellular response to antibiotic;cellular response to carbohydrate stimulus;cellular response to chemical stimulus;cellular response to disaccharide stimulus;cellular response to environmental stimulus;cel…	catalytic activity;antioxidant activity;binding;cation binding;copper ion binding;copper ion binding;ion binding;metal ion binding;oxidoreductase activity;oxidoreductase activity, acting on superoxide radicals as acceptor;superoxide dismutase activity;transition metal ion binding;zinc ion binding	apoplast;chloroplast;chloroplast stroma;cytoplasm;cytosol;extracellular region;extracellular space;intracellular anatomical structure;intracellular membrane-bounded organelle;intracellular organelle;membrane-bounded organelle;mitochondrion;nucleus;organelle;peroxisome;plastid;plastid stroma;thylakoid	Sod_Cu	GO:0000302;GO:0000303;GO:0000305;GO:0001101;GO:0006801;GO:0006950;GO:0006970;GO:0006979;GO:0008150;GO:0008152;GO:0009314;GO:0009411;GO:0009416;GO:0009628;GO:0009636;GO:0009642;GO:0009651;GO:0009743;GO:0009744;GO:0009892;GO:0009987;GO:0010038;GO:0010039;GO:0010193;GO:0010224;GO:0010468;GO:0010605;GO:0010608;GO:0010629;GO:0016441;GO:0019222;GO:0019430;GO:0031047;GO:0033554;GO:0034285;GO:0034599;GO:…	GO:0003674;GO:0003824;GO:0004784;GO:0005488;GO:0005507;GO:0008270;GO:0016209;GO:0016491;GO:0016721;GO:0043167;GO:0043169;GO:0046872;GO:0046914	GO:0005575;GO:0005576;GO:0005615;GO:0005622;GO:0005634;GO:0005737;GO:0005739;GO:0005777;GO:0005829;GO:0009507;GO:0009532;GO:0009536;GO:0009570;GO:0009579;GO:0043226;GO:0043227;GO:0043229;GO:0043231;GO:0048046	tr|A0A1S4BCV5|A0A1S4BCV5_TOBAC superoxide dismutase OS=Nicotiana tabacum OX=4097 GN=LOC107806960 PE=3 SV=1	ko04146,ko04213,ko05014,ko05016,ko05020,map04146,map04213,map05014,map05016,map05020	superoxide dismutase	Nicotiana benthamiana		Nbe.v1.1.chr07g36560.1	cellular_component	GO:0005575	molecular_function	GO:0003674			Niben101Scf00436g05003.1	+	OOPS_XL_OOPS_NOXL	7	7	3	46.8
15.61718082	15.32692051	11.12675953	11.21800709	17.91263199	17.53062057	16.10805511	15.99938393	10.70287895	11.18833828	17.92061996	17.1415081	15.4578619	15.71962929	10.04439545	9.197971344	17.0538826	17.09062958					-1		amide biosynthetic process;amide metabolic process;biosynthetic process;cellular biosynthetic process;cellular metabolic process;cellular process;gene expression;macromolecule biosynthetic process;macromolecule metabolic process;metabolic process;organonitrogen compound biosynthetic process;organonitrogen compound metabolic process;peptide biosynthetic process;peptide metabolic process;primary me…	binding;heterocyclic compound binding;nucleic acid binding;organic cyclic compound binding;RNA binding;rRNA binding;structural constituent of ribosome;structural molecule activity	chloroplast;chloroplast envelope;chloroplast stroma;cytoplasm;intracellular anatomical structure;intracellular membrane-bounded organelle;intracellular non-membrane-bounded organelle;intracellular organelle;large ribosomal subunit;membrane-bounded organelle;mitochondrion;non-membrane-bounded organelle;organellar large ribosomal subunit;organellar ribosome;organelle;organelle envelope;plastid;plas…	Ribosomal_L9_C,Ribosomal_L9_N	GO:0006412;GO:0006518;GO:0008150;GO:0008152;GO:0009058;GO:0009059;GO:0009987;GO:0010467;GO:0019538;GO:0043043;GO:0043170;GO:0043603;GO:0043604;GO:0044237;GO:0044238;GO:0044249;GO:0044267;GO:1901564;GO:1901566	GO:0003674;GO:0003676;GO:0003723;GO:0003735;GO:0005198;GO:0005488;GO:0019843;GO:0097159;GO:1901363	GO:0000311;GO:0000313;GO:0000315;GO:0005575;GO:0005622;GO:0005737;GO:0005739;GO:0005840;GO:0009507;GO:0009526;GO:0009532;GO:0009536;GO:0009547;GO:0009570;GO:0009941;GO:0015934;GO:0031967;GO:0032991;GO:0043226;GO:0043227;GO:0043228;GO:0043229;GO:0043231;GO:0043232;GO:0044391;GO:1990904	tr|A0A1S4APJ0|A0A1S4APJ0_TOBAC 50S ribosomal protein L9, chloroplastic OS=Nicotiana tabacum OX=4097 GN=LOC107799768 PE=3 SV=1	ko03010,map03010	50S ribosomal protein L9, chloroplastic	Nicotiana benthamiana		Nbe.v1.1.chr07g36590.1			molecular_function	GO:0003674	translation	GO:0006412	Niben101Scf00436g06006.1	+	OOPS_XL_OOPS_NOXL	13	13	5	56.8
11.50423622	12.62765217	9.822785378	11.39292812	14.28142262	15.3509388	11.315588	11.50869656	10.50928211	11.6930666	14.19221592	11.02301407	9.97414875	12.33483219	10.26847839	11.1184845	14.7634716	13.95446873					-1		embryonic axis specification;ameboidal-type cell migration;anatomical structure development;anatomical structure morphogenesis;anterior/posterior axis specification;anterior/posterior axis specification, embryo;anterior/posterior pattern specification;axis specification;axon development;axon guidance;axonogenesis;biological regulation;blastoderm segmentation;border follicle cell migration;cell de…	binding;DNA binding;heterocyclic compound binding;mRNA 3'-UTR binding;mRNA 5'-UTR binding;mRNA binding;nucleic acid binding;organic cyclic compound binding;RNA binding;single-stranded DNA binding	cytoplasm;cytoplasmic ribonucleoprotein granule;germ plasm;intracellular anatomical structure;intracellular membrane-bounded organelle;intracellular non-membrane-bounded organelle;intracellular organelle;intracellular organelle lumen;membrane-bounded organelle;membrane-enclosed lumen;non-membrane-bounded organelle;nuclear lumen;nucleoplasm;nucleus;organelle;organelle lumen;P granule;pole plasm;pr…	RRM_1	GO:0000578;GO:0000902;GO:0001667;GO:0002064;GO:0002065;GO:0002066;GO:0003002;GO:0003006;GO:0006403;GO:0006417;GO:0006935;GO:0007028;GO:0007275;GO:0007276;GO:0007281;GO:0007292;GO:0007297;GO:0007298;GO:0007308;GO:0007309;GO:0007314;GO:0007315;GO:0007316;GO:0007319;GO:0007350;GO:0007351;GO:0007389;GO:0007399;GO:0007409;GO:0007411;GO:0008150;GO:0008298;GO:0008358;GO:0008595;GO:0009605;GO:0009653;GO:…	GO:0003674;GO:0003676;GO:0003677;GO:0003697;GO:0003723;GO:0003729;GO:0003730;GO:0005488;GO:0048027;GO:0097159;GO:1901363	GO:0005575;GO:0005622;GO:0005634;GO:0005654;GO:0005737;GO:0031974;GO:0031981;GO:0032991;GO:0035770;GO:0036464;GO:0043186;GO:0043226;GO:0043227;GO:0043228;GO:0043229;GO:0043231;GO:0043232;GO:0043233;GO:0045495;GO:0060293;GO:0070013;GO:1990904	tr|A0A1S3XJM8|A0A1S3XJM8_TOBAC heterogeneous nuclear ribonucleoprotein 1-like OS=Nicotiana tabacum OX=4097 GN=LOC107765935 PE=4 SV=1;tr|A0A1U7V969|A0A1U7V969_NICSY heterogeneous nuclear ribonucleoprotein 1-like OS=Nicotiana sylvestris OX=4096 GN=LOC104216268 PE=4 SV=1	ko03040,map03040	heterogeneous nuclear ribonucleoprotein 1-like	Nicotiana benthamiana		Nbe.v1.1.chr05g23260.1;Nbe.v1.1.chr18g05340.1	cellular_component	GO:0005575	molecular_function	GO:0003674			Niben101Scf01100g05005.1;Niben101Scf16768g01006.1	+	OOPS_XL_OOPS_NOXL	9	5	5	35
11.53776169	11.41435051	9.6913414	10.09442043	11.57974148	16.7019825	11.03732967	11.38721466	11.46546936	11.24780464	17.13600922	18.02523613	11.19417095	11.23247623	10.1189003	10.52977753	15.96911621	16.25477028					-1				cell periphery;membrane;plasma membrane	-			GO:0005575;GO:0005886;GO:0016020;GO:0071944	tr|A0A1S3YVH7|A0A1S3YVH7_TOBAC uncharacterized GPI-anchored protein At4g28100-like OS=Nicotiana tabacum OX=4097 GN=LOC107779982 PE=4 SV=1	-	uncharacterized GPI-anchored protein At4g28100-like	Nicotiana benthamiana		Nbe.v1.1.chr18g10080.1	cellular_component	GO:0005575					Niben101Scf02271g05005.1	+	OOPS_XL_OOPS_NOXL	5	5	1	22.6
12.03344536	12.5378952	10.11989784	11.03898525	18.88726807	18.93747139	9.42147541	10.98048401	11.01115894	12.23243237	18.24757576	17.45080757	9.931957245	12.25314331	11.66799831	10.44685936	18.05859375	18.06497383					-1					-				tr|A0A1S3ZEM5|A0A1S3ZEM5_TOBAC centlein-like isoform X3 OS=Nicotiana tabacum OX=4097 GN=LOC107785852 PE=4 SV=1	-	centlein-like isoform X3	Nicotiana benthamiana		Nbe.v1.1.chr18g17000.1							Niben101Scf00474g02010.1	+	OOPS_XL_OOPS_NOXL	14	14	7	34.7
13.39927769	11.8418951	9.493022919	11.99303722	16.5692482	15.99753189	14.47148514	14.21644306	11.81304836	11.94209194	14.94927979	15.37853241	14.50723743	10.38171291	12.43008709	12.19660187	14.99169922	14.96902657					-1		3'-UTR-mediated mRNA destabilization;biological regulation;catabolic process;cellular catabolic process;cellular metabolic process;cellular process;cellular response to chemical stimulus;cellular response to cytokine stimulus;cellular response to stimulus;macromolecule catabolic process;macromolecule metabolic process;metabolic process;miRNA metabolic process;mRNA catabolic process;mRNA destabili…	binding;heterocyclic compound binding;mRNA 3'-UTR AU-rich region binding;mRNA 3'-UTR binding;mRNA binding;nucleic acid binding;organic cyclic compound binding;RNA binding	cell body;cell projection;cytoplasm;cytoplasmic ribonucleoprotein granule;cytoplasmic stress granule;cytosol;dendrite;dendritic tree;intracellular anatomical structure;intracellular membrane-bounded organelle;intracellular non-membrane-bounded organelle;intracellular organelle;intracellular organelle lumen;membrane-bounded organelle;membrane-enclosed lumen;neuron projection;neuronal cell body;non…	KH_1	GO:0006139;GO:0006401;GO:0006402;GO:0006417;GO:0008150;GO:0008152;GO:0009056;GO:0009057;GO:0009889;GO:0009890;GO:0009892;GO:0009893;GO:0009894;GO:0009896;GO:0009987;GO:0010468;GO:0010556;GO:0010558;GO:0010586;GO:0010604;GO:0010605;GO:0010608;GO:0010629;GO:0010984;GO:0010985;GO:0010988;GO:0010989;GO:0016070;GO:0016071;GO:0017148;GO:0019219;GO:0019222;GO:0031323;GO:0031324;GO:0031325;GO:0031326;GO:…	GO:0003674;GO:0003676;GO:0003723;GO:0003729;GO:0003730;GO:0005488;GO:0017091;GO:0035925;GO:0097159;GO:1901363	GO:0005575;GO:0005622;GO:0005634;GO:0005654;GO:0005737;GO:0005829;GO:0010494;GO:0030425;GO:0031974;GO:0031981;GO:0032991;GO:0035770;GO:0036464;GO:0036477;GO:0042995;GO:0043005;GO:0043025;GO:0043226;GO:0043227;GO:0043228;GO:0043229;GO:0043231;GO:0043232;GO:0043233;GO:0044297;GO:0070013;GO:0097447;GO:0120025;GO:1990904	tr|A0A1U7W1D8|A0A1U7W1D8_NICSY far upstream element-binding protein 2 isoform X2 OS=Nicotiana sylvestris OX=4096 GN=LOC104224001 PE=4 SV=1	-	far upstream element-binding protein 2 isoform X2	Nicotiana benthamiana		Nbe.v1.1.chr18g19410.1	cellular_component	GO:0005575	molecular_function	GO:0003674	nucleobase-containing compound metabolic process	GO:0006139	Niben101Scf00394g03001.1	+	OOPS_XL_OOPS_NOXL	10	10	2	18.5
11.25767422	12.17085075	11.01859951	11.17204094	20.13018799	19.71297073	16.35597038	11.049963	13.40660381	12.13619423	19.51610756	19.03292274	15.88764858	15.80725384	10.3963871	9.991641998	18.82093239	18.97670364					-1		chloroplast rRNA processing;mRNA processing	mRNA binding	chloroplast;chloroplast thylakoid membrane;cytoplasm;intracellular anatomical structure;intracellular membrane-bounded organelle;intracellular organelle;membrane-bounded organelle;organelle;plastid;ribonucleoprotein complex	RRM_1	GO:0006397;GO:1901259	GO:0003729	GO:0005575;GO:0005622;GO:0005737;GO:0009507;GO:0009535;GO:0009536;GO:0043226;GO:0043227;GO:0043229;GO:0043231;GO:1990904	sp|P19683|ROC4_NICSY 31 kDa ribonucleoprotein, chloroplastic OS=Nicotiana sylvestris OX=4096 PE=1 SV=1	ko05130,map05130	31 kDa ribonucleoprotein, chloroplastic	Nicotiana benthamiana		Nbe.v1.1.chr18g21960.1	cellular_component	GO:0005575					Niben101Scf04653g02007.1	+	OOPS_XL_OOPS_NOXL	12	6	6	40.5
15.33322525	13.82177353	15.20147324	15.39272022	20.86551857	20.73570442	15.54764748	15.56492329	15.48362732	14.23877811	21.1032238	20.36783791	15.67479897	15.65239716	13.73322678	12.73204041	20.16582489	20.33973694					-1		amide biosynthetic process;amide metabolic process;biosynthetic process;cellular biosynthetic process;cellular component biogenesis;cellular component organization or biogenesis;cellular metabolic process;cellular process;gene expression;macromolecule biosynthetic process;macromolecule metabolic process;metabolic process;organonitrogen compound biosynthetic process;organonitrogen compound metabol…	rRNA binding;structural constituent of ribosome;structural molecule activity	chloroplast;chloroplast envelope;chloroplast stroma;cytoplasm;cytosol;intracellular anatomical structure;intracellular membrane-bounded organelle;intracellular non-membrane-bounded organelle;intracellular organelle;membrane-bounded organelle;mitochondrion;non-membrane-bounded organelle;organelle;organelle envelope;plastid;plastid envelope;plastid stroma;protein-containing complex;ribonucleoprotei…	Ribosomal_S13	GO:0006412;GO:0006518;GO:0008150;GO:0008152;GO:0009058;GO:0009059;GO:0009987;GO:0010467;GO:0019538;GO:0022613;GO:0042254;GO:0043043;GO:0043170;GO:0043603;GO:0043604;GO:0044085;GO:0044237;GO:0044238;GO:0044249;GO:0044267;GO:0071840;GO:1901564;GO:1901566	GO:0003674;GO:0003735;GO:0005198;GO:0019843	GO:0005575;GO:0005622;GO:0005737;GO:0005739;GO:0005829;GO:0005840;GO:0009507;GO:0009526;GO:0009532;GO:0009536;GO:0009570;GO:0009941;GO:0015935;GO:0031967;GO:0032991;GO:0043226;GO:0043227;GO:0043228;GO:0043229;GO:0043231;GO:0043232;GO:0044391;GO:1990904	tr|A0A1S4BWG5|A0A1S4BWG5_TOBAC 30S ribosomal protein S13, chloroplastic-like OS=Nicotiana tabacum OX=4097 GN=LOC107812601 PE=3 SV=1	ko03010,map03010	30S ribosomal protein S13, chloroplastic-like	Nicotiana benthamiana		Nbe.v1.1.chr08g20570.1;Nbe.v1.1.chr18g26080.1	cellular_component	GO:0005575	molecular_function	GO:0003674	translation	GO:0006412	Niben101Scf05106g00011.1;Niben101Scf10002g00006.1	+	OOPS_XL_OOPS_NOXL	15	15	15	51.2
12.17099285	12.90407181	9.9220047	10.2653532	20.6278286	20.38025856	11.68711567	12.36371517	10.83235741	12.10180283	20.7571106	19.96930313	10.48947239	11.33638573	10.43315887	11.28193283	19.49067879	19.57333565					-1		ribosomal small subunit biogenesis;translation	rRNA binding;structural constituent of ribosome	cytosolic small ribosomal subunit	Ribosomal_S4,S4	GO:0006412;GO:0042274	GO:0003735;GO:0019843	GO:0022627	tr|A0A1U7WL59|A0A1U7WL59_NICSY 40S ribosomal protein S9-2-like OS=Nicotiana sylvestris OX=4096 GN=LOC104228524 PE=3 SV=1;tr|A0A314KPW0|A0A314KPW0_NICAT 40s ribosomal protein s9-2 OS=Nicotiana attenuata OX=49451 GN=RPS9C_3 PE=3 SV=1	ko03010,map03010	40s ribosomal protein s9-2;40S ribosomal protein S9-2-like	Nicotiana benthamiana	RPS9	Nbe.v1.1.chr08g22570.1;Nbe.v1.1.chr08g22580.1;Nbe.v1.1.chr18g28350.1;Nbe.v1.1.chr18g28360.1					translation	GO:0006412	Niben101Ctg11463g00002.1;Niben101Scf05229g04013.1	+	OOPS_XL_OOPS_NOXL	18	1	0	64
11.23107624	11.52726936	12.42048645	12.3190794	13.17891407	13.37883663	12.43008041	10.35849476	11.75167656	10.20948505	13.25381756	13.93847656	11.53432274	10.38348675	12.09839439	12.44478226	13.94040489	13.47712612					-1		maturation of SSU-rRNA		Noc4p-Nop14p complex;nucleolus;small-subunit processome	Nop14	GO:0030490		GO:0005730;GO:0030692;GO:0032040	tr|A0A1S3X4X2|A0A1S3X4X2_TOBAC nucleolar protein 14 OS=Nicotiana tabacum OX=4097 GN=LOC107761264 PE=3 SV=1	-	nucleolar protein 14	Nicotiana benthamiana		Nbe.v1.1.chr18g30740.1	nucleolus	GO:0005730					Niben101Scf02151g00001.1	+	OOPS_XL_OOPS_NOXL	19	19	7	20.3
16.88667297	17.44758415	10.30311298	10.92364407	16.56055641	16.92137527	17.73575401	18.14778137	12.12885189	12.51684856	16.21992493	15.00869083	17.35603905	17.66761017	10.59490204	10.02827454	16.55909348	16.10379982					-1		response to chemical;response to cytokinin;response to endogenous stimulus;response to hormone;response to stimulus;translation	structural constituent of ribosome;structural molecule activity	chloroplast;chloroplast envelope;chloroplast stroma;cytoplasm;intracellular anatomical structure;intracellular membrane-bounded organelle;intracellular organelle;membrane-bounded organelle;organelle;organelle envelope;plastid;plastid envelope;plastid stroma;ribonucleoprotein complex;ribosome;thylakoid	Ribosomal_L27	GO:0006412;GO:0008150;GO:0009719;GO:0009725;GO:0009735;GO:0042221;GO:0050896	GO:0003674;GO:0003735;GO:0005198	GO:0005575;GO:0005622;GO:0005737;GO:0005840;GO:0009507;GO:0009526;GO:0009532;GO:0009536;GO:0009570;GO:0009579;GO:0009941;GO:0031967;GO:0043226;GO:0043227;GO:0043229;GO:0043231;GO:1990904	tr|A0A1S3ZSC3|A0A1S3ZSC3_TOBAC 50S ribosomal protein L27, chloroplastic OS=Nicotiana tabacum OX=4097 GN=LOC107789945 PE=3 SV=1	ko03010,map03010	50S ribosomal protein L27, chloroplastic	Nicotiana benthamiana		Nbe.v1.1.chr18g32390.1;Nbe.v1.1.chr18g32560.1	cellular_component	GO:0005575	molecular_function	GO:0003674	biological_process	GO:0008150	Niben101Scf00167g03013.1;Niben101Scf07564g01020.1	+	OOPS_XL_OOPS_NOXL	4	4	4	20.5
12.27006531	12.40951633	10.49112225	10.5778532	17.53890038	16.79842186	14.68211651	11.56611538	12.43930531	10.01327705	17.58468437	16.47503662	15.41547775	13.03158092	11.09549332	11.2371912	16.96533394	17.04195786					-1		RNA splicing, via transesterification reactions;cellular metabolic process;cellular process;gene expression;macromolecule metabolic process;metabolic process;mRNA metabolic process;mRNA processing;mRNA splicing, via spliceosome;nucleic acid metabolic process;nucleobase-containing compound metabolic process;primary metabolic process;RNA metabolic process;RNA processing;RNA splicing;RNA splicing, v…	binding;heterocyclic compound binding;mRNA binding;nucleic acid binding;organic cyclic compound binding;RNA binding	catalytic complex;catalytic step 2 spliceosome;cytoplasm;cytoplasmic ribonucleoprotein granule;cytosol;germ plasm;intracellular anatomical structure;intracellular membrane-bounded organelle;intracellular non-membrane-bounded organelle;intracellular organelle;membrane-bounded organelle;non-membrane-bounded organelle;nucleus;organelle;P granule;pole plasm;precatalytic spliceosome;prespliceosome;pro…	LSM	GO:0000375;GO:0000377;GO:0000387;GO:0000398;GO:0006139;GO:0006396;GO:0006397;GO:0008150;GO:0008152;GO:0008380;GO:0009987;GO:0010467;GO:0016070;GO:0016071;GO:0043170;GO:0044237;GO:0044238;GO:0090304	GO:0003674;GO:0003676;GO:0003723;GO:0003729;GO:0005488;GO:0097159;GO:1901363	GO:0005575;GO:0005622;GO:0005634;GO:0005681;GO:0005682;GO:0005684;GO:0005685;GO:0005686;GO:0005687;GO:0005689;GO:0005737;GO:0005829;GO:0030532;GO:0032991;GO:0034719;GO:0035770;GO:0036464;GO:0043186;GO:0043226;GO:0043227;GO:0043228;GO:0043229;GO:0043231;GO:0043232;GO:0045495;GO:0060293;GO:0071004;GO:0071010;GO:0071011;GO:0071013;GO:0097525;GO:0097526;GO:0120114;GO:1902494;GO:1990904	tr|A0A1S4A9J6|A0A1S4A9J6_TOBAC Small nuclear ribonucleoprotein G OS=Nicotiana tabacum OX=4097 GN=LOC107795179 PE=3 SV=1	ko03040,map03040	Small nuclear ribonucleoprotein G	Nicotiana benthamiana		Nbe.v1.1.chr10g17370.1;Nbe.v1.1.chr12g18020.1;Nbe.v1.1.chr18g37690.1	cellular_component	GO:0005575	molecular_function	GO:0003674			Niben101Scf03138g01006.1;Niben101Scf08240g00004.1	+	OOPS_XL_OOPS_NOXL	5	5	5	50
14.73782825	14.13097286	8.610692978	9.961493492	19.44275284	19.20220566	15.57305527	15.2652483	11.46762466	10.65831375	19.25663185	18.49240112	15.0143261	14.68906975	9.041002274	9.142566681	18.09011269	18.19094276					-1		cellular component assembly;cellular component biogenesis;cellular component organization;cellular component organization or biogenesis;cellular process;organelle assembly;organelle organization;protein-containing complex assembly;protein-containing complex organization;protein-RNA complex assembly;protein-RNA complex organization;ribonucleoprotein complex biogenesis;ribosomal small subunit assem…	structural constituent of ribosome	cytoplasm;cytosol;cytosolic ribosome;cytosolic small ribosomal subunit;intracellular anatomical structure;intracellular non-membrane-bounded organelle;intracellular organelle;non-membrane-bounded organelle;organelle;protein-containing complex;ribonucleoprotein complex;ribosomal subunit;ribosome;small ribosomal subunit	Ribosomal_S17e	GO:0000028;GO:0006412;GO:0006996;GO:0008150;GO:0009987;GO:0016043;GO:0022607;GO:0022613;GO:0022618;GO:0034622;GO:0042254;GO:0042255;GO:0042274;GO:0043933;GO:0044085;GO:0065003;GO:0070925;GO:0071826;GO:0071840	GO:0003735	GO:0005575;GO:0005622;GO:0005737;GO:0005829;GO:0005840;GO:0015935;GO:0022626;GO:0022627;GO:0032991;GO:0043226;GO:0043228;GO:0043229;GO:0043232;GO:0044391;GO:1990904	tr|A0A1S3YT61|A0A1S3YT61_TOBAC 40S ribosomal protein S17-like OS=Nicotiana tabacum OX=4097 GN=LOC107779419 PE=3 SV=1;tr|M1C5A4|M1C5A4_SOLTU 40S ribosomal protein S17 OS=Solanum tuberosum OX=4113 GN=102583185 PE=3 SV=1	ko03010,map03010	40S ribosomal protein S17;40S ribosomal protein S17-like	Nicotiana benthamiana	RPS17	Nbe.v1.1.chr10g17410.1;Nbe.v1.1.chr13g45430.1;Nbe.v1.1.chr18g37960.1	cellular_component	GO:0005575					Niben101Scf00912g04004.1;Niben101Scf01834g04007.1	+	OOPS_XL_OOPS_NOXL	13	13	2	65.5
16.66719437	16.27224731	12.42626476	12.58983803	19.95631409	19.77743149	16.79880142	17.02637291	11.05311108	10.86662579	20.29434776	19.40565681	16.35993767	15.51363468	10.32091331	12.25307941	18.88607788	19.07584953					-1		anatomical structure development;biological regulation;calcium ion transmembrane transport;calcium ion transport;chemical homeostasis;cytoplasmic translation;developmental process;establishment of localization;homeostatic process;inorganic cation transmembrane transport;inorganic ion homeostasis;inorganic ion transmembrane transport;intracellular calcium ion homeostasis;localization;manganese ion…	catalytic activity;ABC-type manganese transporter activity;active monoatomic ion transmembrane transporter activity;active transmembrane transporter activity;ATP binding;ATP hydrolysis activity;ATP hydrolysis activity;ATPase-coupled ion transmembrane transporter activity;ATPase-coupled monoatomic cation transmembrane transporter activity;ATPase-coupled transmembrane transporter activity;calcium i…	cytoplasm;cytoplasmic vesicle;cytosolic large ribosomal subunit;endomembrane system;endoplasmic reticulum;endosome;Golgi apparatus;Golgi apparatus subcompartment;intracellular anatomical structure;intracellular membrane-bounded organelle;intracellular organelle;intracellular vesicle;membrane;membrane-bounded organelle;organelle;organelle subcompartment;trans-Golgi network;vesicle	Cation_ATPase,Cation_ATPase_C,Cation_ATPase_N,E1-E2_ATPase,Hydrolase,Hydrolase_3;"Ribosomal_L6e,Ribosomal_L6e_N"	GO:0000041;GO:0002181;GO:0006810;GO:0006811;GO:0006812;GO:0006816;GO:0006828;GO:0006874;GO:0007275;GO:0008150;GO:0022622;GO:0030001;GO:0032501;GO:0032502;GO:0034220;GO:0042592;GO:0048364;GO:0048731;GO:0048856;GO:0048878;GO:0050801;GO:0051179;GO:0051234;GO:0055071;GO:0055080;GO:0055085;GO:0065007;GO:0065008;GO:0070588;GO:0070838;GO:0071421;GO:0072511;GO:0090662;GO:0098655;GO:0098660;GO:0098662;GO:…	GO:0003674;GO:0003723;GO:0003735;GO:0003824;GO:0005215;GO:0005384;GO:0005388;GO:0005524;GO:0008324;GO:0015075;GO:0015085;GO:0015318;GO:0015399;GO:0015405;GO:0015410;GO:0015662;GO:0016462;GO:0016787;GO:0016817;GO:0016818;GO:0016887;GO:0017111;GO:0019829;GO:0022804;GO:0022853;GO:0022857;GO:0022890;GO:0042623;GO:0042625;GO:0042626;GO:0043492;GO:0046873;GO:0046915	GO:0005575;GO:0005622;GO:0005737;GO:0005768;GO:0005783;GO:0005794;GO:0005802;GO:0012505;GO:0016020;GO:0022625;GO:0031410;GO:0031982;GO:0031984;GO:0043226;GO:0043227;GO:0043229;GO:0043231;GO:0097708;GO:0098791	tr|A0A314L5K0|A0A314L5K0_NICAT Calcium-transporting ATPase OS=Nicotiana attenuata OX=49451 GN=ECA3 PE=3 SV=1;tr|A0A314LD64|A0A314LD64_NICAT 60s ribosomal protein l6-1 OS=Nicotiana attenuata OX=49451 GN=RPL6A_0 PE=3 SV=1	ko03010,map03010;"ko04020,ko04022,ko04972,ko05010,map04020,map04022,map04972,map05010"	60s ribosomal protein l6-1;Calcium-transporting ATPase	Nicotiana benthamiana	RPL6	Nbe.v1.1.chr07g24170.1;Nbe.v1.1.chr18g39260.1	cellular_component	GO:0005575	molecular_function;RNA binding	GO:0003674;GO:0003723			Niben101Scf03977g01005.1;Niben101Scf07797g03004.1	+	OOPS_XL_OOPS_NOXL	24	24	4	71.3
15.54767799	13.84872055	13.34360218	12.91679382	16.07412148	15.61082268	16.42718124	16.22434044	9.978863716	11.05833244	15.43378067	15.24818707	16.07614708	15.88750648	13.6827755	14.44985771	15.08472538	15.08688259					-1		amide biosynthetic process;amide metabolic process;anatomical structure development;biosynthetic process;cellular biosynthetic process;cellular component disassembly;cellular component organization;cellular component organization or biogenesis;cellular metabolic process;cellular process;chloroplast organization;developmental process;gene expression;leaf development;macromolecule biosynthetic proc…	nucleic acid binding;binding;heterocyclic compound binding;organic cyclic compound binding;protein-containing complex binding;ribonucleoprotein complex binding;ribosome binding;ribosome binding;RNA binding;translation factor activity, RNA binding;translation initiation factor activity	cell periphery;cell wall;chloroplast;cytoplasm;cytosol;external encapsulating structure;intracellular anatomical structure;intracellular membrane-bounded organelle;intracellular organelle;membrane;membrane-bounded organelle;mitochondrion;organelle;plastid	IF3_C,IF3_N	GO:0006412;GO:0006413;GO:0006518;GO:0006996;GO:0007275;GO:0008150;GO:0008152;GO:0009058;GO:0009059;GO:0009657;GO:0009658;GO:0009987;GO:0010467;GO:0016043;GO:0019538;GO:0022411;GO:0032501;GO:0032502;GO:0032790;GO:0032984;GO:0032988;GO:0043043;GO:0043170;GO:0043603;GO:0043604;GO:0043933;GO:0044237;GO:0044238;GO:0044249;GO:0044267;GO:0048366;GO:0048367;GO:0048731;GO:0048827;GO:0048856;GO:0070124;GO:…	GO:0003674;GO:0003676;GO:0003723;GO:0003743;GO:0005488;GO:0008135;GO:0043021;GO:0043022;GO:0044877;GO:0097159;GO:1901363	GO:0005575;GO:0005618;GO:0005622;GO:0005737;GO:0005739;GO:0005829;GO:0009507;GO:0009536;GO:0016020;GO:0030312;GO:0043226;GO:0043227;GO:0043229;GO:0043231;GO:0071944	tr|A0A1J6HWP8|A0A1J6HWP8_NICAT Translation initiation factor IF-3 OS=Nicotiana attenuata OX=49451 GN=A4A49_12439 PE=3 SV=1;tr|A0A1U7WTR5|A0A1U7WTR5_NICSY Translation initiation factor IF-3 OS=Nicotiana sylvestris OX=4096 GN=LOC104227157 PE=3 SV=1	-	Translation initiation factor IF-3	Nicotiana benthamiana		Nbe.v1.1.chr08g08830.1;Nbe.v1.1.chr13g01470.1	cellular_component	GO:0005575	molecular_function	GO:0003674	translation	GO:0006412	Niben101Scf01382g03002.1;Niben101Scf14566g01009.1	+	OOPS_XL_OOPS_NOXL	9	9	9	36
11.58946609	11.89953613	11.42311859	10.0947628	17.72027016	16.06240463	11.21108437	10.96561432	11.28064442	11.58084869	18.12262535	17.16888809	12.64342785	11.75376987	9.723125458	10.23991489	16.51294136	16.44268417					-1		amide biosynthetic process;amide metabolic process;biosynthetic process;cellular biosynthetic process;cellular metabolic process;cellular process;gene expression;macromolecule biosynthetic process;macromolecule metabolic process;metabolic process;organonitrogen compound biosynthetic process;organonitrogen compound metabolic process;peptide biosynthetic process;peptide metabolic process;primary me…	binding;heterocyclic compound binding;mRNA binding;nucleic acid binding;organic cyclic compound binding;RNA binding;structural constituent of ribosome;structural molecule activity	cell junction;cell periphery;cell wall;cell-cell junction;cytoplasm;cytosol;cytosolic ribosome;cytosolic small ribosomal subunit;external encapsulating structure;intracellular anatomical structure;intracellular non-membrane-bounded organelle;intracellular organelle;membrane;non-membrane-bounded organelle;organelle;plasmodesma;protein-containing complex;ribonucleoprotein complex;ribosomal subunit;…	Ribosomal_S17,Ribosomal_S17_N	GO:0006412;GO:0006518;GO:0008150;GO:0008152;GO:0009058;GO:0009059;GO:0009987;GO:0010467;GO:0019538;GO:0043043;GO:0043170;GO:0043603;GO:0043604;GO:0044237;GO:0044238;GO:0044249;GO:0044267;GO:1901564;GO:1901566	GO:0003674;GO:0003676;GO:0003723;GO:0003729;GO:0003735;GO:0005198;GO:0005488;GO:0097159;GO:1901363	GO:0005575;GO:0005618;GO:0005622;GO:0005737;GO:0005829;GO:0005840;GO:0005911;GO:0009506;GO:0015935;GO:0016020;GO:0022626;GO:0022627;GO:0030054;GO:0030312;GO:0032991;GO:0043226;GO:0043228;GO:0043229;GO:0043232;GO:0044391;GO:0055044;GO:0071944;GO:1990904	tr|A0A1S4BW10|A0A1S4BW10_TOBAC 40S ribosomal protein S11-like OS=Nicotiana tabacum OX=4097 GN=LOC107812432 PE=3 SV=1	ko03010,map03010	40S ribosomal protein S11-like	Nicotiana benthamiana	RPS11	Nbe.v1.1.chr13g06340.1	cellular_component	GO:0005575	molecular_function	GO:0003674	translation	GO:0006412	Niben101Scf06761g01029.1	+	OOPS_XL_OOPS_NOXL	14	2	2	61
16.1340847	16.03533554	9.856695175	10.12908459	18.24864197	18.03939056	14.76683903	14.94580936	12.11119747	12.22853851	17.917593	16.71612358	14.91942215	15.25314617	10.65237141	10.38039398	16.5182991	17.25598717					-1			RNA binding	nucleus	Alba		GO:0003723	GO:0005634	tr|A0A1U7VSC2|A0A1U7VSC2_NICSY ribonuclease P protein subunit p25-like protein OS=Nicotiana sylvestris OX=4096 GN=LOC104221418 PE=4 SV=1;tr|A0A2Z7A5L1|A0A2Z7A5L1_9LAMI DNA/RNA-binding protein Alba-like domain-containing protein OS=Dorcoceras hygrometricum OX=472368 GN=F511_11373 PE=4 SV=1	-	DNA/RNA-binding protein Alba-like domain-containing protein;ribonuclease P protein subunit p25-like protein	Nicotiana benthamiana		Nbe.v1.1.chr02g38530.1;Nbe.v1.1.chr13g07660.1	nucleus	GO:0005634	RNA binding	GO:0003723			Niben101Scf02552g03024.1;Niben101Scf11484g00004.1	+	OOPS_XL_OOPS_NOXL	17	17	9	44.4
10.75594807	12.2034874	10.4912138	10.77050114	19.02204323	18.62288857	11.17873955	10.24370193	10.94849777	12.82296848	17.97454834	17.44394684	10.38662529	11.93850994	9.944245338	10.68305397	17.63990593	17.73429871					-1		translation	structural constituent of ribosome;structural molecule activity	chloroplast;chloroplast envelope;chloroplast stroma;cytoplasm;intracellular anatomical structure;intracellular membrane-bounded organelle;intracellular organelle;membrane;membrane-bounded organelle;organelle;organelle envelope;plastid;plastid envelope;plastid stroma;ribosome	Ribosomal_L19	GO:0006412	GO:0003674;GO:0003735;GO:0005198	GO:0005575;GO:0005622;GO:0005737;GO:0005840;GO:0009507;GO:0009526;GO:0009532;GO:0009536;GO:0009570;GO:0009941;GO:0016020;GO:0031967;GO:0043226;GO:0043227;GO:0043229;GO:0043231	tr|A0A1U7WUM5|A0A1U7WUM5_NICSY 50S ribosomal protein L19, chloroplastic-like OS=Nicotiana sylvestris OX=4096 GN=LOC104229964 PE=3 SV=1	ko03010,map03010	50S ribosomal protein L19, chloroplastic-like	Nicotiana benthamiana		Nbe.v1.1.chr13g09580.1	cellular_component	GO:0005575	molecular_function	GO:0003674	translation	GO:0006412	Niben101Scf00428g15006.1	+	OOPS_XL_OOPS_NOXL	7	1	1	33
11.74755096	12.54513836	9.710716248	11.11076546	17.50657082	16.97365189	15.75647831	12.22040462	11.39918804	12.31246662	16.84879494	15.81513309	13.43827248	14.20937729	9.516669273	9.758973122	15.3191433	15.31589222					-1			mRNA binding	cytoplasm;nucleus	HABP4_PAI-RBP1,Stm1_N		GO:0003729	GO:0005634;GO:0005737	tr|A0A1S4CVZ2|A0A1S4CVZ2_TOBAC plasminogen activator inhibitor 1 RNA-binding protein-like OS=Nicotiana tabacum OX=4097 GN=LOC107823283 PE=4 SV=1	-	plasminogen activator inhibitor 1 RNA-binding protein-like	Nicotiana benthamiana		Nbe.v1.1.chr13g09700.1	nucleus	GO:0005634					Niben101Scf00428g12016.1	+	OOPS_XL_OOPS_NOXL	21	2	2	45.1
12.79873657	12.13483238	10.19111919	10.29607677	16.64779472	16.38786507	11.72015858	11.02416992	11.63912582	12.477314	16.26526642	15.7729845	10.73165894	10.86519241	9.059521675	8.936035156	15.85477066	15.84629822					-1		regulation of transcription by RNA polymerase II;embryo development ending in seed dormancy;positive regulation of mRNA splicing, via spliceosome;regulation of meristem growth	mRNA binding;RNA polymerase binding	nucleolus;U12-type spliceosomal complex;U2 snRNP	RRM_1	GO:0006357;GO:0009793;GO:0010075;GO:0048026	GO:0003729;GO:0070063	GO:0005686;GO:0005689;GO:0005730	tr|A0A1U7YCY9|A0A1U7YCY9_NICSY splicing factor 3B subunit 4 OS=Nicotiana sylvestris OX=4096 GN=LOC104243595 PE=3 SV=1	ko03040,map03040	splicing factor 3B subunit 4	Nicotiana benthamiana		Nbe.v1.1.chr03g39350.1;Nbe.v1.1.chr13g10640.1							Niben101Scf07451g00001.1;Niben101Scf08653g05005.1	+	OOPS_XL_OOPS_NOXL	8	8	8	30.3
14.57056713	14.55254936	9.839625359	11.19003963	15.06221485	14.73613739	15.86404133	16.05114555	12.10459709	10.90794468	15.4979763	14.97723484	15.04708099	15.14282513	10.07791615	10.74976826	14.02340794	14.20998669					-1		amide biosynthetic process;amide metabolic process;biosynthetic process;cellular biosynthetic process;cellular metabolic process;cellular process;gene expression;macromolecule biosynthetic process;macromolecule metabolic process;metabolic process;organonitrogen compound biosynthetic process;organonitrogen compound metabolic process;peptide biosynthetic process;peptide metabolic process;primary me…	mRNA binding;structural constituent of ribosome;structural molecule activity	chloroplast;chloroplast envelope;chloroplast stroma;cytoplasm;cytosolic large ribosomal subunit;intracellular anatomical structure;intracellular membrane-bounded organelle;intracellular non-membrane-bounded organelle;intracellular organelle;large ribosomal subunit;membrane-bounded organelle;mitochondrial large ribosomal subunit;non-membrane-bounded organelle;organellar large ribosomal subunit;org…	Ribosomal_L27A	GO:0006412;GO:0006518;GO:0008150;GO:0008152;GO:0009058;GO:0009059;GO:0009719;GO:0009725;GO:0009735;GO:0009987;GO:0010467;GO:0019538;GO:0042221;GO:0043043;GO:0043170;GO:0043603;GO:0043604;GO:0044237;GO:0044238;GO:0044249;GO:0044267;GO:0050896;GO:1901564;GO:1901566	GO:0003674;GO:0003729;GO:0003735;GO:0005198	GO:0000311;GO:0000313;GO:0000315;GO:0005575;GO:0005622;GO:0005737;GO:0005762;GO:0005840;GO:0009507;GO:0009526;GO:0009532;GO:0009536;GO:0009547;GO:0009570;GO:0009941;GO:0015934;GO:0022625;GO:0031967;GO:0032991;GO:0043226;GO:0043227;GO:0043228;GO:0043229;GO:0043231;GO:0043232;GO:0044391;GO:1990904	tr|A0A1J6HTL5|A0A1J6HTL5_NICAT 50s ribosomal protein l15, chloroplastic OS=Nicotiana attenuata OX=49451 GN=RPL15 PE=3 SV=1	ko03010,map03010	50s ribosomal protein l15, chloroplastic	Nicotiana benthamiana		Nbe.v1.1.chr13g12040.1			molecular_function	GO:0003674	translation	GO:0006412	Niben101Scf03056g02008.1	+	OOPS_XL_OOPS_NOXL	15	15	3	58.8
12.0087738	11.29649639	14.25650311	11.45447254	16.38286018	16.4841156	15.80956745	16.31780052	11.02554703	11.24545956	16.66122055	16.21975517	15.09168339	15.49763393	10.62726307	12.7069416	15.93753433	15.75170135					-1		cellular component assembly;cellular component biogenesis;cellular component organization;cellular component organization or biogenesis;cellular process;organelle assembly;organelle organization;protein-containing complex assembly;protein-containing complex organization;protein-RNA complex assembly;protein-RNA complex organization;ribonucleoprotein complex biogenesis;ribosomal small subunit assem…	binding;heterocyclic compound binding;mRNA binding;nucleic acid binding;organic cyclic compound binding;RNA binding;structural constituent of ribosome;structural molecule activity	cell junction;cell periphery;cell wall;cell-cell junction;cytoplasm;cytosol;cytosolic ribosome;cytosolic small ribosomal subunit;external encapsulating structure;intracellular anatomical structure;intracellular membrane-bounded organelle;intracellular non-membrane-bounded organelle;intracellular organelle;intracellular organelle lumen;membrane;membrane-bounded organelle;membrane-enclosed lumen;no…	Ribosomal_S19e	GO:0000028;GO:0006412;GO:0006996;GO:0008150;GO:0009987;GO:0016043;GO:0022607;GO:0022613;GO:0022618;GO:0034622;GO:0042254;GO:0042255;GO:0042274;GO:0043933;GO:0044085;GO:0065003;GO:0070925;GO:0071826;GO:0071840	GO:0003674;GO:0003676;GO:0003723;GO:0003729;GO:0003735;GO:0005198;GO:0005488;GO:0097159;GO:1901363	GO:0005575;GO:0005618;GO:0005622;GO:0005634;GO:0005730;GO:0005737;GO:0005773;GO:0005829;GO:0005840;GO:0005911;GO:0009506;GO:0015935;GO:0016020;GO:0022626;GO:0022627;GO:0030054;GO:0030312;GO:0031974;GO:0031981;GO:0032991;GO:0043226;GO:0043227;GO:0043228;GO:0043229;GO:0043231;GO:0043232;GO:0043233;GO:0044391;GO:0055044;GO:0070013;GO:0071944;GO:1990904	tr|A0A1S4B471|A0A1S4B471_TOBAC 40S ribosomal protein S19-3-like OS=Nicotiana tabacum OX=4097 GN=LOC107804353 PE=3 SV=1	ko03010,map03010	40S ribosomal protein S19-3-like	Nicotiana benthamiana	RPS19	Nbe.v1.1.chr11g30170.1;Nbe.v1.1.chr13g12430.1;Nbe.v1.1.chr14g14690.1	cellular_component	GO:0005575	molecular_function	GO:0003674			Niben101Scf02249g02012.1;Niben101Scf04411g01017.1;Niben101Scf08721g01019.1	+	OOPS_XL_OOPS_NOXL	6	2	0	40.6
11.44111729	11.14311123	11.4890871	11.77843475	12.90745449	12.99620819	10.84635353	11.82010555	10.84527969	10.42816639	12.96610928	12.66504765	11.98401451	11.73724651	10.83931446	12.18509197	12.52593708	12.59977341					-1		biological regulation;catabolic process;cellular catabolic process;cellular metabolic process;cellular process;macromolecule catabolic process;macromolecule metabolic process;metabolic process;mRNA catabolic process;mRNA metabolic process;negative regulation of biological process;negative regulation of gene expression;negative regulation of macromolecule metabolic process;negative regulation of m…	binding;heterocyclic compound binding;nucleic acid binding;organic cyclic compound binding;poly-purine tract binding;poly(A) binding;RNA binding;single-stranded RNA binding	chromatin;chromosome;cytoplasm;intracellular anatomical structure;intracellular membrane-bounded organelle;intracellular non-membrane-bounded organelle;intracellular organelle;intracellular organelle lumen;membrane-bounded organelle;membrane-enclosed lumen;non-membrane-bounded organelle;nuclear body;nuclear chromosome;nuclear exosome focus;nuclear lumen;nucleolus;nucleoplasm;nucleus;organelle;org…	RRM_1	GO:0006139;GO:0006401;GO:0006402;GO:0008150;GO:0008152;GO:0009056;GO:0009057;GO:0009892;GO:0009987;GO:0010468;GO:0010605;GO:0010629;GO:0016070;GO:0016071;GO:0019222;GO:0034655;GO:0043170;GO:0044237;GO:0044238;GO:0044248;GO:0048519;GO:0050789;GO:0060255;GO:0065007;GO:0090304	GO:0003674;GO:0003676;GO:0003723;GO:0003727;GO:0005488;GO:0008143;GO:0070717;GO:0097159;GO:1901363	GO:0000228;GO:0000785;GO:0000790;GO:0005575;GO:0005622;GO:0005634;GO:0005654;GO:0005694;GO:0005730;GO:0005737;GO:0016604;GO:0031974;GO:0031981;GO:0032991;GO:0043226;GO:0043227;GO:0043228;GO:0043229;GO:0043231;GO:0043232;GO:0043233;GO:0070013;GO:1990251;GO:1990904	tr|A0A1S4BYZ9|A0A1S4BYZ9_TOBAC polyadenylate-binding protein 1-like isoform X1 OS=Nicotiana tabacum OX=4097 GN=LOC107813382 PE=4 SV=1;tr|A0A1S4C6C1|A0A1S4C6C1_TOBAC polyadenylate-binding protein 1-like OS=Nicotiana tabacum OX=4097 GN=LOC107815674 PE=4 SV=1	ko03015,ko05164,map03015,map05164	polyadenylate-binding protein 1-like;polyadenylate-binding protein 1-like isoform X1	Nicotiana benthamiana		Nbe.v1.1.chr03g21660.1;Nbe.v1.1.chr13g16120.1;Nbe.v1.1.chr13g16140.1			molecular_function	GO:0003674	nucleobase-containing compound metabolic process	GO:0006139	Niben101Ctg07375g00004.1;Niben101Scf00163g11001.1;Niben101Scf04926g01001.1	+	OOPS_XL_OOPS_NOXL	3	3	3	15.6
12.08172798	11.75240231	10.0508976	10.87621784	15.65982914	15.35751724	14.83851433	13.97244167	10.62011528	11.26234627	16.25406837	15.87582111	13.71134472	12.91563702	10.66828537	9.47304821	14.62553787	14.82426262					-1		box C/D sno(s)RNA 3'-end processing;box C/D sno(s)RNA metabolic process;box C/D sno(s)RNA processing;cellular component biogenesis;cellular component organization;cellular component organization or biogenesis;cellular metabolic process;cellular process;chromatin organization;chromatin remodeling;chromosome organization;gene expression;macromolecule metabolic process;macromolecule methylation;macr…	nucleic acid binding;binding;catalytic activity;catalytic activity, acting on a protein;catalytic activity, acting on a rRNA;catalytic activity, acting on RNA;heterocyclic compound binding;histone H2AQ104 methyltransferase activity;histone H2AQ104 methyltransferase activity;histone methyltransferase activity;hydrolase activity;hydrolase activity, acting on ester bonds;methyltransferase activity;N…	box C/D methylation guide snoRNP complex;Cajal body;intracellular anatomical structure;intracellular membrane-bounded organelle;intracellular non-membrane-bounded organelle;intracellular organelle;intracellular organelle lumen;mediator complex;membrane;membrane-bounded organelle;membrane-enclosed lumen;non-membrane-bounded organelle;nuclear body;nuclear lumen;nucleolus;nucleoplasm;nucleus;organel…	Fibrillarin	GO:0000154;GO:0000494;GO:0001510;GO:0006139;GO:0006325;GO:0006338;GO:0006364;GO:0006396;GO:0006464;GO:0006479;GO:0006996;GO:0008150;GO:0008152;GO:0008213;GO:0009451;GO:0009987;GO:0010467;GO:0016043;GO:0016070;GO:0016072;GO:0016074;GO:0018364;GO:0019538;GO:0022613;GO:0031123;GO:0031126;GO:0031167;GO:0032259;GO:0033967;GO:0034963;GO:0036211;GO:0042254;GO:0043144;GO:0043170;GO:0043412;GO:0043414;GO:…	GO:0003674;GO:0003676;GO:0003723;GO:0003824;GO:0004518;GO:0004540;GO:0005488;GO:0008168;GO:0008170;GO:0008173;GO:0008276;GO:0008649;GO:0008757;GO:0016740;GO:0016741;GO:0016787;GO:0016788;GO:0030515;GO:0036009;GO:0042054;GO:0097159;GO:0140096;GO:0140098;GO:0140102;GO:1901363;GO:1990259	GO:0005575;GO:0005622;GO:0005634;GO:0005654;GO:0005730;GO:0005732;GO:0015030;GO:0016020;GO:0016592;GO:0016604;GO:0030684;GO:0031428;GO:0031974;GO:0031981;GO:0032040;GO:0032991;GO:0043226;GO:0043227;GO:0043228;GO:0043229;GO:0043231;GO:0043232;GO:0043233;GO:0070013;GO:1990904	tr|A0A1U7V3B0|A0A1U7V3B0_NICSY mediator of RNA polymerase II transcription subunit 36a-like OS=Nicotiana sylvestris OX=4096 GN=LOC104214702 PE=3 SV=1;tr|B7VCB9|B7VCB9_NICBE Fibrillarin 2 OS=Nicotiana benthamiana OX=4100 GN=fib2 PE=2 SV=1;tr|Q1EI36|Q1EI36_NICBE Fibrillarin 2 OS=Nicotiana benthamiana OX=4100 GN=fib2 PE=2 SV=1	ko03008,map03008	Fibrillarin 2;mediator of RNA polymerase II transcription subunit 36a-like	Nicotiana benthamiana		Nbe.v1.1.chr03g24820.1;Nbe.v1.1.chr12g20750.1;Nbe.v1.1.chr13g20640.1	cellular_component	GO:0005575	molecular_function	GO:0003674			Niben101Scf01655g01028.1	+	OOPS_XL_OOPS_NOXL	14	14	14	58.6
17.14976692	16.59645271	12.65432262	12.7304697	17.3336792	17.32711411	18.00190353	18.09779549	14.13787174	12.33982182	18.13691139	17.403162	17.75316429	17.74871635	13.29734612	12.14025497	16.60831261	16.78340721					-1		amide biosynthetic process;amide metabolic process;biosynthetic process;cellular biosynthetic process;cellular metabolic process;cellular process;cytoplasmic translation;defense response;gene expression;macromolecule biosynthetic process;macromolecule metabolic process;metabolic process;organonitrogen compound biosynthetic process;organonitrogen compound metabolic process;peptide biosynthetic pro…	ATP binding;binding;heterocyclic compound binding;mRNA binding;nucleic acid binding;organic cyclic compound binding;protein kinase activity;RNA binding;structural constituent of ribosome;structural molecule activity	cell junction;cell periphery;cell wall;cell-cell junction;chloroplast;cytoplasm;cytosol;cytosolic ribosome;cytosolic small ribosomal subunit;external encapsulating structure;intracellular anatomical structure;intracellular membrane-bounded organelle;intracellular non-membrane-bounded organelle;intracellular organelle;intracellular organelle lumen;membrane;membrane-bounded organelle;membrane-enclo…	LRRNT_2,LRR_1,LRR_6,LRR_8,Pkinase,Pkinase_Tyr;Ribosomal_S3Ae	GO:0002181;GO:0006412;GO:0006518;GO:0006952;GO:0008150;GO:0008152;GO:0009058;GO:0009059;GO:0009987;GO:0010467;GO:0019538;GO:0043043;GO:0043170;GO:0043603;GO:0043604;GO:0044237;GO:0044238;GO:0044249;GO:0044267;GO:0051707;GO:1901564;GO:1901566	GO:0003674;GO:0003676;GO:0003723;GO:0003729;GO:0003735;GO:0004672;GO:0005198;GO:0005488;GO:0005524;GO:0097159;GO:1901363	GO:0005575;GO:0005618;GO:0005622;GO:0005634;GO:0005730;GO:0005737;GO:0005829;GO:0005840;GO:0005886;GO:0005911;GO:0009506;GO:0009507;GO:0009536;GO:0015935;GO:0016020;GO:0022626;GO:0022627;GO:0030054;GO:0030312;GO:0031974;GO:0031981;GO:0032991;GO:0043226;GO:0043227;GO:0043228;GO:0043229;GO:0043231;GO:0043232;GO:0043233;GO:0044391;GO:0055044;GO:0070013;GO:0071944;GO:1990904	tr|A0A1S3YSQ9|A0A1S3YSQ9_TOBAC 40S ribosomal protein S3a OS=Nicotiana tabacum OX=4097 GN=LOC107779358 PE=3 SV=1;tr|A0A314L1V8|A0A314L1V8_NICAT Putative lrr receptor-like serinethreonine-protein kinase OS=Nicotiana attenuata OX=49451 GN=A4A49_11216 PE=3 SV=1	-;"ko00030,ko00710,ko01100,ko01110,ko01120,ko01130,ko01200,ko01230,ko03010,map00030,map00710,map01100,map01110,map01120,map01130,map01200,map01230,map03010"	40S ribosomal protein S3a;Putative lrr receptor-like serinethreonine-protein kinase	Nicotiana benthamiana	RPS3a	Nbe.v1.1.chr06g30760.1;Nbe.v1.1.chr13g25560.1;Nbe.v1.1.chr13g25580.1	cellular_component;membrane	GO:0005575;GO:0016020	molecular_function	GO:0003674			Niben101Scf01182g01002.1;Niben101Scf09649g02016.1	+	OOPS_XL_OOPS_NOXL	19	19	1	64.8
14.95201302	12.84372234	10.62428856	10.48023415	14.56920338	14.89718342	16.02388382	15.95633125	11.12107372	11.48593998	15.78713703	15.11402702	15.89876652	16.01846123	9.717219353	12.12237549	14.28691864	13.91755867					-1		cytoplasmic translation	structural constituent of ribosome	cytosolic large ribosomal subunit	Ribosomal_L22	GO:0002181	GO:0003735	GO:0022625	tr|A0A1S4DQP0|A0A1S4DQP0_TOBAC 50S ribosomal protein L22, chloroplastic OS=Nicotiana tabacum OX=4097 GN=LOC107832413 PE=3 SV=1	ko03010,map03010	50S ribosomal protein L22, chloroplastic	Nicotiana benthamiana	RPL17	Nbe.v1.1.chr13g27510.1;Nbe.v1.1.chr16g48660.1							Niben101Scf04871g23001.1;Niben101Scf19230g01011.1	+	OOPS_XL_OOPS_NOXL	10	10	0	47.4
15.59289455	14.71247292	12.15288639	11.26825237	20.77378273	20.78851509	15.91779137	16.0375042	14.12557507	11.89168739	20.3807869	19.61531067	15.98641968	15.69016171	13.91157913	13.15038204	19.81216812	19.84961891					-1		chloroplast rRNA processing;mRNA processing	mRNA binding	chloroplast;chloroplast thylakoid membrane;cytoplasm;intracellular anatomical structure;intracellular membrane-bounded organelle;intracellular organelle;membrane-bounded organelle;organelle;plastid;ribonucleoprotein complex	RRM_1	GO:0006397;GO:1901259	GO:0003729	GO:0005575;GO:0005622;GO:0005737;GO:0009507;GO:0009535;GO:0009536;GO:0043226;GO:0043227;GO:0043229;GO:0043231;GO:1990904	tr|A0A1S3ZU32|A0A1S3ZU32_TOBAC 28 kDa ribonucleoprotein, chloroplastic OS=Nicotiana tabacum OX=4097 GN=LOC107790472 PE=4 SV=1	ko05130,map05130	28 kDa ribonucleoprotein, chloroplastic	Nicotiana benthamiana		Nbe.v1.1.chr13g28230.1	cellular_component	GO:0005575					Niben101Scf05437g06004.1	+	OOPS_XL_OOPS_NOXL	11	11	3	43.2
13.17119694	11.42486191	9.823293686	10.48435879	13.84284115	14.00886631	11.45748901	10.8215723	10.88006783	13.16659355	15.47430801	14.82451153	11.90717125	10.94681454	12.34514236	10.54814339	15.16231251	15.05227089					-1		apoptotic process;biological regulation;cell communication;cell death;cell surface receptor protein tyrosine kinase signaling pathway;cell surface receptor signaling pathway;cellular process;cellular response to chemical stimulus;cellular response to endogenous stimulus;cellular response to fibroblast growth factor stimulus;cellular response to growth factor stimulus;cellular response to stimulus…	binding;heterocyclic compound binding;mRNA binding;nucleic acid binding;organic cyclic compound binding;RNA binding	cytoplasm;cytoplasmic ribonucleoprotein granule;cytoplasmic stress granule;intracellular anatomical structure;intracellular membrane-bounded organelle;intracellular non-membrane-bounded organelle;intracellular organelle;intracellular organelle lumen;lysosome;lytic vacuole;membrane-bounded organelle;membrane-enclosed lumen;non-membrane-bounded organelle;nuclear lumen;nucleoplasm;nucleus;organelle;…	RRM_1	GO:0006355;GO:0006357;GO:0006397;GO:0006915;GO:0006950;GO:0006952;GO:0007154;GO:0007165;GO:0007166;GO:0007167;GO:0007169;GO:0008150;GO:0008219;GO:0008543;GO:0009719;GO:0009889;GO:0009987;GO:0010468;GO:0010556;GO:0012501;GO:0019219;GO:0019222;GO:0023052;GO:0031323;GO:0031326;GO:0042221;GO:0044344;GO:0050789;GO:0050794;GO:0050896;GO:0051252;GO:0051716;GO:0060255;GO:0065007;GO:0070848;GO:0070887;GO:…	GO:0003674;GO:0003676;GO:0003723;GO:0003729;GO:0005488;GO:0097159;GO:1901363	GO:0000323;GO:0005575;GO:0005622;GO:0005634;GO:0005654;GO:0005737;GO:0005764;GO:0005773;GO:0010494;GO:0031974;GO:0031981;GO:0032991;GO:0035770;GO:0036464;GO:0043226;GO:0043227;GO:0043228;GO:0043229;GO:0043231;GO:0043232;GO:0043233;GO:0070013;GO:1990904	tr|A0A314L5X9|A0A314L5X9_NICAT Oligouridylate-binding protein 1b (Fragment) OS=Nicotiana attenuata OX=49451 GN=UBP1B_1 PE=4 SV=1	-	Oligouridylate-binding protein 1b (Fragment)	Nicotiana benthamiana		Nbe.v1.1.chr13g33140.1			molecular_function	GO:0003674			Niben101Scf18000g00009.1	+	OOPS_XL_OOPS_NOXL	9	9	1	27.7
10.95171833	11.75531769	9.046422958	10.67442894	17.83584023	17.68030548	13.22386551	14.00483513	9.626378059	11.0054636	18.03004265	17.43729782	14.22535801	14.03411102	11.25274467	10.83177185	16.89912033	17.0372467					-1		amide biosynthetic process;amide metabolic process;biosynthetic process;cellular biosynthetic process;cellular metabolic process;cellular process;gene expression;macromolecule biosynthetic process;macromolecule metabolic process;metabolic process;organonitrogen compound biosynthetic process;organonitrogen compound metabolic process;peptide biosynthetic process;peptide metabolic process;primary me…	structural constituent of ribosome;structural molecule activity	cell junction;cell periphery;cell wall;cell-cell junction;chloroplast;cytoplasm;cytosol;cytosolic large ribosomal subunit;cytosolic ribosome;external encapsulating structure;intracellular anatomical structure;intracellular membrane-bounded organelle;intracellular non-membrane-bounded organelle;intracellular organelle;large ribosomal subunit;membrane;membrane-bounded organelle;non-membrane-bounded…	Ribosomal_L28e	GO:0006412;GO:0006518;GO:0008150;GO:0008152;GO:0009058;GO:0009059;GO:0009719;GO:0009725;GO:0009735;GO:0009987;GO:0010467;GO:0019538;GO:0042221;GO:0043043;GO:0043170;GO:0043603;GO:0043604;GO:0044237;GO:0044238;GO:0044249;GO:0044267;GO:0050896;GO:1901564;GO:1901566	GO:0003674;GO:0003735;GO:0005198	GO:0005575;GO:0005618;GO:0005622;GO:0005737;GO:0005829;GO:0005840;GO:0005886;GO:0005911;GO:0009506;GO:0009507;GO:0009536;GO:0015934;GO:0016020;GO:0022625;GO:0022626;GO:0030054;GO:0030312;GO:0032991;GO:0043226;GO:0043227;GO:0043228;GO:0043229;GO:0043231;GO:0043232;GO:0044391;GO:0055044;GO:0071944;GO:1990904	tr|A0A1S4D1U6|A0A1S4D1U6_TOBAC 60S ribosomal protein L28-1-like OS=Nicotiana tabacum OX=4097 GN=LOC107824985 PE=3 SV=1	ko03010,map03010	60S ribosomal protein L28-1-like	Nicotiana benthamiana	RPL28	Nbe.v1.1.chr03g42330.1;Nbe.v1.1.chr13g34300.1	cellular_component	GO:0005575	molecular_function	GO:0003674	translation	GO:0006412	Niben101Scf00206g00033.1	+	OOPS_XL_OOPS_NOXL	11	11	7	56.6
12.53809643	11.80727673	10.46910286	10.38219929	13.26549816	12.90243149	13.66133308	12.13812923	10.72981739	12.39173126	13.69794464	13.22549343	12.63285923	12.48282814	10.30787659	10.67558098	13.25620842	13.3050642					-1		biological regulation;cellular metabolic process;cellular process;chemical homeostasis;gene expression;homeostatic process;macromolecule metabolic process;metabolic process;nucleic acid metabolic process;nucleobase-containing compound metabolic process;primary metabolic process;regulation by virus of viral protein levels in host cell;regulation of biological process;regulation of biological proce…	binding;heterocyclic compound binding;mRNA binding;nucleic acid binding;organic cyclic compound binding;RNA binding	cytoplasm	KH_1	GO:0006139;GO:0006396;GO:0008150;GO:0008152;GO:0008380;GO:0009719;GO:0009725;GO:0009735;GO:0009987;GO:0010467;GO:0016070;GO:0042221;GO:0042592;GO:0043170;GO:0043903;GO:0044237;GO:0044238;GO:0046719;GO:0048878;GO:0050789;GO:0050792;GO:0050896;GO:0065007;GO:0065008;GO:0090304	GO:0003674;GO:0003676;GO:0003723;GO:0003729;GO:0005488;GO:0097159;GO:1901363	GO:0005737	tr|A0A1S4D1Y6|A0A1S4D1Y6_TOBAC protein BTR1-like isoform X1 OS=Nicotiana tabacum OX=4097 GN=LOC107825115 PE=4 SV=1	-	protein BTR1-like isoform X1	Nicotiana benthamiana		Nbe.v1.1.chr13g40140.1;Nbe.v1.1.chr18g36220.1	cytoplasm	GO:0005737	molecular_function	GO:0003674	nucleobase-containing compound metabolic process	GO:0006139	Niben101Scf02468g01007.1;Niben101Scf06990g00019.1	+	OOPS_XL_OOPS_NOXL	7	7	5	29.6
16.94569588	12.61658669	13.80966759	10.21937561	15.46537495	15.48435116	10.54173756	11.00106621	11.05586147	10.80849457	14.66583538	13.33734322	15.23803139	10.62204075	10.49354744	10.78637505	13.48343754	11.29508114					-1		biological regulation;cellular homeostasis;cellular process;chemical homeostasis;copper ion homeostasis;homeostatic process;inorganic ion homeostasis;intracellular chemical homeostasis;intracellular copper ion homeostasis;intracellular monoatomic cation homeostasis;intracellular monoatomic ion homeostasis;monoatomic cation homeostasis;monoatomic ion homeostasis;regulation of biological quality;re…	binding;cation binding;copper chaperone activity;copper ion binding;ion binding;metal ion binding;metallochaperone activity;molecular carrier activity;protein binding;protein domain specific binding;transition metal ion binding	apoplast;chloroplast;cytoplasm;extracellular region;intracellular anatomical structure;intracellular membrane-bounded organelle;intracellular organelle;membrane-bounded organelle;organelle;plastid	HMA	GO:0006873;GO:0006878;GO:0006950;GO:0006970;GO:0008150;GO:0009628;GO:0009651;GO:0009987;GO:0010038;GO:0019725;GO:0030003;GO:0042221;GO:0042592;GO:0046686;GO:0048878;GO:0050801;GO:0050896;GO:0055070;GO:0055080;GO:0055082;GO:0065007;GO:0065008;GO:0098771	GO:0003674;GO:0005488;GO:0005507;GO:0005515;GO:0016530;GO:0016531;GO:0019904;GO:0043167;GO:0043169;GO:0046872;GO:0046914;GO:0140104	GO:0005575;GO:0005576;GO:0005622;GO:0005737;GO:0009507;GO:0009536;GO:0043226;GO:0043227;GO:0043229;GO:0043231;GO:0048046	tr|A0A1S3X398|A0A1S3X398_TOBAC copper transport protein ATX1-like isoform X2 OS=Nicotiana tabacum OX=4097 GN=LOC107760780 PE=4 SV=1;tr|A0A1S3X3G9|A0A1S3X3G9_TOBAC copper transport protein ATX1-like isoform X1 OS=Nicotiana tabacum OX=4097 GN=LOC107760780 PE=4 SV=1	ko04978,map04978	copper transport protein ATX1-like isoform X1;copper transport protein ATX1-like isoform X2	Nicotiana benthamiana		Nbe.v1.1.chr13g41920.1;Nbe.v1.1.chr18g37230.1	cellular_component	GO:0005575	molecular_function	GO:0003674			Niben101Scf13029g03026.1;Niben101Scf15416g00005.1	+	OOPS_XL_OOPS_NOXL	3	3	3	34.2
11.27427292	12.48645306	10.28801537	11.41167641	17.48824883	17.04963493	14.85233402	11.47751999	11.39773273	11.3567934	17.83349609	17.39941216	13.45750904	11.45633602	11.22840118	11.18321133	17.18340302	16.53323936					-1		ribosomal small subunit biogenesis;translation	rRNA binding;structural constituent of ribosome	cytosolic small ribosomal subunit	Ribosomal_S4,S4	GO:0006412;GO:0042274	GO:0003735;GO:0019843	GO:0022627	tr|A0A1S3X7A0|A0A1S3X7A0_TOBAC 40S ribosomal protein S9-2 OS=Nicotiana tabacum OX=4097 GN=LOC107761978 PE=3 SV=1	ko03010,map03010	40S ribosomal protein S9-2	Nicotiana benthamiana	RPS9	Nbe.v1.1.chr05g39780.1;Nbe.v1.1.chr13g48900.1					translation	GO:0006412	Niben101Scf03541g00012.1;Niben101Scf04993g01010.1	+	OOPS_XL_OOPS_NOXL	17	4	4	63.5
12.14156437	11.26342201	10.36378288	9.708435059	12.51306152	12.90235615	13.89273262	13.90133858	11.30288601	10.93221951	13.24032974	12.98285103	13.95555878	12.9048605	11.06378078	10.19983101	9.852718353	12.92210102					-1		translation;amide biosynthetic process;amide metabolic process;biological regulation;biosynthetic process;cellular biosynthetic process;cellular metabolic process;cellular process;gene expression;macromolecule biosynthetic process;macromolecule metabolic process;metabolic process;organonitrogen compound biosynthetic process;organonitrogen compound metabolic process;peptide biosynthetic process;pe…	nucleic acid binding;binding;heterocyclic compound binding;mRNA 3'-UTR binding;mRNA binding;organic cyclic compound binding;poly(A) binding;poly(U) RNA binding;RNA binding;translation factor activity, RNA binding;translation initiation factor activity	cytoplasm;cytosol;intracellular anatomical structure;nucleus;ribonucleoprotein complex	PABP,RRM_1	GO:0006412;GO:0006413;GO:0006417;GO:0006446;GO:0006518;GO:0006950;GO:0006970;GO:0008150;GO:0008152;GO:0009058;GO:0009059;GO:0009628;GO:0009651;GO:0009889;GO:0009894;GO:0009987;GO:0010467;GO:0010468;GO:0010556;GO:0010608;GO:0019219;GO:0019222;GO:0019538;GO:0031323;GO:0031326;GO:0031329;GO:0032268;GO:0034248;GO:0043043;GO:0043170;GO:0043603;GO:0043604;GO:0044237;GO:0044238;GO:0044249;GO:0044267;GO:…	GO:0003674;GO:0003676;GO:0003723;GO:0003729;GO:0003730;GO:0003743;GO:0005488;GO:0008135;GO:0008143;GO:0008266;GO:0097159;GO:1901363	GO:0005575;GO:0005622;GO:0005634;GO:0005737;GO:0005829;GO:1990904	tr|A0A1J6JAG2|A0A1J6JAG2_NICAT Polyadenylate-binding protein OS=Nicotiana attenuata OX=49451 GN=PAB8_0 PE=3 SV=1	ko03013,ko03015,ko03018,map03013,map03015,map03018	Polyadenylate-binding protein	Nicotiana benthamiana		Nbe.v1.1.chr04g07920.1	cellular_component	GO:0005575	molecular_function	GO:0003674	translation	GO:0006412	Niben101Scf07493g03007.1	+	OOPS_XL_OOPS_NOXL	13	7	2	26.1
11.78934383	11.81304359	10.69702911	10.88133717	12.74313068	12.6480875	11.85417557	10.60479069	11.60264587	11.60154819	14.08738041	13.49385548	11.5883379	11.99489307	10.79592609	10.59397793	12.18289089	12.15983963					-1		cellular process;cellular response to heat;cellular response to stimulus;cellular response to stress;mRNA processing;response to abiotic stimulus;response to heat;response to stimulus;response to stress;response to temperature stimulus	binding;heterocyclic compound binding;mRNA binding;nucleic acid binding;organic cyclic compound binding;poly-purine tract binding;poly(A) binding;RNA binding;single-stranded RNA binding	cytoplasm;cytoplasmic ribonucleoprotein granule;cytoplasmic stress granule;cytosol;intracellular anatomical structure;intracellular membrane-bounded organelle;intracellular non-membrane-bounded organelle;intracellular organelle;membrane-bounded organelle;non-membrane-bounded organelle;nucleus;organelle;protein-containing complex;ribonucleoprotein complex;ribonucleoprotein granule	RRM_1	GO:0006397;GO:0006950;GO:0008150;GO:0009266;GO:0009408;GO:0009628;GO:0009987;GO:0033554;GO:0034605;GO:0050896;GO:0051716	GO:0003674;GO:0003676;GO:0003723;GO:0003727;GO:0003729;GO:0005488;GO:0008143;GO:0070717;GO:0097159;GO:1901363	GO:0005575;GO:0005622;GO:0005634;GO:0005737;GO:0005829;GO:0010494;GO:0032991;GO:0035770;GO:0036464;GO:0043226;GO:0043227;GO:0043228;GO:0043229;GO:0043231;GO:0043232;GO:1990904	tr|A0A1S3XLX8|A0A1S3XLX8_TOBAC polyadenylate-binding protein RBP47-like OS=Nicotiana tabacum OX=4097 GN=LOC107766648 PE=4 SV=1	-	polyadenylate-binding protein RBP47-like	Nicotiana benthamiana		Nbe.v1.1.chr04g09030.1	cellular_component	GO:0005575	molecular_function	GO:0003674	response to stress	GO:0006950	Niben101Scf01385g08004.1	+	OOPS_XL_OOPS_NOXL	9	3	3	25.7
15.15406609	15.42852402	10.02015686	9.858115196	11.6436348	13.86862946	15.65485954	16.3346405	11.07389927	12.40699387	11.72694206	13.82833481	15.55428886	14.05205822	11.61430836	10.25156021	12.21225357	13.67165184					-1			protein-disulfide reductase activity	cytoplasm	Thioredoxin		GO:0015035	GO:0005737	tr|A0A1S3ZUX0|A0A1S3ZUX0_TOBAC thioredoxin H-type 1-like OS=Nicotiana tabacum OX=4097 GN=LOC107790674 PE=4 SV=1	ko04621,ko05418,map04621,map05418	thioredoxin H-type 1-like	Nicotiana benthamiana		Nbe.v1.1.chr04g11960.1	cytoplasm	GO:0005737					Niben101Scf01701g07009.1	+	OOPS_XL_OOPS_NOXL	9	9	4	77
12.15884495	12.24562645	10.75601292	10.80714703	17.72340775	17.55037117	11.76365185	11.95407486	12.01933193	12.15718555	17.12857819	16.43741035	10.21902943	13.14293671	11.44402218	9.771559715	16.87579727	16.7471447					-1			RNA binding	nucleus	Alba		GO:0003723	GO:0005634	tr|A0A1S4AJK5|A0A1S4AJK5_TOBAC ribonuclease P protein subunit p25-like protein isoform X1 OS=Nicotiana tabacum OX=4097 GN=LOC107798331 PE=4 SV=1	ko03008,ko03013,map03008,map03013	ribonuclease P protein subunit p25-like protein isoform X1	Nicotiana benthamiana		Nbe.v1.1.chr04g13440.1	nucleus	GO:0005634	RNA binding	GO:0003723			Niben101Scf09530g01011.1	+	OOPS_XL_OOPS_NOXL	11	1	1	59.4
11.74010277	12.32513905	11.33830261	13.81307983	13.98593044	13.86244392	13.96226311	14.12751102	14.90745449	14.41210651	17.01465225	17.41476822	13.60316277	11.11837101	10.28896332	12.00116158	15.29795551	15.3585825					-1		biological regulation;regulation of biological process;regulation of developmental process;regulation of multicellular organismal development;regulation of multicellular organismal process;regulation of post-embryonic development;regulation of reproductive process;regulation of root development;regulation of seed development;regulation of seed dormancy process;regulation of seed maturation;respon…		cell junction;cell periphery;cell wall;cell-cell junction;external encapsulating structure;membrane;plant-type cell wall;plasma membrane;plasmodesma;symplast	Pollen_Ole_e_I	GO:0001101;GO:0008150;GO:0009719;GO:0009725;GO:0009753;GO:0042221;GO:0048580;GO:0050789;GO:0050793;GO:0050896;GO:0051239;GO:0065007;GO:0080050;GO:1901700;GO:2000026;GO:2000033;GO:2000034;GO:2000241;GO:2000280		GO:0005575;GO:0005618;GO:0005886;GO:0005911;GO:0009505;GO:0009506;GO:0016020;GO:0030054;GO:0030312;GO:0055044;GO:0071944	tr|A0A1S4DPF6|A0A1S4DPF6_TOBAC pistil-specific extensin-like protein OS=Nicotiana tabacum OX=4097 GN=LOC107831741 PE=4 SV=1	-	pistil-specific extensin-like protein	Nicotiana benthamiana		Nbe.v1.1.chr02g08840.1;Nbe.v1.1.chr04g17070.1;Nbe.v1.1.chr15g33940.1;Nbe.v1.1.chr19g35270.1	cellular_component	GO:0005575					Niben101Scf01436g00001.1;Niben101Scf08843g00001.1	+	OOPS_XL_OOPS_NOXL	5	5	5	23.4
12.08347416	11.49577141	10.89996719	10.45505142	16.08046341	15.75736427	11.1547966	10.82645416	10.23238373	10.21051693	15.65376854	15.09465504	11.492486	10.63649464	9.794701576	10.9401207	15.01911259	15.09337616					-1		chloroplast rRNA processing;mRNA processing	mRNA binding	chloroplast thylakoid membrane;nucleus;ribonucleoprotein complex	RRM_1	GO:0006397;GO:1901259	GO:0003729	GO:0005634;GO:0009535;GO:1990904	tr|A0A1S3ZE61|A0A1S3ZE61_TOBAC 28 kDa ribonucleoprotein, chloroplastic-like OS=Nicotiana tabacum OX=4097 GN=LOC107785853 PE=4 SV=1	ko03013,ko03015,ko03018,map03013,map03015,map03018	28 kDa ribonucleoprotein, chloroplastic-like	Nicotiana benthamiana		Nbe.v1.1.chr04g18700.1	nucleus	GO:0005634					Niben101Scf07578g00026.1	+	OOPS_XL_OOPS_NOXL	13	6	6	54.4
12.12548637	12.01847363	9.997231483	10.07085514	13.72930241	13.24446774	11.77197075	11.20934105	10.46246719	12.30434132	13.41587353	13.16270638	10.56705952	11.48533058	9.029898643	10.27454281	13.11431217	13.16854668					-1		regulation of alternative mRNA splicing, via spliceosome;3'-UTR-mediated mRNA destabilization;anatomical structure development;anatomical structure formation involved in morphogenesis;anatomical structure morphogenesis;animal organ development;animal organ morphogenesis;anterior/posterior pattern specification;atrial cardiac muscle tissue development;biological regulation;cellular metabolic proce…	binding;heterocyclic compound binding;mRNA 3'-UTR AU-rich region binding;mRNA 3'-UTR binding;mRNA binding;mRNA CDS binding;nucleic acid binding;organic cyclic compound binding;pre-mRNA binding;pre-mRNA intronic binding;RNA binding;sequence-specific mRNA binding	cytoplasm;intracellular anatomical structure	RRM_1	GO:0000381;GO:0001501;GO:0001756;GO:0001947;GO:0002009;GO:0003002;GO:0003007;GO:0003143;GO:0003228;GO:0006139;GO:0006396;GO:0006397;GO:0006417;GO:0006950;GO:0006974;GO:0007275;GO:0007368;GO:0007389;GO:0007507;GO:0007517;GO:0007519;GO:0008150;GO:0008152;GO:0009653;GO:0009790;GO:0009792;GO:0009799;GO:0009855;GO:0009887;GO:0009888;GO:0009889;GO:0009890;GO:0009892;GO:0009893;GO:0009894;GO:0009895;GO:…	GO:0003674;GO:0003676;GO:0003723;GO:0003729;GO:0003730;GO:0005488;GO:0017091;GO:0035925;GO:0036002;GO:0097157;GO:0097159;GO:1901363;GO:1990715;GO:1990825	GO:0005575;GO:0005622;GO:0005737	tr|A0A1S4BPI4|A0A1S4BPI4_TOBAC RNA-binding protein 38-like OS=Nicotiana tabacum OX=4097 GN=LOC107810518 PE=4 SV=1	-	RNA-binding protein 38-like	Nicotiana benthamiana		Nbe.v1.1.chr04g19010.1;Nbe.v1.1.chr14g02000.1	cellular_component	GO:0005575	molecular_function	GO:0003674			Niben101Scf02537g10001.1;Niben101Scf05553g04002.1	+	OOPS_XL_OOPS_NOXL	3	3	3	10.5
13.78943157	11.40519619	10.33393764	11.05455589	13.95800877	13.3768034	14.46007156	14.54018879	11.50139713	12.42782211	13.67220402	12.42282677	14.16412163	13.83654308	9.284265518	8.908680916	12.43220234	12.66010761					-1		formation of cytoplasmic translation initiation complex;response to abiotic stimulus;response to cadmium ion;response to chemical;response to metal ion;response to osmotic stress;response to salt stress;response to stimulus;response to stress	RNA binding;translation initiation factor activity	ubiquitin ligase complex;catalytic complex;Cul4-RING E3 ubiquitin ligase complex;cullin-RING ubiquitin ligase complex;cytoplasm;cytosol;eukaryotic 43S preinitiation complex;eukaryotic 48S preinitiation complex;eukaryotic translation initiation factor 3 complex, eIF3m;intracellular anatomical structure;protein-containing complex;transferase complex	WD40	GO:0001732;GO:0006950;GO:0006970;GO:0008150;GO:0009628;GO:0009651;GO:0010038;GO:0042221;GO:0046686;GO:0050896	GO:0003723;GO:0003743	GO:0000151;GO:0005575;GO:0005622;GO:0005737;GO:0005829;GO:0016282;GO:0031461;GO:0032991;GO:0033290;GO:0071541;GO:0080008;GO:1902494;GO:1990234	tr|A0A1S3ZGF1|A0A1S3ZGF1_TOBAC Eukaryotic translation initiation factor 3 subunit I OS=Nicotiana tabacum OX=4097 GN=LOC107786562 PE=3 SV=1	ko03013,map03013	Eukaryotic translation initiation factor 3 subunit I	Nicotiana benthamiana		Nbe.v1.1.chr04g22620.1;Nbe.v1.1.chr14g06970.1			RNA binding	GO:0003723	response to stress	GO:0006950	Niben101Scf01365g06006.1;Niben101Scf03473g01015.1	+	OOPS_XL_OOPS_NOXL	12	12	12	54.6
12.27834797	12.35567284	11.31974697	11.58662319	16.08752441	15.88855267	12.27633953	11.2854948	11.8249588	10.65086174	15.10131931	15.31479549	12.71248436	10.89040184	9.425866127	12.53464317	14.82907867	15.29974461					-1		nuclear-transcribed mRNA catabolic process;biological regulation;catabolic process;cellular catabolic process;cellular component assembly;cellular component biogenesis;cellular component organization;cellular component organization or biogenesis;cellular metabolic process;cellular process;deadenylation-independent decapping of nuclear-transcribed mRNA;macromolecule catabolic process;macromolecule…	binding;heterocyclic compound binding;identical protein binding;mRNA binding;nucleic acid binding;organic cyclic compound binding;protein binding;protein dimerization activity;protein homodimerization activity;RNA binding	cytoplasm;cytoplasmic ribonucleoprotein granule;cytosol;intracellular anatomical structure;intracellular non-membrane-bounded organelle;intracellular organelle;non-membrane-bounded organelle;organelle;P-body;protein-containing complex;ribonucleoprotein complex;ribonucleoprotein granule	FDF,LSM14	GO:0000956;GO:0006139;GO:0006401;GO:0006402;GO:0006417;GO:0006996;GO:0008150;GO:0008152;GO:0009056;GO:0009057;GO:0009889;GO:0009890;GO:0009892;GO:0009987;GO:0010468;GO:0010556;GO:0010558;GO:0010603;GO:0010605;GO:0010606;GO:0010608;GO:0010629;GO:0010638;GO:0016043;GO:0016070;GO:0016071;GO:0017148;GO:0019222;GO:0022607;GO:0022613;GO:0022618;GO:0031086;GO:0031087;GO:0031323;GO:0031324;GO:0031326;GO:…	GO:0003674;GO:0003676;GO:0003723;GO:0003729;GO:0005488;GO:0005515;GO:0042802;GO:0042803;GO:0046983;GO:0097159;GO:1901363	GO:0000932;GO:0005575;GO:0005622;GO:0005737;GO:0005829;GO:0032991;GO:0035770;GO:0036464;GO:0043226;GO:0043228;GO:0043229;GO:0043232;GO:1990904	tr|A0A1U7WQE1|A0A1U7WQE1_NICSY protein decapping 5 isoform X2 OS=Nicotiana sylvestris OX=4096 GN=LOC104230931 PE=4 SV=1	-	protein decapping 5 isoform X2	Nicotiana benthamiana		Nbe.v1.1.chr14g00580.1			molecular_function	GO:0003674			Niben101Scf01338g05012.1	+	OOPS_XL_OOPS_NOXL	8	8	3	18.4
11.72515774	10.82203865	10.57037163	10.66694069	11.41674042	13.28240776	11.29687214	11.29952335	11.44656277	10.51337147	13.25984669	12.77737904	11.67819881	12.22900772	11.79057503	10.14290333	12.64761543	12.58028221					-1		translation;amide biosynthetic process;amide metabolic process;biological regulation;biosynthetic process;cellular biosynthetic process;cellular metabolic process;cellular process;gene expression;macromolecule biosynthetic process;macromolecule metabolic process;metabolic process;organonitrogen compound biosynthetic process;organonitrogen compound metabolic process;peptide biosynthetic process;pe…	nucleic acid binding;binding;heterocyclic compound binding;mRNA 3'-UTR binding;mRNA binding;organic cyclic compound binding;poly(A) binding;poly(U) RNA binding;RNA binding;translation factor activity, RNA binding;translation initiation factor activity	cytoplasm;cytosol;intracellular anatomical structure;nucleus;ribonucleoprotein complex	PABP,RRM_1	GO:0006412;GO:0006413;GO:0006417;GO:0006446;GO:0006518;GO:0006950;GO:0006970;GO:0008150;GO:0008152;GO:0009058;GO:0009059;GO:0009628;GO:0009651;GO:0009889;GO:0009894;GO:0009987;GO:0010467;GO:0010468;GO:0010556;GO:0010608;GO:0019219;GO:0019222;GO:0019538;GO:0031323;GO:0031326;GO:0031329;GO:0032268;GO:0034248;GO:0043043;GO:0043170;GO:0043603;GO:0043604;GO:0044237;GO:0044238;GO:0044249;GO:0044267;GO:…	GO:0003674;GO:0003676;GO:0003723;GO:0003729;GO:0003730;GO:0003743;GO:0005488;GO:0008135;GO:0008143;GO:0008266;GO:0097159;GO:1901363	GO:0005575;GO:0005622;GO:0005634;GO:0005737;GO:0005829;GO:1990904	tr|A0A1S4BYH5|A0A1S4BYH5_TOBAC polyadenylate-binding protein 8-like OS=Nicotiana tabacum OX=4097 GN=LOC107813138 PE=3 SV=1;tr|A0A1U7WZX0|A0A1U7WZX0_NICSY Polyadenylate-binding protein OS=Nicotiana sylvestris OX=4096 GN=LOC104231630 PE=3 SV=1;tr|A0A314L701|A0A314L701_NICAT Polyadenylate-binding protein OS=Nicotiana attenuata OX=49451 GN=PAB8_2 PE=3 SV=1	ko03013,ko03015,ko03018,map03013,map03015,map03018	Polyadenylate-binding protein;polyadenylate-binding protein 8-like	Nicotiana benthamiana		Nbe.v1.1.chr02g30990.1;Nbe.v1.1.chr05g19660.1;Nbe.v1.1.chr05g19670.1;Nbe.v1.1.chr14g01410.1	cellular_component	GO:0005575	molecular_function	GO:0003674	translation	GO:0006412	Niben101Scf03223g02002.1	+	OOPS_XL_OOPS_NOXL	20	3	3	37.2
10.85746384	11.45518112	9.91987133	11.17893982	13.56188488	13.52674389	13.87642097	13.87305927	10.34952831	11.2467308	15.22641182	14.10754395	12.73682499	13.14596367	10.89993572	10.92596149	12.90904903	12.5725584					-1		amide biosynthetic process;amide metabolic process;biosynthetic process;cellular biosynthetic process;cellular metabolic process;cellular process;cytoplasmic translation;gene expression;macromolecule biosynthetic process;macromolecule metabolic process;metabolic process;organonitrogen compound biosynthetic process;organonitrogen compound metabolic process;peptide biosynthetic process;peptide meta…	binding;heterocyclic compound binding;mRNA binding;nucleic acid binding;organic cyclic compound binding;RNA binding;structural constituent of ribosome;structural molecule activity	cell junction;cell periphery;cell-cell junction;cytoplasm;cytosol;cytosolic large ribosomal subunit;cytosolic ribosome;intracellular anatomical structure;intracellular non-membrane-bounded organelle;intracellular organelle;large ribosomal subunit;membrane;non-membrane-bounded organelle;organelle;plasma membrane;plasmodesma;protein-containing complex;ribonucleoprotein complex;ribosomal subunit;rib…	Ribosomal_L7Ae	GO:0002181;GO:0006412;GO:0006518;GO:0008150;GO:0008152;GO:0009058;GO:0009059;GO:0009605;GO:0009607;GO:0009620;GO:0009987;GO:0010467;GO:0019538;GO:0043043;GO:0043170;GO:0043207;GO:0043603;GO:0043604;GO:0044237;GO:0044238;GO:0044249;GO:0044267;GO:0050896;GO:0051707;GO:1901564;GO:1901566	GO:0003674;GO:0003676;GO:0003723;GO:0003729;GO:0003735;GO:0005198;GO:0005488;GO:0097159;GO:1901363	GO:0005575;GO:0005622;GO:0005737;GO:0005829;GO:0005840;GO:0005886;GO:0005911;GO:0009506;GO:0015934;GO:0016020;GO:0022625;GO:0022626;GO:0030054;GO:0032991;GO:0043226;GO:0043228;GO:0043229;GO:0043232;GO:0044391;GO:0055044;GO:0071944;GO:1990904	tr|A0A1S3WZ09|A0A1S3WZ09_TOBAC 60S ribosomal protein L30-like OS=Nicotiana tabacum OX=4097 GN=LOC107759448 PE=3 SV=1;tr|A0A922DBK8|A0A922DBK8_CARIL Uncharacterized protein OS=Carya illinoinensis OX=32201 GN=I3842_13G118100 PE=4 SV=1	ko03010,map03010	60S ribosomal protein L30-like;Uncharacterized protein	Nicotiana benthamiana	RPL30	Nbe.v1.1.chr04g20230.1;Nbe.v1.1.chr13g27990.1;Nbe.v1.1.chr14g03210.1;Nbe.v1.1.chr16g50210.1;Nbe.v1.1.chr19g18420.1	cellular_component	GO:0005575	molecular_function	GO:0003674			Niben101Scf00833g00004.1;Niben101Scf02535g01001.1;Niben101Scf06737g00028.1	+	OOPS_XL_OOPS_NOXL	8	4	0	60.2
12.00279617	11.58471012	10.01491833	11.40480232	13.62662125	13.44229603	11.76633644	11.57021523	9.855725288	11.65065289	13.6156292	13.33804035	11.43843842	10.42506599	10.05546474	10.2084589	13.84185886	13.34568214					-1		RNA stabilization	RNA binding	ribosome	S1	GO:0043489	GO:0003723	GO:0005840	tr|A0A314L3F2|A0A314L3F2_NICAT 30s ribosomal protein s1, chloroplastic OS=Nicotiana attenuata OX=49451 GN=RPS1_2 PE=4 SV=1;tr|A0A1S3XCJ6|A0A1S3XCJ6_TOBAC 30S ribosomal protein S1-like OS=Nicotiana tabacum OX=4097 GN=LOC107763574 PE=4 SV=1	ko03010,map03010	30s ribosomal protein s1, chloroplastic;30S ribosomal protein S1-like	Nicotiana benthamiana		Nbe.v1.1.chr04g21100.1;Nbe.v1.1.chr14g04450.1	ribosome	GO:0005840	RNA binding	GO:0003723			Niben101Scf08308g03003.1;Niben101Scf14886g00003.1	+	OOPS_XL_OOPS_NOXL	7	7	7	20.2
15.91375446	15.58686924	11.13542747	10.4893589	16.87795448	16.89982986	16.47351456	16.61855698	10.4311142	11.24712086	17.52672768	16.76849365	15.92520714	16.28109741	10.33309269	10.3731699	16.28366661	16.40997124					-1		amide biosynthetic process;amide metabolic process;biosynthetic process;cellular biosynthetic process;cellular metabolic process;cellular process;gene expression;macromolecule biosynthetic process;macromolecule metabolic process;metabolic process;organonitrogen compound biosynthetic process;organonitrogen compound metabolic process;peptide biosynthetic process;peptide metabolic process;primary me…	binding;heterocyclic compound binding;mRNA binding;nucleic acid binding;organic cyclic compound binding;RNA binding;structural constituent of ribosome;structural molecule activity	cell junction;cell periphery;cell wall;cell-cell junction;chloroplast;cytoplasm;cytosol;cytosolic ribosome;cytosolic small ribosomal subunit;external encapsulating structure;intracellular anatomical structure;intracellular membrane-bounded organelle;intracellular non-membrane-bounded organelle;intracellular organelle;intracellular organelle lumen;membrane;membrane-bounded organelle;membrane-enclo…	Ribosomal_S5,Ribosomal_S5_C	GO:0006412;GO:0006518;GO:0008150;GO:0008152;GO:0009058;GO:0009059;GO:0009987;GO:0010467;GO:0019538;GO:0043043;GO:0043170;GO:0043603;GO:0043604;GO:0044237;GO:0044238;GO:0044249;GO:0044267;GO:1901564;GO:1901566	GO:0003674;GO:0003676;GO:0003723;GO:0003729;GO:0003735;GO:0005198;GO:0005488;GO:0097159;GO:1901363	GO:0005575;GO:0005618;GO:0005622;GO:0005634;GO:0005730;GO:0005737;GO:0005829;GO:0005840;GO:0005886;GO:0005911;GO:0009506;GO:0009507;GO:0009536;GO:0015935;GO:0016020;GO:0022626;GO:0022627;GO:0030054;GO:0030312;GO:0031974;GO:0031981;GO:0032991;GO:0043226;GO:0043227;GO:0043228;GO:0043229;GO:0043231;GO:0043232;GO:0043233;GO:0044391;GO:0055044;GO:0070013;GO:0071944;GO:1990904	tr|A0A1J6IA93|A0A1J6IA93_NICAT 40s ribosomal protein s2-2 OS=Nicotiana attenuata OX=49451 GN=RPS2B_0 PE=3 SV=1	ko03010,map03010	40s ribosomal protein s2-2	Nicotiana benthamiana	RPS2	Nbe.v1.1.chr04g23730.1;Nbe.v1.1.chr14g09090.1;Nbe.v1.1.chr14g09110.1	cellular_component	GO:0005575	molecular_function	GO:0003674	translation	GO:0006412	Niben101Scf02637g01005.1;Niben101Scf02637g02013.1	+	OOPS_XL_OOPS_NOXL	20	20	5	65.9
12.61635303	11.77030754	11.92079926	11.00972557	16.11960983	16.11748123	12.46862411	11.36324692	10.67747784	9.875892639	15.9310379	15.38875771	11.33154678	12.49552155	8.822451591	10.05266762	15.99550247	15.88046837					-1		RNA splicing, via transesterification reactions;biological regulation;cellular metabolic process;cellular process;gene expression;macromolecule metabolic process;metabolic process;mRNA metabolic process;mRNA processing;mRNA splicing, via spliceosome;nucleic acid metabolic process;nucleobase-containing compound metabolic process;positive regulation of biological process;positive regulation of bios…	binding;heterocyclic compound binding;identical protein binding;mRNA binding;nucleic acid binding;organic cyclic compound binding;poly-purine tract binding;poly(A) binding;protein binding;protein dimerization activity;protein homodimerization activity;RNA binding;RNA stem-loop binding;single-stranded RNA binding;snRNA binding;snRNA stem-loop binding;transcription coactivator activity;transcriptio…	cytoplasm;cytoplasmic ribonucleoprotein granule;cytoplasmic stress granule;cytosol;intracellular anatomical structure;intracellular membrane-bounded organelle;intracellular non-membrane-bounded organelle;intracellular organelle;intracellular organelle lumen;membrane-bounded organelle;membrane-enclosed lumen;non-membrane-bounded organelle;nuclear lumen;nucleoplasm;nucleus;organelle;organelle lumen…	RRM_1	GO:0000375;GO:0000377;GO:0000398;GO:0001932;GO:0001934;GO:0006139;GO:0006396;GO:0006397;GO:0006950;GO:0006979;GO:0008150;GO:0008152;GO:0008380;GO:0009889;GO:0009891;GO:0009893;GO:0009966;GO:0009967;GO:0009987;GO:0010467;GO:0010556;GO:0010557;GO:0010562;GO:0010604;GO:0010646;GO:0010647;GO:0016070;GO:0016071;GO:0019219;GO:0019220;GO:0019222;GO:0023051;GO:0023056;GO:0031323;GO:0031325;GO:0031326;GO:…	GO:0003674;GO:0003676;GO:0003712;GO:0003713;GO:0003723;GO:0003727;GO:0003729;GO:0005488;GO:0005515;GO:0008143;GO:0017069;GO:0030619;GO:0035613;GO:0035614;GO:0042802;GO:0042803;GO:0046983;GO:0070717;GO:0097159;GO:0140110;GO:1901363	GO:0005575;GO:0005622;GO:0005634;GO:0005654;GO:0005685;GO:0005737;GO:0005829;GO:0010494;GO:0030532;GO:0031974;GO:0031981;GO:0032991;GO:0035770;GO:0036464;GO:0043226;GO:0043227;GO:0043228;GO:0043229;GO:0043231;GO:0043232;GO:0043233;GO:0070013;GO:0097525;GO:0120114;GO:1990904	tr|A0A1S4CLV5|A0A1S4CLV5_TOBAC RNA-binding protein 2-like OS=Nicotiana tabacum OX=4097 GN=LOC107820432 PE=4 SV=1	-	RNA-binding protein 2-like	Nicotiana benthamiana		Nbe.v1.1.chr14g10290.1	cellular_component	GO:0005575	molecular_function	GO:0003674			Niben101Scf19133g02012.1	+	OOPS_XL_OOPS_NOXL	10	10	3	51.8
[truncated: 141 more rows]
[truncated: 20 more columns]
