# Supplementary material for: Protocol for capturing the RNA-binding proteome from plants using orthogonal organic phase separation
Source: STAR Protoc. 2025 Nov 27;6(4):104231. doi: 10.1016/j.xpro.2025.104231 (PMC12702337; doi:10.1016/j.xpro.2025.104231)
Supplement: Data S1. Sample data repository, related to Step 69 [file mmc1.zip › starprotocol_demo/proteinGroups.txt]

Protein IDs	Majority protein IDs	Peptide counts (all)	Peptide counts (razor+unique)	Peptide counts (unique)	Fasta headers	Number of proteins	Peptides	Razor + unique peptides	Unique peptides	Peptides 001_20240725_TTP_SILS82_P_SILS14748_GA1_1_43689	Peptides 002_20240725_TTP_SILS82_P_SILS14749_GA2_1_43690	Peptides 003_20240729_TTP_SILS82_P_SILS14750_RA1_1_43811	Peptides 004_20240729_TTP_SILS82_P_SILS14751_RA2_1_43812	Peptides 005_20240729_TTP_SILS82_P_SILS14752_RA3_1_43813	Peptides 006_20240729_TTP_SILS82_P_SILS14753_RA4_1_43814	Peptides 019_20240725_TTP_SILS82_P_SILS14766_GA7_1_43695	Peptides 020_20240725_TTP_SILS82_P_SILS14767_GA8_1_43696	Peptides 021_20240729_TTP_SILS82_P_SILS14768_RB5_1_43825	Peptides 022_20240729_TTP_SILS82_P_SILS14769_RB6_1_43826	Peptides 023_20240729_TTP_SILS82_P_SILS14770_RB7_1_43827	Peptides 024_20240729_TTP_SILS82_P_SILS14771_RB8_1_43828	Peptides 037_20240725_TTP_SILS82_P_SILS14784_GB5_1_43703	Peptides 038_20240725_TTP_SILS82_P_SILS14785_GB6_1_43704	Peptides 039_20240729_TTP_SILS82_P_SILS14786_RC8_1_43840	Peptides 040_20240729_TTP_SILS82_P_SILS14787_RD1_1_43843	Peptides 041_20240729_TTP_SILS82_P_SILS14788_RD2_1_43844	Peptides 042_20240729_TTP_SILS82_P_SILS14789_RD3_1_43845	Razor + unique peptides 001_20240725_TTP_SILS82_P_SILS14748_GA1_1_43689	Razor + unique peptides 002_20240725_TTP_SILS82_P_SILS14749_GA2_1_43690	Razor + unique peptides 003_20240729_TTP_SILS82_P_SILS14750_RA1_1_43811	Razor + unique peptides 004_20240729_TTP_SILS82_P_SILS14751_RA2_1_43812	Razor + unique peptides 005_20240729_TTP_SILS82_P_SILS14752_RA3_1_43813	Razor + unique peptides 006_20240729_TTP_SILS82_P_SILS14753_RA4_1_43814	Razor + unique peptides 019_20240725_TTP_SILS82_P_SILS14766_GA7_1_43695	Razor + unique peptides 020_20240725_TTP_SILS82_P_SILS14767_GA8_1_43696	Razor + unique peptides 021_20240729_TTP_SILS82_P_SILS14768_RB5_1_43825	Razor + unique peptides 022_20240729_TTP_SILS82_P_SILS14769_RB6_1_43826	Razor + unique peptides 023_20240729_TTP_SILS82_P_SILS14770_RB7_1_43827	Razor + unique peptides 024_20240729_TTP_SILS82_P_SILS14771_RB8_1_43828	Razor + unique peptides 037_20240725_TTP_SILS82_P_SILS14784_GB5_1_43703	Razor + unique peptides 038_20240725_TTP_SILS82_P_SILS14785_GB6_1_43704	Razor + unique peptides 039_20240729_TTP_SILS82_P_SILS14786_RC8_1_43840	Razor + unique peptides 040_20240729_TTP_SILS82_P_SILS14787_RD1_1_43843	Razor + unique peptides 041_20240729_TTP_SILS82_P_SILS14788_RD2_1_43844	Razor + unique peptides 042_20240729_TTP_SILS82_P_SILS14789_RD3_1_43845	Unique peptides 001_20240725_TTP_SILS82_P_SILS14748_GA1_1_43689	Unique peptides 002_20240725_TTP_SILS82_P_SILS14749_GA2_1_43690	Unique peptides 003_20240729_TTP_SILS82_P_SILS14750_RA1_1_43811	Unique peptides 004_20240729_TTP_SILS82_P_SILS14751_RA2_1_43812
accD_chloroplast	accD_chloroplast	4	4	4	accD_chloroplast	1	4	4	4	1	0	0	0	0	0	4	2	0	0	0	1	4	3	0	0	1	0	1	0	0	0	0	0	4	2	0	0	0	1	4	3	0	0	1	0	1	0	0	0
atp1_ATP_synthase_F1_subunit_1_mitochondria;Nbe.v1.s00090g19910;Nbe.v1.s00040g41110;Nbe.v1.s00040g40120;Nbe.v1.s00040g41290;Nbe.v1.s00070g32000;Nbe.v1.s00160g16980;Nbe.v1.s00060g30310;Nbe.v1.s00140g13130	atp1_ATP_synthase_F1_subunit_1_mitochondria;Nbe.v1.s00090g19910	12;7;3;2;2;2;1;1;1	12;7;3;2;2;2;1;1;1	11;6;3;2;2;2;1;1;1	atp1_ATP_synthase_F1_subunit_1_mitochondria;Nbe.v1.s00090g19910	9	12	12	11	6	5	2	4	2	6	7	5	1	1	6	3	9	6	2	3	5	5	6	5	2	4	2	6	7	5	1	1	6	3	9	6	2	3	5	5	6	5	2	4
atpA_chloroplast	atpA_chloroplast	11	10	10	atpA_chloroplast	1	11	10	10	8	7	5	4	2	5	5	7	3	1	6	5	8	6	3	3	9	7	8	7	5	4	2	5	5	7	3	1	6	5	8	6	3	3	8	7	8	7	5	4
atpB_chloroplast;Nbe.v1.s13820g00010;Nbe.v1.s07350g00010;Nbe.v1.s04960g00010;Nbe.v1.s02230g00010;Nbe.v1.s00160g02550	atpB_chloroplast	29;8;8;7;6;1	29;8;8;7;6;1	28;8;8;7;6;1	atpB_chloroplast	6	29	29	28	24	23	20	17	16	21	26	28	12	11	22	20	27	27	15	14	21	20	24	23	20	17	16	21	26	28	12	11	22	20	27	27	15	14	21	20	23	22	19	16
atpE_chloroplast	atpE_chloroplast	4	4	4	atpE_chloroplast	1	4	4	4	2	1	0	0	0	0	4	3	0	0	0	0	4	3	0	0	0	0	2	1	0	0	0	0	4	3	0	0	0	0	4	3	0	0	0	0	2	1	0	0
atpF_chloroplast	atpF_chloroplast	14	14	14	atpF_chloroplast	1	14	14	14	14	13	5	5	4	7	13	14	3	1	6	5	14	14	6	5	11	6	14	13	5	5	4	7	13	14	3	1	6	5	14	14	6	5	11	6	14	13	5	5
atpH_chloroplast	atpH_chloroplast	4	4	4	atpH_chloroplast	1	4	4	4	1	2	0	0	0	0	3	3	0	0	0	0	2	3	0	0	0	0	1	2	0	0	0	0	3	3	0	0	0	0	2	3	0	0	0	0	1	2	0	0
clpP_chloroplast	clpP_chloroplast	1	1	1	clpP_chloroplast	1	1	1	1	1	1	0	0	0	0	0	0	0	0	0	0	1	1	0	0	0	0	1	1	0	0	0	0	0	0	0	0	0	0	1	1	0	0	0	0	1	1	0	0
CON__A3EZ82	CON__A3EZ82	1	1	1		1	1	1	1	0	0	0	0	0	0	0	0	0	0	0	0	0	0	0	0	0	0	0	0	0	0	0	0	0	0	0	0	0	0	0	0	0	0	0	0	0	0	0	0
CON__ENSEMBL:ENSBTAP00000038253;CON__REFSEQ:XP_932229	CON__ENSEMBL:ENSBTAP00000038253	13;1	1;0	0;0		2	13	1	0	2	0	5	4	4	5	4	2	5	5	4	5	5	0	9	5	3	7	0	0	0	0	0	0	0	0	0	0	0	0	0	0	0	0	0	0	0	0	0	0
CON__ENSEMBL:ENSP00000377550	CON__ENSEMBL:ENSP00000377550	15	9	0		1	15	9	0	1	0	7	3	3	4	0	0	2	5	2	2	2	1	6	5	5	7	0	0	1	0	0	1	0	0	0	2	1	0	0	0	0	0	0	1	0	0	0	0
CON__P00761	CON__P00761	10	10	9		1	10	10	9	6	7	9	9	8	10	5	6	10	10	10	10	4	6	9	10	8	10	6	7	9	9	8	10	5	6	10	10	10	10	4	6	9	10	8	10	6	6	9	8
CON__P01966	CON__P01966	3	3	3		1	3	3	3	0	0	1	1	1	1	0	0	1	1	1	1	0	0	1	1	1	1	0	0	1	1	1	1	0	0	1	1	1	1	0	0	1	1	1	1	0	0	1	1
CON__P02070;CON__Q3SX09	CON__P02070	3;1	3;1	3;1		2	3	3	3	1	1	2	1	0	1	0	1	2	1	1	2	0	0	0	2	1	1	1	1	2	1	0	1	0	1	2	1	1	2	0	0	0	2	1	1	1	1	2	1
CON__P02533;CON__Q61782;CON__P35900;CON__Q9D312	CON__P02533	36;6;3;3	35;6;3;3	8;2;0;0		4	36	35	8	2	1	22	5	2	6	0	1	3	9	5	4	3	2	31	11	11	14	2	1	21	4	1	5	0	0	2	8	4	3	2	1	30	10	10	13	0	0	5	0
CON__P02538;CON__Q8VED5;CON__P05787;CON__H-INV:HIT000292931	CON__P02538	38;9;7;4	19;2;1;1	2;0;0;0		4	38	19	2	3	0	18	3	2	2	2	0	2	5	1	5	5	2	34	8	6	13	1	0	8	1	0	0	0	0	0	3	0	0	2	2	19	0	1	4	0	0	1	0
CON__P02662	CON__P02662	2	2	2		1	2	2	2	0	0	0	0	0	0	0	0	0	2	0	0	0	0	0	0	0	0	0	0	0	0	0	0	0	0	0	2	0	0	0	0	0	0	0	0	0	0	0	0
CON__P02768-1	CON__P02768-1	36	36	32		1	36	36	32	1	1	2	4	3	3	1	1	3	3	3	3	3	3	3	2	3	4	1	1	2	4	3	3	1	1	3	3	3	3	3	3	3	2	3	4	1	1	0	1
CON__P02769	CON__P02769	33	29	29		1	33	29	29	1	1	19	19	22	19	0	2	21	20	19	18	2	0	18	19	18	19	1	1	17	16	19	16	0	2	18	17	16	16	1	0	16	17	15	16	1	1	17	16
CON__P04259	CON__P04259	38	3	1		1	38	3	1	3	0	19	3	2	2	2	0	2	5	1	5	5	2	33	8	6	12	0	0	2	0	0	0	0	0	0	0	0	0	0	0	2	0	0	0	0	0	1	0
CON__P04264;CON__H-INV:HIT000016045	CON__P04264	47;4	47;4	33;0		2	47	47	33	6	1	31	19	21	20	10	6	22	17	21	25	8	3	40	23	24	28	6	1	31	19	21	20	10	6	22	17	21	25	8	3	40	23	24	28	2	1	22	12
CON__P08779;CON__Q9Z2K1;CON__Q3ZAW8	CON__P08779	35;14;14	18;4;4	17;4;4		3	35	18	17	2	1	22	6	2	3	0	1	3	5	5	4	3	2	29	7	7	11	0	0	12	2	0	0	0	0	0	0	0	1	0	0	14	0	1	2	0	0	12	2
CON__P12763	CON__P12763	1	1	1		1	1	1	1	0	0	0	1	0	0	0	0	0	0	0	0	0	0	0	0	0	0	0	0	0	1	0	0	0	0	0	0	0	0	0	0	0	0	0	0	0	0	0	1
CON__P13645;CON__Q7Z3Y7;CON__Q148H6;CON__P05784;CON__Q7Z3Z0;CON__Q7Z3Y8	CON__P13645	34;4;3;2;2;2	30;2;1;0;1;1	22;2;1;0;1;1		6	34	30	22	8	3	30	19	20	21	11	3	17	19	15	24	12	2	32	29	27	29	7	2	27	17	18	19	11	2	14	17	11	21	10	0	28	26	24	25	6	2	20	11
CON__P13647	CON__P13647	42	32	7		1	42	32	7	3	0	20	1	3	2	5	2	2	2	1	6	6	2	32	11	12	15	2	0	17	0	2	1	3	2	1	1	0	3	4	2	26	7	9	9	0	0	4	0
CON__P13717	CON__P13717	14	14	14		1	14	14	14	1	1	13	12	13	12	1	0	12	12	12	12	1	1	9	12	13	14	1	1	13	12	13	12	1	0	12	12	12	12	1	1	9	12	13	14	1	1	13	12
CON__P19013	CON__P19013	9	5	4		1	9	5	4	0	0	1	1	1	1	0	0	1	1	0	2	1	0	2	2	0	2	0	0	0	0	0	0	0	0	0	0	0	1	0	0	0	0	0	0	0	0	0	0
CON__P20930	CON__P20930	7	7	7		1	7	7	7	0	0	0	0	0	0	0	0	0	0	1	0	0	0	7	0	0	1	0	0	0	0	0	0	0	0	0	0	1	0	0	0	7	0	0	1	0	0	0	0
CON__P35527	CON__P35527	40	40	39		1	40	40	39	2	2	28	15	11	19	3	6	22	8	18	22	11	2	22	21	24	25	2	2	28	15	11	19	3	6	22	8	18	22	11	2	22	21	24	25	2	2	27	14
CON__P35908v2;CON__P35908	CON__P35908v2;CON__P35908	43;42	39;38	28;27	;	2	43	39	28	4	2	22	5	8	15	9	5	9	8	3	16	7	1	21	20	16	22	3	2	20	3	6	13	7	4	7	6	1	14	6	1	18	18	14	18	3	2	14	2
CON__P48668	CON__P48668	38	1	1		1	38	1	1	3	0	18	3	2	2	2	0	2	5	1	5	5	2	32	8	6	13	0	0	0	0	0	0	0	0	0	0	0	0	0	0	0	0	0	0	0	0	0	0
CON__P62894	CON__P62894	1	1	1		1	1	1	1	0	0	1	1	1	1	0	0	1	1	1	0	0	0	1	1	1	1	0	0	1	1	1	1	0	0	1	1	1	0	0	0	1	1	1	1	0	0	1	1
CON__P67983	CON__P67983	3	3	3		1	3	3	3	0	0	1	1	1	1	0	0	1	1	1	1	0	0	1	1	1	1	0	0	1	1	1	1	0	0	1	1	1	1	0	0	1	1	1	1	0	0	1	1
CON__Q04695;CON__Q99PS0	CON__Q04695	34;1	20;1	8;0		2	34	20	8	1	0	11	4	2	3	0	1	2	4	4	3	5	3	31	6	6	8	1	0	3	0	0	0	0	0	0	0	1	0	3	1	18	0	0	1	0	0	3	0
CON__Q1RMN8	CON__Q1RMN8	2	2	2		1	2	2	2	0	0	1	1	1	1	0	0	1	2	1	1	0	0	1	1	1	1	0	0	1	1	1	1	0	0	1	2	1	1	0	0	1	1	1	1	0	0	1	1
CON__Q29443;CON__Q0IIK2	CON__Q29443;CON__Q0IIK2	3;3	3;3	3;3	;	2	3	3	3	0	0	2	3	2	0	0	0	2	2	2	1	0	0	2	2	2	1	0	0	2	3	2	0	0	0	2	2	2	1	0	0	2	2	2	1	0	0	2	3
CON__Q32MB2;CON__Q7RTS7;CON__Q3SY84	CON__Q32MB2;CON__Q7RTS7;CON__Q3SY84	7;6;4	1;1;1	0;0;0	;;	3	7	1	0	0	0	2	0	0	0	0	0	0	0	0	1	0	0	4	2	2	3	0	0	1	0	0	0	0	0	0	0	0	0	0	0	1	0	1	1	0	0	0	0
CON__Q3SX28	CON__Q3SX28	3	3	3		1	3	3	3	1	0	0	0	0	0	1	1	0	0	0	0	1	0	0	0	0	0	1	0	0	0	0	0	1	1	0	0	0	0	1	0	0	0	0	0	1	0	0	0
CON__Q5D862	CON__Q5D862	8	8	8		1	8	8	8	0	0	2	0	0	1	0	0	0	1	0	0	0	0	4	0	1	2	0	0	2	0	0	1	0	0	0	1	0	0	0	0	4	0	1	2	0	0	2	0
CON__Q6KB66-1;CON__Q0VBK2	CON__Q6KB66-1	5;1	5;1	5;1		2	5	5	5	0	0	0	0	0	0	0	0	0	0	0	0	0	0	1	0	0	0	0	0	0	0	0	0	0	0	0	0	0	0	0	0	1	0	0	0	0	0	0	0
CON__Q7Z794	CON__Q7Z794	10	6	4		1	10	6	4	1	0	1	1	1	1	2	1	1	1	1	2	1	0	2	2	2	4	0	0	0	0	0	0	0	0	0	0	0	1	0	0	0	0	1	0	0	0	0	0
CON__Q86YZ3	CON__Q86YZ3	10	10	10		1	10	10	10	0	0	0	0	1	0	0	1	0	0	0	0	0	0	0	0	0	0	0	0	0	0	1	0	0	1	0	0	0	0	0	0	0	0	0	0	0	0	0	0
CON__Q8N1N4-2;CON__Q7RTT2	CON__Q8N1N4-2;CON__Q7RTT2	15;15	13;13	12;12	;	2	15	13	12	0	0	2	0	0	0	1	0	0	0	0	2	2	1	12	1	1	3	0	0	0	0	0	0	1	0	0	0	0	0	2	1	10	0	0	1	0	0	0	0
CON__Streptavidin	CON__Streptavidin	1	1	1		1	1	1	1	0	0	0	0	0	0	0	0	0	0	0	0	0	0	0	0	0	0	0	0	0	0	0	0	0	0	0	0	0	0	0	0	0	0	0	0	0	0	0	0
nad7_NADH_dehydrogenase_subunit_7_mitochondria	nad7_NADH_dehydrogenase_subunit_7_mitochondria	2	2	2	nad7_NADH_dehydrogenase_subunit_7_mitochondria	1	2	2	2	2	1	0	0	0	0	1	1	0	0	0	0	2	2	0	0	0	0	2	1	0	0	0	0	1	1	0	0	0	0	2	2	0	0	0	0	2	1	0	0
Nbe.v1.s00010g00090;Nbe.v1.s00050g42780;Nbe.v1.s00210g13580	Nbe.v1.s00010g00090;Nbe.v1.s00050g42780	14;7;1	14;7;1	2;2;0	Nbe.v1.s00010g00090;Nbe.v1.s00050g42780	3	14	14	2	8	9	1	0	1	0	9	9	0	0	0	2	10	10	0	0	2	0	8	9	1	0	1	0	9	9	0	0	0	2	10	10	0	0	2	0	0	0	0	0
Nbe.v1.s00010g00200	Nbe.v1.s00010g00200	7	1	0	Nbe.v1.s00010g00200	1	7	1	0	3	3	0	0	0	0	4	4	0	0	0	0	7	6	0	1	2	0	1	1	0	0	0	0	1	1	0	0	0	0	1	1	0	0	0	0	0	0	0	0
Nbe.v1.s00010g00330	Nbe.v1.s00010g00330	75	39	39	Nbe.v1.s00010g00330	1	75	39	39	6	0	48	50	23	39	10	2	14	10	25	43	20	7	44	48	60	54	1	0	25	25	7	19	3	0	6	3	12	23	5	0	25	27	31	28	1	0	25	25
Nbe.v1.s00010g00610	Nbe.v1.s00010g00610	2	2	2	Nbe.v1.s00010g00610	1	2	2	2	0	0	0	1	2	2	0	0	0	0	2	2	0	0	2	2	2	2	0	0	0	1	2	2	0	0	0	0	2	2	0	0	2	2	2	2	0	0	0	1
Nbe.v1.s00010g00660	Nbe.v1.s00010g00660	3	3	3	Nbe.v1.s00010g00660	1	3	3	3	0	0	0	1	0	0	1	0	1	0	1	2	0	0	1	1	1	1	0	0	0	1	0	0	1	0	1	0	1	2	0	0	1	1	1	1	0	0	0	1
Nbe.v1.s00010g00880	Nbe.v1.s00010g00880	2	2	2	Nbe.v1.s00010g00880	1	2	2	2	0	0	1	2	2	2	1	0	0	0	2	2	1	0	2	2	2	2	0	0	1	2	2	2	1	0	0	0	2	2	1	0	2	2	2	2	0	0	1	2
Nbe.v1.s00010g00890	Nbe.v1.s00010g00890	4	4	4	Nbe.v1.s00010g00890	1	4	4	4	0	0	0	0	0	1	0	0	0	0	2	1	0	0	3	3	1	0	0	0	0	0	0	1	0	0	0	0	2	1	0	0	3	3	1	0	0	0	0	0
Nbe.v1.s00010g00920;Nbe.v1.s00050g42310	Nbe.v1.s00010g00920;Nbe.v1.s00050g42310	2;1	2;1	2;1	Nbe.v1.s00010g00920;Nbe.v1.s00050g42310	2	2	2	2	0	0	0	0	0	0	0	0	0	0	0	0	0	0	0	0	0	0	0	0	0	0	0	0	0	0	0	0	0	0	0	0	0	0	0	0	0	0	0	0
Nbe.v1.s00010g01120;Nbe.v1.s00160g06270;Nbe.v1.s00140g10560;Nbe.v1.s00100g16910	Nbe.v1.s00010g01120	29;2;2;1	4;0;0;0	2;0;0;0	Nbe.v1.s00010g01120	4	29	4	2	12	10	9	5	4	8	23	21	2	1	11	11	18	19	9	7	10	10	0	0	1	0	0	0	4	3	0	0	1	0	3	3	1	1	1	0	0	0	0	0
Nbe.v1.s00010g01560	Nbe.v1.s00010g01560	3	1	1	Nbe.v1.s00010g01560	1	3	1	1	1	0	0	0	0	0	2	0	0	0	0	0	3	2	1	1	2	0	0	0	0	0	0	0	1	0	0	0	0	0	1	1	0	0	1	0	0	0	0	0
Nbe.v1.s00010g01740;Nbe.v1.s00050g42600;Nbe.v1.s00100g29050;Nbe.v1.s00120g04710	Nbe.v1.s00010g01740;Nbe.v1.s00050g42600	12;9;1;1	12;9;1;1	11;8;1;1	Nbe.v1.s00010g01740;Nbe.v1.s00050g42600	4	12	12	11	0	0	4	4	1	3	0	0	0	0	0	1	0	1	3	3	6	4	0	0	4	4	1	3	0	0	0	0	0	1	0	1	3	3	6	4	0	0	4	4
Nbe.v1.s00010g01850	Nbe.v1.s00010g01850	3	3	3	Nbe.v1.s00010g01850	1	3	3	3	0	0	0	0	0	0	0	0	0	0	0	2	0	0	0	1	0	0	0	0	0	0	0	0	0	0	0	0	0	2	0	0	0	1	0	0	0	0	0	0
Nbe.v1.s00010g02040	Nbe.v1.s00010g02040	6	5	4	Nbe.v1.s00010g02040	1	6	5	4	3	3	2	2	1	2	2	2	1	0	2	2	5	4	1	2	3	3	2	2	2	2	1	2	1	1	1	0	2	2	4	3	1	2	3	3	1	1	1	1
Nbe.v1.s00010g02210	Nbe.v1.s00010g02210	1	1	1	Nbe.v1.s00010g02210	1	1	1	1	0	0	0	1	0	0	0	0	0	1	1	0	0	0	1	1	0	0	0	0	0	1	0	0	0	0	0	1	1	0	0	0	1	1	0	0	0	0	0	1
Nbe.v1.s00010g02440	Nbe.v1.s00010g02440	10	2	2	Nbe.v1.s00010g02440	1	10	2	2	0	0	2	3	2	3	1	2	0	0	3	3	5	1	4	5	4	3	0	0	0	0	1	1	0	0	0	0	1	1	0	0	1	1	0	0	0	0	0	0
Nbe.v1.s00010g02760	Nbe.v1.s00010g02760	4	1	1	Nbe.v1.s00010g02760	1	4	1	1	4	3	0	0	0	0	3	4	0	1	0	0	4	3	0	1	1	0	1	1	0	0	0	0	1	1	0	0	0	0	1	1	0	0	1	0	1	1	0	0
Nbe.v1.s00010g02890;Nbe.v1.s00120g35270	Nbe.v1.s00010g02890	25;2	25;2	7;0	Nbe.v1.s00010g02890	2	25	25	7	0	1	16	15	4	11	0	0	3	2	6	11	3	0	18	18	19	21	0	1	16	15	4	11	0	0	3	2	6	11	3	0	18	18	19	21	0	0	3	4
Nbe.v1.s00010g02970;Nbe.v1.s00050g36800	Nbe.v1.s00010g02970;Nbe.v1.s00050g36800	7;7	7;7	7;7	Nbe.v1.s00010g02970;Nbe.v1.s00050g36800	2	7	7	7	5	2	0	0	0	0	5	5	0	1	0	2	4	4	0	0	2	0	5	2	0	0	0	0	5	5	0	1	0	2	4	4	0	0	2	0	5	2	0	0
Nbe.v1.s00010g03540	Nbe.v1.s00010g03540	7	7	4	Nbe.v1.s00010g03540	1	7	7	4	0	0	0	0	0	0	1	0	0	0	0	0	4	0	0	0	1	1	0	0	0	0	0	0	1	0	0	0	0	0	4	0	0	0	1	1	0	0	0	0
Nbe.v1.s00010g03800;Nbe.v1.s00050g38090	Nbe.v1.s00010g03800;Nbe.v1.s00050g38090	9;7	9;7	9;7	Nbe.v1.s00010g03800;Nbe.v1.s00050g38090	2	9	9	9	3	2	0	0	0	0	8	6	0	0	1	0	6	7	1	0	0	1	3	2	0	0	0	0	8	6	0	0	1	0	6	7	1	0	0	1	3	2	0	0
Nbe.v1.s00010g03950	Nbe.v1.s00010g03950	7	1	1	Nbe.v1.s00010g03950	1	7	1	1	5	2	0	1	1	2	5	5	0	0	1	1	6	5	0	1	1	1	0	0	0	0	0	0	0	0	0	0	0	0	1	0	0	0	0	0	0	0	0	0
Nbe.v1.s00010g04000;Nbe.v1.s00050g38320	Nbe.v1.s00010g04000;Nbe.v1.s00050g38320	3;3	3;3	3;3	Nbe.v1.s00010g04000;Nbe.v1.s00050g38320	2	3	3	3	0	0	0	0	0	0	3	1	0	0	0	0	1	2	0	0	0	0	0	0	0	0	0	0	3	1	0	0	0	0	1	2	0	0	0	0	0	0	0	0
Nbe.v1.s00010g04070;Nbe.v1.s00010g04050;Nbe.v1.s00050g38270;Nbe.v1.s00010g04060;Nbe.v1.s00010g04040;Nbe.v1.s00010g04030;Nbe.v1.s00050g38260	Nbe.v1.s00010g04070	10;3;2;1;1;1;1	10;3;2;1;1;1;1	8;2;1;1;1;1;1	Nbe.v1.s00010g04070	7	10	10	8	0	0	2	0	0	0	0	0	0	0	1	2	0	0	0	1	5	4	0	0	2	0	0	0	0	0	0	0	1	2	0	0	0	1	5	4	0	0	2	0
Nbe.v1.s00010g04200;Nbe.v1.s00130g27760;Nbe.v1.s00200g14660	Nbe.v1.s00010g04200	5;1;1	2;0;0	2;0;0	Nbe.v1.s00010g04200	3	5	2	2	0	0	0	2	1	0	0	0	1	0	2	5	0	0	1	1	1	2	0	0	0	0	0	0	0	0	0	0	0	2	0	0	0	0	0	0	0	0	0	0
Nbe.v1.s00010g04350	Nbe.v1.s00010g04350	5	1	1	Nbe.v1.s00010g04350	1	5	1	1	2	3	1	0	0	0	5	5	0	0	0	0	5	5	0	0	0	0	1	1	0	0	0	0	1	1	0	0	0	0	1	1	0	0	0	0	1	1	0	0
Nbe.v1.s00010g04640	Nbe.v1.s00010g04640	19	19	3	Nbe.v1.s00010g04640	1	19	19	3	6	6	0	0	3	2	12	13	1	1	2	2	10	11	1	2	3	2	6	6	0	0	3	2	12	13	1	1	2	2	10	11	1	2	3	2	0	1	0	0
Nbe.v1.s00010g04660	Nbe.v1.s00010g04660	7	2	2	Nbe.v1.s00010g04660	1	7	2	2	2	2	0	0	0	0	5	5	0	0	1	2	4	4	0	1	1	0	0	0	0	0	0	0	2	1	0	0	0	0	1	0	0	0	0	0	0	0	0	0
Nbe.v1.s00010g05080	Nbe.v1.s00010g05080	11	11	7	Nbe.v1.s00010g05080	1	11	11	7	0	0	0	0	2	1	2	0	0	0	2	3	2	1	3	4	4	5	0	0	0	0	2	1	2	0	0	0	2	3	2	1	3	4	4	5	0	0	0	0
Nbe.v1.s00010g05510;Nbe.v1.s00130g13180	Nbe.v1.s00010g05510;Nbe.v1.s00130g13180	7;6	7;6	7;6	Nbe.v1.s00010g05510;Nbe.v1.s00130g13180	2	7	7	7	0	0	1	2	2	1	0	0	1	1	2	2	0	0	0	1	2	1	0	0	1	2	2	1	0	0	1	1	2	2	0	0	0	1	2	1	0	0	1	2
Nbe.v1.s00010g05650;Nbe.v1.s00130g13100;CON__ENSEMBL:ENSBTAP00000025008	Nbe.v1.s00010g05650;Nbe.v1.s00130g13100	25;25;1	8;8;0	6;6;0	Nbe.v1.s00010g05650;Nbe.v1.s00130g13100	3	25	8	6	17	14	6	7	5	9	23	22	5	5	17	14	23	23	4	5	10	11	6	6	1	1	1	3	8	8	0	0	5	5	8	8	1	2	4	3	4	4	1	1
Nbe.v1.s00010g05710	Nbe.v1.s00010g05710	8	6	6	Nbe.v1.s00010g05710	1	8	6	6	1	0	2	3	1	1	1	1	2	3	2	3	1	0	2	4	5	5	1	0	2	2	1	1	1	1	1	2	1	2	1	0	2	3	3	4	1	0	2	2
Nbe.v1.s00010g06015	Nbe.v1.s00010g06015	6	1	1	Nbe.v1.s00010g06015	1	6	1	1	0	0	1	1	0	0	0	0	0	0	3	3	1	0	2	0	3	4	0	0	0	0	0	0	0	0	0	0	0	0	0	0	0	0	0	0	0	0	0	0
Nbe.v1.s00010g06170	Nbe.v1.s00010g06170	11	8	2	Nbe.v1.s00010g06170	1	11	8	2	0	1	0	1	8	11	5	2	0	0	9	8	3	3	0	0	8	8	0	1	0	1	6	8	4	2	0	0	7	6	3	3	0	0	7	6	0	0	0	0
Nbe.v1.s00010g06370;Nbe.v1.s00130g13600	Nbe.v1.s00010g06370;Nbe.v1.s00130g13600	11;10	11;10	11;10	Nbe.v1.s00010g06370;Nbe.v1.s00130g13600	2	11	11	11	4	4	0	0	1	2	8	6	0	0	3	3	7	7	1	0	2	3	4	4	0	0	1	2	8	6	0	0	3	3	7	7	1	0	2	3	4	4	0	0
Nbe.v1.s00010g06410	Nbe.v1.s00010g06410	3	1	1	Nbe.v1.s00010g06410	1	3	1	1	3	2	2	1	2	2	3	3	1	1	2	3	3	3	3	2	3	3	1	0	1	0	0	0	1	1	0	0	0	1	1	1	1	0	1	1	1	0	1	0
Nbe.v1.s00010g06730;Nbe.v1.s00130g14100;Nbe.v1.s00090g39030;Nbe.v1.s00120g07220;Nbe.v1.s00100g03420	Nbe.v1.s00010g06730;Nbe.v1.s00130g14100;Nbe.v1.s00090g39030;Nbe.v1.s00120g07220;Nbe.v1.s00100g03420	1;1;1;1;1	1;1;1;1;1	1;1;1;1;1	Nbe.v1.s00010g06730;Nbe.v1.s00130g14100;Nbe.v1.s00090g39030;Nbe.v1.s00120g07220;Nbe.v1.s00100g03420	5	1	1	1	0	0	1	0	0	0	1	0	0	0	0	0	1	1	0	0	0	0	0	0	1	0	0	0	1	0	0	0	0	0	1	1	0	0	0	0	0	0	1	0
Nbe.v1.s00010g06790;Nbe.v1.s00130g14250	Nbe.v1.s00010g06790;Nbe.v1.s00130g14250	8;7	8;7	8;7	Nbe.v1.s00010g06790;Nbe.v1.s00130g14250	2	8	8	8	4	1	0	0	0	0	5	4	0	0	0	0	5	5	0	0	1	0	4	1	0	0	0	0	5	4	0	0	0	0	5	5	0	0	1	0	4	1	0	0
Nbe.v1.s00010g06830;Nbe.v1.s00030g08360	Nbe.v1.s00010g06830;Nbe.v1.s00030g08360	1;1	1;1	1;1	Nbe.v1.s00010g06830;Nbe.v1.s00030g08360	2	1	1	1	0	0	0	0	0	0	0	0	0	0	0	0	0	0	0	0	0	0	0	0	0	0	0	0	0	0	0	0	0	0	0	0	0	0	0	0	0	0	0	0
Nbe.v1.s00010g06990	Nbe.v1.s00010g06990	2	2	1	Nbe.v1.s00010g06990	1	2	2	1	0	0	1	0	0	0	0	0	0	0	2	2	0	0	0	0	0	0	0	0	1	0	0	0	0	0	0	0	2	2	0	0	0	0	0	0	0	0	1	0
Nbe.v1.s00010g07440;Nbe.v1.s00120g40630;Nbe.v1.s00120g39980;Nbe.v1.s00110g36150;Nbe.v1.s00120g40000;Nbe.v1.s00120g40010;Nbe.v1.s00110g36420	Nbe.v1.s00010g07440	11;5;2;2;1;1;1	11;5;2;2;1;1;1	0;0;0;0;0;0;0	Nbe.v1.s00010g07440	7	11	11	0	0	0	0	0	0	0	0	0	0	0	0	0	0	1	0	0	0	0	0	0	0	0	0	0	0	0	0	0	0	0	0	1	0	0	0	0	0	0	0	0
Nbe.v1.s00010g07610;Nbe.v1.s00190g02910	Nbe.v1.s00010g07610	6;1	2;0	1;0	Nbe.v1.s00010g07610	2	6	2	1	1	0	0	0	0	0	4	3	0	0	0	0	5	5	0	0	0	1	0	0	0	0	0	0	2	2	0	0	0	0	2	2	0	0	0	1	0	0	0	0
Nbe.v1.s00010g07630;Nbe.v1.s00130g14960	Nbe.v1.s00010g07630	14;4	14;4	10;3	Nbe.v1.s00010g07630	2	14	14	10	6	4	0	0	0	0	9	9	0	0	0	0	13	11	0	0	0	0	6	4	0	0	0	0	9	9	0	0	0	0	13	11	0	0	0	0	5	4	0	0
Nbe.v1.s00010g07690	Nbe.v1.s00010g07690	1	1	1	Nbe.v1.s00010g07690	1	1	1	1	0	0	0	0	0	0	0	0	0	0	0	0	0	0	0	0	0	0	0	0	0	0	0	0	0	0	0	0	0	0	0	0	0	0	0	0	0	0	0	0
Nbe.v1.s00010g08110;Nbe.v1.s00160g41820	Nbe.v1.s00010g08110;Nbe.v1.s00160g41820	1;1	1;1	1;1	Nbe.v1.s00010g08110;Nbe.v1.s00160g41820	2	1	1	1	0	0	0	0	0	0	0	0	0	0	0	1	0	0	0	0	0	0	0	0	0	0	0	0	0	0	0	0	0	1	0	0	0	0	0	0	0	0	0	0
Nbe.v1.s00010g08350	Nbe.v1.s00010g08350	19	17	2	Nbe.v1.s00010g08350	1	19	17	2	7	2	3	3	13	8	10	8	1	0	15	14	11	11	2	0	15	13	6	2	3	3	11	8	9	7	1	0	13	12	10	10	2	0	13	12	0	0	0	0
Nbe.v1.s00010g08470	Nbe.v1.s00010g08470	1	1	1	Nbe.v1.s00010g08470	1	1	1	1	0	0	0	0	0	0	0	0	0	0	0	0	0	0	0	0	0	0	0	0	0	0	0	0	0	0	0	0	0	0	0	0	0	0	0	0	0	0	0	0
Nbe.v1.s00010g08530;Nbe.v1.s00010g02240	Nbe.v1.s00010g08530	6;1	6;1	2;1	Nbe.v1.s00010g08530	2	6	6	2	1	1	3	3	2	1	2	2	0	0	2	3	3	2	3	2	4	3	1	1	3	3	2	1	2	2	0	0	2	3	3	2	3	2	4	3	0	1	0	0
Nbe.v1.s00010g08630	Nbe.v1.s00010g08630	4	4	1	Nbe.v1.s00010g08630	1	4	4	1	0	0	4	2	2	3	0	1	2	2	3	3	0	0	1	4	3	3	0	0	4	2	2	3	0	1	2	2	3	3	0	0	1	4	3	3	0	0	1	1
Nbe.v1.s00010g08750;Nbe.v1.s00010g08720;Nbe.v1.s00160g41210	Nbe.v1.s00010g08750	6;2;2	6;2;2	6;2;2	Nbe.v1.s00010g08750	3	6	6	6	1	0	1	1	0	1	0	0	0	0	1	1	0	0	0	0	0	0	1	0	1	1	0	1	0	0	0	0	1	1	0	0	0	0	0	0	1	0	1	1
Nbe.v1.s00010g08780	Nbe.v1.s00010g08780	4	4	4	Nbe.v1.s00010g08780	1	4	4	4	0	0	0	1	1	0	0	0	0	0	1	1	0	1	1	1	3	2	0	0	0	1	1	0	0	0	0	0	1	1	0	1	1	1	3	2	0	0	0	1
Nbe.v1.s00010g08940	Nbe.v1.s00010g08940	9	9	4	Nbe.v1.s00010g08940	1	9	9	4	0	0	0	1	0	0	0	1	1	0	3	3	0	1	0	0	2	3	0	0	0	1	0	0	0	1	1	0	3	3	0	1	0	0	2	3	0	0	0	0
Nbe.v1.s00010g09000;Nbe.v1.s00160g41055	Nbe.v1.s00010g09000;Nbe.v1.s00160g41055	5;3	5;3	5;3	Nbe.v1.s00010g09000;Nbe.v1.s00160g41055	2	5	5	5	2	1	0	0	0	0	0	3	0	0	0	0	3	3	0	0	0	0	2	1	0	0	0	0	0	3	0	0	0	0	3	3	0	0	0	0	2	1	0	0
Nbe.v1.s00010g09330	Nbe.v1.s00010g09330	6	1	1	Nbe.v1.s00010g09330	1	6	1	1	0	0	1	2	0	2	3	1	1	0	1	1	3	1	1	2	2	2	0	0	1	1	0	1	0	0	1	0	0	0	0	0	1	1	0	1	0	0	1	1
Nbe.v1.s00010g09400	Nbe.v1.s00010g09400	7	4	4	Nbe.v1.s00010g09400	1	7	4	4	0	0	0	0	0	3	1	0	0	0	3	2	1	1	0	2	3	2	0	0	0	0	0	1	0	0	0	0	1	1	0	0	0	0	1	1	0	0	0	0
Nbe.v1.s00010g09640	Nbe.v1.s00010g09640	7	7	7	Nbe.v1.s00010g09640	1	7	7	7	2	0	1	1	0	1	2	0	0	0	0	0	1	1	2	2	2	2	2	0	1	1	0	1	2	0	0	0	0	0	1	1	2	2	2	2	2	0	1	1
Nbe.v1.s00010g09770	Nbe.v1.s00010g09770	13	13	6	Nbe.v1.s00010g09770	1	13	13	6	1	0	2	1	0	1	1	1	1	1	5	7	2	0	2	2	2	3	1	0	2	1	0	1	1	1	1	1	5	7	2	0	2	2	2	3	0	0	0	0
Nbe.v1.s00010g10000;Nbe.v1.s00160g45830;Nbe.v1.s00190g01670	Nbe.v1.s00010g10000;Nbe.v1.s00160g45830	15;14;2	15;14;2	12;11;2	Nbe.v1.s00010g10000;Nbe.v1.s00160g45830	3	15	15	12	14	13	0	0	0	2	14	14	0	0	3	4	13	14	0	0	4	2	14	13	0	0	0	2	14	14	0	0	3	4	13	14	0	0	4	2	11	10	0	0
Nbe.v1.s00010g10010;Nbe.v1.s00160g45840;Nbe.v1.s00190g01660	Nbe.v1.s00010g10010;Nbe.v1.s00160g45840	8;6;2	8;6;2	8;6;2	Nbe.v1.s00010g10010;Nbe.v1.s00160g45840	3	8	8	8	0	0	1	0	0	0	0	1	0	0	0	0	0	0	0	2	1	0	0	0	1	0	0	0	0	1	0	0	0	0	0	0	0	2	1	0	0	0	1	0
Nbe.v1.s00010g10040;Nbe.v1.s00160g45875	Nbe.v1.s00010g10040;Nbe.v1.s00160g45875	3;3	3;3	3;3	Nbe.v1.s00010g10040;Nbe.v1.s00160g45875	2	3	3	3	3	1	1	0	0	0	1	3	1	0	0	1	2	2	0	0	1	0	3	1	1	0	0	0	1	3	1	0	0	1	2	2	0	0	1	0	3	1	1	0
Nbe.v1.s00010g10450	Nbe.v1.s00010g10450	8	8	2	Nbe.v1.s00010g10450	1	8	8	2	2	1	0	0	0	0	4	2	0	0	1	1	3	3	0	0	0	0	2	1	0	0	0	0	4	2	0	0	1	1	3	3	0	0	0	0	0	0	0	0
Nbe.v1.s00010g10500;Nbe.v1.s00160g38820	Nbe.v1.s00010g10500;Nbe.v1.s00160g38820	1;1	1;1	1;1	Nbe.v1.s00010g10500;Nbe.v1.s00160g38820	2	1	1	1	0	0	1	0	0	0	1	0	0	0	0	0	0	0	0	0	0	0	0	0	1	0	0	0	1	0	0	0	0	0	0	0	0	0	0	0	0	0	1	0
Nbe.v1.s00010g11190	Nbe.v1.s00010g11190	1	1	1	Nbe.v1.s00010g11190	1	1	1	1	0	0	0	0	0	0	1	1	0	0	0	0	1	1	0	0	0	0	0	0	0	0	0	0	1	1	0	0	0	0	1	1	0	0	0	0	0	0	0	0
Nbe.v1.s00010g11200;Nbe.v1.s00160g38590	Nbe.v1.s00010g11200;Nbe.v1.s00160g38590	1;1	1;1	1;1	Nbe.v1.s00010g11200;Nbe.v1.s00160g38590	2	1	1	1	0	0	0	0	0	0	0	0	0	0	0	0	0	0	0	1	0	0	0	0	0	0	0	0	0	0	0	0	0	0	0	0	0	1	0	0	0	0	0	0
Nbe.v1.s00010g11880	Nbe.v1.s00010g11880	2	1	1	Nbe.v1.s00010g11880	1	2	1	1	0	0	0	0	0	0	0	0	0	0	0	0	0	0	0	0	0	0	0	0	0	0	0	0	0	0	0	0	0	0	0	0	0	0	0	0	0	0	0	0
Nbe.v1.s00010g12140	Nbe.v1.s00010g12140	14	14	5	Nbe.v1.s00010g12140	1	14	14	5	9	7	11	11	9	10	10	9	9	10	14	14	10	9	10	11	11	11	9	7	11	11	9	10	10	9	9	10	14	14	10	9	10	11	11	11	4	3	5	5
Nbe.v1.s00010g12210;Nbe.v1.s00160g37570	Nbe.v1.s00010g12210;Nbe.v1.s00160g37570	6;5	6;5	6;5	Nbe.v1.s00010g12210;Nbe.v1.s00160g37570	2	6	6	6	2	1	0	0	0	0	5	3	0	0	0	0	5	5	0	0	0	1	2	1	0	0	0	0	5	3	0	0	0	0	5	5	0	0	0	1	2	1	0	0
Nbe.v1.s00010g12680	Nbe.v1.s00010g12680	5	5	1	Nbe.v1.s00010g12680	1	5	5	1	0	0	0	0	0	0	4	1	0	0	0	0	3	3	0	0	0	0	0	0	0	0	0	0	4	1	0	0	0	0	3	3	0	0	0	0	0	0	0	0
Nbe.v1.s00010g13110	Nbe.v1.s00010g13110	15	1	1	Nbe.v1.s00010g13110	1	15	1	1	7	1	0	0	0	0	10	10	0	0	0	1	11	9	0	0	0	0	0	0	0	0	0	0	1	0	0	0	0	0	1	0	0	0	0	0	0	0	0	0
Nbe.v1.s00010g13420;Nbe.v1.s00050g37330	Nbe.v1.s00010g13420	6;1	1;0	1;0	Nbe.v1.s00010g13420	2	6	1	1	4	1	0	2	1	0	5	3	1	0	1	1	5	4	1	3	3	1	1	0	0	1	1	0	1	1	0	0	0	1	1	1	0	1	1	1	1	0	0	1
Nbe.v1.s00010g13580	Nbe.v1.s00010g13580	6	1	1	Nbe.v1.s00010g13580	1	6	1	1	0	0	0	0	5	5	1	2	0	0	6	5	2	2	0	0	5	5	0	0	0	0	1	0	0	0	0	0	1	1	0	0	0	0	0	1	0	0	0	0
Nbe.v1.s00010g13970	Nbe.v1.s00010g13970	5	1	1	Nbe.v1.s00010g13970	1	5	1	1	3	2	0	1	0	1	4	4	0	0	0	2	4	4	1	1	4	2	0	0	0	0	0	0	0	0	0	0	0	0	0	0	0	0	0	0	0	0	0	0
Nbe.v1.s00010g14290;Nbe.v1.s00040g36990;Nbe.v1.s00080g14140;Nbe.v1.s00150g09800;Nbe.v1.s00080g14130	Nbe.v1.s00010g14290;Nbe.v1.s00040g36990	18;12;7;6;2	14;8;6;2;1	14;8;6;2;1	Nbe.v1.s00010g14290;Nbe.v1.s00040g36990	5	18	14	14	7	2	1	1	0	0	16	14	0	0	0	0	11	9	0	0	0	1	4	0	1	1	0	0	12	10	0	0	0	0	7	6	0	0	0	1	4	0	1	1
Nbe.v1.s00010g14410;Nbe.v1.s00030g16130	Nbe.v1.s00010g14410	3;1	3;1	3;1	Nbe.v1.s00010g14410	2	3	3	3	0	1	0	0	0	0	1	1	0	0	0	0	1	0	0	0	0	0	0	1	0	0	0	0	1	1	0	0	0	0	1	0	0	0	0	0	0	1	0	0
Nbe.v1.s00010g14430	Nbe.v1.s00010g14430	3	3	3	Nbe.v1.s00010g14430	1	3	3	3	0	0	0	0	0	0	0	0	0	0	0	1	0	0	0	0	0	0	0	0	0	0	0	0	0	0	0	0	0	1	0	0	0	0	0	0	0	0	0	0
Nbe.v1.s00010g14640	Nbe.v1.s00010g14640	7	7	1	Nbe.v1.s00010g14640	1	7	7	1	1	0	0	0	0	1	6	4	0	0	1	0	6	1	0	0	0	0	1	0	0	0	0	1	6	4	0	0	1	0	6	1	0	0	0	0	0	0	0	0
Nbe.v1.s00010g14680	Nbe.v1.s00010g14680	21	2	2	Nbe.v1.s00010g14680	1	21	2	2	15	14	7	5	6	8	18	19	1	2	8	10	20	20	3	6	9	7	1	0	0	0	0	1	2	2	0	0	0	1	2	2	0	0	1	0	1	0	0	0
Nbe.v1.s00010g14920	Nbe.v1.s00010g14920	8	8	3	Nbe.v1.s00010g14920	1	8	8	3	3	2	0	0	0	0	6	7	0	0	0	1	6	6	0	0	0	0	3	2	0	0	0	0	6	7	0	0	0	1	6	6	0	0	0	0	1	0	0	0
Nbe.v1.s00010g15060;Nbe.v1.s00050g33250	Nbe.v1.s00010g15060	8;3	8;3	8;3	Nbe.v1.s00010g15060	2	8	8	8	3	3	0	0	0	0	6	5	0	0	0	0	6	7	0	0	0	0	3	3	0	0	0	0	6	5	0	0	0	0	6	7	0	0	0	0	3	3	0	0
Nbe.v1.s00010g15640	Nbe.v1.s00010g15640	5	5	5	Nbe.v1.s00010g15640	1	5	5	5	0	0	0	0	0	0	4	3	0	0	0	1	3	1	0	0	0	0	0	0	0	0	0	0	4	3	0	0	0	1	3	1	0	0	0	0	0	0	0	0
Nbe.v1.s00010g15860	Nbe.v1.s00010g15860	26	16	16	Nbe.v1.s00010g15860	1	26	16	16	16	12	0	0	1	0	20	22	0	0	2	5	22	22	0	0	2	2	9	5	0	0	0	0	13	13	0	0	1	4	13	13	0	0	0	2	9	5	0	0
Nbe.v1.s00010g15990;Nbe.v1.s00100g10450	Nbe.v1.s00010g15990;Nbe.v1.s00100g10450	15;8	15;8	15;8	Nbe.v1.s00010g15990;Nbe.v1.s00100g10450	2	15	15	15	1	1	0	0	0	2	7	8	0	0	6	6	7	8	0	0	6	2	1	1	0	0	0	2	7	8	0	0	6	6	7	8	0	0	6	2	1	1	0	0
Nbe.v1.s00010g16480;Nbe.v1.s00100g11160	Nbe.v1.s00010g16480;Nbe.v1.s00100g11160	10;6	10;6	10;6	Nbe.v1.s00010g16480;Nbe.v1.s00100g11160	2	10	10	10	1	0	1	1	2	6	1	1	0	0	7	7	3	2	1	0	7	6	1	0	1	1	2	6	1	1	0	0	7	7	3	2	1	0	7	6	1	0	1	1
Nbe.v1.s00010g16650	Nbe.v1.s00010g16650	1	1	1	Nbe.v1.s00010g16650	1	1	1	1	0	0	0	0	0	0	0	0	0	0	0	0	1	1	0	0	0	0	0	0	0	0	0	0	0	0	0	0	0	0	1	1	0	0	0	0	0	0	0	0
Nbe.v1.s00010g16660	Nbe.v1.s00010g16660	18	18	9	Nbe.v1.s00010g16660	1	18	18	9	3	2	0	0	12	15	6	5	0	0	16	13	6	5	4	4	15	15	3	2	0	0	12	15	6	5	0	0	16	13	6	5	4	4	15	15	2	1	0	0
Nbe.v1.s00010g16710	Nbe.v1.s00010g16710	4	1	1	Nbe.v1.s00010g16710	1	4	1	1	1	2	2	2	2	0	2	2	1	0	2	2	3	2	2	1	2	2	0	1	0	0	0	0	0	0	0	0	0	0	0	0	0	0	0	0	0	1	0	0
Nbe.v1.s00010g16780	Nbe.v1.s00010g16780	2	2	2	Nbe.v1.s00010g16780	1	2	2	2	1	0	0	0	1	0	1	0	0	0	1	1	0	0	0	0	1	0	1	0	0	0	1	0	1	0	0	0	1	1	0	0	0	0	1	0	1	0	0	0
Nbe.v1.s00010g16800	Nbe.v1.s00010g16800	10	10	1	Nbe.v1.s00010g16800	1	10	10	1	4	1	0	0	0	0	5	6	0	0	0	0	6	7	0	0	0	0	4	1	0	0	0	0	5	6	0	0	0	0	6	7	0	0	0	0	0	0	0	0
Nbe.v1.s00010g17320	Nbe.v1.s00010g17320	27	22	8	Nbe.v1.s00010g17320	1	27	22	8	1	0	4	5	8	14	10	6	2	1	14	16	10	6	8	8	15	19	0	0	3	4	7	12	8	4	2	1	13	14	8	4	6	6	13	17	0	0	2	2
Nbe.v1.s00010g17400;Nbe.v1.s00160g08020	Nbe.v1.s00010g17400;Nbe.v1.s00160g08020	2;2	2;2	2;2	Nbe.v1.s00010g17400;Nbe.v1.s00160g08020	2	2	2	2	2	2	1	0	0	0	2	2	0	0	0	0	2	2	0	0	0	0	2	2	1	0	0	0	2	2	0	0	0	0	2	2	0	0	0	0	2	2	1	0
Nbe.v1.s00010g17860;Nbe.v1.s00080g34480;Nbe.v1.s00110g19590;Nbe.v1.s00100g08240	Nbe.v1.s00010g17860;Nbe.v1.s00080g34480;Nbe.v1.s00110g19590;Nbe.v1.s00100g08240	4;4;3;3	4;4;3;3	4;4;3;3	Nbe.v1.s00010g17860;Nbe.v1.s00080g34480;Nbe.v1.s00110g19590;Nbe.v1.s00100g08240	4	4	4	4	0	1	0	0	0	0	2	2	0	0	1	0	4	3	0	0	0	0	0	1	0	0	0	0	2	2	0	0	1	0	4	3	0	0	0	0	0	1	0	0
Nbe.v1.s00010g18020;Nbe.v1.s00100g08180	Nbe.v1.s00010g18020;Nbe.v1.s00100g08180	6;5	6;5	6;5	Nbe.v1.s00010g18020;Nbe.v1.s00100g08180	2	6	6	6	4	3	1	0	0	2	5	5	0	0	0	0	5	5	0	0	0	1	4	3	1	0	0	2	5	5	0	0	0	0	5	5	0	0	0	1	4	3	1	0
Nbe.v1.s00010g18070;Nbe.v1.s00080g34510;Nbe.v1.s00060g42070;Nbe.v1.s00110g19630;Nbe.v1.s00100g06990;Nbe.v1.s00130g28890	Nbe.v1.s00010g18070;Nbe.v1.s00080g34510;Nbe.v1.s00060g42070;Nbe.v1.s00110g19630	13;11;10;9;2;1	13;11;10;9;2;1	1;0;1;0;0;0	Nbe.v1.s00010g18070;Nbe.v1.s00080g34510;Nbe.v1.s00060g42070;Nbe.v1.s00110g19630	6	13	13	1	4	3	1	2	8	8	7	7	1	1	11	8	9	7	1	1	10	9	4	3	1	2	8	8	7	7	1	1	11	8	9	7	1	1	10	9	0	0	1	1
Nbe.v1.s00010g18080	Nbe.v1.s00010g18080	7	7	2	Nbe.v1.s00010g18080	1	7	7	2	6	4	3	3	3	3	5	6	0	0	2	4	7	6	4	4	3	5	6	4	3	3	3	3	5	6	0	0	2	4	7	6	4	4	3	5	2	0	0	0
Nbe.v1.s00010g18210;Nbe.v1.s00050g33840;Nbe.v1.s00140g39140;Nbe.v1.s00080g17790;Nbe.v1.s00160g22340	Nbe.v1.s00010g18210;Nbe.v1.s00050g33840	6;6;2;1;1	6;6;2;1;1	6;6;2;1;1	Nbe.v1.s00010g18210;Nbe.v1.s00050g33840	5	6	6	6	1	0	0	0	0	0	1	0	0	0	0	0	5	1	0	0	0	0	1	0	0	0	0	0	1	0	0	0	0	0	5	1	0	0	0	0	1	0	0	0
Nbe.v1.s00010g19070;Nbe.v1.s00190g11520	Nbe.v1.s00010g19070	15;2	3;0	2;0	Nbe.v1.s00010g19070	2	15	3	2	10	5	3	2	3	6	13	13	0	0	7	8	10	11	0	0	6	4	1	1	0	0	0	0	1	1	0	0	1	0	0	0	0	0	0	0	1	1	0	0
Nbe.v1.s00010g19360	Nbe.v1.s00010g19360	10	2	2	Nbe.v1.s00010g19360	1	10	2	2	1	2	0	0	6	7	1	1	0	0	9	8	3	2	0	0	7	6	0	0	0	0	1	1	0	0	0	0	1	2	0	0	0	0	1	1	0	0	0	0
Nbe.v1.s00010g19460;Nbe.v1.s00010g19430	Nbe.v1.s00010g19460	21;1	21;1	4;0	Nbe.v1.s00010g19460	2	21	21	4	13	9	0	1	0	0	17	15	0	0	0	2	20	14	0	0	0	0	13	9	0	1	0	0	17	15	0	0	0	2	20	14	0	0	0	0	2	2	0	0
Nbe.v1.s00010g19640;Nbe.v1.s00050g37180	Nbe.v1.s00010g19640;Nbe.v1.s00050g37180	14;14	14;14	14;14	Nbe.v1.s00010g19640;Nbe.v1.s00050g37180	2	14	14	14	4	2	0	0	0	0	9	5	0	0	0	0	12	10	0	0	0	0	4	2	0	0	0	0	9	5	0	0	0	0	12	10	0	0	0	0	4	2	0	0
Nbe.v1.s00010g19720	Nbe.v1.s00010g19720	8	8	7	Nbe.v1.s00010g19720	1	8	8	7	0	0	2	3	0	2	2	1	3	4	5	7	2	1	0	1	2	2	0	0	2	3	0	2	2	1	3	4	5	7	2	1	0	1	2	2	0	0	2	3
Nbe.v1.s00010g19745	Nbe.v1.s00010g19745	5	1	0	Nbe.v1.s00010g19745	1	5	1	0	2	2	3	3	3	4	3	2	1	0	4	4	3	3	3	3	4	5	0	0	0	0	0	1	0	0	0	0	1	1	0	0	0	0	1	1	0	0	0	0
Nbe.v1.s00010g19870;Nbe.v1.s00140g39830;Nbe.v1.s00170g28580	Nbe.v1.s00010g19870	18;6;1	18;6;1	0;0;0	Nbe.v1.s00010g19870	3	18	18	0	6	7	1	1	16	14	10	11	1	0	15	14	11	8	1	1	16	16	6	7	1	1	16	14	10	11	1	0	15	14	11	8	1	1	16	16	0	0	0	0
Nbe.v1.s00010g19920	Nbe.v1.s00010g19920	7	5	5	Nbe.v1.s00010g19920	1	7	5	5	2	0	0	0	1	0	5	6	0	0	2	1	4	3	0	0	3	2	2	0	0	0	0	0	3	5	0	0	1	0	3	2	0	0	2	1	2	0	0	0
Nbe.v1.s00010g19980	Nbe.v1.s00010g19980	10	8	5	Nbe.v1.s00010g19980	1	10	8	5	0	0	4	5	5	4	1	2	1	2	4	5	6	1	4	5	6	6	0	0	2	3	3	2	1	1	1	1	2	3	4	0	2	3	4	4	0	0	0	0
Nbe.v1.s00010g20080	Nbe.v1.s00010g20080	5	3	3	Nbe.v1.s00010g20080	1	5	3	3	0	0	2	2	0	2	0	0	0	0	2	3	0	0	2	1	2	2	0	0	0	0	0	1	0	0	0	0	1	1	0	0	0	0	1	0	0	0	0	0
Nbe.v1.s00010g20140;Nbe.v1.s00050g32210	Nbe.v1.s00010g20140;Nbe.v1.s00050g32210	9;8	9;8	9;8	Nbe.v1.s00010g20140;Nbe.v1.s00050g32210	2	9	9	9	4	3	1	1	0	0	8	8	0	0	1	2	6	7	1	1	2	1	4	3	1	1	0	0	8	8	0	0	1	2	6	7	1	1	2	1	4	3	1	1
Nbe.v1.s00010g20480;Nbe.v1.s00050g31740	Nbe.v1.s00010g20480;Nbe.v1.s00050g31740	7;7	7;7	7;7	Nbe.v1.s00010g20480;Nbe.v1.s00050g31740	2	7	7	7	2	0	0	0	0	0	3	2	0	0	0	0	5	3	0	0	0	1	2	0	0	0	0	0	3	2	0	0	0	0	5	3	0	0	0	1	2	0	0	0
Nbe.v1.s00010g20540;Nbe.v1.s00050g31610;Nbe.v1.s00110g27030	Nbe.v1.s00010g20540;Nbe.v1.s00050g31610	11;11;5	11;11;5	11;11;5	Nbe.v1.s00010g20540;Nbe.v1.s00050g31610	3	11	11	11	3	1	0	1	0	1	5	2	1	1	1	0	5	2	1	0	0	1	3	1	0	1	0	1	5	2	1	1	1	0	5	2	1	0	0	1	3	1	0	1
Nbe.v1.s00010g20620	Nbe.v1.s00010g20620	25	25	12	Nbe.v1.s00010g20620	1	25	25	12	3	2	7	10	8	13	7	7	1	1	13	13	8	5	8	10	12	14	3	2	7	10	8	13	7	7	1	1	13	13	8	5	8	10	12	14	1	1	1	5
Nbe.v1.s00010g21840;Nbe.v1.s00150g16440;Nbe.v1.s00190g27120;Nbe.v1.s00180g10070;Nbe.v1.s00030g37570;Nbe.v1.s00160g05410;Nbe.v1.s00050g24600	Nbe.v1.s00010g21840;Nbe.v1.s00150g16440;Nbe.v1.s00190g27120	10;9;5;2;2;2;1	10;9;5;2;2;2;1	10;9;5;2;2;2;1	Nbe.v1.s00010g21840;Nbe.v1.s00150g16440;Nbe.v1.s00190g27120	7	10	10	10	8	5	2	3	3	4	9	10	1	0	3	4	10	9	1	2	4	3	8	5	2	3	3	4	9	10	1	0	3	4	10	9	1	2	4	3	8	5	2	3
Nbe.v1.s00010g22650;Nbe.v1.s00100g25020;Nbe.v1.s00010g20550	Nbe.v1.s00010g22650;Nbe.v1.s00100g25020;Nbe.v1.s00010g20550	3;3;2	2;2;1	2;2;1	Nbe.v1.s00010g22650;Nbe.v1.s00100g25020;Nbe.v1.s00010g20550	3	3	2	2	1	1	0	0	0	0	1	1	0	0	0	0	1	1	0	0	0	0	0	0	0	0	0	0	0	0	0	0	0	0	0	0	0	0	0	0	0	0	0	0
Nbe.v1.s00010g22780;Nbe.v1.s00110g01040	Nbe.v1.s00010g22780	24;2	4;0	4;0	Nbe.v1.s00010g22780	2	24	4	4	1	0	12	12	7	11	10	6	14	13	18	23	9	4	3	7	21	16	0	0	1	1	1	1	1	0	1	1	3	4	0	1	0	0	4	1	0	0	1	1
Nbe.v1.s00010g22800	Nbe.v1.s00010g22800	1	1	1	Nbe.v1.s00010g22800	1	1	1	1	0	0	0	0	0	0	0	0	0	0	0	0	0	0	0	0	0	0	0	0	0	0	0	0	0	0	0	0	0	0	0	0	0	0	0	0	0	0	0	0
Nbe.v1.s00010g23600;Nbe.v1.s00210g16250	Nbe.v1.s00010g23600	12;2	1;0	1;0	Nbe.v1.s00010g23600	2	12	1	1	3	2	0	1	1	1	7	4	0	0	1	0	8	6	0	0	0	1	0	0	0	0	0	0	1	1	0	0	0	0	0	1	0	0	0	0	0	0	0	0
Nbe.v1.s00010g23770;Nbe.v1.s00050g18100	Nbe.v1.s00010g23770	6;1	6;1	2;0	Nbe.v1.s00010g23770	2	6	6	2	0	0	3	1	0	0	0	0	0	0	2	3	0	1	0	2	5	3	0	0	3	1	0	0	0	0	0	0	2	3	0	1	0	2	5	3	0	0	1	0
Nbe.v1.s00010g23930;Nbe.v1.s00040g23080	Nbe.v1.s00010g23930	32;1	7;1	6;1	Nbe.v1.s00010g23930	2	32	7	6	27	25	16	14	14	16	30	29	8	7	21	21	29	29	10	11	22	18	7	6	3	2	3	4	7	7	1	1	3	4	7	7	1	2	5	2	6	5	2	1
Nbe.v1.s00010g23960;Nbe.v1.s00100g22910	Nbe.v1.s00010g23960;Nbe.v1.s00100g22910	6;3	3;1	3;1	Nbe.v1.s00010g23960;Nbe.v1.s00100g22910	2	6	3	3	3	4	0	0	0	1	3	6	0	0	1	1	6	5	0	0	1	0	0	1	0	0	0	0	2	3	0	0	0	0	3	3	0	0	0	0	0	1	0	0
Nbe.v1.s00010g24210;Nbe.v1.s00170g27660	Nbe.v1.s00010g24210;Nbe.v1.s00170g27660	17;11	1;0	1;0	Nbe.v1.s00010g24210;Nbe.v1.s00170g27660	2	17	1	1	7	6	2	0	0	0	14	14	0	0	5	4	12	12	0	1	0	0	0	0	0	0	0	0	1	1	0	0	0	0	0	0	0	0	0	0	0	0	0	0
Nbe.v1.s00010g24290	Nbe.v1.s00010g24290	8	8	8	Nbe.v1.s00010g24290	1	8	8	8	1	0	0	0	1	2	2	0	1	1	3	4	1	0	0	0	3	5	1	0	0	0	1	2	2	0	1	1	3	4	1	0	0	0	3	5	1	0	0	0
Nbe.v1.s00010g24400;Nbe.v1.s00100g22150	Nbe.v1.s00010g24400;Nbe.v1.s00100g22150	4;4	4;4	4;4	Nbe.v1.s00010g24400;Nbe.v1.s00100g22150	2	4	4	4	2	3	1	1	1	1	3	3	1	1	1	1	3	3	1	1	2	1	2	3	1	1	1	1	3	3	1	1	1	1	3	3	1	1	2	1	2	3	1	1
Nbe.v1.s00010g25060;Nbe.v1.s00170g17740;Nbe.v1.s00160g26520	Nbe.v1.s00010g25060	7;1;1	7;1;1	1;0;0	Nbe.v1.s00010g25060	3	7	7	1	3	0	0	0	0	0	5	3	0	0	0	0	7	4	0	0	0	0	3	0	0	0	0	0	5	3	0	0	0	0	7	4	0	0	0	0	0	0	0	0
Nbe.v1.s00010g25300;Nbe.v1.s00060g24930;Nbe.v1.s00020g32500;Nbe.v1.s00050g41740;Nbe.v1.s00010g00670	Nbe.v1.s00010g25300	15;1;1;1;1	15;1;1;1;1	7;0;0;0;0	Nbe.v1.s00010g25300	5	15	15	7	2	0	10	10	9	10	5	3	8	7	11	11	6	5	6	9	11	11	2	0	10	10	9	10	5	3	8	7	11	11	6	5	6	9	11	11	1	0	4	5
Nbe.v1.s00010g25780	Nbe.v1.s00010g25780	4	1	1	Nbe.v1.s00010g25780	1	4	1	1	1	0	1	1	0	1	1	1	1	1	1	2	0	1	2	1	2	3	0	0	0	0	0	0	0	0	0	0	0	0	0	0	1	0	0	1	0	0	0	0
Nbe.v1.s00010g26530;Nbe.v1.s00100g19190	Nbe.v1.s00010g26530;Nbe.v1.s00100g19190	6;4	6;4	6;4	Nbe.v1.s00010g26530;Nbe.v1.s00100g19190	2	6	6	6	0	1	0	0	0	0	2	3	0	0	0	0	1	3	0	0	0	0	0	1	0	0	0	0	2	3	0	0	0	0	1	3	0	0	0	0	0	1	0	0
Nbe.v1.s00010g26780;Nbe.v1.s00170g17160;Nbe.v1.s00170g17140;Nbe.v1.s00160g27710;Nbe.v1.s00160g27690;Nbe.v1.s00140g13820;Nbe.v1.s00100g18910;Nbe.v1.s00130g26880;Nbe.v1.s00110g25120;Nbe.v1.s00180g12390;Nbe.v1.s00060g04430;Nbe.v1.s00020g40910;Nbe.v1.s00210g06910;Nbe.v1.s00080g19540;Nbe.v1.s00140g31740;Nbe.v1.s00110g32070	Nbe.v1.s00010g26780;Nbe.v1.s00170g17160;Nbe.v1.s00170g17140;Nbe.v1.s00160g27710;Nbe.v1.s00160g27690;Nbe.v1.s00140g13820;Nbe.v1.s00100g18910;Nbe.v1.s00130g26880;Nbe.v1.s00110g25120;Nbe.v1.s00180g12390;Nbe.v1.s00060g04430;Nbe.v1.s00020g40910;Nbe.v1.s00210g06910	7;7;7;7;7;7;7;7;7;7;6;6;6;3;3;1	7;7;7;7;7;7;7;7;7;7;6;6;6;3;3;1	7;7;7;7;7;7;7;7;7;7;6;6;6;3;3;1	Nbe.v1.s00010g26780;Nbe.v1.s00170g17160;Nbe.v1.s00170g17140;Nbe.v1.s00160g27710;Nbe.v1.s00160g27690;Nbe.v1.s00140g13820;Nbe.v1.s00100g18910;Nbe.v1.s00130g26880;Nbe.v1.s00110g25120;Nbe.v1.s00180g12390;Nbe.v1.s00060g04430;Nbe.v1.s00020g40910;Nbe.v1.s00210g06	16	7	7	7	4	1	0	0	0	0	3	2	0	0	0	0	6	1	1	0	1	1	4	1	0	0	0	0	3	2	0	0	0	0	6	1	1	0	1	1	4	1	0	0
Nbe.v1.s00010g27190;Nbe.v1.s00100g18330	Nbe.v1.s00010g27190;Nbe.v1.s00100g18330	8;8	8;8	8;8	Nbe.v1.s00010g27190;Nbe.v1.s00100g18330	2	8	8	8	2	2	1	0	0	0	5	5	0	0	0	0	6	3	0	0	0	1	2	2	1	0	0	0	5	5	0	0	0	0	6	3	0	0	0	1	2	2	1	0
Nbe.v1.s00010g27320;Nbe.v1.s00100g18180;Nbe.v1.s00130g27610	Nbe.v1.s00010g27320;Nbe.v1.s00100g18180	10;10;1	10;10;1	3;3;1	Nbe.v1.s00010g27320;Nbe.v1.s00100g18180	3	10	10	3	4	1	3	4	6	6	5	4	1	1	6	6	5	4	5	5	7	6	4	1	3	4	6	6	5	4	1	1	6	6	5	4	5	5	7	6	1	0	2	2
Nbe.v1.s00010g27560;Nbe.v1.s00100g17930;Nbe.v1.s00040g03080	Nbe.v1.s00010g27560;Nbe.v1.s00100g17930;Nbe.v1.s00040g03080	2;2;1	2;2;1	2;2;1	Nbe.v1.s00010g27560;Nbe.v1.s00100g17930;Nbe.v1.s00040g03080	3	2	2	2	1	1	0	0	0	0	1	2	0	0	0	0	2	0	0	0	0	0	1	1	0	0	0	0	1	2	0	0	0	0	2	0	0	0	0	0	1	1	0	0
Nbe.v1.s00010g27710	Nbe.v1.s00010g27710	4	4	2	Nbe.v1.s00010g27710	1	4	4	2	1	0	0	0	1	1	1	0	0	0	3	2	1	0	0	0	1	1	1	0	0	0	1	1	1	0	0	0	3	2	1	0	0	0	1	1	1	0	0	0
Nbe.v1.s00010g28100;Nbe.v1.s00160g07960	Nbe.v1.s00010g28100	17;1	3;0	2;0	Nbe.v1.s00010g28100	2	17	3	2	11	6	0	1	0	0	15	13	0	0	2	2	15	14	1	0	1	1	3	2	0	1	0	0	3	3	0	0	0	0	3	3	0	0	0	0	2	1	0	0
Nbe.v1.s00010g28390;Nbe.v1.s00100g16520	Nbe.v1.s00010g28390;Nbe.v1.s00100g16520	4;2	1;0	1;0	Nbe.v1.s00010g28390;Nbe.v1.s00100g16520	2	4	1	1	3	1	0	1	1	1	4	3	0	0	1	1	4	2	0	1	1	1	0	0	0	0	0	0	1	0	0	0	0	0	1	0	0	0	0	0	0	0	0	0
Nbe.v1.s00010g28440	Nbe.v1.s00010g28440	3	1	1	Nbe.v1.s00010g28440	1	3	1	1	0	0	0	0	0	0	0	0	0	0	0	0	1	0	0	1	1	1	0	0	0	0	0	0	0	0	0	0	0	0	0	0	0	0	1	1	0	0	0	0
Nbe.v1.s00010g28510	Nbe.v1.s00010g28510	4	4	4	Nbe.v1.s00010g28510	1	4	4	4	0	0	1	0	0	0	0	0	0	0	0	0	0	0	0	1	0	1	0	0	1	0	0	0	0	0	0	0	0	0	0	0	0	1	0	1	0	0	1	0
Nbe.v1.s00010g28690	Nbe.v1.s00010g28690	2	2	2	Nbe.v1.s00010g28690	1	2	2	2	2	0	0	0	0	0	2	1	0	0	0	0	2	2	0	0	0	0	2	0	0	0	0	0	2	1	0	0	0	0	2	2	0	0	0	0	2	0	0	0
Nbe.v1.s00010g28700;Nbe.v1.s00100g16920;Nbe.v1.s00010g28750	Nbe.v1.s00010g28700;Nbe.v1.s00100g16920;Nbe.v1.s00010g28750	10;10;8	9;9;7	9;9;7	Nbe.v1.s00010g28700;Nbe.v1.s00100g16920;Nbe.v1.s00010g28750	3	10	9	9	6	6	0	0	0	0	8	7	0	0	1	0	8	7	0	0	2	1	6	6	0	0	0	0	8	7	0	0	1	0	8	7	0	0	2	1	6	6	0	0
Nbe.v1.s00010g29180	Nbe.v1.s00010g29180	11	5	5	Nbe.v1.s00010g29180	1	11	5	5	7	4	3	1	4	5	10	9	0	0	6	5	10	8	5	3	4	4	2	2	0	0	1	1	4	4	0	0	2	1	4	3	2	2	0	1	2	2	0	0
Nbe.v1.s00010g29280	Nbe.v1.s00010g29280	11	1	1	Nbe.v1.s00010g29280	1	11	1	1	8	5	4	5	7	6	6	7	3	1	4	6	7	8	8	6	7	7	0	0	1	1	1	0	0	0	1	0	1	1	0	0	1	1	1	1	0	0	1	1
Nbe.v1.s00010g29300;Nbe.v1.s00200g06360;Nbe.v1.s00200g18870;Nbe.v1.s00160g38170;Nbe.v1.s00150g22950;Nbe.v1.s00120g17760;Nbe.v1.s00090g43350;Nbe.v1.s00070g21630;Nbe.v1.s00050g40390;Nbe.v1.s00010g11680	Nbe.v1.s00010g29300;Nbe.v1.s00200g06360;Nbe.v1.s00200g18870;Nbe.v1.s00160g38170;Nbe.v1.s00150g22950;Nbe.v1.s00120g17760;Nbe.v1.s00090g43350;Nbe.v1.s00070g21630;Nbe.v1.s00050g40390;Nbe.v1.s00010g11680	9;9;9;9;9;9;9;9;9;9	9;9;9;9;9;9;9;9;9;9	9;9;9;9;9;9;9;9;9;9	Nbe.v1.s00010g29300;Nbe.v1.s00200g06360;Nbe.v1.s00200g18870;Nbe.v1.s00160g38170;Nbe.v1.s00150g22950;Nbe.v1.s00120g17760;Nbe.v1.s00090g43350;Nbe.v1.s00070g21630;Nbe.v1.s00050g40390;Nbe.v1.s00010g11680	10	9	9	9	6	5	0	0	8	6	7	8	0	0	8	6	8	6	0	0	6	6	6	5	0	0	8	6	7	8	0	0	8	6	8	6	0	0	6	6	6	5	0	0
Nbe.v1.s00010g29820;Nbe.v1.s00100g15290;Nbe.v1.s00020g01360	Nbe.v1.s00010g29820;Nbe.v1.s00100g15290;Nbe.v1.s00020g01360	8;8;6	8;8;6	3;3;1	Nbe.v1.s00010g29820;Nbe.v1.s00100g15290;Nbe.v1.s00020g01360	3	8	8	3	3	1	0	0	5	6	5	3	0	0	6	6	6	4	0	0	6	6	3	1	0	0	5	6	5	3	0	0	6	6	6	4	0	0	6	6	1	1	0	0
Nbe.v1.s00010g30810	Nbe.v1.s00010g30810	20	20	11	Nbe.v1.s00010g30810	1	20	20	11	1	1	8	11	3	10	3	3	5	5	8	10	1	1	11	13	15	10	1	1	8	11	3	10	3	3	5	5	8	10	1	1	11	13	15	10	0	1	2	5
Nbe.v1.s00010g30970	Nbe.v1.s00010g30970	1	1	1	Nbe.v1.s00010g30970	1	1	1	1	0	0	0	0	0	0	1	0	0	0	0	0	1	0	0	0	0	0	0	0	0	0	0	0	1	0	0	0	0	0	1	0	0	0	0	0	0	0	0	0
Nbe.v1.s00010g31220	Nbe.v1.s00010g31220	26	10	10	Nbe.v1.s00010g31220	1	26	10	10	0	0	12	12	6	10	2	1	9	10	14	13	4	3	10	13	15	15	0	0	4	3	2	2	0	0	3	3	4	4	1	1	2	4	4	4	0	0	4	3
Nbe.v1.s00010g31230	Nbe.v1.s00010g31230	23	23	4	Nbe.v1.s00010g31230	1	23	23	4	8	7	0	0	0	0	16	17	0	0	0	1	16	15	0	0	0	0	8	7	0	0	0	0	16	17	0	0	0	1	16	15	0	0	0	0	1	0	0	0
Nbe.v1.s00010g31410;Nbe.v1.s00130g03670	Nbe.v1.s00010g31410;Nbe.v1.s00130g03670	2;1	2;1	2;1	Nbe.v1.s00010g31410;Nbe.v1.s00130g03670	2	2	2	2	0	0	1	0	1	1	0	0	0	0	0	0	0	0	0	1	1	1	0	0	1	0	1	1	0	0	0	0	0	0	0	0	0	1	1	1	0	0	1	0
Nbe.v1.s00010g31630	Nbe.v1.s00010g31630	4	2	2	Nbe.v1.s00010g31630	1	4	2	2	2	0	0	0	0	0	3	1	0	0	1	1	3	3	0	0	0	0	1	0	0	0	0	0	1	0	0	0	0	0	1	1	0	0	0	0	1	0	0	0
Nbe.v1.s00010g31730	Nbe.v1.s00010g31730	10	10	2	Nbe.v1.s00010g31730	1	10	10	2	0	3	0	0	9	7	2	3	0	0	9	8	4	4	2	0	8	10	0	3	0	0	9	7	2	3	0	0	9	8	4	4	2	0	8	10	0	0	0	0
Nbe.v1.s00010g31860;Nbe.v1.s00130g32280	Nbe.v1.s00010g31860;Nbe.v1.s00130g32280	7;7	2;2	2;2	Nbe.v1.s00010g31860;Nbe.v1.s00130g32280	2	7	2	2	3	3	1	0	6	7	4	4	1	0	6	7	3	4	1	1	6	7	1	1	1	0	1	2	2	1	0	0	1	2	1	2	0	1	1	2	1	1	1	0
Nbe.v1.s00010g32220;Nbe.v1.s00160g04510	Nbe.v1.s00010g32220	11;2	11;2	11;2	Nbe.v1.s00010g32220	2	11	11	11	1	0	8	7	3	7	2	1	4	4	6	5	2	1	4	6	9	8	1	0	8	7	3	7	2	1	4	4	6	5	2	1	4	6	9	8	1	0	8	7
Nbe.v1.s00010g32270;Nbe.v1.s00080g06400	Nbe.v1.s00010g32270;Nbe.v1.s00080g06400	2;2	2;2	2;2	Nbe.v1.s00010g32270;Nbe.v1.s00080g06400	2	2	2	2	0	0	0	0	0	1	1	0	0	0	0	0	2	0	0	0	1	0	0	0	0	0	0	1	1	0	0	0	0	0	2	0	0	0	1	0	0	0	0	0
Nbe.v1.s00010g32880;Nbe.v1.s00080g07650	Nbe.v1.s00010g32880;Nbe.v1.s00080g07650	11;10	11;10	4;4	Nbe.v1.s00010g32880;Nbe.v1.s00080g07650	2	11	11	4	4	3	0	0	0	1	9	9	0	0	1	1	9	7	1	1	4	1	4	3	0	0	0	1	9	9	0	0	1	1	9	7	1	1	4	1	3	1	0	0
Nbe.v1.s00010g32910	Nbe.v1.s00010g32910	19	19	8	Nbe.v1.s00010g32910	1	19	19	8	0	0	1	2	0	2	0	0	1	1	3	1	0	0	4	2	5	3	0	0	1	2	0	2	0	0	1	1	3	1	0	0	4	2	5	3	0	0	0	0
Nbe.v1.s00010g33070;Nbe.v1.s00090g34740;Nbe.v1.s00090g34730;Nbe.v1.s00080g07830;Nbe.v1.s00070g40620;Nbe.v1.s00070g40610;Nbe.v1.s00070g40600;Nbe.v1.s00070g40580;Nbe.v1.s00020g27720	Nbe.v1.s00010g33070;Nbe.v1.s00090g34740;Nbe.v1.s00090g34730;Nbe.v1.s00080g07830;Nbe.v1.s00070g40620;Nbe.v1.s00070g40610;Nbe.v1.s00070g40600;Nbe.v1.s00070g40580;Nbe.v1.s00020g27720	9;8;8;8;7;7;7;7;5	9;8;8;8;7;7;7;7;5	9;8;8;8;7;7;7;7;5	Nbe.v1.s00010g33070;Nbe.v1.s00090g34740;Nbe.v1.s00090g34730;Nbe.v1.s00080g07830;Nbe.v1.s00070g40620;Nbe.v1.s00070g40610;Nbe.v1.s00070g40600;Nbe.v1.s00070g40580;Nbe.v1.s00020g27720	9	9	9	9	3	3	3	4	4	5	5	4	3	4	4	4	5	5	4	3	5	5	3	3	3	4	4	5	5	4	3	4	4	4	5	5	4	3	5	5	3	3	3	4
Nbe.v1.s00010g33160;Nbe.v1.s00170g36600;Nbe.v1.s00040g15160;Nbe.v1.s00070g28120	Nbe.v1.s00010g33160	29;6;5;1	3;0;0;0	3;0;0;0	Nbe.v1.s00010g33160	4	29	3	3	24	15	5	7	6	9	28	26	3	1	10	13	27	24	4	6	16	15	1	1	0	0	0	0	3	2	0	0	0	0	3	1	0	0	0	0	1	1	0	0
Nbe.v1.s00010g33270;Nbe.v1.s00150g25160	Nbe.v1.s00010g33270	3;1	3;1	3;1	Nbe.v1.s00010g33270	2	3	3	3	0	0	0	0	0	0	0	0	0	0	0	0	0	0	0	0	0	0	0	0	0	0	0	0	0	0	0	0	0	0	0	0	0	0	0	0	0	0	0	0
Nbe.v1.s00010g34220	Nbe.v1.s00010g34220	7	7	6	Nbe.v1.s00010g34220	1	7	7	6	0	0	1	1	1	1	0	0	1	1	1	1	3	4	1	1	0	1	0	0	1	1	1	1	0	0	1	1	1	1	3	4	1	1	0	1	0	0	0	0
Nbe.v1.s00010g34260	Nbe.v1.s00010g34260	8	8	2	Nbe.v1.s00010g34260	1	8	8	2	3	2	0	0	1	0	6	6	1	0	0	0	8	7	0	0	0	1	3	2	0	0	1	0	6	6	1	0	0	0	8	7	0	0	0	1	0	0	0	0
Nbe.v1.s00010g34270;Nbe.v1.s00100g36040;Nbe.v1.s00040g15290	Nbe.v1.s00010g34270;Nbe.v1.s00100g36040	4;4;1	4;4;1	4;4;1	Nbe.v1.s00010g34270;Nbe.v1.s00100g36040	3	4	4	4	0	0	2	2	0	2	3	1	1	1	1	1	2	0	2	0	2	1	0	0	2	2	0	2	3	1	1	1	1	1	2	0	2	0	2	1	0	0	2	2
Nbe.v1.s00010g34460	Nbe.v1.s00010g34460	14	14	1	Nbe.v1.s00010g34460	1	14	14	1	3	1	0	0	0	0	11	9	1	0	0	1	8	9	0	0	3	0	3	1	0	0	0	0	11	9	1	0	0	1	8	9	0	0	3	0	0	0	0	0
Nbe.v1.s00010g34670;Nbe.v1.s00100g36180	Nbe.v1.s00010g34670;Nbe.v1.s00100g36180	3;3	3;3	3;3	Nbe.v1.s00010g34670;Nbe.v1.s00100g36180	2	3	3	3	0	0	0	0	0	0	0	0	0	0	0	0	0	0	0	0	0	0	0	0	0	0	0	0	0	0	0	0	0	0	0	0	0	0	0	0	0	0	0	0
Nbe.v1.s00010g34930	Nbe.v1.s00010g34930	5	1	1	Nbe.v1.s00010g34930	1	5	1	1	3	2	0	0	3	2	5	4	0	0	3	3	4	3	2	2	2	3	0	0	0	0	0	0	1	0	0	0	0	0	1	0	0	0	0	0	0	0	0	0
Nbe.v1.s00010g34960	Nbe.v1.s00010g34960	11	3	3	Nbe.v1.s00010g34960	1	11	3	3	5	4	0	1	10	10	8	7	0	0	11	10	7	8	1	1	11	9	0	1	0	0	2	2	1	1	0	0	3	2	1	1	0	0	3	1	0	1	0	0
Nbe.v1.s00010g34990;Nbe.v1.s00010g31740;Nbe.v1.s00120g40670;Nbe.v1.s00120g40160;Nbe.v1.s00070g17590;Nbe.v1.s00110g36250;Nbe.v1.s00120g40150;Nbe.v1.s00150g24720	Nbe.v1.s00010g34990;Nbe.v1.s00010g31740;Nbe.v1.s00120g40670;Nbe.v1.s00120g40160;Nbe.v1.s00070g17590;Nbe.v1.s00110g36250	14;8;8;8;7;7;3;1	14;8;8;8;7;7;3;1	6;0;0;0;0;0;0;0	Nbe.v1.s00010g34990;Nbe.v1.s00010g31740;Nbe.v1.s00120g40670;Nbe.v1.s00120g40160;Nbe.v1.s00070g17590;Nbe.v1.s00110g36250	8	14	14	6	8	12	3	3	3	3	8	11	2	3	4	4	10	11	2	2	5	4	8	12	3	3	3	3	8	11	2	3	4	4	10	11	2	2	5	4	1	4	0	0
Nbe.v1.s00010g35320;Nbe.v1.s00100g36910	Nbe.v1.s00010g35320;Nbe.v1.s00100g36910	4;4	4;4	4;4	Nbe.v1.s00010g35320;Nbe.v1.s00100g36910	2	4	4	4	0	0	0	0	0	0	1	1	0	0	1	1	1	0	0	0	0	0	0	0	0	0	0	0	1	1	0	0	1	1	1	0	0	0	0	0	0	0	0	0
Nbe.v1.s00010g35710	Nbe.v1.s00010g35710	6	6	2	Nbe.v1.s00010g35710	1	6	6	2	1	0	6	6	5	6	3	3	5	6	6	5	4	2	6	6	5	6	1	0	6	6	5	6	3	3	5	6	6	5	4	2	6	6	5	6	0	0	2	2
Nbe.v1.s00010g35740	Nbe.v1.s00010g35740	15	15	15	Nbe.v1.s00010g35740	1	15	15	15	1	0	0	0	1	0	1	0	0	0	1	1	4	2	2	2	3	4	1	0	0	0	1	0	1	0	0	0	1	1	4	2	2	2	3	4	1	0	0	0
Nbe.v1.s00010g36200	Nbe.v1.s00010g36200	2	2	1	Nbe.v1.s00010g36200	1	2	2	1	0	0	0	0	0	0	1	1	0	0	0	0	1	0	0	0	0	0	0	0	0	0	0	0	1	1	0	0	0	0	1	0	0	0	0	0	0	0	0	0
Nbe.v1.s00010g36330;Nbe.v1.s00150g00100	Nbe.v1.s00010g36330	3;1	2;0	2;0	Nbe.v1.s00010g36330	2	3	2	2	1	1	1	1	1	1	3	2	1	0	1	3	3	1	1	1	1	1	0	0	0	0	0	0	2	1	0	0	0	2	2	0	0	0	0	0	0	0	0	0
Nbe.v1.s00010g36460;Nbe.v1.s00200g06110;Nbe.v1.s00040g15890;Nbe.v1.s00100g33030;Nbe.v1.s00120g42270;Nbe.v1.s00200g06130	Nbe.v1.s00010g36460;Nbe.v1.s00200g06110;Nbe.v1.s00040g15890;Nbe.v1.s00100g33030;Nbe.v1.s00120g42270	4;4;4;3;2;1	4;4;4;3;2;1	4;4;4;3;2;1	Nbe.v1.s00010g36460;Nbe.v1.s00200g06110;Nbe.v1.s00040g15890;Nbe.v1.s00100g33030;Nbe.v1.s00120g42270	6	4	4	4	1	0	0	1	1	0	2	0	0	1	2	2	2	2	0	0	0	0	1	0	0	1	1	0	2	0	0	1	2	2	2	2	0	0	0	0	1	0	0	1
Nbe.v1.s00010g36600	Nbe.v1.s00010g36600	3	3	3	Nbe.v1.s00010g36600	1	3	3	3	1	0	0	0	0	0	1	1	0	0	0	0	2	0	0	1	0	0	1	0	0	0	0	0	1	1	0	0	0	0	2	0	0	1	0	0	1	0	0	0
Nbe.v1.s00010g36610;Nbe.v1.s00100g12960;Nbe.v1.s00100g09400	Nbe.v1.s00010g36610;Nbe.v1.s00100g12960	8;8;3	1;1;1	1;1;1	Nbe.v1.s00010g36610;Nbe.v1.s00100g12960	3	8	1	1	6	4	0	0	0	1	8	7	0	0	3	3	8	6	0	0	1	1	1	0	0	0	0	0	1	0	0	0	0	0	1	1	0	0	0	0	1	0	0	0
Nbe.v1.s00010g36760	Nbe.v1.s00010g36760	3	1	1	Nbe.v1.s00010g36760	1	3	1	1	1	1	0	0	0	0	1	1	0	0	0	0	2	1	0	0	1	0	0	0	0	0	0	0	0	0	0	0	0	0	1	0	0	0	0	0	0	0	0	0
Nbe.v1.s00010g37070	Nbe.v1.s00010g37070	14	2	2	Nbe.v1.s00010g37070	1	14	2	2	11	6	12	10	6	9	12	10	4	3	11	10	12	11	2	7	12	12	2	1	2	2	1	1	2	2	1	0	2	2	2	2	0	1	2	2	2	1	2	2
Nbe.v1.s00010g37270	Nbe.v1.s00010g37270	10	2	2	Nbe.v1.s00010g37270	1	10	2	2	4	3	1	2	2	2	8	6	1	1	3	2	8	5	4	3	1	4	0	0	0	0	0	0	1	1	0	0	0	0	2	1	0	1	0	0	0	0	0	0
Nbe.v1.s00010g37540;Nbe.v1.s00080g01610	Nbe.v1.s00010g37540	5;1	5;1	5;1	Nbe.v1.s00010g37540	2	5	5	5	0	0	1	1	0	0	0	1	1	1	0	0	1	0	1	1	2	1	0	0	1	1	0	0	0	1	1	1	0	0	1	0	1	1	2	1	0	0	1	1
Nbe.v1.s00010g37570	Nbe.v1.s00010g37570	11	1	1	Nbe.v1.s00010g37570	1	11	1	1	3	0	0	0	1	4	8	6	1	1	5	6	6	6	2	2	5	5	0	0	0	0	0	1	1	1	0	0	0	1	0	1	1	1	0	0	0	0	0	0
Nbe.v1.s00010g37710	Nbe.v1.s00010g37710	3	1	1	Nbe.v1.s00010g37710	1	3	1	1	1	0	0	0	0	1	2	2	0	0	0	0	1	2	0	0	1	0	1	0	0	0	0	1	1	1	0	0	0	0	1	1	0	0	0	0	1	0	0	0
Nbe.v1.s00010g38010	Nbe.v1.s00010g38010	10	4	3	Nbe.v1.s00010g38010	1	10	4	3	8	8	4	3	2	3	8	8	2	0	2	4	9	8	5	4	5	5	4	3	1	1	1	1	4	4	1	0	1	1	4	4	1	1	2	1	3	2	1	1
Nbe.v1.s00010g38210;Nbe.v1.s00100g31020;Nbe.v1.s00080g06010	Nbe.v1.s00010g38210;Nbe.v1.s00100g31020	4;2;1	4;2;1	4;2;1	Nbe.v1.s00010g38210;Nbe.v1.s00100g31020	3	4	4	4	1	0	0	0	0	1	0	0	0	0	0	0	2	1	0	1	1	1	1	0	0	0	0	1	0	0	0	0	0	0	2	1	0	1	1	1	1	0	0	0
Nbe.v1.s00010g38510;Nbe.v1.s00100g30790;Nbe.v1.s00010g38540;Nbe.v1.s00040g26540;Nbe.v1.s00140g35360	Nbe.v1.s00010g38510;Nbe.v1.s00100g30790;Nbe.v1.s00010g38540;Nbe.v1.s00040g26540;Nbe.v1.s00140g35360	15;15;15;14;11	15;15;15;14;11	15;15;15;14;11	Nbe.v1.s00010g38510;Nbe.v1.s00100g30790;Nbe.v1.s00010g38540;Nbe.v1.s00040g26540;Nbe.v1.s00140g35360	5	15	15	15	5	3	0	0	0	0	11	10	0	0	2	4	12	11	0	1	2	1	5	3	0	0	0	0	11	10	0	0	2	4	12	11	0	1	2	1	5	3	0	0
Nbe.v1.s00010g38640	Nbe.v1.s00010g38640	8	2	2	Nbe.v1.s00010g38640	1	8	2	2	0	0	0	0	1	0	1	0	0	0	3	3	0	1	4	2	3	2	0	0	0	0	0	0	1	0	0	0	2	0	0	1	1	0	0	0	0	0	0	0
Nbe.v1.s00010g38990	Nbe.v1.s00010g38990	8	8	8	Nbe.v1.s00010g38990	1	8	8	8	3	2	8	7	8	7	4	4	7	7	8	8	5	3	8	8	8	8	3	2	8	7	8	7	4	4	7	7	8	8	5	3	8	8	8	8	3	2	8	7
Nbe.v1.s00010g39320;Nbe.v1.s00090g36050	Nbe.v1.s00010g39320	5;2	5;2	5;2	Nbe.v1.s00010g39320	2	5	5	5	2	0	1	1	0	0	2	1	0	0	0	0	1	1	0	0	0	0	2	0	1	1	0	0	2	1	0	0	0	0	1	1	0	0	0	0	2	0	1	1
Nbe.v1.s00010g39730	Nbe.v1.s00010g39730	10	9	6	Nbe.v1.s00010g39730	1	10	9	6	3	2	6	6	4	5	2	2	3	3	5	4	2	3	6	5	5	6	2	2	5	5	3	4	2	2	2	2	4	3	2	2	5	4	4	5	1	1	3	3
Nbe.v1.s00010g40030;Nbe.v1.s00010g40000;Nbe.v1.s00050g28140	Nbe.v1.s00010g40030;Nbe.v1.s00010g40000;Nbe.v1.s00050g28140	27;26;25	27;26;25	27;26;25	Nbe.v1.s00010g40030;Nbe.v1.s00010g40000;Nbe.v1.s00050g28140	3	27	27	27	14	10	1	0	2	1	18	17	0	0	9	9	20	14	1	0	6	8	14	10	1	0	2	1	18	17	0	0	9	9	20	14	1	0	6	8	14	10	1	0
Nbe.v1.s00010g40200;Nbe.v1.s00050g28270	Nbe.v1.s00010g40200	17;2	17;2	17;2	Nbe.v1.s00010g40200	2	17	17	17	0	0	11	12	7	11	0	0	6	4	11	9	1	1	11	12	14	15	0	0	11	12	7	11	0	0	6	4	11	9	1	1	11	12	14	15	0	0	11	12
Nbe.v1.s00010g40300;Nbe.v1.s00050g28350	Nbe.v1.s00010g40300;Nbe.v1.s00050g28350	7;6	7;6	7;6	Nbe.v1.s00010g40300;Nbe.v1.s00050g28350	2	7	7	7	4	1	0	0	0	0	5	6	0	0	0	0	5	4	0	0	0	0	4	1	0	0	0	0	5	6	0	0	0	0	5	4	0	0	0	0	4	1	0	0
Nbe.v1.s00010g40350;Nbe.v1.s00010g40340;Nbe.v1.s00010g40330;Nbe.v1.s00010g40320;Nbe.v1.s00010g40380;Nbe.v1.s00090g29960;Nbe.v1.s00010g40370;Nbe.v1.s00010g40360;Nbe.v1.s00010g40310	Nbe.v1.s00010g40350;Nbe.v1.s00010g40340;Nbe.v1.s00010g40330;Nbe.v1.s00010g40320;Nbe.v1.s00010g40380	6;5;5;5;3;1;1;1;1	6;5;5;5;3;1;1;1;1	4;3;3;3;1;0;1;1;1	Nbe.v1.s00010g40350;Nbe.v1.s00010g40340;Nbe.v1.s00010g40330;Nbe.v1.s00010g40320;Nbe.v1.s00010g40380	9	6	6	4	0	0	1	1	2	3	0	0	1	0	1	2	1	0	5	5	4	2	0	0	1	1	2	3	0	0	1	0	1	2	1	0	5	5	4	2	0	0	1	1
Nbe.v1.s00010g40560	Nbe.v1.s00010g40560	42	42	13	Nbe.v1.s00010g40560	1	42	42	13	32	30	1	1	1	1	36	36	1	0	5	6	37	33	1	1	8	8	32	30	1	1	1	1	36	36	1	0	5	6	37	33	1	1	8	8	8	7	0	0
Nbe.v1.s00010g40850;Nbe.v1.s00110g19200	Nbe.v1.s00010g40850	11;1	1;0	1;0	Nbe.v1.s00010g40850	2	11	1	1	4	2	0	0	0	0	9	6	0	0	0	0	9	7	0	0	0	1	0	0	0	0	0	0	1	0	0	0	0	0	0	0	0	0	0	0	0	0	0	0
Nbe.v1.s00010g42050	Nbe.v1.s00010g42050	15	15	5	Nbe.v1.s00010g42050	1	15	15	5	0	0	6	5	2	4	1	1	5	4	4	6	1	0	10	11	12	10	0	0	6	5	2	4	1	1	5	4	4	6	1	0	10	11	12	10	0	0	2	1
Nbe.v1.s00010g42210;Nbe.v1.s00030g14040;Nbe.v1.s00080g26010;Nbe.v1.s00030g14000	Nbe.v1.s00010g42210	3;1;1;1	3;1;1;1	1;0;0;0	Nbe.v1.s00010g42210	4	3	3	1	1	0	2	2	2	3	0	1	1	1	2	2	1	0	3	3	2	2	1	0	2	2	2	3	0	1	1	1	2	2	1	0	3	3	2	2	0	0	1	1
Nbe.v1.s00010g42300;Nbe.v1.s00050g29930	Nbe.v1.s00010g42300;Nbe.v1.s00050g29930	3;2	2;1	2;1	Nbe.v1.s00010g42300;Nbe.v1.s00050g29930	2	3	2	2	0	0	0	0	0	0	1	1	0	0	0	0	3	2	0	0	0	0	0	0	0	0	0	0	1	0	0	0	0	0	2	1	0	0	0	0	0	0	0	0
Nbe.v1.s00010g42480;Nbe.v1.s00050g30010	Nbe.v1.s00010g42480;Nbe.v1.s00050g30010	7;4	7;4	7;4	Nbe.v1.s00010g42480;Nbe.v1.s00050g30010	2	7	7	7	2	0	5	5	4	5	1	0	0	0	2	2	3	2	1	2	6	6	2	0	5	5	4	5	1	0	0	0	2	2	3	2	1	2	6	6	2	0	5	5
Nbe.v1.s00010g42690	Nbe.v1.s00010g42690	8	2	2	Nbe.v1.s00010g42690	1	8	2	2	5	3	1	1	1	1	5	5	0	0	0	1	8	6	0	1	5	1	0	0	0	0	0	0	0	0	0	0	0	0	2	0	0	0	1	0	0	0	0	0
Nbe.v1.s00010g43240	Nbe.v1.s00010g43240	1	1	1	Nbe.v1.s00010g43240	1	1	1	1	0	0	0	0	0	0	1	1	0	0	0	0	1	0	0	0	0	0	0	0	0	0	0	0	1	1	0	0	0	0	1	0	0	0	0	0	0	0	0	0
Nbe.v1.s00010g43270	Nbe.v1.s00010g43270	3	1	1	Nbe.v1.s00010g43270	1	3	1	1	1	0	0	0	0	0	0	0	0	0	0	0	2	1	0	0	0	0	1	0	0	0	0	0	0	0	0	0	0	0	0	0	0	0	0	0	1	0	0	0
Nbe.v1.s00010g43540	Nbe.v1.s00010g43540	11	5	5	Nbe.v1.s00010g43540	1	11	5	5	1	0	6	5	4	7	5	1	2	4	6	6	4	0	8	6	6	7	0	0	2	1	2	2	1	1	1	1	2	3	1	0	4	2	2	2	0	0	2	1
Nbe.v1.s00010g44490	Nbe.v1.s00010g44490	1	1	1	Nbe.v1.s00010g44490	1	1	1	1	0	0	1	1	0	1	0	0	0	0	0	1	0	0	1	1	0	1	0	0	1	1	0	1	0	0	0	0	0	1	0	0	1	1	0	1	0	0	1	1
Nbe.v1.s00010g44510;Nbe.v1.s00150g14460	Nbe.v1.s00010g44510	8;1	8;1	6;0	Nbe.v1.s00010g44510	2	8	8	6	0	0	6	6	3	3	2	2	2	1	5	5	2	2	4	5	4	5	0	0	6	6	3	3	2	2	2	1	5	5	2	2	4	5	4	5	0	0	5	5
Nbe.v1.s00010g44600;Nbe.v1.s00200g03430	Nbe.v1.s00010g44600	4;1	1;0	1;0	Nbe.v1.s00010g44600	2	4	1	1	2	1	0	0	0	0	4	3	0	0	0	0	4	3	0	0	0	0	0	0	0	0	0	0	1	1	0	0	0	0	1	1	0	0	0	0	0	0	0	0
Nbe.v1.s00010g44880;Nbe.v1.s00150g14110;Nbe.v1.s00050g21340	Nbe.v1.s00010g44880;Nbe.v1.s00150g14110	9;6;3	9;6;3	9;6;3	Nbe.v1.s00010g44880;Nbe.v1.s00150g14110	3	9	9	9	0	0	0	1	0	0	0	0	1	1	8	9	1	0	0	0	1	1	0	0	0	1	0	0	0	0	1	1	8	9	1	0	0	0	1	1	0	0	0	1
Nbe.v1.s00010g44900	Nbe.v1.s00010g44900	4	4	2	Nbe.v1.s00010g44900	1	4	4	2	2	1	2	1	0	3	3	3	0	0	2	3	3	1	0	1	3	4	2	1	2	1	0	3	3	3	0	0	2	3	3	1	0	1	3	4	1	1	1	0
Nbe.v1.s00010g45030	Nbe.v1.s00010g45030	13	1	1	Nbe.v1.s00010g45030	1	13	1	1	4	2	0	1	1	1	10	8	0	0	0	1	9	9	0	0	5	2	0	0	0	0	0	0	0	0	0	0	0	0	1	1	0	0	0	0	0	0	0	0
Nbe.v1.s00010g45260;Nbe.v1.s00150g11210;Nbe.v1.s00060g22010;Nbe.v1.s00060g22000	Nbe.v1.s00010g45260;Nbe.v1.s00150g11210	14;12;2;1	14;12;2;1	9;7;0;0	Nbe.v1.s00010g45260;Nbe.v1.s00150g11210	4	14	14	9	6	3	0	1	0	0	10	9	0	0	0	0	11	11	0	0	0	0	6	3	0	1	0	0	10	9	0	0	0	0	11	11	0	0	0	0	5	3	0	1
Nbe.v1.s00010g45770;Nbe.v1.s00070g17020	Nbe.v1.s00010g45770	54;2	41;1	41;1	Nbe.v1.s00010g45770	2	54	41	41	3	1	35	31	20	22	14	10	15	16	13	25	16	9	37	37	35	32	2	0	26	24	17	16	9	7	11	13	10	21	11	6	28	27	27	24	2	0	26	24
Nbe.v1.s00010g45990;Nbe.v1.s00120g45090	Nbe.v1.s00010g45990	9;1	9;1	1;0	Nbe.v1.s00010g45990	2	9	9	1	3	0	0	0	0	1	5	6	0	0	1	0	6	4	0	0	1	0	3	0	0	0	0	1	5	6	0	0	1	0	6	4	0	0	1	0	0	0	0	0
Nbe.v1.s00010g46270	Nbe.v1.s00010g46270	6	6	2	Nbe.v1.s00010g46270	1	6	6	2	0	0	0	0	5	6	2	0	0	0	5	4	3	1	1	1	5	6	0	0	0	0	5	6	2	0	0	0	5	4	3	1	1	1	5	6	0	0	0	0
Nbe.v1.s00010g46530	Nbe.v1.s00010g46530	7	3	3	Nbe.v1.s00010g46530	1	7	3	3	0	0	2	2	1	1	1	0	1	1	2	1	1	0	4	5	5	4	0	0	0	0	0	0	0	0	0	0	1	0	0	0	1	2	2	1	0	0	0	0
Nbe.v1.s00010g46580;Nbe.v1.s00170g25510	Nbe.v1.s00010g46580;Nbe.v1.s00170g25510	2;1	2;1	2;1	Nbe.v1.s00010g46580;Nbe.v1.s00170g25510	2	2	2	2	0	0	1	2	1	1	0	0	1	0	0	0	0	0	2	2	1	1	0	0	1	2	1	1	0	0	1	0	0	0	0	0	2	2	1	1	0	0	1	2
Nbe.v1.s00010g47510;Nbe.v1.s00170g25100	Nbe.v1.s00010g47510;Nbe.v1.s00170g25100	3;2	3;2	3;2	Nbe.v1.s00010g47510;Nbe.v1.s00170g25100	2	3	3	3	0	0	0	0	0	0	1	1	0	0	1	0	1	0	0	0	1	0	0	0	0	0	0	0	1	1	0	0	1	0	1	0	0	0	1	0	0	0	0	0
Nbe.v1.s00010g47770	Nbe.v1.s00010g47770	8	3	3	Nbe.v1.s00010g47770	1	8	3	3	0	0	2	4	0	2	2	2	2	2	6	6	2	0	1	2	3	4	0	0	0	1	0	0	0	0	0	1	2	3	0	0	0	0	1	0	0	0	0	1
Nbe.v1.s00010g48130	Nbe.v1.s00010g48130	1	1	1	Nbe.v1.s00010g48130	1	1	1	1	0	0	0	0	0	0	1	0	0	0	0	0	1	0	0	0	0	0	0	0	0	0	0	0	1	0	0	0	0	0	1	0	0	0	0	0	0	0	0	0
Nbe.v1.s00010g48180	Nbe.v1.s00010g48180	22	4	3	Nbe.v1.s00010g48180	1	22	4	3	20	18	0	0	0	1	18	19	0	0	1	2	21	20	1	2	3	2	4	3	0	0	0	1	3	3	0	0	0	0	4	4	1	1	0	1	3	2	0	0
Nbe.v1.s00010g48270	Nbe.v1.s00010g48270	4	2	2	Nbe.v1.s00010g48270	1	4	2	2	0	0	0	0	1	1	0	1	0	0	0	1	0	0	4	2	2	2	0	0	0	0	0	0	0	0	0	0	0	0	0	0	2	1	0	0	0	0	0	0
Nbe.v1.s00010g51860;Nbe.v1.s00150g21330	Nbe.v1.s00010g51860;Nbe.v1.s00150g21330	3;3	3;3	3;3	Nbe.v1.s00010g51860;Nbe.v1.s00150g21330	2	3	3	3	0	0	1	2	1	1	0	1	0	0	3	3	0	1	0	2	1	2	0	0	1	2	1	1	0	1	0	0	3	3	0	1	0	2	1	2	0	0	1	2
Nbe.v1.s00010g52080	Nbe.v1.s00010g52080	17	17	9	Nbe.v1.s00010g52080	1	17	17	9	10	4	2	0	2	2	10	11	0	0	1	1	14	12	2	3	3	2	10	4	2	0	2	2	10	11	0	0	1	1	14	12	2	3	3	2	4	1	0	0
Nbe.v1.s00010g52170	Nbe.v1.s00010g52170	3	3	2	Nbe.v1.s00010g52170	1	3	3	2	2	0	0	0	0	0	2	1	0	0	0	0	2	2	0	0	0	0	2	0	0	0	0	0	2	1	0	0	0	0	2	2	0	0	0	0	1	0	0	0
Nbe.v1.s00010g52320	Nbe.v1.s00010g52320	7	7	1	Nbe.v1.s00010g52320	1	7	7	1	0	1	4	3	3	4	1	0	1	0	2	2	1	0	3	3	5	4	0	1	4	3	3	4	1	0	1	0	2	2	1	0	3	3	5	4	0	0	1	1
Nbe.v1.s00010g53160	Nbe.v1.s00010g53160	1	1	1	Nbe.v1.s00010g53160	1	1	1	1	0	0	0	0	0	0	0	0	0	0	0	0	1	0	0	0	0	0	0	0	0	0	0	0	0	0	0	0	0	0	1	0	0	0	0	0	0	0	0	0
Nbe.v1.s00010g53180	Nbe.v1.s00010g53180	13	13	13	Nbe.v1.s00010g53180	1	13	13	13	7	7	7	6	7	7	9	5	7	6	6	7	10	4	7	7	6	8	7	7	7	6	7	7	9	5	7	6	6	7	10	4	7	7	6	8	7	7	7	6
Nbe.v1.s00010g53400	Nbe.v1.s00010g53400	14	2	2	Nbe.v1.s00010g53400	1	14	2	2	6	5	2	2	2	2	8	8	1	1	2	3	9	9	1	2	2	1	0	0	1	1	0	1	1	1	1	1	1	1	1	2	1	1	0	0	0	0	1	1
Nbe.v1.s00010g53610;Nbe.v1.s00110g30160;Nbe.v1.s00110g30150	Nbe.v1.s00010g53610	17;1;1	17;1;1	7;0;0	Nbe.v1.s00010g53610	3	17	17	7	0	0	5	6	3	2	2	1	2	1	4	3	0	0	7	7	4	3	0	0	5	6	3	2	2	1	2	1	4	3	0	0	7	7	4	3	0	0	2	2
Nbe.v1.s00010g53660	Nbe.v1.s00010g53660	8	8	8	Nbe.v1.s00010g53660	1	8	8	8	1	0	0	0	0	0	3	2	0	0	1	0	5	3	0	0	0	0	1	0	0	0	0	0	3	2	0	0	1	0	5	3	0	0	0	0	1	0	0	0
Nbe.v1.s00010g54020	Nbe.v1.s00010g54020	13	3	3	Nbe.v1.s00010g54020	1	13	3	3	6	7	0	0	0	1	9	9	0	0	1	2	10	8	0	1	3	1	1	1	0	0	0	0	1	1	0	0	0	0	1	1	0	0	1	0	1	1	0	0
Nbe.v1.s00020g00270	Nbe.v1.s00020g00270	8	2	0	Nbe.v1.s00020g00270	1	8	2	0	6	5	1	1	0	1	5	6	2	2	2	1	7	7	1	1	4	2	1	1	0	0	0	0	1	1	0	0	0	0	2	2	0	0	1	0	0	0	0	0
Nbe.v1.s00020g00630;Nbe.v1.s00180g23050;Nbe.v1.s00060g43240	Nbe.v1.s00020g00630;Nbe.v1.s00180g23050	6;4;2	6;4;2	4;3;0	Nbe.v1.s00020g00630;Nbe.v1.s00180g23050	3	6	6	4	3	3	2	2	3	3	4	4	1	0	4	3	4	4	3	3	4	3	3	3	2	2	3	3	4	4	1	0	4	3	4	4	3	3	4	3	1	1	0	0
Nbe.v1.s00020g00690;Nbe.v1.s00180g22950;Nbe.v1.s00160g36560	Nbe.v1.s00020g00690;Nbe.v1.s00180g22950	8;8;3	2;2;2	2;2;2	Nbe.v1.s00020g00690;Nbe.v1.s00180g22950	3	8	2	2	5	5	0	0	0	2	6	6	0	0	3	3	6	5	0	0	1	2	0	0	0	0	0	0	0	0	0	0	0	0	0	0	0	0	0	0	0	0	0	0
Nbe.v1.s00020g00920	Nbe.v1.s00020g00920	1	1	1	Nbe.v1.s00020g00920	1	1	1	1	0	0	0	0	0	0	0	0	0	0	1	1	0	0	0	0	1	1	0	0	0	0	0	0	0	0	0	0	1	1	0	0	0	0	1	1	0	0	0	0
Nbe.v1.s00020g01370;Nbe.v1.s00180g23750	Nbe.v1.s00020g01370;Nbe.v1.s00180g23750	2;2	2;2	2;2	Nbe.v1.s00020g01370;Nbe.v1.s00180g23750	2	2	2	2	1	0	0	0	1	1	1	1	0	0	1	0	0	1	0	0	1	1	1	0	0	0	1	1	1	1	0	0	1	0	0	1	0	0	1	1	1	0	0	0
Nbe.v1.s00020g01450	Nbe.v1.s00020g01450	2	2	2	Nbe.v1.s00020g01450	1	2	2	2	1	1	0	0	0	0	1	2	0	0	0	0	2	1	0	0	0	0	1	1	0	0	0	0	1	2	0	0	0	0	2	1	0	0	0	0	1	1	0	0
Nbe.v1.s00020g01510	Nbe.v1.s00020g01510	18	2	2	Nbe.v1.s00020g01510	1	18	2	2	5	1	14	12	13	15	11	9	7	9	13	14	11	6	12	13	16	16	1	0	2	2	2	2	2	2	2	2	2	2	1	1	2	2	2	2	1	0	2	2
Nbe.v1.s00020g01520;Nbe.v1.s00040g22900	Nbe.v1.s00020g01520;Nbe.v1.s00040g22900	2;1	2;1	2;1	Nbe.v1.s00020g01520;Nbe.v1.s00040g22900	2	2	2	2	1	0	0	0	0	0	1	2	0	0	0	0	2	1	0	0	0	0	1	0	0	0	0	0	1	2	0	0	0	0	2	1	0	0	0	0	1	0	0	0
Nbe.v1.s00020g01560;Nbe.v1.s00180g23990	Nbe.v1.s00020g01560;Nbe.v1.s00180g23990	2;1	2;1	2;1	Nbe.v1.s00020g01560;Nbe.v1.s00180g23990	2	2	2	2	1	0	0	0	0	0	2	1	0	0	0	0	2	2	0	0	0	0	1	0	0	0	0	0	2	1	0	0	0	0	2	2	0	0	0	0	1	0	0	0
Nbe.v1.s00020g01680;Nbe.v1.s00180g24030;Nbe.v1.s00010g37700	Nbe.v1.s00020g01680;Nbe.v1.s00180g24030	5;4;1	5;4;1	5;4;1	Nbe.v1.s00020g01680;Nbe.v1.s00180g24030	3	5	5	5	2	0	1	0	1	0	4	2	0	0	0	1	1	1	0	0	1	0	2	0	1	0	1	0	4	2	0	0	0	1	1	1	0	0	1	0	2	0	1	0
Nbe.v1.s00020g02080	Nbe.v1.s00020g02080	4	3	3	Nbe.v1.s00020g02080	1	4	3	3	0	1	0	0	0	0	0	0	0	0	0	0	1	1	0	0	0	0	0	0	0	0	0	0	0	0	0	0	0	0	0	0	0	0	0	0	0	0	0	0
Nbe.v1.s00020g02100;Nbe.v1.s00180g24340;Nbe.v1.s00180g24330	Nbe.v1.s00020g02100	8;3;3	8;3;3	7;3;3	Nbe.v1.s00020g02100	3	8	8	7	3	1	0	0	0	0	4	3	0	0	0	0	6	6	0	0	0	0	3	1	0	0	0	0	4	3	0	0	0	0	6	6	0	0	0	0	3	1	0	0
Nbe.v1.s00020g02140	Nbe.v1.s00020g02140	5	4	4	Nbe.v1.s00020g02140	1	5	4	4	1	0	0	0	0	0	3	2	0	0	0	0	4	4	0	0	0	0	1	0	0	0	0	0	3	2	0	0	0	0	4	3	0	0	0	0	1	0	0	0
Nbe.v1.s00020g02360	Nbe.v1.s00020g02360	9	7	7	Nbe.v1.s00020g02360	1	9	7	7	0	0	2	2	2	3	2	1	2	2	2	2	3	2	3	2	2	2	0	0	0	0	0	1	0	0	0	0	0	0	1	0	1	0	0	0	0	0	0	0
Nbe.v1.s00020g02500;Nbe.v1.s00180g24690;Nbe.v1.s00170g23690;Nbe.v1.s00100g07780	Nbe.v1.s00020g02500;Nbe.v1.s00180g24690	10;10;4;2	2;2;1;1	2;2;1;1	Nbe.v1.s00020g02500;Nbe.v1.s00180g24690	4	10	2	2	7	7	1	1	0	0	7	8	0	0	1	3	9	10	1	0	3	2	2	2	0	0	0	0	2	2	0	0	0	0	2	2	0	0	1	0	2	2	0	0
Nbe.v1.s00020g02840;Nbe.v1.s00080g03050	Nbe.v1.s00020g02840	14;1	14;1	10;1	Nbe.v1.s00020g02840	2	14	14	10	0	0	5	2	3	3	1	0	2	3	4	5	0	0	5	7	8	7	0	0	5	2	3	3	1	0	2	3	4	5	0	0	5	7	8	7	0	0	4	2
Nbe.v1.s00020g03250	Nbe.v1.s00020g03250	12	1	1	Nbe.v1.s00020g03250	1	12	1	1	2	0	0	0	1	1	8	2	0	0	0	0	7	5	0	0	0	1	0	0	0	0	0	0	1	0	0	0	0	0	1	0	0	0	0	0	0	0	0	0
Nbe.v1.s00020g03260;Nbe.v1.s00180g25280	Nbe.v1.s00020g03260	3;1	3;1	3;1	Nbe.v1.s00020g03260	2	3	3	3	0	0	0	0	0	0	1	1	0	0	0	0	0	0	0	0	0	0	0	0	0	0	0	0	1	1	0	0	0	0	0	0	0	0	0	0	0	0	0	0
Nbe.v1.s00020g03270	Nbe.v1.s00020g03270	8	4	2	Nbe.v1.s00020g03270	1	8	4	2	5	4	0	0	0	0	3	6	0	0	0	0	8	4	0	0	0	0	2	1	0	0	0	0	1	3	0	0	0	0	4	1	0	0	0	0	1	0	0	0
Nbe.v1.s00020g03420;Nbe.v1.s00140g36850;Nbe.v1.s00010g18660;Nbe.v1.s00020g16460;Nbe.v1.s00140g36840;REV__Nbe.v1.s00020g12090;Nbe.v1.s00110g31230;REV__Nbe.v1.s00180g05000	Nbe.v1.s00020g03420	42;3;3;3;2;1;1;1	42;3;3;3;2;1;1;1	2;0;0;0;1;0;0;0	Nbe.v1.s00020g03420	8	42	42	2	27	19	2	4	1	6	34	35	3	1	13	13	35	35	9	8	17	10	27	19	2	4	1	6	34	35	3	1	13	13	35	35	9	8	17	10	1	0	0	0
Nbe.v1.s00020g03460;Nbe.v1.s00180g25480	Nbe.v1.s00020g03460;Nbe.v1.s00180g25480	1;1	1;1	1;1	Nbe.v1.s00020g03460;Nbe.v1.s00180g25480	2	1	1	1	0	0	0	0	0	0	0	0	0	0	1	0	0	0	0	0	0	1	0	0	0	0	0	0	0	0	0	0	1	0	0	0	0	0	0	1	0	0	0	0
Nbe.v1.s00020g03510;Nbe.v1.s00180g25520	Nbe.v1.s00020g03510;Nbe.v1.s00180g25520	3;2	3;2	3;2	Nbe.v1.s00020g03510;Nbe.v1.s00180g25520	2	3	3	3	0	0	0	0	0	0	2	1	0	0	0	0	3	2	0	0	0	0	0	0	0	0	0	0	2	1	0	0	0	0	3	2	0	0	0	0	0	0	0	0
Nbe.v1.s00020g03550;Nbe.v1.s00180g25540	Nbe.v1.s00020g03550;Nbe.v1.s00180g25540	1;1	1;1	1;1	Nbe.v1.s00020g03550;Nbe.v1.s00180g25540	2	1	1	1	0	0	0	0	0	0	0	0	0	0	0	0	0	0	0	0	0	0	0	0	0	0	0	0	0	0	0	0	0	0	0	0	0	0	0	0	0	0	0	0
Nbe.v1.s00020g03770;Nbe.v1.s00180g25690	Nbe.v1.s00020g03770;Nbe.v1.s00180g25690	3;3	3;3	3;3	Nbe.v1.s00020g03770;Nbe.v1.s00180g25690	2	3	3	3	0	0	1	0	0	0	0	0	0	0	0	1	0	0	0	0	0	0	0	0	1	0	0	0	0	0	0	0	0	1	0	0	0	0	0	0	0	0	1	0
Nbe.v1.s00020g03850	Nbe.v1.s00020g03850	13	13	2	Nbe.v1.s00020g03850	1	13	13	2	10	4	0	0	0	0	12	11	0	0	0	0	12	9	1	1	1	0	10	4	0	0	0	0	12	11	0	0	0	0	12	9	1	1	1	0	2	0	0	0
Nbe.v1.s00020g04420	Nbe.v1.s00020g04420	1	1	1	Nbe.v1.s00020g04420	1	1	1	1	0	0	0	0	0	1	0	0	0	0	1	1	0	0	0	0	0	0	0	0	0	0	0	1	0	0	0	0	1	1	0	0	0	0	0	0	0	0	0	0
Nbe.v1.s00020g04590;Nbe.v1.s00180g26430	Nbe.v1.s00020g04590;Nbe.v1.s00180g26430	3;3	3;3	3;3	Nbe.v1.s00020g04590;Nbe.v1.s00180g26430	2	3	3	3	2	0	0	0	0	0	1	1	0	0	0	0	2	1	0	0	0	0	2	0	0	0	0	0	1	1	0	0	0	0	2	1	0	0	0	0	2	0	0	0
Nbe.v1.s00020g04650;Nbe.v1.s00180g26500	Nbe.v1.s00020g04650;Nbe.v1.s00180g26500	1;1	1;1	1;1	Nbe.v1.s00020g04650;Nbe.v1.s00180g26500	2	1	1	1	0	0	0	0	0	0	0	0	0	0	0	0	0	0	0	0	0	0	0	0	0	0	0	0	0	0	0	0	0	0	0	0	0	0	0	0	0	0	0	0
Nbe.v1.s00020g04830;Nbe.v1.s00210g09090;Nbe.v1.s00040g07080	Nbe.v1.s00020g04830;Nbe.v1.s00210g09090;Nbe.v1.s00040g07080	2;2;1	1;1;0	1;1;0	Nbe.v1.s00020g04830;Nbe.v1.s00210g09090;Nbe.v1.s00040g07080	3	2	1	1	2	1	0	0	0	0	1	2	0	0	0	0	2	2	0	0	1	0	1	0	0	0	0	0	0	1	0	0	0	0	1	1	0	0	1	0	1	0	0	0
Nbe.v1.s00020g04860;Nbe.v1.s00180g27020	Nbe.v1.s00020g04860;Nbe.v1.s00180g27020	2;2	2;2	2;2	Nbe.v1.s00020g04860;Nbe.v1.s00180g27020	2	2	2	2	1	1	0	0	0	1	1	1	0	0	1	1	1	1	0	0	2	1	1	1	0	0	0	1	1	1	0	0	1	1	1	1	0	0	2	1	1	1	0	0
Nbe.v1.s00020g05530;Nbe.v1.s00180g30280	Nbe.v1.s00020g05530;Nbe.v1.s00180g30280	5;3	5;3	5;3	Nbe.v1.s00020g05530;Nbe.v1.s00180g30280	2	5	5	5	0	0	0	0	0	0	1	0	0	0	0	1	1	1	0	1	1	0	0	0	0	0	0	0	1	0	0	0	0	1	1	1	0	1	1	0	0	0	0	0
Nbe.v1.s00020g05555;Nbe.v1.s00180g30130	Nbe.v1.s00020g05555;Nbe.v1.s00180g30130	1;1	1;1	1;1	Nbe.v1.s00020g05555;Nbe.v1.s00180g30130	2	1	1	1	0	0	0	0	0	0	0	0	0	0	0	0	1	1	0	0	0	0	0	0	0	0	0	0	0	0	0	0	0	0	1	1	0	0	0	0	0	0	0	0
Nbe.v1.s00020g05570	Nbe.v1.s00020g05570	11	11	4	Nbe.v1.s00020g05570	1	11	11	4	1	0	0	0	0	3	2	1	0	0	1	2	3	1	0	0	0	3	1	0	0	0	0	3	2	1	0	0	1	2	3	1	0	0	0	3	0	0	0	0
Nbe.v1.s00020g05680	Nbe.v1.s00020g05680	1	1	1	Nbe.v1.s00020g05680	1	1	1	1	0	0	0	0	0	0	0	0	0	0	0	0	0	0	0	0	0	0	0	0	0	0	0	0	0	0	0	0	0	0	0	0	0	0	0	0	0	0	0	0
Nbe.v1.s00020g05820	Nbe.v1.s00020g05820	11	5	0	Nbe.v1.s00020g05820	1	11	5	0	1	1	1	0	11	11	1	1	1	1	11	11	0	1	1	0	11	11	0	0	0	0	5	5	0	0	0	0	5	5	0	0	0	0	5	5	0	0	0	0
Nbe.v1.s00020g06030	Nbe.v1.s00020g06030	6	6	4	Nbe.v1.s00020g06030	1	6	6	4	0	1	0	1	0	0	1	0	0	0	4	6	0	2	0	0	0	1	0	1	0	1	0	0	1	0	0	0	4	6	0	2	0	0	0	1	0	1	0	1
Nbe.v1.s00020g06320;Nbe.v1.s00180g29490;Nbe.v1.s00020g06250	Nbe.v1.s00020g06320;Nbe.v1.s00180g29490	11;10;3	11;10;3	11;10;3	Nbe.v1.s00020g06320;Nbe.v1.s00180g29490	3	11	11	11	4	2	0	0	1	1	8	5	0	0	1	0	8	7	0	0	0	1	4	2	0	0	1	1	8	5	0	0	1	0	8	7	0	0	0	1	4	2	0	0
Nbe.v1.s00020g06600	Nbe.v1.s00020g06600	7	2	1	Nbe.v1.s00020g06600	1	7	2	1	6	4	4	2	7	7	6	6	2	2	5	6	6	6	4	2	5	5	2	2	2	1	2	2	2	2	1	1	1	1	2	2	2	0	1	2	1	1	1	1
Nbe.v1.s00020g06680;Nbe.v1.s00090g37540	Nbe.v1.s00020g06680	7;1	7;1	7;1	Nbe.v1.s00020g06680	2	7	7	7	3	0	0	0	0	0	3	5	0	0	0	1	5	6	1	0	0	0	3	0	0	0	0	0	3	5	0	0	0	1	5	6	1	0	0	0	3	0	0	0
Nbe.v1.s00020g06950	Nbe.v1.s00020g06950	2	1	1	Nbe.v1.s00020g06950	1	2	1	1	0	0	0	0	0	0	0	0	0	0	0	0	1	0	0	0	0	0	0	0	0	0	0	0	0	0	0	0	0	0	0	0	0	0	0	0	0	0	0	0
Nbe.v1.s00020g07070	Nbe.v1.s00020g07070	8	2	2	Nbe.v1.s00020g07070	1	8	2	2	0	0	0	0	7	7	2	2	0	0	7	5	2	0	0	0	6	7	0	0	0	0	2	2	0	0	0	0	2	1	0	0	0	0	2	2	0	0	0	0
Nbe.v1.s00020g07130	Nbe.v1.s00020g07130	25	4	4	Nbe.v1.s00020g07130	1	25	4	4	1	1	0	0	0	2	1	1	0	1	3	6	0	2	2	0	1	2	0	0	0	0	0	1	0	0	0	0	2	2	0	0	0	0	0	0	0	0	0	0
Nbe.v1.s00020g07720	Nbe.v1.s00020g07720	1	1	1	Nbe.v1.s00020g07720	1	1	1	1	0	0	0	0	0	0	0	0	0	0	1	0	0	0	1	0	0	1	0	0	0	0	0	0	0	0	0	0	1	0	0	0	1	0	0	1	0	0	0	0
Nbe.v1.s00020g08090;Nbe.v1.s00180g28160	Nbe.v1.s00020g08090;Nbe.v1.s00180g28160	11;9	11;9	5;3	Nbe.v1.s00020g08090;Nbe.v1.s00180g28160	2	11	11	5	1	1	1	0	4	5	1	1	0	0	7	6	2	1	2	1	7	4	1	1	1	0	4	5	1	1	0	0	7	6	2	1	2	1	7	4	0	0	0	0
Nbe.v1.s00020g08210;Nbe.v1.s00180g27990	Nbe.v1.s00020g08210;Nbe.v1.s00180g27990	6;4	6;4	6;4	Nbe.v1.s00020g08210;Nbe.v1.s00180g27990	2	6	6	6	2	1	1	0	2	1	3	4	0	0	3	3	3	3	1	1	3	1	2	1	1	0	2	1	3	4	0	0	3	3	3	3	1	1	3	1	2	1	1	0
Nbe.v1.s00020g08250;Nbe.v1.s00180g27970;Nbe.v1.s00160g09210;Nbe.v1.s00030g31270;Nbe.v1.s00160g03930;Nbe.v1.s00160g09190;Nbe.v1.s00170g28050	Nbe.v1.s00020g08250;Nbe.v1.s00180g27970	13;13;3;1;1;1;1	13;13;3;1;1;1;1	7;7;0;0;0;0;0	Nbe.v1.s00020g08250;Nbe.v1.s00180g27970	7	13	13	7	9	7	4	4	8	7	9	10	3	3	9	8	8	10	3	5	11	8	9	7	4	4	8	7	9	10	3	3	9	8	8	10	3	5	11	8	5	4	3	3
Nbe.v1.s00020g08440	Nbe.v1.s00020g08440	6	6	3	Nbe.v1.s00020g08440	1	6	6	3	4	3	4	3	4	3	4	5	3	3	4	4	4	5	4	4	4	4	4	3	4	3	4	3	4	5	3	3	4	4	4	5	4	4	4	4	1	1	1	1
Nbe.v1.s00020g08770;Nbe.v1.s00180g27240	Nbe.v1.s00020g08770;Nbe.v1.s00180g27240	4;3	4;3	4;3	Nbe.v1.s00020g08770;Nbe.v1.s00180g27240	2	4	4	4	0	0	2	3	1	3	0	0	0	0	3	2	1	1	2	1	2	2	0	0	2	3	1	3	0	0	0	0	3	2	1	1	2	1	2	2	0	0	2	3
Nbe.v1.s00020g09020;Nbe.v1.s00180g27480	Nbe.v1.s00020g09020;Nbe.v1.s00180g27480	3;2	3;2	3;2	Nbe.v1.s00020g09020;Nbe.v1.s00180g27480	2	3	3	3	1	0	0	0	0	0	1	0	0	0	0	0	3	2	0	0	0	0	1	0	0	0	0	0	1	0	0	0	0	0	3	2	0	0	0	0	1	0	0	0
Nbe.v1.s00020g09210	Nbe.v1.s00020g09210	11	11	7	Nbe.v1.s00020g09210	1	11	11	7	2	1	1	2	9	9	4	1	2	1	10	10	4	0	4	2	9	9	2	1	1	2	9	9	4	1	2	1	10	10	4	0	4	2	9	9	0	0	1	1
Nbe.v1.s00020g09430	Nbe.v1.s00020g09430	5	2	1	Nbe.v1.s00020g09430	1	5	2	1	3	0	2	2	2	3	1	3	1	0	4	3	3	3	1	2	1	2	1	0	0	0	1	1	0	1	0	0	2	2	1	1	0	0	0	0	1	0	0	0
Nbe.v1.s00020g09790	Nbe.v1.s00020g09790	12	6	5	Nbe.v1.s00020g09790	1	12	6	5	6	6	2	2	2	2	8	8	1	0	3	3	6	8	1	0	3	3	3	2	0	0	0	0	3	4	0	0	1	1	2	3	0	0	1	1	2	2	0	0
Nbe.v1.s00020g10000;Nbe.v1.s00180g31120;Nbe.v1.s00180g31110	Nbe.v1.s00020g10000;Nbe.v1.s00180g31120;Nbe.v1.s00180g31110	2;1;1	2;1;1	2;1;1	Nbe.v1.s00020g10000;Nbe.v1.s00180g31120;Nbe.v1.s00180g31110	3	2	2	2	0	1	0	0	0	0	0	0	0	0	0	0	1	1	0	0	0	0	0	1	0	0	0	0	0	0	0	0	0	0	1	1	0	0	0	0	0	1	0	0
Nbe.v1.s00020g10190;Nbe.v1.s00180g01340;Nbe.v1.s00200g02010	Nbe.v1.s00020g10190;Nbe.v1.s00180g01340;Nbe.v1.s00200g02010	5;5;4	1;1;0	1;1;0	Nbe.v1.s00020g10190;Nbe.v1.s00180g01340;Nbe.v1.s00200g02010	3	5	1	1	4	4	2	2	3	2	4	4	2	2	3	4	4	3	2	2	4	4	0	1	0	0	0	0	0	1	0	0	0	0	0	0	0	0	0	0	0	1	0	0
Nbe.v1.s00020g10240;Nbe.v1.s00180g01390	Nbe.v1.s00020g10240;Nbe.v1.s00180g01390	4;4	4;4	4;4	Nbe.v1.s00020g10240;Nbe.v1.s00180g01390	2	4	4	4	0	0	0	0	0	0	0	0	0	0	1	1	0	0	0	0	0	0	0	0	0	0	0	0	0	0	0	0	1	1	0	0	0	0	0	0	0	0	0	0
Nbe.v1.s00020g11090	Nbe.v1.s00020g11090	6	6	2	Nbe.v1.s00020g11090	1	6	6	2	3	3	0	0	0	0	5	5	0	0	0	0	5	5	0	0	0	0	3	3	0	0	0	0	5	5	0	0	0	0	5	5	0	0	0	0	0	0	0	0
Nbe.v1.s00020g11100	Nbe.v1.s00020g11100	5	5	3	Nbe.v1.s00020g11100	1	5	5	3	0	0	1	0	0	0	4	3	0	0	1	0	4	2	0	1	0	0	0	0	1	0	0	0	4	3	0	0	1	0	4	2	0	1	0	0	0	0	1	0
Nbe.v1.s00020g11440;Nbe.v1.s00040g12190	Nbe.v1.s00020g11440	10;4	10;4	10;4	Nbe.v1.s00020g11440	2	10	10	10	0	0	1	0	0	0	2	1	0	0	0	1	2	0	0	4	3	4	0	0	1	0	0	0	2	1	0	0	0	1	2	0	0	4	3	4	0	0	1	0
Nbe.v1.s00020g11700	Nbe.v1.s00020g11700	11	11	3	Nbe.v1.s00020g11700	1	11	11	3	0	1	1	1	1	2	3	1	0	2	2	2	4	2	3	4	4	2	0	1	1	1	1	2	3	1	0	2	2	2	4	2	3	4	4	2	0	1	0	0
Nbe.v1.s00020g12110;Nbe.v1.s00180g05060	Nbe.v1.s00020g12110	3;1	3;1	3;1	Nbe.v1.s00020g12110	2	3	3	3	0	0	0	0	0	0	0	0	0	0	1	0	1	0	0	0	0	0	0	0	0	0	0	0	0	0	0	0	1	0	1	0	0	0	0	0	0	0	0	0
Nbe.v1.s00020g12130	Nbe.v1.s00020g12130	12	3	3	Nbe.v1.s00020g12130	1	12	3	3	1	0	7	4	0	2	2	2	0	0	4	5	3	2	3	2	8	3	0	0	1	1	0	0	0	0	0	0	0	1	0	0	0	0	0	0	0	0	1	1
Nbe.v1.s00020g12910	Nbe.v1.s00020g12910	52	52	28	Nbe.v1.s00020g12910	1	52	52	28	4	0	26	30	9	18	9	4	6	6	19	23	16	5	37	33	39	33	4	0	26	30	9	18	9	4	6	6	19	23	16	5	37	33	39	33	0	0	11	13
Nbe.v1.s00020g13370;Nbe.v1.s00180g06220	Nbe.v1.s00020g13370;Nbe.v1.s00180g06220	4;3	4;3	4;3	Nbe.v1.s00020g13370;Nbe.v1.s00180g06220	2	4	4	4	0	0	0	0	0	0	0	0	0	0	1	1	0	0	0	1	0	1	0	0	0	0	0	0	0	0	0	0	1	1	0	0	0	1	0	1	0	0	0	0
Nbe.v1.s00020g13480	Nbe.v1.s00020g13480	29	29	9	Nbe.v1.s00020g13480	1	29	29	9	11	9	0	0	0	0	17	12	0	0	0	3	24	19	0	0	2	1	11	9	0	0	0	0	17	12	0	0	0	3	24	19	0	0	2	1	3	2	0	0
Nbe.v1.s00020g13490;Nbe.v1.s00180g06290	Nbe.v1.s00020g13490	8;2	8;2	8;2	Nbe.v1.s00020g13490	2	8	8	8	0	0	0	0	0	1	0	0	0	0	0	0	0	0	0	0	0	0	0	0	0	0	0	1	0	0	0	0	0	0	0	0	0	0	0	0	0	0	0	0
Nbe.v1.s00020g14230	Nbe.v1.s00020g14230	10	5	3	Nbe.v1.s00020g14230	1	10	5	3	5	6	3	3	3	3	6	5	0	0	3	3	7	5	4	4	3	5	2	2	1	1	1	1	3	2	0	0	1	1	4	2	1	1	1	3	0	1	0	0
Nbe.v1.s00020g14290;Nbe.v1.s00180g07160	Nbe.v1.s00020g14290;Nbe.v1.s00180g07160	3;3	1;1	0;0	Nbe.v1.s00020g14290;Nbe.v1.s00180g07160	2	3	1	0	0	0	0	0	0	0	1	1	0	0	1	0	2	1	0	0	0	2	0	0	0	0	0	0	0	0	0	0	1	0	0	0	0	0	0	0	0	0	0	0
Nbe.v1.s00020g14630	Nbe.v1.s00020g14630	1	1	1	Nbe.v1.s00020g14630	1	1	1	1	1	0	1	0	0	0	1	0	0	0	0	0	1	0	0	0	0	0	1	0	1	0	0	0	1	0	0	0	0	0	1	0	0	0	0	0	1	0	1	0
Nbe.v1.s00020g14660	Nbe.v1.s00020g14660	3	3	3	Nbe.v1.s00020g14660	1	3	3	3	0	0	0	1	0	1	0	0	1	1	1	0	0	0	1	2	2	2	0	0	0	1	0	1	0	0	1	1	1	0	0	0	1	2	2	2	0	0	0	1
Nbe.v1.s00020g14750	Nbe.v1.s00020g14750	6	6	4	Nbe.v1.s00020g14750	1	6	6	4	3	1	1	0	0	0	3	4	0	0	0	0	5	4	0	0	0	0	3	1	1	0	0	0	3	4	0	0	0	0	5	4	0	0	0	0	3	1	1	0
Nbe.v1.s00020g14850	Nbe.v1.s00020g14850	11	4	4	Nbe.v1.s00020g14850	1	11	4	4	2	1	3	3	2	5	1	2	0	0	0	2	1	1	5	6	4	4	1	0	1	1	1	2	0	1	0	0	0	1	0	0	1	2	2	2	1	0	1	1
Nbe.v1.s00020g14860;Nbe.v1.s00180g07720	Nbe.v1.s00020g14860;Nbe.v1.s00180g07720	6;5	6;5	6;5	Nbe.v1.s00020g14860;Nbe.v1.s00180g07720	2	6	6	6	5	3	0	0	0	0	6	3	0	0	0	0	6	4	0	0	1	0	5	3	0	0	0	0	6	3	0	0	0	0	6	4	0	0	1	0	5	3	0	0
Nbe.v1.s00020g14920	Nbe.v1.s00020g14920	2	2	2	Nbe.v1.s00020g14920	1	2	2	2	0	0	1	1	0	0	0	0	0	0	0	0	0	0	0	0	0	1	0	0	1	1	0	0	0	0	0	0	0	0	0	0	0	0	0	1	0	0	1	1
Nbe.v1.s00020g15020	Nbe.v1.s00020g15020	4	4	2	Nbe.v1.s00020g15020	1	4	4	2	1	0	3	2	0	0	1	0	1	0	1	4	1	0	2	2	4	2	1	0	3	2	0	0	1	0	1	0	1	4	1	0	2	2	4	2	1	0	2	1
Nbe.v1.s00020g15490;Nbe.v1.s00180g08440	Nbe.v1.s00020g15490;Nbe.v1.s00180g08440	2;1	2;1	2;1	Nbe.v1.s00020g15490;Nbe.v1.s00180g08440	2	2	2	2	0	0	0	0	2	2	0	0	0	0	1	1	0	0	0	0	2	2	0	0	0	0	2	2	0	0	0	0	1	1	0	0	0	0	2	2	0	0	0	0
Nbe.v1.s00020g15670	Nbe.v1.s00020g15670	20	1	1	Nbe.v1.s00020g15670	1	20	1	1	10	9	3	1	17	17	13	12	0	0	17	17	14	14	2	3	19	17	0	0	0	0	1	1	1	1	0	0	1	1	1	1	1	1	1	1	0	0	0	0
Nbe.v1.s00020g15780;Nbe.v1.s00180g08290;Nbe.v1.s00070g00130	Nbe.v1.s00020g15780;Nbe.v1.s00180g08290	9;8;1	9;8;1	7;6;0	Nbe.v1.s00020g15780;Nbe.v1.s00180g08290	3	9	9	7	0	0	2	2	1	2	3	3	0	0	2	5	4	1	2	1	4	6	0	0	2	2	1	2	3	3	0	0	2	5	4	1	2	1	4	6	0	0	2	2
Nbe.v1.s00020g15910	Nbe.v1.s00020g15910	5	5	5	Nbe.v1.s00020g15910	1	5	5	5	0	0	0	0	0	0	0	0	0	0	0	0	0	0	0	0	0	0	0	0	0	0	0	0	0	0	0	0	0	0	0	0	0	0	0	0	0	0	0	0
Nbe.v1.s00020g15990	Nbe.v1.s00020g15990	2	2	2	Nbe.v1.s00020g15990	1	2	2	2	0	0	2	1	0	0	0	0	0	0	0	0	1	0	0	1	2	1	0	0	2	1	0	0	0	0	0	0	0	0	1	0	0	1	2	1	0	0	2	1
Nbe.v1.s00020g16060	Nbe.v1.s00020g16060	14	1	1	Nbe.v1.s00020g16060	1	14	1	1	10	6	0	0	0	0	13	10	0	0	0	0	12	11	0	0	0	0	1	0	0	0	0	0	1	0	0	0	0	0	1	1	0	0	0	0	1	0	0	0
Nbe.v1.s00020g16140	Nbe.v1.s00020g16140	5	5	5	Nbe.v1.s00020g16140	1	5	5	5	1	0	0	0	0	0	0	2	0	0	0	0	0	0	0	0	1	0	1	0	0	0	0	0	0	2	0	0	0	0	0	0	0	0	1	0	1	0	0	0
Nbe.v1.s00020g16260	Nbe.v1.s00020g16260	43	43	0	Nbe.v1.s00020g16260	1	43	43	0	17	11	34	33	21	29	31	27	16	6	28	26	33	25	27	29	34	33	17	11	34	33	21	29	31	27	16	6	28	26	33	25	27	29	34	33	0	0	0	0
Nbe.v1.s00020g16620	Nbe.v1.s00020g16620	3	3	1	Nbe.v1.s00020g16620	1	3	3	1	1	0	0	0	1	2	3	2	0	0	1	1	3	2	0	1	2	1	1	0	0	0	1	2	3	2	0	0	1	1	3	2	0	1	2	1	0	0	0	0
Nbe.v1.s00020g17120;Nbe.v1.s00160g13180;Nbe.v1.s00170g05110	Nbe.v1.s00020g17120	11;1;1	11;1;1	3;0;0	Nbe.v1.s00020g17120	3	11	11	3	2	0	1	0	0	0	2	2	0	0	5	7	3	0	0	0	2	2	2	0	1	0	0	0	2	2	0	0	5	7	3	0	0	0	2	2	0	0	0	0
Nbe.v1.s00020g17290;Nbe.v1.s00030g27970;Nbe.v1.s00070g44330	Nbe.v1.s00020g17290;Nbe.v1.s00030g27970	6;5;1	1;0;0	0;0;0	Nbe.v1.s00020g17290;Nbe.v1.s00030g27970	3	6	1	0	5	4	2	0	0	1	6	6	0	0	0	1	6	5	0	0	1	0	0	0	0	0	0	0	1	1	0	0	0	0	1	1	0	0	0	0	0	0	0	0
Nbe.v1.s00020g17840	Nbe.v1.s00020g17840	3	3	3	Nbe.v1.s00020g17840	1	3	3	3	0	1	0	0	0	0	2	2	0	0	0	0	1	0	0	0	0	0	0	1	0	0	0	0	2	2	0	0	0	0	1	0	0	0	0	0	0	1	0	0
Nbe.v1.s00020g17850;Nbe.v1.s00040g08570;Nbe.v1.s00170g12510;Nbe.v1.s00160g31460	Nbe.v1.s00020g17850;Nbe.v1.s00040g08570	10;8;1;1	9;7;1;1	9;7;1;1	Nbe.v1.s00020g17850;Nbe.v1.s00040g08570	4	10	9	9	8	7	0	1	0	0	8	5	1	1	0	1	8	9	1	0	3	1	7	6	0	1	0	0	7	4	1	1	0	0	7	8	1	0	2	0	7	6	0	1
Nbe.v1.s00020g17940	Nbe.v1.s00020g17940	2	2	1	Nbe.v1.s00020g17940	1	2	2	1	0	0	0	0	0	1	0	0	0	0	0	0	0	0	0	1	1	1	0	0	0	0	0	1	0	0	0	0	0	0	0	0	0	1	1	1	0	0	0	0
Nbe.v1.s00020g18410	Nbe.v1.s00020g18410	2	2	2	Nbe.v1.s00020g18410	1	2	2	2	1	1	0	0	0	0	1	1	0	0	1	0	1	1	0	1	0	1	1	1	0	0	0	0	1	1	0	0	1	0	1	1	0	1	0	1	1	1	0	0
Nbe.v1.s00020g18740	Nbe.v1.s00020g18740	8	8	3	Nbe.v1.s00020g18740	1	8	8	3	1	0	0	0	0	0	5	6	0	0	0	0	7	4	1	2	0	1	1	0	0	0	0	0	5	6	0	0	0	0	7	4	1	2	0	1	0	0	0	0
Nbe.v1.s00020g18940;Nbe.v1.s00040g09660	Nbe.v1.s00020g18940;Nbe.v1.s00040g09660	7;6	7;6	7;6	Nbe.v1.s00020g18940;Nbe.v1.s00040g09660	2	7	7	7	3	3	0	0	0	0	3	5	0	1	0	1	4	5	1	2	0	0	3	3	0	0	0	0	3	5	0	1	0	1	4	5	1	2	0	0	3	3	0	0
Nbe.v1.s00020g19390	Nbe.v1.s00020g19390	1	1	1	Nbe.v1.s00020g19390	1	1	1	1	0	0	0	0	0	0	0	0	0	0	1	1	0	0	0	0	0	0	0	0	0	0	0	0	0	0	0	0	1	1	0	0	0	0	0	0	0	0	0	0
Nbe.v1.s00020g19850	Nbe.v1.s00020g19850	18	1	1	Nbe.v1.s00020g19850	1	18	1	1	15	12	1	3	2	4	13	14	1	0	5	4	15	12	2	1	8	4	1	1	0	0	0	0	1	1	0	0	1	0	1	0	0	0	1	0	1	1	0	0
Nbe.v1.s00020g19980	Nbe.v1.s00020g19980	12	12	6	Nbe.v1.s00020g19980	1	12	12	6	0	0	4	3	0	1	0	0	0	0	0	2	0	0	5	6	8	7	0	0	4	3	0	1	0	0	0	0	0	2	0	0	5	6	8	7	0	0	1	2
Nbe.v1.s00020g20250	Nbe.v1.s00020g20250	8	8	4	Nbe.v1.s00020g20250	1	8	8	4	3	2	2	2	4	4	6	3	1	1	5	3	6	3	4	3	6	3	3	2	2	2	4	4	6	3	1	1	5	3	6	3	4	3	6	3	2	0	0	0
Nbe.v1.s00020g20980	Nbe.v1.s00020g20980	3	2	2	Nbe.v1.s00020g20980	1	3	2	2	1	1	1	0	1	1	1	2	0	0	0	1	1	2	1	1	1	0	1	1	1	0	1	1	1	1	0	0	0	1	1	1	1	1	1	0	1	1	1	0
Nbe.v1.s00020g21720;Nbe.v1.s00090g15540;Nbe.v1.s00070g28930	Nbe.v1.s00020g21720;Nbe.v1.s00090g15540;Nbe.v1.s00070g28930	1;1;1	1;1;1	1;1;1	Nbe.v1.s00020g21720;Nbe.v1.s00090g15540;Nbe.v1.s00070g28930	3	1	1	1	1	0	0	0	0	0	0	0	0	0	0	0	1	1	0	0	0	0	1	0	0	0	0	0	0	0	0	0	0	0	1	1	0	0	0	0	1	0	0	0
Nbe.v1.s00020g21950	Nbe.v1.s00020g21950	6	1	1	Nbe.v1.s00020g21950	1	6	1	1	3	2	3	3	2	3	4	4	3	2	2	3	5	5	3	3	3	4	1	0	0	0	0	0	1	1	0	0	0	0	1	1	0	0	0	0	1	0	0	0
Nbe.v1.s00020g22200;Nbe.v1.s00070g30310;Nbe.v1.s00090g16050	Nbe.v1.s00020g22200	6;2;2	6;2;2	3;0;0	Nbe.v1.s00020g22200	3	6	6	3	0	0	4	2	2	4	2	2	0	0	4	3	2	2	1	2	4	4	0	0	4	2	2	4	2	2	0	0	4	3	2	2	1	2	4	4	0	0	1	0
Nbe.v1.s00020g22610;Nbe.v1.s00180g03810	Nbe.v1.s00020g22610	15;7	15;7	15;7	Nbe.v1.s00020g22610	2	15	15	15	2	0	2	1	0	0	2	3	0	0	2	5	8	4	0	0	1	2	2	0	2	1	0	0	2	3	0	0	2	5	8	4	0	0	1	2	2	0	2	1
Nbe.v1.s00020g22740;Nbe.v1.s00180g03700	Nbe.v1.s00020g22740;Nbe.v1.s00180g03700	4;3	2;1	2;1	Nbe.v1.s00020g22740;Nbe.v1.s00180g03700	2	4	2	2	2	2	0	0	0	0	2	4	0	0	0	0	3	3	0	0	1	0	1	1	0	0	0	0	1	2	0	0	0	0	2	2	0	0	0	0	1	1	0	0
Nbe.v1.s00020g23200	Nbe.v1.s00020g23200	6	1	1	Nbe.v1.s00020g23200	1	6	1	1	0	0	1	1	1	0	1	1	3	1	3	5	0	1	1	0	2	3	0	0	1	0	0	0	0	0	1	0	1	1	0	0	0	0	1	1	0	0	1	0
Nbe.v1.s00020g23320	Nbe.v1.s00020g23320	7	7	4	Nbe.v1.s00020g23320	1	7	7	4	6	3	1	0	0	0	7	4	0	0	0	0	7	7	0	0	0	0	6	3	1	0	0	0	7	4	0	0	0	0	7	7	0	0	0	0	4	2	0	0
Nbe.v1.s00020g23330	Nbe.v1.s00020g23330	14	1	1	Nbe.v1.s00020g23330	1	14	1	1	8	5	1	1	1	2	7	11	1	1	4	3	8	9	2	1	4	4	1	0	0	0	0	0	1	1	0	0	0	0	1	1	0	0	0	0	1	0	0	0
Nbe.v1.s00020g23430	Nbe.v1.s00020g23430	17	1	0	Nbe.v1.s00020g23430	1	17	1	0	10	8	8	9	8	9	10	9	7	4	11	11	11	11	7	9	10	11	1	1	1	1	0	0	1	1	0	0	1	0	1	1	0	0	0	1	0	0	0	0
Nbe.v1.s00020g23460	Nbe.v1.s00020g23460	17	17	0	Nbe.v1.s00020g23460	1	17	17	0	10	8	7	9	9	10	10	9	8	4	11	12	11	11	8	10	11	11	10	8	7	9	9	10	10	9	8	4	11	12	11	11	8	10	11	11	0	0	0	0
Nbe.v1.s00020g23670	Nbe.v1.s00020g23670	3	3	3	Nbe.v1.s00020g23670	1	3	3	3	0	1	0	0	0	0	1	1	0	0	0	1	2	2	0	0	1	0	0	1	0	0	0	0	1	1	0	0	0	1	2	2	0	0	1	0	0	1	0	0
Nbe.v1.s00020g23680	Nbe.v1.s00020g23680	2	2	2	Nbe.v1.s00020g23680	1	2	2	2	0	0	0	0	0	0	0	0	0	0	0	1	0	0	0	0	0	0	0	0	0	0	0	0	0	0	0	0	0	1	0	0	0	0	0	0	0	0	0	0
Nbe.v1.s00020g23740	Nbe.v1.s00020g23740	6	6	2	Nbe.v1.s00020g23740	1	6	6	2	3	3	0	0	0	0	4	4	0	0	0	0	5	5	0	0	0	0	3	3	0	0	0	0	4	4	0	0	0	0	5	5	0	0	0	0	2	2	0	0
Nbe.v1.s00020g24090;Nbe.v1.s00020g26360	Nbe.v1.s00020g24090	4;1	4;1	4;1	Nbe.v1.s00020g24090	2	4	4	4	4	2	0	0	0	0	4	4	0	0	0	0	4	4	0	0	1	0	4	2	0	0	0	0	4	4	0	0	0	0	4	4	0	0	1	0	4	2	0	0
Nbe.v1.s00020g24230;Nbe.v1.s00110g34350;Nbe.v1.s00090g10640;Nbe.v1.s00060g38340	Nbe.v1.s00020g24230;Nbe.v1.s00110g34350	5;4;1;1	5;4;1;1	5;4;1;1	Nbe.v1.s00020g24230;Nbe.v1.s00110g34350	4	5	5	5	0	0	0	0	0	1	0	1	1	0	4	4	0	0	0	0	1	1	0	0	0	0	0	1	0	1	1	0	4	4	0	0	0	0	1	1	0	0	0	0
Nbe.v1.s00020g24490;Nbe.v1.s00110g34180	Nbe.v1.s00020g24490;Nbe.v1.s00110g34180	5;3	5;3	5;3	Nbe.v1.s00020g24490;Nbe.v1.s00110g34180	2	5	5	5	2	0	3	2	4	3	1	2	2	2	2	2	2	2	4	3	2	3	2	0	3	2	4	3	1	2	2	2	2	2	2	2	4	3	2	3	2	0	3	2
Nbe.v1.s00020g24670	Nbe.v1.s00020g24670	4	4	4	Nbe.v1.s00020g24670	1	4	4	4	0	1	4	2	1	1	0	0	1	1	2	1	0	0	4	4	3	2	0	1	4	2	1	1	0	0	1	1	2	1	0	0	4	4	3	2	0	1	4	2
Nbe.v1.s00020g25570	Nbe.v1.s00020g25570	2	2	2	Nbe.v1.s00020g25570	1	2	2	2	0	0	0	0	0	0	0	0	0	0	2	1	0	0	0	0	0	2	0	0	0	0	0	0	0	0	0	0	2	1	0	0	0	0	0	2	0	0	0	0
Nbe.v1.s00020g26070;Nbe.v1.s00040g13310	Nbe.v1.s00020g26070;Nbe.v1.s00040g13310	7;5	7;5	7;5	Nbe.v1.s00020g26070;Nbe.v1.s00040g13310	2	7	7	7	0	0	3	3	2	3	3	1	3	4	6	6	4	0	1	3	4	4	0	0	3	3	2	3	3	1	3	4	6	6	4	0	1	3	4	4	0	0	3	3
Nbe.v1.s00020g26120	Nbe.v1.s00020g26120	10	6	2	Nbe.v1.s00020g26120	1	10	6	2	2	2	0	0	7	8	3	3	0	0	8	8	2	3	1	1	8	9	1	0	0	0	4	5	2	2	0	0	5	5	1	2	1	0	5	6	0	0	0	0
Nbe.v1.s00020g26660;Nbe.v1.s00110g34830;Nbe.v1.s00110g34860;Nbe.v1.s00110g34850	Nbe.v1.s00020g26660;Nbe.v1.s00110g34830;Nbe.v1.s00110g34860	9;7;7;2	1;1;0;0	0;0;0;0	Nbe.v1.s00020g26660;Nbe.v1.s00110g34830;Nbe.v1.s00110g34860	4	9	1	0	5	4	3	5	6	5	6	5	4	5	7	5	7	7	5	6	6	6	0	0	0	0	1	1	0	0	0	0	1	1	0	0	1	1	1	1	0	0	0	0
Nbe.v1.s00020g26680	Nbe.v1.s00020g26680	8	1	1	Nbe.v1.s00020g26680	1	8	1	1	5	4	3	5	5	4	5	5	4	5	5	3	6	6	5	5	5	5	0	0	0	0	0	0	0	0	0	0	0	0	0	0	1	0	0	0	0	0	0	0
Nbe.v1.s00020g26720	Nbe.v1.s00020g26720	8	2	2	Nbe.v1.s00020g26720	1	8	2	2	3	3	3	5	6	4	4	3	4	4	7	5	5	5	5	5	5	6	0	0	1	1	2	1	0	0	1	0	2	2	0	0	2	1	1	2	0	0	1	1
Nbe.v1.s00020g26750	Nbe.v1.s00020g26750	9	2	2	Nbe.v1.s00020g26750	1	9	2	2	5	4	3	5	4	4	6	5	4	5	6	4	7	7	4	5	5	5	1	1	1	1	0	1	1	1	1	1	1	1	1	1	1	1	1	1	1	1	1	1
Nbe.v1.s00020g26760;Nbe.v1.s00110g35050	Nbe.v1.s00020g26760;Nbe.v1.s00110g35050	4;3	4;3	4;3	Nbe.v1.s00020g26760;Nbe.v1.s00110g35050	2	4	4	4	0	0	1	1	2	1	0	0	0	0	2	1	1	2	2	2	1	2	0	0	1	1	2	1	0	0	0	0	2	1	1	2	2	2	1	2	0	0	1	1
Nbe.v1.s00020g27950;Nbe.v1.s00140g11340	Nbe.v1.s00020g27950	20;2	15;1	15;1	Nbe.v1.s00020g27950	2	20	15	15	3	2	0	0	0	0	5	2	0	0	0	1	5	2	0	0	1	1	0	0	0	0	0	0	0	0	0	0	0	1	1	0	0	0	1	1	0	0	0	0
Nbe.v1.s00020g28380;Nbe.v1.s00090g02950;Nbe.v1.s00110g14630;Nbe.v1.s00060g28630;Nbe.v1.s00090g30450;Nbe.v1.s00120g30680;Nbe.v1.s00180g07350;Nbe.v1.s00030g35420;Nbe.v1.s00140g07470;Nbe.v1.s00140g07370;Nbe.v1.s00070g25460;Nbe.v1.s00060g34910;Nbe.v1.s00140g07290;Nbe.v1.s00140g34060;Nbe.v1.s00140g07280;Nbe.v1.s00070g25450;Nbe.v1.s00090g37020	Nbe.v1.s00020g28380;Nbe.v1.s00090g02950;Nbe.v1.s00110g14630;Nbe.v1.s00060g28630;Nbe.v1.s00090g30450;Nbe.v1.s00120g30680;Nbe.v1.s00180g07350	20;18;17;17;14;13;11;8;7;7;7;6;4;4;2;1;1	1;0;0;0;0;1;1;0;0;0;0;0;0;0;0;0;0	1;0;0;0;0;1;1;0;0;0;0;0;0;0;0;0;0	Nbe.v1.s00020g28380;Nbe.v1.s00090g02950;Nbe.v1.s00110g14630;Nbe.v1.s00060g28630;Nbe.v1.s00090g30450;Nbe.v1.s00120g30680;Nbe.v1.s00180g07350	17	20	1	1	15	10	7	6	6	6	16	15	1	3	11	9	14	16	7	4	9	9	1	0	0	0	0	0	1	0	0	0	0	0	0	1	0	0	0	0	1	0	0	0
Nbe.v1.s00020g28690;Nbe.v1.s00130g18030;Nbe.v1.s00110g16300	Nbe.v1.s00020g28690;Nbe.v1.s00130g18030;Nbe.v1.s00110g16300	3;2;2	3;2;2	3;2;2	Nbe.v1.s00020g28690;Nbe.v1.s00130g18030;Nbe.v1.s00110g16300	3	3	3	3	0	0	1	1	1	1	2	1	1	1	1	1	1	0	1	1	2	1	0	0	1	1	1	1	2	1	1	1	1	1	1	0	1	1	2	1	0	0	1	1
Nbe.v1.s00020g29510;Nbe.v1.s00080g37660	Nbe.v1.s00020g29510;Nbe.v1.s00080g37660	17;16	8;7	8;7	Nbe.v1.s00020g29510;Nbe.v1.s00080g37660	2	17	8	8	8	6	3	3	2	2	13	12	1	1	5	3	14	13	2	1	4	2	3	2	1	1	0	0	7	6	0	0	2	1	8	7	0	0	1	1	3	2	1	1
Nbe.v1.s00020g30150;Nbe.v1.s00060g23750;Nbe.v1.s00080g38460;Nbe.v1.s00140g10980;Nbe.v1.s00170g37240;Nbe.v1.s00070g17090	Nbe.v1.s00020g30150;Nbe.v1.s00060g23750;Nbe.v1.s00080g38460	19;17;13;9;5;1	5;3;2;1;2;0	1;1;0;1;1;0	Nbe.v1.s00020g30150;Nbe.v1.s00060g23750;Nbe.v1.s00080g38460	6	19	5	1	9	8	4	5	5	4	16	14	2	2	7	6	15	13	9	3	5	8	0	2	1	1	1	1	4	2	1	1	1	1	3	2	2	1	1	1	0	0	0	0
Nbe.v1.s00020g30280	Nbe.v1.s00020g30280	12	1	0	Nbe.v1.s00020g30280	1	12	1	0	3	0	0	0	0	0	1	0	0	0	0	1	2	1	0	0	0	0	1	0	0	0	0	0	0	0	0	0	0	0	1	1	0	0	0	0	0	0	0	0
Nbe.v1.s00020g30780	Nbe.v1.s00020g30780	10	10	5	Nbe.v1.s00020g30780	1	10	10	5	0	0	0	0	0	0	0	0	0	0	1	0	2	0	0	0	0	0	0	0	0	0	0	0	0	0	0	0	1	0	2	0	0	0	0	0	0	0	0	0
Nbe.v1.s00020g30880	Nbe.v1.s00020g30880	5	5	5	Nbe.v1.s00020g30880	1	5	5	5	0	0	1	0	0	0	2	1	0	0	0	0	3	2	0	0	0	0	0	0	1	0	0	0	2	1	0	0	0	0	3	2	0	0	0	0	0	0	1	0
Nbe.v1.s00020g30960	Nbe.v1.s00020g30960	7	7	2	Nbe.v1.s00020g30960	1	7	7	2	7	7	2	2	2	2	6	6	1	1	2	3	7	7	1	3	4	3	7	7	2	2	2	2	6	6	1	1	2	3	7	7	1	3	4	3	2	2	1	1
Nbe.v1.s00020g31110	Nbe.v1.s00020g31110	8	2	2	Nbe.v1.s00020g31110	1	8	2	2	2	1	0	0	3	5	3	2	0	0	4	3	4	3	0	0	4	2	1	0	0	0	0	1	0	0	0	0	1	1	1	0	0	0	1	0	1	0	0	0
Nbe.v1.s00020g31660	Nbe.v1.s00020g31660	1	1	1	Nbe.v1.s00020g31660	1	1	1	1	0	0	0	0	0	1	0	0	0	0	0	1	0	0	0	0	0	0	0	0	0	0	0	1	0	0	0	0	0	1	0	0	0	0	0	0	0	0	0	0
Nbe.v1.s00020g31940	Nbe.v1.s00020g31940	5	5	3	Nbe.v1.s00020g31940	1	5	5	3	3	2	0	0	0	0	4	3	0	0	0	0	4	5	0	0	0	0	3	2	0	0	0	0	4	3	0	0	0	0	4	5	0	0	0	0	1	1	0	0
Nbe.v1.s00020g31970;Nbe.v1.s00020g31960;Nbe.v1.s00020g31950	Nbe.v1.s00020g31970;Nbe.v1.s00020g31960;Nbe.v1.s00020g31950	2;2;2	1;1;1	1;1;1	Nbe.v1.s00020g31970;Nbe.v1.s00020g31960;Nbe.v1.s00020g31950	3	2	1	1	0	1	0	0	0	0	2	1	0	0	0	0	2	2	0	0	1	0	0	1	0	0	0	0	1	1	0	0	0	0	1	1	0	0	0	0	0	1	0	0
Nbe.v1.s00020g32280;Nbe.v1.s00200g08690;Nbe.v1.s00170g09460;Nbe.v1.s00160g34540;Nbe.v1.s00150g25740;Nbe.v1.s00120g21640;Nbe.v1.s00090g28720;Nbe.v1.s00070g42570;Nbe.v1.s00060g09980;Nbe.v1.s00040g19460;Nbe.v1.s00030g13110;Nbe.v1.s00120g35880;Nbe.v1.s00070g21060;Nbe.v1.s00050g23870	Nbe.v1.s00020g32280;Nbe.v1.s00200g08690;Nbe.v1.s00170g09460;Nbe.v1.s00160g34540;Nbe.v1.s00150g25740;Nbe.v1.s00120g21640;Nbe.v1.s00090g28720;Nbe.v1.s00070g42570;Nbe.v1.s00060g09980;Nbe.v1.s00040g19460;Nbe.v1.s00030g13110;Nbe.v1.s00120g35880;Nbe.v1.s00070g21060;Nbe.v1.s00050g23870	1;1;1;1;1;1;1;1;1;1;1;1;1;1	1;1;1;1;1;1;1;1;1;1;1;1;1;1	1;1;1;1;1;1;1;1;1;1;1;1;1;1	Nbe.v1.s00020g32280;Nbe.v1.s00200g08690;Nbe.v1.s00170g09460;Nbe.v1.s00160g34540;Nbe.v1.s00150g25740;Nbe.v1.s00120g21640;Nbe.v1.s00090g28720;Nbe.v1.s00070g42570;Nbe.v1.s00060g09980;Nbe.v1.s00040g19460;Nbe.v1.s00030g13110;Nbe.v1.s00120g35880;Nbe.v1.s00070g21	14	1	1	1	0	0	0	0	0	0	1	1	0	0	0	0	0	0	0	0	0	0	0	0	0	0	0	0	1	1	0	0	0	0	0	0	0	0	0	0	0	0	0	0
Nbe.v1.s00020g32330	Nbe.v1.s00020g32330	11	2	2	Nbe.v1.s00020g32330	1	11	2	2	5	3	1	1	1	1	7	6	1	1	1	1	9	6	1	0	2	0	0	0	0	0	0	0	0	1	0	0	0	0	0	0	0	0	0	0	0	0	0	0
Nbe.v1.s00020g32740;Nbe.v1.s00060g24770	Nbe.v1.s00020g32740;Nbe.v1.s00060g24770	7;5	7;5	5;3	Nbe.v1.s00020g32740;Nbe.v1.s00060g24770	2	7	7	5	0	0	0	0	0	0	5	4	0	0	0	0	5	5	0	0	0	0	0	0	0	0	0	0	5	4	0	0	0	0	5	5	0	0	0	0	0	0	0	0
Nbe.v1.s00020g32920	Nbe.v1.s00020g32920	7	7	3	Nbe.v1.s00020g32920	1	7	7	3	0	0	2	4	1	3	2	1	3	2	4	4	2	1	2	2	4	3	0	0	2	4	1	3	2	1	3	2	4	4	2	1	2	2	4	3	0	0	0	1
Nbe.v1.s00020g33000;Nbe.v1.s00150g00890;Nbe.v1.s00040g24620;Nbe.v1.s00040g24640;Nbe.v1.s00040g24630	Nbe.v1.s00020g33000;Nbe.v1.s00150g00890	23;21;4;4;1	1;1;1;0;0	1;1;1;0;0	Nbe.v1.s00020g33000;Nbe.v1.s00150g00890	5	23	1	1	17	16	0	2	0	0	15	14	0	0	0	2	21	15	0	0	3	1	1	0	0	1	0	0	0	0	0	0	0	0	1	1	0	0	0	0	1	0	0	1
Nbe.v1.s00020g33490	Nbe.v1.s00020g33490	6	6	4	Nbe.v1.s00020g33490	1	6	6	4	0	0	2	2	1	1	0	0	0	0	1	4	1	1	2	5	5	6	0	0	2	2	1	1	0	0	0	0	1	4	1	1	2	5	5	6	0	0	0	0
Nbe.v1.s00020g33740	Nbe.v1.s00020g33740	4	4	4	Nbe.v1.s00020g33740	1	4	4	4	0	0	0	0	0	0	0	0	0	0	2	1	0	0	0	0	2	1	0	0	0	0	0	0	0	0	0	0	2	1	0	0	0	0	2	1	0	0	0	0
Nbe.v1.s00020g34060	Nbe.v1.s00020g34060	5	5	4	Nbe.v1.s00020g34060	1	5	5	4	2	1	0	1	1	1	3	3	1	1	1	0	4	3	1	1	2	1	2	1	0	1	1	1	3	3	1	1	1	0	4	3	1	1	2	1	2	0	0	0
Nbe.v1.s00020g34190;Nbe.v1.s00150g02260	Nbe.v1.s00020g34190	7;3	2;1	2;1	Nbe.v1.s00020g34190	2	7	2	2	0	0	0	0	7	7	4	3	0	0	7	7	3	4	0	0	7	6	0	0	0	0	2	2	1	1	0	0	2	2	1	0	0	0	2	1	0	0	0	0
Nbe.v1.s00020g34290;Nbe.v1.s00060g07110;Nbe.v1.s00150g41890;Nbe.v1.s00120g34750;Nbe.v1.s00010g41580;Nbe.v1.s00050g29430;Nbe.v1.s00050g33040	Nbe.v1.s00020g34290;Nbe.v1.s00060g07110	15;14;6;5;4;4;1	15;14;6;5;4;4;1	15;14;6;5;4;4;1	Nbe.v1.s00020g34290;Nbe.v1.s00060g07110	7	15	15	15	5	3	0	0	0	0	12	10	0	0	0	0	11	11	1	0	1	0	5	3	0	0	0	0	12	10	0	0	0	0	11	11	1	0	1	0	5	3	0	0
Nbe.v1.s00020g34970;Nbe.v1.s00060g08350;Nbe.v1.s00060g08340;Nbe.v1.s00020g34980;Nbe.v1.s00150g03160;Nbe.v1.s00040g23050	Nbe.v1.s00020g34970;Nbe.v1.s00060g08350;Nbe.v1.s00060g08340;Nbe.v1.s00020g34980	3;3;3;3;1;1	3;3;3;3;1;1	3;3;3;3;1;1	Nbe.v1.s00020g34970;Nbe.v1.s00060g08350;Nbe.v1.s00060g08340;Nbe.v1.s00020g34980	6	3	3	3	0	0	0	0	0	0	0	0	0	0	0	1	2	1	0	0	0	0	0	0	0	0	0	0	0	0	0	0	0	1	2	1	0	0	0	0	0	0	0	0
Nbe.v1.s00020g35340;Nbe.v1.s00150g03320;Nbe.v1.s00060g08040	Nbe.v1.s00020g35340;Nbe.v1.s00150g03320;Nbe.v1.s00060g08040	2;2;2	2;2;2	2;2;2	Nbe.v1.s00020g35340;Nbe.v1.s00150g03320;Nbe.v1.s00060g08040	3	2	2	2	0	0	0	1	0	1	1	1	0	0	1	1	2	1	0	1	1	1	0	0	0	1	0	1	1	1	0	0	1	1	2	1	0	1	1	1	0	0	0	1
Nbe.v1.s00020g35680;Nbe.v1.s00080g38710	Nbe.v1.s00020g35680	4;1	4;1	4;1	Nbe.v1.s00020g35680	2	4	4	4	3	3	1	0	0	0	4	4	0	0	0	0	3	4	0	0	0	0	3	3	1	0	0	0	4	4	0	0	0	0	3	4	0	0	0	0	3	3	1	0
Nbe.v1.s00020g36790	Nbe.v1.s00020g36790	8	1	1	Nbe.v1.s00020g36790	1	8	1	1	5	5	1	0	1	1	7	6	0	0	0	1	6	7	0	0	1	1	1	1	0	0	0	0	1	1	0	0	0	0	1	1	0	0	0	0	1	1	0	0
Nbe.v1.s00020g36990;Nbe.v1.s00040g19390	Nbe.v1.s00020g36990;Nbe.v1.s00040g19390	13;8	7;2	6;1	Nbe.v1.s00020g36990;Nbe.v1.s00040g19390	2	13	7	6	8	6	2	0	4	4	11	11	1	0	7	7	11	12	2	2	8	6	3	3	1	0	1	1	5	5	0	0	2	3	5	7	1	1	3	3	2	3	1	0
Nbe.v1.s00020g37440;Nbe.v1.s00060g24350;Nbe.v1.s00040g20840	Nbe.v1.s00020g37440;Nbe.v1.s00060g24350;Nbe.v1.s00040g20840	2;2;1	2;2;1	2;2;1	Nbe.v1.s00020g37440;Nbe.v1.s00060g24350;Nbe.v1.s00040g20840	3	2	2	2	0	0	0	0	1	0	0	1	0	0	0	0	2	0	0	0	0	0	0	0	0	0	1	0	0	1	0	0	0	0	2	0	0	0	0	0	0	0	0	0
Nbe.v1.s00020g38180;rpl16_ribosomal_protein_L16_mitochondria	Nbe.v1.s00020g38180;rpl16_ribosomal_protein_L16_mitochondria	5;5	5;5	5;5	Nbe.v1.s00020g38180;rpl16_ribosomal_protein_L16_mitochondria	2	5	5	5	0	0	0	0	4	4	0	1	0	0	4	5	1	1	0	0	4	4	0	0	0	0	4	4	0	1	0	0	4	5	1	1	0	0	4	4	0	0	0	0
Nbe.v1.s00020g38360;Nbe.v1.s00100g08050;Nbe.v1.s00110g15510	Nbe.v1.s00020g38360;Nbe.v1.s00100g08050;Nbe.v1.s00110g15510	1;1;1	1;1;1	1;1;1	Nbe.v1.s00020g38360;Nbe.v1.s00100g08050;Nbe.v1.s00110g15510	3	1	1	1	0	0	0	0	0	0	1	0	0	0	0	0	1	1	0	0	0	0	0	0	0	0	0	0	1	0	0	0	0	0	1	1	0	0	0	0	0	0	0	0
Nbe.v1.s00020g39200	Nbe.v1.s00020g39200	7	7	1	Nbe.v1.s00020g39200	1	7	7	1	2	1	0	0	0	0	2	3	0	0	0	0	4	3	0	1	0	1	2	1	0	0	0	0	2	3	0	0	0	0	4	3	0	1	0	1	0	0	0	0
Nbe.v1.s00020g39660;Nbe.v1.s00060g03400	Nbe.v1.s00020g39660;Nbe.v1.s00060g03400	6;5	6;5	6;5	Nbe.v1.s00020g39660;Nbe.v1.s00060g03400	2	6	6	6	2	0	2	2	0	2	3	1	0	0	1	1	5	3	2	4	3	2	2	0	2	2	0	2	3	1	0	0	1	1	5	3	2	4	3	2	2	0	2	2
Nbe.v1.s00020g40210;Nbe.v1.s00060g04960	Nbe.v1.s00020g40210	10;1	10;1	10;1	Nbe.v1.s00020g40210	2	10	10	10	7	7	5	5	4	4	9	9	2	2	5	5	9	10	6	6	7	6	7	7	5	5	4	4	9	9	2	2	5	5	9	10	6	6	7	6	7	7	5	5
Nbe.v1.s00020g40400	Nbe.v1.s00020g40400	21	21	5	Nbe.v1.s00020g40400	1	21	21	5	0	0	19	19	9	15	2	1	2	5	7	10	5	2	15	16	16	18	0	0	19	19	9	15	2	1	2	5	7	10	5	2	15	16	16	18	0	0	5	5
Nbe.v1.s00020g40480	Nbe.v1.s00020g40480	28	28	4	Nbe.v1.s00020g40480	1	28	28	4	1	0	4	2	2	5	2	1	3	2	12	13	6	2	7	6	8	7	1	0	4	2	2	5	2	1	3	2	12	13	6	2	7	6	8	7	0	0	2	1
Nbe.v1.s00020g40580;Nbe.v1.s00060g03820	Nbe.v1.s00020g40580;Nbe.v1.s00060g03820	2;1	2;1	2;1	Nbe.v1.s00020g40580;Nbe.v1.s00060g03820	2	2	2	2	1	0	0	0	0	0	1	0	0	0	0	0	1	2	0	0	0	0	1	0	0	0	0	0	1	0	0	0	0	0	1	2	0	0	0	0	1	0	0	0
Nbe.v1.s00020g40680;Nbe.v1.s00060g04740;Nbe.v1.s00010g44400	Nbe.v1.s00020g40680;Nbe.v1.s00060g04740	15;14;1	15;14;1	3;2;1	Nbe.v1.s00020g40680;Nbe.v1.s00060g04740	3	15	15	3	11	8	0	0	0	0	12	11	0	0	0	0	13	12	0	0	0	0	11	8	0	0	0	0	12	11	0	0	0	0	13	12	0	0	0	0	2	1	0	0
Nbe.v1.s00020g40770	Nbe.v1.s00020g40770	4	4	3	Nbe.v1.s00020g40770	1	4	4	3	0	0	0	0	0	0	0	0	0	0	0	0	2	2	0	0	0	0	0	0	0	0	0	0	0	0	0	0	0	0	2	2	0	0	0	0	0	0	0	0
Nbe.v1.s00020g40820	Nbe.v1.s00020g40820	7	7	7	Nbe.v1.s00020g40820	1	7	7	7	0	0	4	5	2	5	0	1	2	1	2	4	3	1	4	6	5	5	0	0	4	5	2	5	0	1	2	1	2	4	3	1	4	6	5	5	0	0	4	5
Nbe.v1.s00020g40880;Nbe.v1.s00060g04460;Nbe.v1.s00060g04450	Nbe.v1.s00020g40880	13;4;2	2;1;1	2;1;1	Nbe.v1.s00020g40880	3	13	2	2	10	9	0	0	0	0	10	10	0	0	1	2	11	11	0	0	1	0	1	1	0	0	0	0	1	1	0	0	0	0	1	2	0	0	1	0	1	1	0	0
Nbe.v1.s00020g40990;Nbe.v1.s00060g04340;Nbe.v1.s00170g17390;Nbe.v1.s00160g26870;Nbe.v1.s00190g24990;Nbe.v1.s00210g06960;Nbe.v1.s00050g22670;Nbe.v1.s00180g12450	Nbe.v1.s00020g40990;Nbe.v1.s00060g04340;Nbe.v1.s00170g17390;Nbe.v1.s00160g26870	12;11;8;7;4;3;2;2	7;6;4;3;1;1;0;0	7;6;4;3;1;1;0;0	Nbe.v1.s00020g40990;Nbe.v1.s00060g04340;Nbe.v1.s00170g17390;Nbe.v1.s00160g26870	8	12	7	7	9	7	0	1	1	2	11	11	0	0	3	4	12	12	1	1	3	3	4	2	0	0	0	0	6	6	0	0	0	1	7	7	0	0	1	0	4	2	0	0
Nbe.v1.s00020g41000;Nbe.v1.s00060g04330	Nbe.v1.s00020g41000;Nbe.v1.s00060g04330	1;1	1;1	1;1	Nbe.v1.s00020g41000;Nbe.v1.s00060g04330	2	1	1	1	0	0	0	0	0	0	0	0	0	0	0	0	0	0	0	0	0	0	0	0	0	0	0	0	0	0	0	0	0	0	0	0	0	0	0	0	0	0	0	0
Nbe.v1.s00020g41180;Nbe.v1.s00060g04200	Nbe.v1.s00020g41180;Nbe.v1.s00060g04200	7;6	7;6	7;6	Nbe.v1.s00020g41180;Nbe.v1.s00060g04200	2	7	7	7	2	0	0	0	1	0	2	1	0	0	1	1	4	1	1	2	1	1	2	0	0	0	1	0	2	1	0	0	1	1	4	1	1	2	1	1	2	0	0	0
Nbe.v1.s00020g41320	Nbe.v1.s00020g41320	4	4	1	Nbe.v1.s00020g41320	1	4	4	1	1	0	0	0	0	1	3	2	0	0	1	1	1	2	1	0	0	1	1	0	0	0	0	1	3	2	0	0	1	1	1	2	1	0	0	1	0	0	0	0
Nbe.v1.s00020g41550;Nbe.v1.s00120g31750	Nbe.v1.s00020g41550;Nbe.v1.s00120g31750	2;1	1;0	1;0	Nbe.v1.s00020g41550;Nbe.v1.s00120g31750	2	2	1	1	0	0	0	0	0	0	0	0	0	0	1	0	0	0	0	0	0	0	0	0	0	0	0	0	0	0	0	0	0	0	0	0	0	0	0	0	0	0	0	0
Nbe.v1.s00020g41560;Nbe.v1.s00120g31780;Nbe.v1.s00120g31760;Nbe.v1.s00120g31800;Nbe.v1.s00060g05400;Nbe.v1.s00120g38150	Nbe.v1.s00020g41560;Nbe.v1.s00120g31780;Nbe.v1.s00120g31760;Nbe.v1.s00120g31800	24;17;16;14;4;1	20;13;12;12;4;1	20;13;12;12;4;1	Nbe.v1.s00020g41560;Nbe.v1.s00120g31780;Nbe.v1.s00120g31760;Nbe.v1.s00120g31800	6	24	20	20	0	0	10	13	4	9	0	0	5	3	10	11	0	2	12	15	13	12	0	0	8	11	3	7	0	0	3	2	7	8	0	1	10	13	11	10	0	0	8	11
Nbe.v1.s00020g41770;Nbe.v1.s00060g05510	Nbe.v1.s00020g41770;Nbe.v1.s00060g05510	8;8	8;8	8;8	Nbe.v1.s00020g41770;Nbe.v1.s00060g05510	2	8	8	8	2	0	0	0	1	1	6	5	0	0	0	1	7	5	0	0	0	0	2	0	0	0	1	1	6	5	0	0	0	1	7	5	0	0	0	0	2	0	0	0
Nbe.v1.s00020g41970;Nbe.v1.s00060g01260	Nbe.v1.s00020g41970;Nbe.v1.s00060g01260	3;2	3;2	3;2	Nbe.v1.s00020g41970;Nbe.v1.s00060g01260	2	3	3	3	0	0	0	0	0	0	0	0	0	0	1	1	1	0	0	0	1	1	0	0	0	0	0	0	0	0	0	0	1	1	1	0	0	0	1	1	0	0	0	0
Nbe.v1.s00020g42040;Nbe.v1.s00060g01210	Nbe.v1.s00020g42040;Nbe.v1.s00060g01210	2;2	2;2	2;2	Nbe.v1.s00020g42040;Nbe.v1.s00060g01210	2	2	2	2	0	0	0	0	0	0	0	0	0	0	0	0	0	0	1	1	0	0	0	0	0	0	0	0	0	0	0	0	0	0	0	0	1	1	0	0	0	0	0	0
Nbe.v1.s00020g42060	Nbe.v1.s00020g42060	21	21	5	Nbe.v1.s00020g42060	1	21	21	5	9	10	0	0	1	0	13	12	0	0	4	6	17	14	0	0	4	2	9	10	0	0	1	0	13	12	0	0	4	6	17	14	0	0	4	2	0	0	0	0
Nbe.v1.s00020g42100	Nbe.v1.s00020g42100	11	1	1	Nbe.v1.s00020g42100	1	11	1	1	8	5	3	4	6	6	6	7	2	1	3	5	8	8	7	5	6	7	0	0	0	0	0	0	0	0	0	0	0	0	1	0	0	0	0	1	0	0	0	0
Nbe.v1.s00020g42150;Nbe.v1.s00150g09470;Nbe.v1.s00020g42160;Nbe.v1.s00020g42710;Nbe.v1.s00150g15260	Nbe.v1.s00020g42150	3;1;1;1;1	3;1;1;1;1	3;1;1;1;1	Nbe.v1.s00020g42150	5	3	3	3	0	0	0	0	0	0	0	0	0	0	0	0	1	0	0	0	0	0	0	0	0	0	0	0	0	0	0	0	0	0	1	0	0	0	0	0	0	0	0	0
Nbe.v1.s00020g42390;Nbe.v1.s00060g01470;Nbe.v1.s00010g37090	Nbe.v1.s00020g42390	17;6;3	17;6;3	17;6;3	Nbe.v1.s00020g42390	3	17	17	17	0	0	7	8	3	3	3	0	2	0	7	7	7	3	2	3	10	12	0	0	7	8	3	3	3	0	2	0	7	7	7	3	2	3	10	12	0	0	7	8
Nbe.v1.s00020g42470	Nbe.v1.s00020g42470	16	16	5	Nbe.v1.s00020g42470	1	16	16	5	6	7	3	0	13	16	10	10	0	0	15	14	13	8	0	1	13	14	6	7	3	0	13	16	10	10	0	0	15	14	13	8	0	1	13	14	1	1	0	0
Nbe.v1.s00020g42540	Nbe.v1.s00020g42540	19	19	11	Nbe.v1.s00020g42540	1	19	19	11	7	3	1	0	1	0	16	11	0	0	0	0	17	13	1	0	0	0	7	3	1	0	1	0	16	11	0	0	0	0	17	13	1	0	0	0	6	3	1	0
Nbe.v1.s00020g42840;Nbe.v1.s00060g01970	Nbe.v1.s00020g42840;Nbe.v1.s00060g01970	17;15	17;15	9;8	Nbe.v1.s00020g42840;Nbe.v1.s00060g01970	2	17	17	9	4	1	0	0	1	1	12	7	0	0	0	0	11	7	0	0	0	1	4	1	0	0	1	1	12	7	0	0	0	0	11	7	0	0	0	1	3	1	0	0
Nbe.v1.s00030g00670;Nbe.v1.s00150g17080	Nbe.v1.s00030g00670;Nbe.v1.s00150g17080	1;1	1;1	1;1	Nbe.v1.s00030g00670;Nbe.v1.s00150g17080	2	1	1	1	1	1	0	0	0	0	1	0	0	0	0	0	1	0	0	0	0	0	1	1	0	0	0	0	1	0	0	0	0	0	1	0	0	0	0	0	1	1	0	0
Nbe.v1.s00030g00730;Nbe.v1.s00150g17190	Nbe.v1.s00030g00730;Nbe.v1.s00150g17190	8;6	8;6	8;6	Nbe.v1.s00030g00730;Nbe.v1.s00150g17190	2	8	8	8	5	6	0	1	0	1	7	7	0	0	3	1	7	7	3	2	6	3	5	6	0	1	0	1	7	7	0	0	3	1	7	7	3	2	6	3	5	6	0	1
Nbe.v1.s00030g00870;Nbe.v1.s00150g37250;Nbe.v1.s00090g26640	Nbe.v1.s00030g00870;Nbe.v1.s00150g37250;Nbe.v1.s00090g26640	4;4;2	4;4;2	4;4;2	Nbe.v1.s00030g00870;Nbe.v1.s00150g37250;Nbe.v1.s00090g26640	3	4	4	4	2	0	0	0	0	0	1	2	0	0	0	0	4	2	0	0	0	0	2	0	0	0	0	0	1	2	0	0	0	0	4	2	0	0	0	0	2	0	0	0
Nbe.v1.s00030g01200;Nbe.v1.s00150g36900	Nbe.v1.s00030g01200;Nbe.v1.s00150g36900	5;4	5;4	5;4	Nbe.v1.s00030g01200;Nbe.v1.s00150g36900	2	5	5	5	0	0	4	2	2	4	0	0	0	0	3	3	0	0	4	2	3	4	0	0	4	2	2	4	0	0	0	0	3	3	0	0	4	2	3	4	0	0	4	2
Nbe.v1.s00030g02060	Nbe.v1.s00030g02060	3	1	1	Nbe.v1.s00030g02060	1	3	1	1	0	0	0	0	0	0	1	1	0	0	0	0	1	0	0	0	2	0	0	0	0	0	0	0	0	0	0	0	0	0	0	0	0	0	1	0	0	0	0	0
Nbe.v1.s00030g02260;Nbe.v1.s00010g33950	Nbe.v1.s00030g02260	14;3	2;0	2;0	Nbe.v1.s00030g02260	2	14	2	2	11	9	3	1	1	3	11	10	1	0	3	3	13	11	1	0	2	3	2	1	0	0	0	0	2	2	0	0	0	0	2	2	0	0	0	0	2	1	0	0
Nbe.v1.s00030g02600	Nbe.v1.s00030g02600	17	17	6	Nbe.v1.s00030g02600	1	17	17	6	4	1	0	1	16	16	9	6	2	1	17	17	11	8	1	1	17	16	4	1	0	1	16	16	9	6	2	1	17	17	11	8	1	1	17	16	1	0	0	0
Nbe.v1.s00030g02850	Nbe.v1.s00030g02850	7	7	1	Nbe.v1.s00030g02850	1	7	7	1	3	2	0	0	0	0	4	5	0	0	0	1	4	2	0	0	1	0	3	2	0	0	0	0	4	5	0	0	0	1	4	2	0	0	1	0	0	0	0	0
Nbe.v1.s00030g02960;Nbe.v1.s00060g10410;Nbe.v1.s00070g43000	Nbe.v1.s00030g02960;Nbe.v1.s00060g10410;Nbe.v1.s00070g43000	5;5;3	5;5;3	5;5;3	Nbe.v1.s00030g02960;Nbe.v1.s00060g10410;Nbe.v1.s00070g43000	3	5	5	5	2	1	0	0	0	0	5	4	0	0	0	0	5	4	0	0	0	0	2	1	0	0	0	0	5	4	0	0	0	0	5	4	0	0	0	0	2	1	0	0
Nbe.v1.s00030g03210;Nbe.v1.s00190g12610	Nbe.v1.s00030g03210;Nbe.v1.s00190g12610	14;13	14;13	14;13	Nbe.v1.s00030g03210;Nbe.v1.s00190g12610	2	14	14	14	3	1	0	0	0	1	9	7	0	0	0	0	10	9	1	0	0	0	3	1	0	0	0	1	9	7	0	0	0	0	10	9	1	0	0	0	3	1	0	0
Nbe.v1.s00030g03270	Nbe.v1.s00030g03270	10	1	1	Nbe.v1.s00030g03270	1	10	1	1	2	0	6	6	2	5	1	1	1	1	2	4	1	2	5	8	6	7	0	0	0	0	0	0	0	0	0	0	0	0	0	0	1	1	0	1	0	0	0	0
Nbe.v1.s00030g03290	Nbe.v1.s00030g03290	21	3	3	Nbe.v1.s00030g03290	1	21	3	3	13	5	0	0	0	0	17	17	0	0	2	4	16	17	1	1	1	0	2	0	0	0	0	0	3	3	0	0	0	0	2	3	0	0	0	0	2	0	0	0
Nbe.v1.s00030g03380	Nbe.v1.s00030g03380	10	7	4	Nbe.v1.s00030g03380	1	10	7	4	5	2	2	2	5	4	7	6	2	2	6	5	6	6	2	2	5	5	2	1	0	0	2	2	4	3	0	0	3	2	4	3	0	0	2	2	1	0	0	0
Nbe.v1.s00030g03430	Nbe.v1.s00030g03430	25	10	10	Nbe.v1.s00030g03430	1	25	10	10	10	4	20	19	16	16	18	16	16	13	20	22	19	18	14	17	17	20	3	1	8	7	6	6	6	4	6	4	7	9	7	7	5	6	6	7	3	1	8	7
Nbe.v1.s00030g03530;Nbe.v1.s00190g13040	Nbe.v1.s00030g03530;Nbe.v1.s00190g13040	1;1	1;1	1;1	Nbe.v1.s00030g03530;Nbe.v1.s00190g13040	2	1	1	1	0	0	0	0	0	0	0	0	0	0	0	0	0	0	0	0	1	0	0	0	0	0	0	0	0	0	0	0	0	0	0	0	0	0	1	0	0	0	0	0
Nbe.v1.s00030g03560;Nbe.v1.s00190g13080	Nbe.v1.s00030g03560;Nbe.v1.s00190g13080	7;7	7;7	7;7	Nbe.v1.s00030g03560;Nbe.v1.s00190g13080	2	7	7	7	2	1	0	0	0	0	3	1	0	0	0	1	6	6	0	0	1	0	2	1	0	0	0	0	3	1	0	0	0	1	6	6	0	0	1	0	2	1	0	0
Nbe.v1.s00030g03600;Nbe.v1.s00190g13120	Nbe.v1.s00030g03600;Nbe.v1.s00190g13120	2;2	2;2	2;2	Nbe.v1.s00030g03600;Nbe.v1.s00190g13120	2	2	2	2	0	0	0	0	0	0	2	2	0	0	0	0	2	1	0	0	0	0	0	0	0	0	0	0	2	2	0	0	0	0	2	1	0	0	0	0	0	0	0	0
Nbe.v1.s00030g04030	Nbe.v1.s00030g04030	40	40	23	Nbe.v1.s00030g04030	1	40	40	23	17	12	25	21	15	19	19	20	26	24	21	24	21	20	26	23	27	26	17	12	25	21	15	19	19	20	26	24	21	24	21	20	26	23	27	26	8	5	12	10
Nbe.v1.s00030g04050	Nbe.v1.s00030g04050	8	4	4	Nbe.v1.s00030g04050	1	8	4	4	0	0	2	4	2	2	1	0	2	3	2	3	0	1	4	3	3	3	0	0	0	1	0	0	0	0	0	0	0	0	0	0	1	0	0	0	0	0	0	1
Nbe.v1.s00030g04280;Nbe.v1.s00210g06370	Nbe.v1.s00030g04280;Nbe.v1.s00210g06370	2;1	2;1	2;1	Nbe.v1.s00030g04280;Nbe.v1.s00210g06370	2	2	2	2	0	0	0	0	0	0	0	0	0	0	1	0	0	0	0	0	0	0	0	0	0	0	0	0	0	0	0	0	1	0	0	0	0	0	0	0	0	0	0	0
Nbe.v1.s00030g04420;Nbe.v1.s00110g35580	Nbe.v1.s00030g04420	19;1	4;0	4;0	Nbe.v1.s00030g04420	2	19	4	4	9	10	0	0	0	0	11	14	0	0	0	3	12	13	1	1	4	2	1	1	0	0	0	0	2	2	0	0	0	0	1	1	0	1	1	1	1	1	0	0
Nbe.v1.s00030g04590	Nbe.v1.s00030g04590	16	8	8	Nbe.v1.s00030g04590	1	16	8	8	2	1	15	15	11	13	6	3	13	11	14	14	9	3	15	16	15	15	0	0	7	7	5	6	1	0	6	3	7	7	2	0	7	8	8	8	0	0	7	7
Nbe.v1.s00030g04600;Nbe.v1.s00040g08060	Nbe.v1.s00030g04600	26;6	26;6	3;0	Nbe.v1.s00030g04600	2	26	26	3	17	13	0	2	0	0	23	21	1	1	1	5	23	24	1	1	2	2	17	13	0	2	0	0	23	21	1	1	1	5	23	24	1	1	2	2	1	0	0	0
Nbe.v1.s00030g04700	Nbe.v1.s00030g04700	8	8	4	Nbe.v1.s00030g04700	1	8	8	4	3	1	0	0	0	0	7	5	0	0	0	0	6	6	1	0	0	0	3	1	0	0	0	0	7	5	0	0	0	0	6	6	1	0	0	0	2	1	0	0
Nbe.v1.s00030g05140;Nbe.v1.s00140g28330;Nbe.v1.s00190g25630;Nbe.v1.s00140g01440;Nbe.v1.s00110g12450	Nbe.v1.s00030g05140;Nbe.v1.s00140g28330;Nbe.v1.s00190g25630;Nbe.v1.s00140g01440;Nbe.v1.s00110g12450	2;1;1;1;1	2;1;1;1;1	2;1;1;1;1	Nbe.v1.s00030g05140;Nbe.v1.s00140g28330;Nbe.v1.s00190g25630;Nbe.v1.s00140g01440;Nbe.v1.s00110g12450	5	2	2	2	0	0	0	0	0	0	0	0	0	0	0	0	0	0	0	0	0	0	0	0	0	0	0	0	0	0	0	0	0	0	0	0	0	0	0	0	0	0	0	0
Nbe.v1.s00030g05710;Nbe.v1.s00210g13730;Nbe.v1.s00140g23690	Nbe.v1.s00030g05710	3;1;1	3;1;1	1;0;0	Nbe.v1.s00030g05710	3	3	3	1	1	0	1	2	1	2	1	0	1	1	1	2	1	1	2	2	2	2	1	0	1	2	1	2	1	0	1	1	1	2	1	1	2	2	2	2	0	0	1	1
Nbe.v1.s00030g05840;Nbe.v1.s00190g01140	Nbe.v1.s00030g05840;Nbe.v1.s00190g01140	28;28	3;3	3;3	Nbe.v1.s00030g05840;Nbe.v1.s00190g01140	2	28	3	3	10	6	2	2	1	1	18	16	0	1	3	2	21	15	2	4	2	2	0	0	0	0	0	0	2	1	0	0	0	0	1	0	0	0	0	0	0	0	0	0
Nbe.v1.s00030g06050	Nbe.v1.s00030g06050	17	15	5	Nbe.v1.s00030g06050	1	17	15	5	5	2	3	4	13	16	8	6	3	2	14	15	6	8	7	5	15	16	4	1	2	3	11	14	7	5	2	1	12	13	5	7	6	4	13	14	1	0	0	0
Nbe.v1.s00030g06120;Nbe.v1.s00180g25020;Nbe.v1.s00020g03030;Nbe.v1.s00170g08425;Nbe.v1.s00030g14300;Nbe.v1.s00190g00740;Nbe.v1.s00190g03020	Nbe.v1.s00030g06120;Nbe.v1.s00180g25020;Nbe.v1.s00020g03030;Nbe.v1.s00170g08425;Nbe.v1.s00030g14300;Nbe.v1.s00190g00740	7;6;6;6;6;6;3	1;0;0;0;0;0;0	1;0;0;0;0;0;0	Nbe.v1.s00030g06120;Nbe.v1.s00180g25020;Nbe.v1.s00020g03030;Nbe.v1.s00170g08425;Nbe.v1.s00030g14300;Nbe.v1.s00190g00740	7	7	1	1	5	4	4	6	5	5	5	5	4	4	5	6	5	5	6	6	6	6	0	0	0	0	0	0	0	0	0	0	0	0	0	0	0	0	0	0	0	0	0	0
Nbe.v1.s00030g06200	Nbe.v1.s00030g06200	1	1	1	Nbe.v1.s00030g06200	1	1	1	1	0	0	0	0	0	0	0	0	0	0	0	0	1	0	0	0	0	0	0	0	0	0	0	0	0	0	0	0	0	0	1	0	0	0	0	0	0	0	0	0
Nbe.v1.s00030g06840;Nbe.v1.s00190g00170	Nbe.v1.s00030g06840	10;1	5;1	5;1	Nbe.v1.s00030g06840	2	10	5	5	5	2	1	1	0	0	8	5	0	0	0	1	6	8	0	2	2	0	1	0	0	0	0	0	3	1	0	0	0	0	3	3	0	1	0	0	1	0	0	0
Nbe.v1.s00030g06870	Nbe.v1.s00030g06870	22	1	1	Nbe.v1.s00030g06870	1	22	1	1	9	9	1	0	17	18	13	16	1	0	18	17	16	14	0	2	18	20	0	0	0	0	1	0	1	0	0	0	1	1	1	1	0	0	1	1	0	0	0	0
Nbe.v1.s00030g06880	Nbe.v1.s00030g06880	11	11	1	Nbe.v1.s00030g06880	1	11	11	1	1	0	2	1	2	4	0	0	1	1	5	3	1	0	6	6	5	5	1	0	2	1	2	4	0	0	1	1	5	3	1	0	6	6	5	5	0	0	1	0
Nbe.v1.s00030g06980;Nbe.v1.s00060g13770	Nbe.v1.s00030g06980	3;1	3;1	3;1	Nbe.v1.s00030g06980	2	3	3	3	0	0	0	0	0	0	1	0	0	0	0	0	0	0	0	0	0	0	0	0	0	0	0	0	1	0	0	0	0	0	0	0	0	0	0	0	0	0	0	0
Nbe.v1.s00030g07100	Nbe.v1.s00030g07100	7	6	2	Nbe.v1.s00030g07100	1	7	6	2	0	0	5	4	4	5	2	0	5	5	4	4	2	1	5	5	5	5	0	0	4	3	3	4	1	0	4	4	3	3	1	0	4	4	4	4	0	0	0	0
Nbe.v1.s00030g07120	Nbe.v1.s00030g07120	1	1	1	Nbe.v1.s00030g07120	1	1	1	1	0	0	0	0	0	0	0	0	0	0	0	0	0	0	0	0	0	0	0	0	0	0	0	0	0	0	0	0	0	0	0	0	0	0	0	0	0	0	0	0
Nbe.v1.s00030g07380	Nbe.v1.s00030g07380	8	4	4	Nbe.v1.s00030g07380	1	8	4	4	1	0	0	0	1	0	5	3	0	0	0	0	4	5	0	0	1	0	0	0	0	0	1	0	2	0	0	0	0	0	1	1	0	0	0	0	0	0	0	0
Nbe.v1.s00030g07500;Nbe.v1.s00060g14430	Nbe.v1.s00030g07500;Nbe.v1.s00060g14430	10;9	6;5	6;5	Nbe.v1.s00030g07500;Nbe.v1.s00060g14430	2	10	6	6	6	4	0	0	0	0	9	8	0	0	0	0	8	8	0	0	0	0	3	1	0	0	0	0	6	5	0	0	0	0	5	5	0	0	0	0	3	1	0	0
Nbe.v1.s00030g07520;Nbe.v1.s00080g05470;Nbe.v1.s00010g31790	Nbe.v1.s00030g07520;Nbe.v1.s00080g05470;Nbe.v1.s00010g31790	4;3;3	1;0;0	1;0;0	Nbe.v1.s00030g07520;Nbe.v1.s00080g05470;Nbe.v1.s00010g31790	3	4	1	1	3	3	2	2	2	2	3	3	2	1	3	3	3	3	2	2	3	2	0	0	0	0	0	0	1	1	0	0	1	1	1	1	0	0	1	0	0	0	0	0
Nbe.v1.s00030g07550;Nbe.v1.s00060g14470	Nbe.v1.s00030g07550;Nbe.v1.s00060g14470	4;3	4;3	4;3	Nbe.v1.s00030g07550;Nbe.v1.s00060g14470	2	4	4	4	0	0	0	0	0	0	1	2	0	0	0	0	4	3	0	0	0	0	0	0	0	0	0	0	1	2	0	0	0	0	4	3	0	0	0	0	0	0	0	0
Nbe.v1.s00030g07620	Nbe.v1.s00030g07620	17	1	0	Nbe.v1.s00030g07620	1	17	1	0	4	2	0	0	1	2	11	4	0	0	6	6	9	10	0	0	4	4	1	0	0	0	0	1	1	0	0	0	0	0	1	1	0	0	1	0	0	0	0	0
Nbe.v1.s00030g07650;Nbe.v1.s00020g14510;Nbe.v1.s00180g07360;Nbe.v1.s00090g40360	Nbe.v1.s00030g07650	14;5;5;1	14;5;5;1	1;0;0;0	Nbe.v1.s00030g07650	4	14	14	1	0	0	5	4	1	6	0	2	0	0	3	3	0	1	9	7	7	7	0	0	5	4	1	6	0	2	0	0	3	3	0	1	9	7	7	7	0	0	1	1
Nbe.v1.s00030g07950;Nbe.v1.s00180g06460;Nbe.v1.s00080g04780;Nbe.v1.s00080g08820;Nbe.v1.s00130g10810;Nbe.v1.s00080g04660;Nbe.v1.s00190g07150;Nbe.v1.s00080g10140;Nbe.v1.s00060g32550;Nbe.v1.s00050g42460;Nbe.v1.s00010g25080;Nbe.v1.s00060g15890;Nbe.v1.s00110g15920;Nbe.v1.s00010g41080	Nbe.v1.s00030g07950	37;5;5;4;2;1;1;1;1;1;1;1;1;1	2;0;0;0;0;0;0;0;0;0;0;0;0;0	2;0;0;0;0;0;0;0;0;0;0;0;0;0	Nbe.v1.s00030g07950	14	37	2	2	24	18	6	2	3	7	28	28	1	1	9	13	28	26	6	5	12	8	1	1	0	0	0	0	1	1	0	0	0	0	2	2	0	0	0	0	1	1	0	0
Nbe.v1.s00030g08540	Nbe.v1.s00030g08540	2	1	1	Nbe.v1.s00030g08540	1	2	1	1	0	0	0	0	0	0	2	1	0	0	0	0	2	1	0	0	0	0	0	0	0	0	0	0	1	0	0	0	0	0	1	1	0	0	0	0	0	0	0	0
Nbe.v1.s00030g08590	Nbe.v1.s00030g08590	36	12	3	Nbe.v1.s00030g08590	1	36	12	3	27	27	14	14	17	16	31	33	10	11	22	23	31	30	11	15	22	21	8	8	3	5	5	5	9	10	2	4	7	8	9	9	2	3	7	6	1	1	1	1
Nbe.v1.s00030g09330;Nbe.v1.s00060g16650	Nbe.v1.s00030g09330	8;2	8;2	1;0	Nbe.v1.s00030g09330	2	8	8	1	2	0	0	1	0	0	4	4	0	0	1	0	5	4	0	0	0	0	2	0	0	1	0	0	4	4	0	0	1	0	5	4	0	0	0	0	0	0	0	0
Nbe.v1.s00030g09470;Nbe.v1.s00210g12850;Nbe.v1.s00140g24800	Nbe.v1.s00030g09470	12;3;1	3;1;0	3;1;0	Nbe.v1.s00030g09470	3	12	3	3	12	9	1	0	1	1	9	10	0	0	2	2	10	8	1	2	1	1	3	2	0	0	0	0	3	2	0	0	0	1	2	3	0	0	0	0	3	2	0	0
Nbe.v1.s00030g09690	Nbe.v1.s00030g09690	14	14	2	Nbe.v1.s00030g09690	1	14	14	2	7	2	1	1	2	2	10	10	1	1	0	1	11	9	0	2	3	1	7	2	1	1	2	2	10	10	1	1	0	1	11	9	0	2	3	1	2	0	0	0
Nbe.v1.s00030g09780	Nbe.v1.s00030g09780	6	6	1	Nbe.v1.s00030g09780	1	6	6	1	0	0	1	1	2	1	0	0	0	0	4	5	1	0	0	0	2	3	0	0	1	1	2	1	0	0	0	0	4	5	1	0	0	0	2	3	0	0	0	0
Nbe.v1.s00030g09820	Nbe.v1.s00030g09820	9	2	2	Nbe.v1.s00030g09820	1	9	2	2	1	1	0	0	0	0	2	3	0	0	0	1	7	4	0	0	0	0	0	0	0	0	0	0	0	0	0	0	0	0	1	1	0	0	0	0	0	0	0	0
Nbe.v1.s00030g10120	Nbe.v1.s00030g10120	1	1	1	Nbe.v1.s00030g10120	1	1	1	1	0	0	0	1	0	0	0	0	0	0	1	0	0	0	0	0	0	1	0	0	0	1	0	0	0	0	0	0	1	0	0	0	0	0	0	1	0	0	0	1
Nbe.v1.s00030g10220	Nbe.v1.s00030g10220	11	11	2	Nbe.v1.s00030g10220	1	11	11	2	5	3	2	1	2	3	5	3	3	2	6	4	4	3	0	1	4	5	5	3	2	1	2	3	5	3	3	2	6	4	4	3	0	1	4	5	0	0	0	0
Nbe.v1.s00030g10230	Nbe.v1.s00030g10230	3	3	3	Nbe.v1.s00030g10230	1	3	3	3	1	1	2	2	2	2	0	1	2	2	2	3	0	1	3	3	2	2	1	1	2	2	2	2	0	1	2	2	2	3	0	1	3	3	2	2	1	1	2	2
Nbe.v1.s00030g10800;Nbe.v1.s00030g10870;Nbe.v1.s00180g00470;Nbe.v1.s00060g18700;Nbe.v1.s00180g00420;Nbe.v1.s00060g18720;Nbe.v1.s00180g00390	Nbe.v1.s00030g10800;Nbe.v1.s00030g10870;Nbe.v1.s00180g00470;Nbe.v1.s00060g18700;Nbe.v1.s00180g00420;Nbe.v1.s00060g18720;Nbe.v1.s00180g00390	2;2;1;1;1;1;1	2;2;1;1;1;1;1	2;2;1;1;1;1;1	Nbe.v1.s00030g10800;Nbe.v1.s00030g10870;Nbe.v1.s00180g00470;Nbe.v1.s00060g18700;Nbe.v1.s00180g00420;Nbe.v1.s00060g18720;Nbe.v1.s00180g00390	7	2	2	2	0	0	0	0	0	0	0	0	0	0	0	0	0	0	0	0	0	0	0	0	0	0	0	0	0	0	0	0	0	0	0	0	0	0	0	0	0	0	0	0
Nbe.v1.s00030g11040;Nbe.v1.s00090g28250	Nbe.v1.s00030g11040	12;3	2;0	2;0	Nbe.v1.s00030g11040	2	12	2	2	3	1	0	0	0	0	5	5	0	0	0	0	9	5	0	0	0	0	0	0	0	0	0	0	2	0	0	0	0	0	2	2	0	0	0	0	0	0	0	0
Nbe.v1.s00030g11050;Nbe.v1.s00060g18970	Nbe.v1.s00030g11050;Nbe.v1.s00060g18970	6;5	6;5	6;5	Nbe.v1.s00030g11050;Nbe.v1.s00060g18970	2	6	6	6	1	0	0	0	0	0	3	2	0	0	0	1	5	2	0	0	1	0	1	0	0	0	0	0	3	2	0	0	0	1	5	2	0	0	1	0	1	0	0	0
Nbe.v1.s00030g11110;Nbe.v1.s00060g18980	Nbe.v1.s00030g11110;Nbe.v1.s00060g18980	8;5	8;5	8;5	Nbe.v1.s00030g11110;Nbe.v1.s00060g18980	2	8	8	8	0	0	0	0	0	0	0	0	0	0	5	8	0	1	0	0	2	0	0	0	0	0	0	0	0	0	0	0	5	8	0	1	0	0	2	0	0	0	0	0
Nbe.v1.s00030g11740	Nbe.v1.s00030g11740	3	3	3	Nbe.v1.s00030g11740	1	3	3	3	1	1	0	0	0	0	3	2	0	0	0	1	2	3	0	0	0	0	1	1	0	0	0	0	3	2	0	0	0	1	2	3	0	0	0	0	1	1	0	0
Nbe.v1.s00030g11790	Nbe.v1.s00030g11790	3	3	2	Nbe.v1.s00030g11790	1	3	3	2	0	0	1	0	0	0	0	0	0	0	1	3	1	0	0	0	1	1	0	0	1	0	0	0	0	0	0	0	1	3	1	0	0	0	1	1	0	0	0	0
Nbe.v1.s00030g11830	Nbe.v1.s00030g11830	13	13	5	Nbe.v1.s00030g11830	1	13	13	5	3	0	0	0	0	0	5	4	1	0	0	0	9	3	0	0	0	0	3	0	0	0	0	0	5	4	1	0	0	0	9	3	0	0	0	0	0	0	0	0
Nbe.v1.s00030g11900;Nbe.v1.s00080g33090;Nbe.v1.s00010g14080;Nbe.v1.s00080g14410;Nbe.v1.s00150g36180;Nbe.v1.s00210g16240;Nbe.v1.s00180g08700;Nbe.v1.s00020g16080;Nbe.v1.s00070g44430;Nbe.v1.s00030g27850;Nbe.v1.s00160g44190;Nbe.v1.s00040g01170;Nbe.v1.s00120g12860	Nbe.v1.s00030g11900	13;1;1;1;1;1;1;1;1;1;1;1;1	13;1;1;1;1;1;1;1;1;1;1;1;1	2;0;0;0;0;0;0;0;0;0;0;0;0	Nbe.v1.s00030g11900	13	13	13	2	5	2	8	9	6	7	5	6	5	4	8	11	5	3	6	7	10	9	5	2	8	9	6	7	5	6	5	4	8	11	5	3	6	7	10	9	0	0	1	1
Nbe.v1.s00030g12110;Nbe.v1.s00060g19520	Nbe.v1.s00030g12110;Nbe.v1.s00060g19520	8;5	5;2	5;2	Nbe.v1.s00030g12110;Nbe.v1.s00060g19520	2	8	5	5	0	0	0	0	0	0	0	0	0	0	4	7	0	0	0	0	1	1	0	0	0	0	0	0	0	0	0	0	2	4	0	0	0	0	1	0	0	0	0	0
Nbe.v1.s00030g12170	Nbe.v1.s00030g12170	5	1	1	Nbe.v1.s00030g12170	1	5	1	1	0	0	2	3	2	5	0	0	4	2	5	5	3	0	0	2	4	4	0	0	1	1	1	1	0	0	1	1	1	1	1	0	0	1	1	1	0	0	1	1
Nbe.v1.s00030g12330	Nbe.v1.s00030g12330	15	15	9	Nbe.v1.s00030g12330	1	15	15	9	0	0	0	1	2	2	0	0	3	4	6	7	0	0	3	2	5	5	0	0	0	1	2	2	0	0	3	4	6	7	0	0	3	2	5	5	0	0	0	1
Nbe.v1.s00030g12350	Nbe.v1.s00030g12350	30	2	2	Nbe.v1.s00030g12350	1	30	2	2	14	14	0	0	3	2	21	24	0	0	3	4	27	24	0	0	4	2	1	0	0	0	0	0	1	1	0	0	0	0	1	2	0	0	0	0	1	0	0	0
Nbe.v1.s00030g12680	Nbe.v1.s00030g12680	13	1	1	Nbe.v1.s00030g12680	1	13	1	1	10	4	1	1	10	11	10	9	1	1	12	10	10	10	0	1	11	11	1	0	1	1	1	1	1	0	1	1	1	1	1	1	0	1	1	1	1	0	1	1
Nbe.v1.s00030g12700;Nbe.v1.s00060g09130	Nbe.v1.s00030g12700	12;2	12;2	12;2	Nbe.v1.s00030g12700	2	12	12	12	1	0	4	3	0	3	3	1	2	3	10	12	3	1	1	2	9	10	1	0	4	3	0	3	3	1	2	3	10	12	3	1	1	2	9	10	1	0	4	3
Nbe.v1.s00030g13060;Nbe.v1.s00100g11960;Nbe.v1.s00040g09050;Nbe.v1.s00020g16310	Nbe.v1.s00030g13060	5;2;2;2	5;2;2;2	5;2;2;2	Nbe.v1.s00030g13060	4	5	5	5	0	0	0	1	0	0	0	0	0	1	0	1	0	0	1	1	1	2	0	0	0	1	0	0	0	0	0	1	0	1	0	0	1	1	1	2	0	0	0	1
Nbe.v1.s00030g13380;Nbe.v1.s00190g12420;Nbe.v1.s00060g40700	Nbe.v1.s00030g13380;Nbe.v1.s00190g12420	5;4;1	5;4;1	5;4;1	Nbe.v1.s00030g13380;Nbe.v1.s00190g12420	3	5	5	5	0	0	0	1	0	0	0	0	0	0	0	1	0	0	4	1	1	1	0	0	0	1	0	0	0	0	0	0	0	1	0	0	4	1	1	1	0	0	0	1
Nbe.v1.s00030g13740	Nbe.v1.s00030g13740	11	11	4	Nbe.v1.s00030g13740	1	11	11	4	1	0	1	0	6	6	2	1	0	0	5	8	3	1	0	0	7	7	1	0	1	0	6	6	2	1	0	0	5	8	3	1	0	0	7	7	0	0	1	0
Nbe.v1.s00030g14150	Nbe.v1.s00030g14150	7	7	3	Nbe.v1.s00030g14150	1	7	7	3	0	0	4	4	5	4	2	0	3	1	6	7	3	3	4	3	5	4	0	0	4	4	5	4	2	0	3	1	6	7	3	3	4	3	5	4	0	0	2	2
Nbe.v1.s00030g14250	Nbe.v1.s00030g14250	2	1	1	Nbe.v1.s00030g14250	1	2	1	1	0	0	0	0	0	0	0	0	0	0	0	0	0	0	0	0	0	0	0	0	0	0	0	0	0	0	0	0	0	0	0	0	0	0	0	0	0	0	0	0
Nbe.v1.s00030g14260	Nbe.v1.s00030g14260	13	1	1	Nbe.v1.s00030g14260	1	13	1	1	9	4	1	1	4	1	9	9	0	1	4	1	10	8	1	2	5	5	1	1	0	0	1	0	1	1	0	0	0	0	1	1	1	0	1	0	1	1	0	0
Nbe.v1.s00030g15260	Nbe.v1.s00030g15260	2	2	2	Nbe.v1.s00030g15260	1	2	2	2	1	0	0	0	0	0	2	1	0	0	0	0	0	1	0	0	0	0	1	0	0	0	0	0	2	1	0	0	0	0	0	1	0	0	0	0	1	0	0	0
Nbe.v1.s00030g15380;Nbe.v1.s00030g15370	Nbe.v1.s00030g15380;Nbe.v1.s00030g15370	8;8	1;1	1;1	Nbe.v1.s00030g15380;Nbe.v1.s00030g15370	2	8	1	1	3	3	0	0	0	0	8	8	0	0	1	0	7	6	0	0	0	1	1	0	0	0	0	0	1	1	0	0	0	0	1	1	0	0	0	0	1	0	0	0
Nbe.v1.s00030g15430;Nbe.v1.s00190g08100	Nbe.v1.s00030g15430;Nbe.v1.s00190g08100	9;6	9;6	9;6	Nbe.v1.s00030g15430;Nbe.v1.s00190g08100	2	9	9	9	3	1	0	0	0	0	5	5	0	0	0	0	8	5	0	0	0	0	3	1	0	0	0	0	5	5	0	0	0	0	8	5	0	0	0	0	3	1	0	0
Nbe.v1.s00030g15910	Nbe.v1.s00030g15910	7	3	3	Nbe.v1.s00030g15910	1	7	3	3	5	5	1	0	1	2	6	6	0	0	4	5	6	6	3	3	4	5	1	1	0	0	0	0	2	2	0	0	1	1	2	2	0	1	1	2	1	1	0	0
Nbe.v1.s00030g16170	Nbe.v1.s00030g16170	25	6	6	Nbe.v1.s00030g16170	1	25	6	6	1	0	2	3	10	12	6	3	3	1	16	13	4	4	2	6	15	15	0	0	0	1	2	3	1	0	1	0	3	1	0	0	0	2	3	3	0	0	0	1
Nbe.v1.s00030g16300	Nbe.v1.s00030g16300	6	1	1	Nbe.v1.s00030g16300	1	6	1	1	5	6	1	1	2	2	5	6	1	1	0	2	6	6	1	1	4	2	0	1	0	0	0	0	0	1	0	0	0	0	1	1	0	0	0	0	0	1	0	0
Nbe.v1.s00030g16900	Nbe.v1.s00030g16900	10	9	1	Nbe.v1.s00030g16900	1	10	9	1	4	3	1	3	2	3	4	4	2	2	5	5	7	4	2	3	4	4	3	3	1	3	2	3	3	3	2	2	5	5	6	3	2	3	4	4	0	0	0	0
Nbe.v1.s00030g17260	Nbe.v1.s00030g17260	17	6	0	Nbe.v1.s00030g17260	1	17	6	0	5	3	2	1	12	15	6	5	1	1	17	15	7	5	2	1	15	15	2	1	2	1	6	6	2	2	1	1	6	6	3	2	2	1	6	6	0	0	0	0
Nbe.v1.s00030g17370;Nbe.v1.s00190g10750	Nbe.v1.s00030g17370;Nbe.v1.s00190g10750	5;5	5;5	3;3	Nbe.v1.s00030g17370;Nbe.v1.s00190g10750	2	5	5	3	2	1	1	0	2	4	4	2	0	0	4	1	4	2	2	3	2	3	2	1	1	0	2	4	4	2	0	0	4	1	4	2	2	3	2	3	2	1	1	0
Nbe.v1.s00030g18000	Nbe.v1.s00030g18000	9	5	5	Nbe.v1.s00030g18000	1	9	5	5	4	3	1	0	0	0	4	4	0	0	0	0	7	6	0	0	0	0	1	2	0	0	0	0	2	1	0	0	0	0	4	3	0	0	0	0	1	2	0	0
Nbe.v1.s00030g18020	Nbe.v1.s00030g18020	10	8	7	Nbe.v1.s00030g18020	1	10	8	7	7	2	0	0	0	0	5	7	0	0	0	0	8	5	0	0	2	1	5	1	0	0	0	0	3	5	0	0	0	0	6	3	0	0	2	1	4	1	0	0
Nbe.v1.s00030g18180	Nbe.v1.s00030g18180	16	16	5	Nbe.v1.s00030g18180	1	16	16	5	4	3	1	1	4	5	10	7	0	0	8	9	10	5	1	2	6	5	4	3	1	1	4	5	10	7	0	0	8	9	10	5	1	2	6	5	1	0	0	0
Nbe.v1.s00030g18390;Nbe.v1.s00110g01870	Nbe.v1.s00030g18390	8;2	8;2	8;2	Nbe.v1.s00030g18390	2	8	8	8	0	0	1	2	0	1	1	0	0	0	3	2	1	1	2	3	3	2	0	0	1	2	0	1	1	0	0	0	3	2	1	1	2	3	3	2	0	0	1	2
Nbe.v1.s00030g18660;Nbe.v1.s00120g33490;Nbe.v1.s00050g13060;Nbe.v1.s00070g05770;Nbe.v1.s00110g01500;Nbe.v1.s00160g08610;Nbe.v1.s00020g05810;Nbe.v1.s00040g23920;Nbe.v1.s00040g17980;Nbe.v1.s00150g01730;Nbe.v1.s00150g42860;Nbe.v1.s00200g10240;Nbe.v1.s00070g43500;Nbe.v1.s00090g29750;Nbe.v1.s00180g29980;Nbe.v1.s00010g42340;Nbe.v1.s00050g02530;Nbe.v1.s00200g02580;Nbe.v1.s00180g02030	Nbe.v1.s00030g18660;Nbe.v1.s00120g33490;Nbe.v1.s00050g13060;Nbe.v1.s00070g05770;Nbe.v1.s00110g01500;Nbe.v1.s00160g08610;Nbe.v1.s00020g05810;Nbe.v1.s00040g23920;Nbe.v1.s00040g17980;Nbe.v1.s00150g01730;Nbe.v1.s00150g42860;Nbe.v1.s00200g10240;Nbe.v1.s00070g43500;Nbe.v1.s00090g29750;Nbe.v1.s00180g29980;Nbe.v1.s00010g42340;Nbe.v1.s00050g02530;Nbe.v1.s00200g02580;Nbe.v1.s00180g02030	2;2;2;2;2;1;1;1;1;1;1;1;1;1;1;1;1;1;1	2;2;2;2;2;1;1;1;1;1;1;1;1;1;1;1;1;1;1	2;2;2;2;2;1;1;1;1;1;1;1;1;1;1;1;1;1;1	Nbe.v1.s00030g18660;Nbe.v1.s00120g33490;Nbe.v1.s00050g13060;Nbe.v1.s00070g05770;Nbe.v1.s00110g01500;Nbe.v1.s00160g08610;Nbe.v1.s00020g05810;Nbe.v1.s00040g23920;Nbe.v1.s00040g17980;Nbe.v1.s00150g01730;Nbe.v1.s00150g42860;Nbe.v1.s00200g10240;Nbe.v1.s00070g43	19	2	2	2	0	1	0	0	0	0	1	0	0	0	0	0	1	1	0	0	0	0	0	1	0	0	0	0	1	0	0	0	0	0	1	1	0	0	0	0	0	1	0	0
Nbe.v1.s00030g18740;Nbe.v1.s00030g18750;Nbe.v1.s00060g05390	Nbe.v1.s00030g18740	16;7;1	1;1;0	0;0;0	Nbe.v1.s00030g18740	3	16	1	0	3	2	11	12	11	12	5	4	6	6	9	11	3	3	11	13	13	13	0	0	0	0	1	1	0	0	0	0	0	1	0	0	0	0	1	1	0	0	0	0
Nbe.v1.s00030g19100	Nbe.v1.s00030g19100	12	12	6	Nbe.v1.s00030g19100	1	12	12	6	5	4	0	0	0	0	7	6	0	0	0	0	10	5	0	0	0	0	5	4	0	0	0	0	7	6	0	0	0	0	10	5	0	0	0	0	4	4	0	0
Nbe.v1.s00030g19260;Nbe.v1.s00190g04440;Nbe.v1.s00030g39550;Nbe.v1.s00030g37200;Nbe.v1.s00150g08090;Nbe.v1.s00150g09450;Nbe.v1.s00170g01640;Nbe.v1.s00160g00630;Nbe.v1.s00130g33140;Nbe.v1.s00140g17890;Nbe.v1.s00170g10530;Nbe.v1.s00130g01130;Nbe.v1.s00120g43630;Nbe.v1.s00150g13670;Nbe.v1.s00160g17470;Nbe.v1.s00180g10880;Nbe.v1.s00050g19120;Nbe.v1.s00120g48570;Nbe.v1.s00120g10620;Nbe.v1.s00010g47810…	Nbe.v1.s00030g19260;Nbe.v1.s00190g04440;Nbe.v1.s00030g39550;Nbe.v1.s00030g37200;Nbe.v1.s00150g08090;Nbe.v1.s00150g09450;Nbe.v1.s00170g01640;Nbe.v1.s00160g00630;Nbe.v1.s00130g33140;Nbe.v1.s00140g17890;Nbe.v1.s00170g10530;Nbe.v1.s00130g01130;Nbe.v1.s00120g43630;Nbe.v1.s00150g13670;Nbe.v1.s00160g17470;Nbe.v1.s00180g10880;Nbe.v1.s00050g19120;Nbe.v1.s00120g48570;Nbe.v1.s00120g10620;Nbe.v1.s00010g47810…	2;2;1;1;1;1;1;1;1;1;1;1;1;1;1;1;1;1;1;1;1;1;1;1;1;1;1;1;1;1;1;1;1;1;1;1;1;1;1;1	2;2;1;1;1;1;1;1;1;1;1;1;1;1;1;1;1;1;1;1;1;1;1;1;1;1;1;1;1;1;1;1;1;1;1;1;1;1;1;1	1;1;0;0;0;0;0;0;0;0;0;0;0;0;0;0;0;0;0;0;0;0;0;0;0;0;0;0;0;0;0;0;0;0;0;0;0;0;0;0	Nbe.v1.s00030g19260;Nbe.v1.s00190g04440;Nbe.v1.s00030g39550;Nbe.v1.s00030g37200;Nbe.v1.s00150g08090;Nbe.v1.s00150g09450;Nbe.v1.s00170g01640;Nbe.v1.s00160g00630;Nbe.v1.s00130g33140;Nbe.v1.s00140g17890;Nbe.v1.s00170g10530;Nbe.v1.s00130g01130;Nbe.v1.s00120g43	40	2	2	1	1	1	0	0	0	0	2	0	0	0	0	0	2	0	0	0	0	0	1	1	0	0	0	0	2	0	0	0	0	0	2	0	0	0	0	0	0	0	0	0
Nbe.v1.s00030g19300;Nbe.v1.s00030g19340;Nbe.v1.s00190g04480;Nbe.v1.s00190g20490;Nbe.v1.s00190g04490;Nbe.v1.s00030g17680;Nbe.v1.s00180g05900;Nbe.v1.s00020g13150;Nbe.v1.s00020g00570;Nbe.v1.s00010g40280	Nbe.v1.s00030g19300;Nbe.v1.s00030g19340	21;20;9;3;2;1;1;1;1;1	21;20;9;3;2;1;1;1;1;1	19;18;9;1;2;0;0;0;0;0	Nbe.v1.s00030g19300;Nbe.v1.s00030g19340	10	21	21	19	15	12	0	1	0	1	18	17	0	1	0	3	17	17	1	1	5	1	15	12	0	1	0	1	18	17	0	1	0	3	17	17	1	1	5	1	13	10	0	1
Nbe.v1.s00030g19310;Nbe.v1.s00200g19430;Nbe.v1.s00080g12360;Nbe.v1.s00190g04450;Nbe.v1.s00030g19280	Nbe.v1.s00030g19310;Nbe.v1.s00200g19430;Nbe.v1.s00080g12360;Nbe.v1.s00190g04450;Nbe.v1.s00030g19280	1;1;1;1;1	1;1;1;1;1	1;1;1;1;1	Nbe.v1.s00030g19310;Nbe.v1.s00200g19430;Nbe.v1.s00080g12360;Nbe.v1.s00190g04450;Nbe.v1.s00030g19280	5	1	1	1	0	0	1	1	1	1	0	0	1	1	1	1	0	0	1	1	1	1	0	0	1	1	1	1	0	0	1	1	1	1	0	0	1	1	1	1	0	0	1	1
Nbe.v1.s00030g19970	Nbe.v1.s00030g19970	6	6	2	Nbe.v1.s00030g19970	1	6	6	2	2	2	1	1	1	1	1	2	0	1	0	1	3	1	1	2	3	1	2	2	1	1	1	1	1	2	0	1	0	1	3	1	1	2	3	1	0	0	1	1
Nbe.v1.s00030g20310;Nbe.v1.s00190g05400	Nbe.v1.s00030g20310;Nbe.v1.s00190g05400	4;2	4;2	4;2	Nbe.v1.s00030g20310;Nbe.v1.s00190g05400	2	4	4	4	0	0	1	1	0	2	0	0	0	0	1	0	0	0	3	1	1	1	0	0	1	1	0	2	0	0	0	0	1	0	0	0	3	1	1	1	0	0	1	1
Nbe.v1.s00030g20560;Nbe.v1.s00110g02130;Nbe.v1.s00050g03870	Nbe.v1.s00030g20560;Nbe.v1.s00110g02130	17;17;7	17;17;7	1;1;0	Nbe.v1.s00030g20560;Nbe.v1.s00110g02130	3	17	17	1	0	1	1	0	11	13	3	2	0	0	15	15	3	1	1	0	14	14	0	1	1	0	11	13	3	2	0	0	15	15	3	1	1	0	14	14	0	0	0	0
Nbe.v1.s00030g20770	Nbe.v1.s00030g20770	8	8	4	Nbe.v1.s00030g20770	1	8	8	4	3	3	0	0	1	1	7	7	0	0	1	0	7	7	1	1	0	0	3	3	0	0	1	1	7	7	0	0	1	0	7	7	1	1	0	0	2	3	0	0
Nbe.v1.s00030g20870;Nbe.v1.s00030g20880;Nbe.v1.s00110g02440	Nbe.v1.s00030g20870;Nbe.v1.s00030g20880	6;6;1	4;4;1	4;4;1	Nbe.v1.s00030g20870;Nbe.v1.s00030g20880	3	6	4	4	3	3	2	3	2	3	5	4	1	0	3	4	5	5	0	1	4	4	1	1	1	3	2	2	3	2	1	0	3	3	3	3	0	1	3	4	1	1	1	3
Nbe.v1.s00030g21000;Nbe.v1.s00110g02570	Nbe.v1.s00030g21000;Nbe.v1.s00110g02570	6;4	6;4	5;4	Nbe.v1.s00030g21000;Nbe.v1.s00110g02570	2	6	6	5	1	1	0	0	0	0	2	1	0	0	0	0	4	5	0	1	2	1	1	1	0	0	0	0	2	1	0	0	0	0	4	5	0	1	2	1	1	1	0	0
Nbe.v1.s00030g21320	Nbe.v1.s00030g21320	8	8	4	Nbe.v1.s00030g21320	1	8	8	4	0	0	0	0	4	6	0	0	0	0	7	6	0	0	1	0	6	6	0	0	0	0	4	6	0	0	0	0	7	6	0	0	1	0	6	6	0	0	0	0
Nbe.v1.s00030g21370;Nbe.v1.s00080g18710	Nbe.v1.s00030g21370	6;1	6;1	1;0	Nbe.v1.s00030g21370	2	6	6	1	0	1	0	0	1	1	0	0	0	0	0	0	0	0	2	2	2	1	0	1	0	0	1	1	0	0	0	0	0	0	0	0	2	2	2	1	0	0	0	0
Nbe.v1.s00030g21380;Nbe.v1.s00050g27120	Nbe.v1.s00030g21380;Nbe.v1.s00050g27120	10;6	1;0	1;0	Nbe.v1.s00030g21380;Nbe.v1.s00050g27120	2	10	1	1	3	4	0	0	2	3	7	3	0	0	2	5	5	3	1	2	3	2	0	0	0	0	0	0	1	0	0	0	0	1	0	0	0	0	0	0	0	0	0	0
Nbe.v1.s00030g21470;Nbe.v1.s00110g03210	Nbe.v1.s00030g21470;Nbe.v1.s00110g03210	2;1	2;1	2;1	Nbe.v1.s00030g21470;Nbe.v1.s00110g03210	2	2	2	2	0	0	1	1	0	1	1	1	0	0	0	1	2	0	1	1	1	1	0	0	1	1	0	1	1	1	0	0	0	1	2	0	1	1	1	1	0	0	1	1
Nbe.v1.s00030g21620	Nbe.v1.s00030g21620	10	10	3	Nbe.v1.s00030g21620	1	10	10	3	5	7	3	3	2	3	9	8	0	0	1	3	9	10	2	4	4	6	5	7	3	3	2	3	9	8	0	0	1	3	9	10	2	4	4	6	3	3	1	1
Nbe.v1.s00030g21770;Nbe.v1.s00130g33220;Nbe.v1.s00170g04910	Nbe.v1.s00030g21770	12;1;1	2;0;0	2;0;0	Nbe.v1.s00030g21770	3	12	2	2	7	1	0	0	0	0	4	2	0	0	0	0	9	4	0	0	0	0	0	0	0	0	0	0	1	0	0	0	0	0	1	0	0	0	0	0	0	0	0	0
Nbe.v1.s00030g21790	Nbe.v1.s00030g21790	7	7	2	Nbe.v1.s00030g21790	1	7	7	2	1	1	0	0	0	1	4	3	0	0	0	0	4	4	0	0	0	1	1	1	0	0	0	1	4	3	0	0	0	0	4	4	0	0	0	1	0	0	0	0
Nbe.v1.s00030g21880;Nbe.v1.s00110g03480	Nbe.v1.s00030g21880;Nbe.v1.s00110g03480	1;1	1;1	1;1	Nbe.v1.s00030g21880;Nbe.v1.s00110g03480	2	1	1	1	0	0	0	0	0	0	0	0	0	0	0	0	1	1	0	0	0	0	0	0	0	0	0	0	0	0	0	0	0	0	1	1	0	0	0	0	0	0	0	0
Nbe.v1.s00030g22470;Nbe.v1.s00050g07060;Nbe.v1.s00200g04210;Nbe.v1.s00200g04170	Nbe.v1.s00030g22470	9;3;2;2	9;3;2;2	5;2;1;1	Nbe.v1.s00030g22470	4	9	9	5	3	1	0	0	0	0	4	3	0	0	0	0	8	5	0	0	0	0	3	1	0	0	0	0	4	3	0	0	0	0	8	5	0	0	0	0	2	1	0	0
Nbe.v1.s00030g22480	Nbe.v1.s00030g22480	32	32	12	Nbe.v1.s00030g22480	1	32	32	12	6	1	0	0	5	4	19	6	0	0	2	13	23	14	5	8	10	4	6	1	0	0	5	4	19	6	0	0	2	13	23	14	5	8	10	4	1	0	0	0
Nbe.v1.s00030g22585	Nbe.v1.s00030g22585	37	14	14	Nbe.v1.s00030g22585	1	37	14	14	6	0	23	18	14	18	13	7	17	12	27	26	14	6	14	16	26	23	1	0	6	7	3	5	3	3	5	4	9	7	7	1	5	5	8	7	1	0	6	7
Nbe.v1.s00030g22610;Nbe.v1.s00110g04300	Nbe.v1.s00030g22610;Nbe.v1.s00110g04300	12;8	2;2	0;0	Nbe.v1.s00030g22610;Nbe.v1.s00110g04300	2	12	2	0	8	3	0	0	1	0	10	8	0	0	0	0	10	10	0	0	0	0	1	0	0	0	0	0	1	1	0	0	0	0	1	1	0	0	0	0	0	0	0	0
Nbe.v1.s00030g22640	Nbe.v1.s00030g22640	13	2	2	Nbe.v1.s00030g22640	1	13	2	2	1	0	6	3	2	5	2	0	0	1	6	8	0	0	0	0	6	8	0	0	1	0	0	0	0	0	0	0	0	1	0	0	0	0	0	1	0	0	1	0
Nbe.v1.s00030g22740	Nbe.v1.s00030g22740	1	1	1	Nbe.v1.s00030g22740	1	1	1	1	0	0	0	0	0	0	0	0	0	0	0	0	0	0	0	0	0	0	0	0	0	0	0	0	0	0	0	0	0	0	0	0	0	0	0	0	0	0	0	0
Nbe.v1.s00030g22770;Nbe.v1.s00070g16390	Nbe.v1.s00030g22770	14;3	14;3	3;0	Nbe.v1.s00030g22770	2	14	14	3	7	6	0	0	0	0	10	7	0	0	0	0	9	7	0	0	1	0	7	6	0	0	0	0	10	7	0	0	0	0	9	7	0	0	1	0	1	1	0	0
Nbe.v1.s00030g22790	Nbe.v1.s00030g22790	13	3	3	Nbe.v1.s00030g22790	1	13	3	3	7	7	6	5	7	7	9	8	2	0	8	9	11	8	6	5	8	7	1	1	0	0	1	1	1	1	0	0	2	2	1	1	1	0	2	1	1	1	0	0
Nbe.v1.s00030g23170	Nbe.v1.s00030g23170	14	14	3	Nbe.v1.s00030g23170	1	14	14	3	0	0	2	1	1	3	0	0	0	0	2	3	0	0	1	1	6	4	0	0	2	1	1	3	0	0	0	0	2	3	0	0	1	1	6	4	0	0	0	0
Nbe.v1.s00030g23220	Nbe.v1.s00030g23220	22	5	5	Nbe.v1.s00030g23220	1	22	5	5	3	1	12	11	6	8	8	6	5	6	19	21	7	5	2	2	13	16	0	0	1	1	0	1	0	0	0	1	4	4	0	0	0	0	1	2	0	0	1	1
Nbe.v1.s00030g23400;Nbe.v1.s00070g22440;Nbe.v1.s00140g16710;Nbe.v1.s00130g34040	Nbe.v1.s00030g23400	18;6;1;1	2;0;0;0	2;0;0;0	Nbe.v1.s00030g23400	4	18	2	2	5	1	0	1	1	1	14	8	0	0	1	0	16	12	0	0	0	1	1	0	0	0	0	0	1	1	0	0	0	0	1	1	0	0	0	0	1	0	0	0
Nbe.v1.s00030g23480	Nbe.v1.s00030g23480	14	14	6	Nbe.v1.s00030g23480	1	14	14	6	8	5	12	12	11	11	10	10	11	9	12	12	10	8	9	10	12	12	8	5	12	12	11	11	10	10	11	9	12	12	10	8	9	10	12	12	2	0	5	5
Nbe.v1.s00030g24150;Nbe.v1.s00060g13050	Nbe.v1.s00030g24150;Nbe.v1.s00060g13050	2;2	2;2	2;2	Nbe.v1.s00030g24150;Nbe.v1.s00060g13050	2	2	2	2	1	0	0	0	0	0	1	1	0	0	0	0	1	1	0	0	1	0	1	0	0	0	0	0	1	1	0	0	0	0	1	1	0	0	1	0	1	0	0	0
Nbe.v1.s00030g24190	Nbe.v1.s00030g24190	18	7	7	Nbe.v1.s00030g24190	1	18	7	7	2	0	8	8	5	14	5	3	4	0	13	11	8	2	7	10	15	14	0	0	4	4	1	3	1	0	1	0	3	2	2	0	3	4	6	5	0	0	4	4
Nbe.v1.s00030g24240	Nbe.v1.s00030g24240	2	2	2	Nbe.v1.s00030g24240	1	2	2	2	0	0	0	0	0	0	0	0	0	0	1	1	0	0	0	0	0	0	0	0	0	0	0	0	0	0	0	0	1	1	0	0	0	0	0	0	0	0	0	0
Nbe.v1.s00030g24320	Nbe.v1.s00030g24320	7	1	1	Nbe.v1.s00030g24320	1	7	1	1	4	2	1	0	5	5	5	5	1	0	6	5	6	4	2	1	6	5	1	0	0	0	1	1	1	1	0	0	1	1	1	0	0	0	1	1	1	0	0	0
Nbe.v1.s00030g24420;Nbe.v1.s00060g13440	Nbe.v1.s00030g24420;Nbe.v1.s00060g13440	3;2	3;2	3;2	Nbe.v1.s00030g24420;Nbe.v1.s00060g13440	2	3	3	3	0	0	0	0	0	0	2	1	0	0	0	0	1	2	0	0	0	0	0	0	0	0	0	0	2	1	0	0	0	0	1	2	0	0	0	0	0	0	0	0
Nbe.v1.s00030g25070	Nbe.v1.s00030g25070	56	10	10	Nbe.v1.s00030g25070	1	56	10	10	22	19	8	6	31	33	34	32	4	1	44	38	35	29	12	14	38	39	2	2	1	0	6	4	4	6	1	0	7	7	4	3	2	1	4	5	2	2	1	0
Nbe.v1.s00030g25670	Nbe.v1.s00030g25670	11	3	3	Nbe.v1.s00030g25670	1	11	3	3	1	0	8	6	4	4	4	2	2	0	8	11	6	2	2	7	7	9	0	0	2	2	1	0	2	0	0	0	2	3	1	0	1	2	2	2	0	0	2	2
Nbe.v1.s00030g25770;Nbe.v1.s00100g26570;Nbe.v1.s00100g26550	Nbe.v1.s00030g25770;Nbe.v1.s00100g26570;Nbe.v1.s00100g26550	2;2;2	2;2;2	2;2;2	Nbe.v1.s00030g25770;Nbe.v1.s00100g26570;Nbe.v1.s00100g26550	3	2	2	2	0	0	0	0	0	0	0	1	0	0	0	1	1	0	0	1	1	1	0	0	0	0	0	0	0	1	0	0	0	1	1	0	0	1	1	1	0	0	0	0
Nbe.v1.s00030g25980;Nbe.v1.s00100g26880	Nbe.v1.s00030g25980	8;3	2;0	2;0	Nbe.v1.s00030g25980	2	8	2	2	4	3	1	2	0	0	5	6	1	1	2	0	7	4	1	2	0	1	1	1	0	0	0	0	1	1	0	0	0	0	1	1	0	0	0	0	1	1	0	0
Nbe.v1.s00030g26390;Nbe.v1.s00100g27700	Nbe.v1.s00030g26390;Nbe.v1.s00100g27700	3;2	3;2	3;2	Nbe.v1.s00030g26390;Nbe.v1.s00100g27700	2	3	3	3	2	0	0	0	0	0	2	3	0	0	0	0	2	2	0	0	0	0	2	0	0	0	0	0	2	3	0	0	0	0	2	2	0	0	0	0	2	0	0	0
Nbe.v1.s00030g26730	Nbe.v1.s00030g26730	1	1	1	Nbe.v1.s00030g26730	1	1	1	1	0	0	1	1	0	0	0	0	0	0	0	0	1	0	1	0	0	0	0	0	1	1	0	0	0	0	0	0	0	0	1	0	1	0	0	0	0	0	1	1
Nbe.v1.s00030g26840	Nbe.v1.s00030g26840	14	2	2	Nbe.v1.s00030g26840	1	14	2	2	2	0	2	2	9	11	2	3	2	1	13	14	2	2	2	2	14	13	1	0	1	1	2	1	0	0	1	1	2	2	0	0	1	1	2	2	1	0	1	1
Nbe.v1.s00030g27380;Nbe.v1.s00070g10990;Nbe.v1.s00060g08220	Nbe.v1.s00030g27380;Nbe.v1.s00070g10990;Nbe.v1.s00060g08220	2;2;1	2;2;1	2;2;1	Nbe.v1.s00030g27380;Nbe.v1.s00070g10990;Nbe.v1.s00060g08220	3	2	2	2	0	0	0	0	0	0	0	0	0	0	0	0	0	0	0	0	0	0	0	0	0	0	0	0	0	0	0	0	0	0	0	0	0	0	0	0	0	0	0	0
Nbe.v1.s00030g27580	Nbe.v1.s00030g27580	6	6	6	Nbe.v1.s00030g27580	1	6	6	6	5	4	0	0	0	0	5	2	0	0	0	0	4	4	0	0	0	0	5	4	0	0	0	0	5	2	0	0	0	0	4	4	0	0	0	0	5	4	0	0
Nbe.v1.s00030g27910	Nbe.v1.s00030g27910	8	8	1	Nbe.v1.s00030g27910	1	8	8	1	5	3	5	4	4	4	5	4	4	4	4	4	5	4	5	6	5	4	5	3	5	4	4	4	5	4	4	4	4	4	5	4	5	6	5	4	1	0	1	1
Nbe.v1.s00030g28110;Nbe.v1.s00070g44230	Nbe.v1.s00030g28110;Nbe.v1.s00070g44230	16;11	9;5	9;5	Nbe.v1.s00030g28110;Nbe.v1.s00070g44230	2	16	9	9	3	1	1	0	0	0	11	7	0	0	0	0	11	8	1	1	1	0	2	1	1	0	0	0	8	5	0	0	0	0	8	4	1	1	1	0	2	1	1	0
Nbe.v1.s00030g28170;Nbe.v1.s00060g12100;Nbe.v1.s00020g15450	Nbe.v1.s00030g28170;Nbe.v1.s00060g12100;Nbe.v1.s00020g15450	9;8;5	1;0;0	1;0;0	Nbe.v1.s00030g28170;Nbe.v1.s00060g12100;Nbe.v1.s00020g15450	3	9	1	1	4	3	4	3	8	8	5	6	2	2	8	7	4	5	1	3	7	7	0	0	0	0	1	1	0	0	0	0	1	1	0	0	0	0	1	1	0	0	0	0
Nbe.v1.s00030g28310;Nbe.v1.s00130g18920;Nbe.v1.s00110g30190;Nbe.v1.s00150g04240;Nbe.v1.s00010g27940;Nbe.v1.s00080g24180;Nbe.v1.s00100g17530	Nbe.v1.s00030g28310	10;3;3;2;2;2;1	1;0;0;0;0;0;0	1;0;0;0;0;0;0	Nbe.v1.s00030g28310	7	10	1	1	9	6	2	3	2	3	9	7	2	1	4	3	8	7	3	3	4	4	0	0	0	0	0	0	1	1	0	0	0	0	1	1	0	0	0	0	0	0	0	0
Nbe.v1.s00030g28820;Nbe.v1.s00030g28810	Nbe.v1.s00030g28820;Nbe.v1.s00030g28810	9;6	2;2	2;2	Nbe.v1.s00030g28820;Nbe.v1.s00030g28810	2	9	2	2	0	0	6	4	0	2	1	0	0	0	0	3	1	0	5	6	5	6	0	0	1	0	0	1	0	0	0	0	0	1	0	0	0	1	1	1	0	0	1	0
Nbe.v1.s00030g29020	Nbe.v1.s00030g29020	12	1	1	Nbe.v1.s00030g29020	1	12	1	1	7	6	2	0	0	1	9	9	0	0	3	5	11	11	0	0	3	4	0	0	0	0	0	0	0	0	0	0	0	0	0	0	0	0	0	0	0	0	0	0
Nbe.v1.s00030g29250	Nbe.v1.s00030g29250	4	4	1	Nbe.v1.s00030g29250	1	4	4	1	4	2	0	0	0	0	4	4	0	0	0	0	4	4	0	0	1	0	4	2	0	0	0	0	4	4	0	0	0	0	4	4	0	0	1	0	1	1	0	0
Nbe.v1.s00030g29370;Nbe.v1.s00080g17240;Nbe.v1.s00080g17230;Nbe.v1.s00040g12880;Nbe.v1.s00060g35080	Nbe.v1.s00030g29370	5;2;1;1;1	5;2;1;1;1	5;2;1;1;1	Nbe.v1.s00030g29370	5	5	5	5	1	0	0	0	0	1	1	0	0	0	0	0	0	0	0	0	0	0	1	0	0	0	0	1	1	0	0	0	0	0	0	0	0	0	0	0	1	0	0	0
Nbe.v1.s00030g29480	Nbe.v1.s00030g29480	1	1	1	Nbe.v1.s00030g29480	1	1	1	1	0	0	0	0	1	1	0	0	0	0	1	1	0	0	0	0	1	1	0	0	0	0	1	1	0	0	0	0	1	1	0	0	0	0	1	1	0	0	0	0
Nbe.v1.s00030g30030	Nbe.v1.s00030g30030	16	2	2	Nbe.v1.s00030g30030	1	16	2	2	10	8	0	0	0	0	16	15	0	0	0	1	14	13	0	0	2	1	1	1	0	0	0	0	2	2	0	0	0	1	2	2	0	0	1	1	1	1	0	0
Nbe.v1.s00030g30150	Nbe.v1.s00030g30150	3	2	2	Nbe.v1.s00030g30150	1	3	2	2	0	0	0	1	0	0	2	2	0	0	0	0	1	1	0	0	0	1	0	0	0	1	0	0	1	1	0	0	0	0	0	1	0	0	0	1	0	0	0	1
Nbe.v1.s00030g31060	Nbe.v1.s00030g31060	4	4	4	Nbe.v1.s00030g31060	1	4	4	4	0	0	0	0	0	0	1	0	0	0	0	1	1	0	0	0	1	1	0	0	0	0	0	0	1	0	0	0	0	1	1	0	0	0	1	1	0	0	0	0
Nbe.v1.s00030g31120;Nbe.v1.s00050g34200	Nbe.v1.s00030g31120;Nbe.v1.s00050g34200	2;2	2;2	2;2	Nbe.v1.s00030g31120;Nbe.v1.s00050g34200	2	2	2	2	1	0	0	0	0	0	1	1	0	0	0	0	1	1	0	0	0	0	1	0	0	0	0	0	1	1	0	0	0	0	1	1	0	0	0	0	1	0	0	0
Nbe.v1.s00030g31420	Nbe.v1.s00030g31420	10	10	2	Nbe.v1.s00030g31420	1	10	10	2	1	3	0	0	8	7	3	2	0	0	8	8	2	2	2	2	8	8	1	3	0	0	8	7	3	2	0	0	8	8	2	2	2	2	8	8	0	0	0	0
Nbe.v1.s00030g31470	Nbe.v1.s00030g31470	14	5	5	Nbe.v1.s00030g31470	1	14	5	5	6	5	1	1	0	0	9	7	0	0	0	1	10	7	1	1	3	1	0	0	0	0	0	0	2	1	0	0	0	0	3	0	0	0	0	0	0	0	0	0
Nbe.v1.s00030g31530	Nbe.v1.s00030g31530	4	1	1	Nbe.v1.s00030g31530	1	4	1	1	0	0	1	0	0	1	1	0	0	0	1	0	1	0	0	0	0	0	0	0	0	0	0	0	0	0	0	0	0	0	0	0	0	0	0	0	0	0	0	0
Nbe.v1.s00030g32220;Nbe.v1.s00140g25660;Nbe.v1.s00190g31660	Nbe.v1.s00030g32220;Nbe.v1.s00140g25660	5;4;1	5;4;1	5;4;1	Nbe.v1.s00030g32220;Nbe.v1.s00140g25660	3	5	5	5	0	0	0	0	3	3	2	1	0	0	3	2	1	0	0	0	3	3	0	0	0	0	3	3	2	1	0	0	3	2	1	0	0	0	3	3	0	0	0	0
Nbe.v1.s00030g32720	Nbe.v1.s00030g32720	1	1	1	Nbe.v1.s00030g32720	1	1	1	1	0	0	0	0	0	0	0	0	0	0	0	1	1	1	0	0	0	0	0	0	0	0	0	0	0	0	0	0	0	1	1	1	0	0	0	0	0	0	0	0
Nbe.v1.s00030g32830	Nbe.v1.s00030g32830	2	2	2	Nbe.v1.s00030g32830	1	2	2	2	1	1	0	0	0	0	1	1	0	0	0	0	1	1	0	0	0	0	1	1	0	0	0	0	1	1	0	0	0	0	1	1	0	0	0	0	1	1	0	0
Nbe.v1.s00030g32960;Nbe.v1.s00070g02210	Nbe.v1.s00030g32960;Nbe.v1.s00070g02210	12;12	12;12	0;0	Nbe.v1.s00030g32960;Nbe.v1.s00070g02210	2	12	12	0	5	4	3	2	7	10	6	6	4	3	10	9	7	5	3	2	8	9	5	4	3	2	7	10	6	6	4	3	10	9	7	5	3	2	8	9	0	0	0	0
Nbe.v1.s00030g33200;Nbe.v1.s00050g11530	Nbe.v1.s00030g33200	3;1	3;1	2;0	Nbe.v1.s00030g33200	2	3	3	2	0	0	2	2	0	1	0	0	0	0	1	3	0	0	0	0	1	2	0	0	2	2	0	1	0	0	0	0	1	3	0	0	0	0	1	2	0	0	1	1
Nbe.v1.s00030g33410	Nbe.v1.s00030g33410	1	1	1	Nbe.v1.s00030g33410	1	1	1	1	0	0	0	0	0	0	0	0	0	0	0	1	1	1	0	0	1	0	0	0	0	0	0	0	0	0	0	0	0	1	1	1	0	0	1	0	0	0	0	0
Nbe.v1.s00030g33620;Nbe.v1.s00030g33590	Nbe.v1.s00030g33620;Nbe.v1.s00030g33590	1;1	1;1	1;1	Nbe.v1.s00030g33620;Nbe.v1.s00030g33590	2	1	1	1	0	0	0	0	0	1	0	0	0	0	1	1	0	0	0	0	1	1	0	0	0	0	0	1	0	0	0	0	1	1	0	0	0	0	1	1	0	0	0	0
Nbe.v1.s00030g33960	Nbe.v1.s00030g33960	9	2	2	Nbe.v1.s00030g33960	1	9	2	2	0	1	3	3	1	2	3	3	1	0	3	4	3	3	3	3	2	5	0	0	1	1	0	1	0	0	1	0	0	1	0	1	2	2	0	1	0	0	1	1
Nbe.v1.s00030g34400	Nbe.v1.s00030g34400	16	16	3	Nbe.v1.s00030g34400	1	16	16	3	0	0	8	7	3	5	0	0	1	1	5	6	0	0	12	12	12	11	0	0	8	7	3	5	0	0	1	1	5	6	0	0	12	12	12	11	0	0	1	0
Nbe.v1.s00030g34410	Nbe.v1.s00030g34410	8	8	2	Nbe.v1.s00030g34410	1	8	8	2	0	0	0	3	1	1	0	0	0	0	1	0	0	1	0	0	2	1	0	0	0	3	1	1	0	0	0	0	1	0	0	1	0	0	2	1	0	0	0	1
Nbe.v1.s00030g34420	Nbe.v1.s00030g34420	8	1	1	Nbe.v1.s00030g34420	1	8	1	1	2	0	0	0	0	0	1	4	0	0	0	0	4	1	0	0	0	0	1	0	0	0	0	0	1	1	0	0	0	0	1	0	0	0	0	0	1	0	0	0
Nbe.v1.s00030g34530	Nbe.v1.s00030g34530	11	11	6	Nbe.v1.s00030g34530	1	11	11	6	5	7	0	0	0	1	10	9	0	0	0	2	11	11	0	0	1	1	5	7	0	0	0	1	10	9	0	0	0	2	11	11	0	0	1	1	1	3	0	0
Nbe.v1.s00030g34960;Nbe.v1.s00030g35670;Nbe.v1.s00120g46250	Nbe.v1.s00030g34960;Nbe.v1.s00030g35670	4;4;1	4;4;1	4;4;1	Nbe.v1.s00030g34960;Nbe.v1.s00030g35670	3	4	4	4	3	3	0	0	0	0	2	4	0	0	1	0	3	2	0	0	0	0	3	3	0	0	0	0	2	4	0	0	1	0	3	2	0	0	0	0	3	3	0	0
Nbe.v1.s00030g36070;Nbe.v1.s00050g20120	Nbe.v1.s00030g36070;Nbe.v1.s00050g20120	17;10	8;2	1;0	Nbe.v1.s00030g36070;Nbe.v1.s00050g20120	2	17	8	1	11	8	2	2	2	4	13	13	1	1	7	5	13	14	2	1	6	4	5	3	0	0	0	1	6	7	0	0	3	3	7	7	0	0	2	2	0	0	0	0
Nbe.v1.s00030g36490	Nbe.v1.s00030g36490	3	3	3	Nbe.v1.s00030g36490	1	3	3	3	1	1	0	1	1	0	2	3	0	1	0	0	3	3	1	0	1	0	1	1	0	1	1	0	2	3	0	1	0	0	3	3	1	0	1	0	1	1	0	1
Nbe.v1.s00030g36840;Nbe.v1.s00120g42650	Nbe.v1.s00030g36840;Nbe.v1.s00120g42650	5;5	5;5	5;5	Nbe.v1.s00030g36840;Nbe.v1.s00120g42650	2	5	5	5	0	0	0	0	0	1	0	2	0	0	5	2	0	1	0	0	0	2	0	0	0	0	0	1	0	2	0	0	5	2	0	1	0	0	0	2	0	0	0	0
Nbe.v1.s00030g36950;Nbe.v1.s00120g43320	Nbe.v1.s00030g36950;Nbe.v1.s00120g43320	6;5	1;0	1;0	Nbe.v1.s00030g36950;Nbe.v1.s00120g43320	2	6	1	1	1	2	0	0	0	0	5	3	0	0	0	0	4	2	0	0	0	0	0	0	0	0	0	0	1	0	0	0	0	0	1	0	0	0	0	0	0	0	0	0
Nbe.v1.s00030g37240;Nbe.v1.s00120g43670;Nbe.v1.s00160g16260	Nbe.v1.s00030g37240	8;2;1	8;2;1	6;2;0	Nbe.v1.s00030g37240	3	8	8	6	5	1	0	0	0	0	8	7	0	0	0	0	7	6	0	0	0	0	5	1	0	0	0	0	8	7	0	0	0	0	7	6	0	0	0	0	3	1	0	0
Nbe.v1.s00030g37370;Nbe.v1.s00120g43740	Nbe.v1.s00030g37370;Nbe.v1.s00120g43740	4;2	4;2	4;2	Nbe.v1.s00030g37370;Nbe.v1.s00120g43740	2	4	4	4	3	0	0	0	0	0	2	2	0	0	0	0	3	3	0	0	0	0	3	0	0	0	0	0	2	2	0	0	0	0	3	3	0	0	0	0	3	0	0	0
Nbe.v1.s00030g37420	Nbe.v1.s00030g37420	15	15	1	Nbe.v1.s00030g37420	1	15	15	1	8	9	0	1	3	3	10	10	1	1	1	3	12	11	2	4	4	4	8	9	0	1	3	3	10	10	1	1	1	3	12	11	2	4	4	4	1	0	0	0
Nbe.v1.s00030g37460;Nbe.v1.s00190g22710;Nbe.v1.s00120g43880;Nbe.v1.s00060g19480	Nbe.v1.s00030g37460;Nbe.v1.s00190g22710;Nbe.v1.s00120g43880	9;8;7;2	9;8;7;2	9;8;7;2	Nbe.v1.s00030g37460;Nbe.v1.s00190g22710;Nbe.v1.s00120g43880	4	9	9	9	0	0	1	2	1	0	0	0	0	0	1	3	2	0	0	0	5	3	0	0	1	2	1	0	0	0	0	0	1	3	2	0	0	0	5	3	0	0	1	2
Nbe.v1.s00030g37730	Nbe.v1.s00030g37730	2	2	2	Nbe.v1.s00030g37730	1	2	2	2	0	0	0	0	0	0	0	0	0	0	1	0	0	0	0	0	0	1	0	0	0	0	0	0	0	0	0	0	1	0	0	0	0	0	0	1	0	0	0	0
Nbe.v1.s00030g37950;Nbe.v1.s00150g10580	Nbe.v1.s00030g37950	6;2	6;2	2;0	Nbe.v1.s00030g37950	2	6	6	2	0	0	0	0	2	4	1	0	0	0	5	6	0	0	0	0	6	4	0	0	0	0	2	4	1	0	0	0	5	6	0	0	0	0	6	4	0	0	0	0
Nbe.v1.s00030g38090;Nbe.v1.s00120g45110	Nbe.v1.s00030g38090;Nbe.v1.s00120g45110	1;1	1;1	1;1	Nbe.v1.s00030g38090;Nbe.v1.s00120g45110	2	1	1	1	0	0	0	0	0	0	1	1	0	0	1	1	1	0	0	0	1	1	0	0	0	0	0	0	1	1	0	0	1	1	1	0	0	0	1	1	0	0	0	0
Nbe.v1.s00030g38200;Nbe.v1.s00130g34110;Nbe.v1.s00140g16620	Nbe.v1.s00030g38200	13;2;1	2;0;0	2;0;0	Nbe.v1.s00030g38200	3	13	2	2	10	8	0	0	1	0	10	10	0	0	1	2	11	10	0	0	3	1	1	1	0	0	0	0	1	1	0	0	0	0	2	1	0	0	0	0	1	1	0	0
Nbe.v1.s00030g38490	Nbe.v1.s00030g38490	35	7	7	Nbe.v1.s00030g38490	1	35	7	7	1	0	13	16	10	17	4	3	16	13	21	20	8	5	16	18	22	20	0	0	3	1	1	2	2	0	2	2	4	5	2	0	4	4	4	4	0	0	3	1
Nbe.v1.s00030g38510	Nbe.v1.s00030g38510	1	1	1	Nbe.v1.s00030g38510	1	1	1	1	0	0	0	0	0	0	0	0	0	0	0	0	0	0	1	1	0	0	0	0	0	0	0	0	0	0	0	0	0	0	0	0	1	1	0	0	0	0	0	0
Nbe.v1.s00030g38910;Nbe.v1.s00010g34490;Nbe.v1.s00090g35330;Nbe.v1.s00070g39930	Nbe.v1.s00030g38910	8;1;1;1	8;1;1;1	4;0;0;0	Nbe.v1.s00030g38910	4	8	8	4	2	0	1	1	0	1	3	3	0	0	1	1	5	3	0	1	0	1	2	0	1	1	0	1	3	3	0	0	1	1	5	3	0	1	0	1	1	0	1	1
Nbe.v1.s00030g39030;Nbe.v1.s00120g40450	Nbe.v1.s00030g39030;Nbe.v1.s00120g40450	4;2	3;1	3;1	Nbe.v1.s00030g39030;Nbe.v1.s00120g40450	2	4	3	3	0	0	0	0	3	3	1	0	0	0	4	4	1	0	0	0	4	4	0	0	0	0	2	2	1	0	0	0	3	3	1	0	0	0	3	3	0	0	0	0
Nbe.v1.s00030g39050;Nbe.v1.s00120g40370	Nbe.v1.s00030g39050	33;10	33;10	33;10	Nbe.v1.s00030g39050	2	33	33	33	0	0	5	7	2	14	0	0	0	1	3	1	0	0	22	25	21	22	0	0	5	7	2	14	0	0	0	1	3	1	0	0	22	25	21	22	0	0	5	7
Nbe.v1.s00030g39240;Nbe.v1.s00120g40210;Nbe.v1.s00030g00770	Nbe.v1.s00030g39240;Nbe.v1.s00120g40210	13;12;3	13;12;3	13;12;3	Nbe.v1.s00030g39240;Nbe.v1.s00120g40210	3	13	13	13	11	7	0	0	0	0	10	10	0	0	0	0	10	11	0	1	0	0	11	7	0	0	0	0	10	10	0	0	0	0	10	11	0	1	0	0	11	7	0	0
Nbe.v1.s00030g39260	Nbe.v1.s00030g39260	15	5	5	Nbe.v1.s00030g39260	1	15	5	5	0	0	6	6	3	3	0	0	2	1	3	2	3	0	11	12	7	8	0	0	1	0	0	1	0	0	0	0	1	1	0	0	3	5	3	3	0	0	1	0
Nbe.v1.s00030g39390	Nbe.v1.s00030g39390	1	1	1	Nbe.v1.s00030g39390	1	1	1	1	0	0	0	0	0	0	1	1	0	0	0	1	1	1	0	0	0	1	0	0	0	0	0	0	1	1	0	0	0	1	1	1	0	0	0	1	0	0	0	0
Nbe.v1.s00030g39470	Nbe.v1.s00030g39470	3	2	2	Nbe.v1.s00030g39470	1	3	2	2	2	1	1	0	0	0	3	2	0	0	0	0	3	2	0	0	0	1	1	1	0	0	0	0	2	1	0	0	0	0	2	2	0	0	0	1	1	1	0	0
Nbe.v1.s00030g39500;Nbe.v1.s00030g20940;Nbe.v1.s00150g03240	Nbe.v1.s00030g39500	11;4;4	2;0;0	2;0;0	Nbe.v1.s00030g39500	3	11	2	2	8	7	0	0	1	1	8	8	0	0	1	0	8	8	1	1	1	1	1	0	0	0	0	0	1	1	0	0	0	0	1	1	0	0	0	0	1	0	0	0
Nbe.v1.s00030g40060;Nbe.v1.s00120g49170	Nbe.v1.s00030g40060;Nbe.v1.s00120g49170	3;2	3;2	3;2	Nbe.v1.s00030g40060;Nbe.v1.s00120g49170	2	3	3	3	0	0	0	0	0	0	0	0	0	0	0	0	0	0	0	1	0	0	0	0	0	0	0	0	0	0	0	0	0	0	0	0	0	1	0	0	0	0	0	0
Nbe.v1.s00030g40070;Nbe.v1.s00120g49190	Nbe.v1.s00030g40070;Nbe.v1.s00120g49190	12;10	12;10	12;10	Nbe.v1.s00030g40070;Nbe.v1.s00120g49190	2	12	12	12	2	2	6	4	2	5	3	4	0	0	3	5	6	1	5	5	6	5	2	2	6	4	2	5	3	4	0	0	3	5	6	1	5	5	6	5	2	2	6	4
Nbe.v1.s00040g00040;Nbe.v1.s00120g38210	Nbe.v1.s00040g00040;Nbe.v1.s00120g38210	11;11	1;1	1;1	Nbe.v1.s00040g00040;Nbe.v1.s00120g38210	2	11	1	1	9	5	3	4	6	6	7	8	2	1	3	5	8	9	7	6	7	6	1	0	0	0	0	0	1	1	0	0	0	0	1	1	0	1	1	0	1	0	0	0
Nbe.v1.s00040g00070	Nbe.v1.s00040g00070	19	19	7	Nbe.v1.s00040g00070	1	19	19	7	1	0	3	5	0	2	0	1	1	0	2	5	1	0	9	11	7	5	1	0	3	5	0	2	0	1	1	0	2	5	1	0	9	11	7	5	0	0	0	1
Nbe.v1.s00040g00210;Nbe.v1.s00180g23640;Nbe.v1.s00180g23670;Nbe.v1.s00180g23540	Nbe.v1.s00040g00210	28;2;2;2	7;0;0;0	0;0;0;0	Nbe.v1.s00040g00210	4	28	7	0	16	14	3	6	7	13	25	24	3	1	16	16	27	24	2	3	13	16	3	2	0	0	0	2	7	6	0	0	2	4	7	4	0	0	1	2	0	0	0	0
Nbe.v1.s00040g00370;Nbe.v1.s00080g30740;Nbe.v1.s00070g29720	Nbe.v1.s00040g00370;Nbe.v1.s00080g30740	6;6;1	6;6;1	6;6;1	Nbe.v1.s00040g00370;Nbe.v1.s00080g30740	3	6	6	6	5	1	0	0	0	0	5	3	0	0	0	0	4	5	0	0	0	0	5	1	0	0	0	0	5	3	0	0	0	0	4	5	0	0	0	0	5	1	0	0
Nbe.v1.s00040g00410;Nbe.v1.s00080g30700	Nbe.v1.s00040g00410	6;2	6;2	6;2	Nbe.v1.s00040g00410	2	6	6	6	0	0	0	0	0	0	0	0	0	0	0	0	0	0	0	0	0	0	0	0	0	0	0	0	0	0	0	0	0	0	0	0	0	0	0	0	0	0	0	0
Nbe.v1.s00040g00420	Nbe.v1.s00040g00420	1	1	1	Nbe.v1.s00040g00420	1	1	1	1	0	0	0	0	0	0	0	0	0	0	1	1	0	0	0	0	1	1	0	0	0	0	0	0	0	0	0	0	1	1	0	0	0	0	1	1	0	0	0	0
Nbe.v1.s00040g00520;Nbe.v1.s00170g14450;Nbe.v1.s00160g39820	Nbe.v1.s00040g00520;Nbe.v1.s00170g14450;Nbe.v1.s00160g39820	2;2;1	2;2;1	2;2;1	Nbe.v1.s00040g00520;Nbe.v1.s00170g14450;Nbe.v1.s00160g39820	3	2	2	2	1	0	0	0	0	1	2	0	0	0	0	1	2	0	1	1	1	0	1	0	0	0	0	1	2	0	0	0	0	1	2	0	1	1	1	0	1	0	0	0
Nbe.v1.s00040g00630	Nbe.v1.s00040g00630	5	1	1	Nbe.v1.s00040g00630	1	5	1	1	0	0	0	0	3	3	0	0	0	0	2	3	0	0	0	0	4	3	0	0	0	0	0	0	0	0	0	0	0	0	0	0	0	0	0	0	0	0	0	0
Nbe.v1.s00040g00670;Nbe.v1.s00080g30270;Nbe.v1.s00080g30300	Nbe.v1.s00040g00670;Nbe.v1.s00080g30270;Nbe.v1.s00080g30300	2;2;1	2;2;1	2;2;1	Nbe.v1.s00040g00670;Nbe.v1.s00080g30270;Nbe.v1.s00080g30300	3	2	2	2	0	0	1	1	0	0	1	0	0	0	1	0	0	1	0	0	0	0	0	0	1	1	0	0	1	0	0	0	1	0	0	1	0	0	0	0	0	0	1	1
Nbe.v1.s00040g00700;Nbe.v1.s00030g20040;Nbe.v1.s00100g14770;Nbe.v1.s00150g05210;Nbe.v1.s00010g30100	Nbe.v1.s00040g00700	10;1;1;1;1	10;1;1;1;1	5;0;0;0;0	Nbe.v1.s00040g00700	5	10	10	5	4	0	7	6	10	9	7	7	8	7	10	9	7	6	8	8	10	10	4	0	7	6	10	9	7	7	8	7	10	9	7	6	8	8	10	10	1	0	3	1
Nbe.v1.s00040g00950	Nbe.v1.s00040g00950	14	8	2	Nbe.v1.s00040g00950	1	14	8	2	11	11	0	0	0	0	14	14	0	0	0	1	14	14	0	0	0	0	6	6	0	0	0	0	8	8	0	0	0	0	8	8	0	0	0	0	1	2	0	0
Nbe.v1.s00040g00960	Nbe.v1.s00040g00960	3	3	3	Nbe.v1.s00040g00960	1	3	3	3	0	0	2	1	0	1	0	0	0	0	0	1	0	0	1	1	1	1	0	0	2	1	0	1	0	0	0	0	0	1	0	0	1	1	1	1	0	0	2	1
Nbe.v1.s00040g01260;Nbe.v1.s00210g16260	Nbe.v1.s00040g01260	12;3	1;0	1;0	Nbe.v1.s00040g01260	2	12	1	1	3	1	0	1	1	1	7	3	0	0	1	0	9	4	0	0	0	0	1	0	0	0	0	0	1	0	0	0	0	0	1	0	0	0	0	0	1	0	0	0
Nbe.v1.s00040g01450	Nbe.v1.s00040g01450	10	10	10	Nbe.v1.s00040g01450	1	10	10	10	5	6	0	0	0	0	3	5	0	0	0	1	8	6	0	0	0	1	5	6	0	0	0	0	3	5	0	0	0	1	8	6	0	0	0	1	5	6	0	0
Nbe.v1.s00040g01470;Nbe.v1.s00210g00360;Nbe.v1.s00140g10760	Nbe.v1.s00040g01470;Nbe.v1.s00210g00360	10;8;3	8;6;3	8;6;3	Nbe.v1.s00040g01470;Nbe.v1.s00210g00360	3	10	8	8	2	3	4	2	7	7	3	5	1	2	8	6	5	2	5	2	8	6	0	1	3	1	5	5	1	3	1	2	6	4	3	1	3	1	6	4	0	1	3	1
Nbe.v1.s00040g01500	Nbe.v1.s00040g01500	10	8	4	Nbe.v1.s00040g01500	1	10	8	4	2	2	2	2	7	6	5	2	1	1	7	7	3	2	2	3	7	5	0	0	0	0	5	4	3	0	0	0	5	5	1	0	0	1	5	3	0	0	0	0
Nbe.v1.s00040g01750	Nbe.v1.s00040g01750	6	1	1	Nbe.v1.s00040g01750	1	6	1	1	0	0	0	0	3	3	0	0	0	1	5	2	0	0	0	0	3	4	0	0	0	0	0	1	0	0	0	0	1	0	0	0	0	0	1	1	0	0	0	0
Nbe.v1.s00040g02060;Nbe.v1.s00120g37510;Nbe.v1.s00080g30970;Nbe.v1.s00040g02280	Nbe.v1.s00040g02060	3;1;1;1	3;1;1;1	3;1;1;1	Nbe.v1.s00040g02060	4	3	3	3	0	0	0	1	0	0	0	1	0	0	0	0	0	1	0	1	1	0	0	0	0	1	0	0	0	1	0	0	0	0	0	1	0	1	1	0	0	0	0	1
Nbe.v1.s00040g02070;Nbe.v1.s00080g30980;Nbe.v1.s00040g02090	Nbe.v1.s00040g02070	8;1;1	8;1;1	3;0;0	Nbe.v1.s00040g02070	3	8	8	3	2	0	5	5	0	3	1	1	1	1	4	2	4	1	1	2	8	5	2	0	5	5	0	3	1	1	1	1	4	2	4	1	1	2	8	5	1	0	3	2
Nbe.v1.s00040g02340	Nbe.v1.s00040g02340	27	1	1	Nbe.v1.s00040g02340	1	27	1	1	16	8	0	0	0	1	21	18	0	0	5	6	19	19	1	1	3	5	0	0	0	0	0	0	0	0	0	0	0	0	0	0	0	0	0	0	0	0	0	0
Nbe.v1.s00040g02360;Nbe.v1.s00040g02330	Nbe.v1.s00040g02360;Nbe.v1.s00040g02330	25;25	7;7	7;7	Nbe.v1.s00040g02360;Nbe.v1.s00040g02330	2	25	7	7	16	8	0	0	0	1	21	17	0	0	5	6	20	19	2	1	3	5	3	1	0	0	0	0	5	4	0	0	0	1	5	4	1	0	0	1	3	1	0	0
Nbe.v1.s00040g02430;Nbe.v1.s00100g30840;Nbe.v1.s00130g23820	Nbe.v1.s00040g02430	10;4;1	1;0;0	1;0;0	Nbe.v1.s00040g02430	3	10	1	1	6	4	0	0	1	2	8	7	0	0	5	5	6	8	1	1	4	4	0	0	0	0	0	0	0	0	0	0	0	0	0	0	0	0	0	0	0	0	0	0
Nbe.v1.s00040g02660	Nbe.v1.s00040g02660	2	1	1	Nbe.v1.s00040g02660	1	2	1	1	0	0	0	0	2	2	0	0	0	0	2	1	0	0	0	0	1	1	0	0	0	0	1	1	0	0	0	0	1	1	0	0	0	0	0	1	0	0	0	0
Nbe.v1.s00040g02740	Nbe.v1.s00040g02740	10	1	1	Nbe.v1.s00040g02740	1	10	1	1	5	1	0	0	0	0	6	6	0	0	0	0	8	6	0	0	0	0	0	0	0	0	0	0	0	0	0	0	0	0	1	0	0	0	0	0	0	0	0	0
Nbe.v1.s00040g03280;Nbe.v1.s00060g22820;Nbe.v1.s00130g35420	Nbe.v1.s00040g03280;Nbe.v1.s00060g22820	7;7;2	7;7;2	7;7;2	Nbe.v1.s00040g03280;Nbe.v1.s00060g22820	3	7	7	7	4	1	0	0	0	0	7	4	0	0	0	0	5	6	1	1	0	0	4	1	0	0	0	0	7	4	0	0	0	0	5	6	1	1	0	0	4	1	0	0
Nbe.v1.s00040g03310	Nbe.v1.s00040g03310	1	1	1	Nbe.v1.s00040g03310	1	1	1	1	0	0	0	0	0	0	1	1	0	0	0	0	0	0	0	0	0	0	0	0	0	0	0	0	1	1	0	0	0	0	0	0	0	0	0	0	0	0	0	0
Nbe.v1.s00040g03670;Nbe.v1.s00060g22430	Nbe.v1.s00040g03670;Nbe.v1.s00060g22430	12;11	12;11	12;11	Nbe.v1.s00040g03670;Nbe.v1.s00060g22430	2	12	12	12	5	2	1	1	1	1	7	6	0	1	0	1	9	6	0	0	0	1	5	2	1	1	1	1	7	6	0	1	0	1	9	6	0	0	0	1	5	2	1	1
Nbe.v1.s00040g03700;Nbe.v1.s00060g22410	Nbe.v1.s00040g03700;Nbe.v1.s00060g22410	2;1	2;1	2;1	Nbe.v1.s00040g03700;Nbe.v1.s00060g22410	2	2	2	2	0	0	0	0	0	1	0	0	0	0	0	0	1	1	0	0	1	0	0	0	0	0	0	1	0	0	0	0	0	0	1	1	0	0	1	0	0	0	0	0
Nbe.v1.s00040g04110	Nbe.v1.s00040g04110	6	1	1	Nbe.v1.s00040g04110	1	6	1	1	1	0	0	0	0	0	4	3	0	0	0	0	4	4	0	0	0	0	0	0	0	0	0	0	1	0	0	0	0	0	1	1	0	0	0	0	0	0	0	0
Nbe.v1.s00040g04380	Nbe.v1.s00040g04380	4	1	1	Nbe.v1.s00040g04380	1	4	1	1	0	0	1	1	2	2	1	0	1	1	4	4	1	0	1	0	2	4	0	0	0	0	0	0	0	0	0	0	1	1	0	0	0	0	0	1	0	0	0	0
Nbe.v1.s00040g04980;Nbe.v1.s00060g21440	Nbe.v1.s00040g04980;Nbe.v1.s00060g21440	3;3	3;3	3;3	Nbe.v1.s00040g04980;Nbe.v1.s00060g21440	2	3	3	3	0	0	0	0	0	0	0	0	0	0	0	0	0	0	1	1	0	0	0	0	0	0	0	0	0	0	0	0	0	0	0	0	1	1	0	0	0	0	0	0
Nbe.v1.s00040g05450;Nbe.v1.s00060g21780	Nbe.v1.s00040g05450	13;6	13;6	13;6	Nbe.v1.s00040g05450	2	13	13	13	0	0	1	1	0	0	0	0	1	0	1	2	0	0	3	8	4	3	0	0	1	1	0	0	0	0	1	0	1	2	0	0	3	8	4	3	0	0	1	1
Nbe.v1.s00040g05530	Nbe.v1.s00040g05530	10	2	2	Nbe.v1.s00040g05530	1	10	2	2	6	2	9	9	8	9	8	7	6	3	9	9	8	7	9	9	10	8	1	0	2	2	2	2	1	1	1	0	2	2	2	1	2	2	2	2	1	0	2	2
Nbe.v1.s00040g05670	Nbe.v1.s00040g05670	7	1	1	Nbe.v1.s00040g05670	1	7	1	1	3	0	0	0	0	0	7	4	0	0	1	0	6	4	0	0	1	0	0	0	0	0	0	0	1	0	0	0	0	0	1	0	0	0	0	0	0	0	0	0
Nbe.v1.s00040g05680	Nbe.v1.s00040g05680	1	1	1	Nbe.v1.s00040g05680	1	1	1	1	0	0	0	0	0	0	1	0	0	0	0	0	0	0	0	0	0	0	0	0	0	0	0	0	1	0	0	0	0	0	0	0	0	0	0	0	0	0	0	0
Nbe.v1.s00040g05790	Nbe.v1.s00040g05790	11	3	3	Nbe.v1.s00040g05790	1	11	3	3	4	2	0	0	0	0	7	5	0	0	0	0	8	8	0	0	0	0	1	0	0	0	0	0	1	0	0	0	0	0	2	2	0	0	0	0	1	0	0	0
Nbe.v1.s00040g05810	Nbe.v1.s00040g05810	5	1	1	Nbe.v1.s00040g05810	1	5	1	1	1	0	1	2	4	4	0	0	1	1	5	4	3	1	3	3	5	5	1	0	0	0	1	1	0	0	0	0	1	1	1	0	1	1	1	1	1	0	0	0
Nbe.v1.s00040g05830	Nbe.v1.s00040g05830	18	18	14	Nbe.v1.s00040g05830	1	18	18	14	0	0	1	2	0	3	2	0	3	2	2	6	0	0	8	9	5	5	0	0	1	2	0	3	2	0	3	2	2	6	0	0	8	9	5	5	0	0	0	1
Nbe.v1.s00040g05850	Nbe.v1.s00040g05850	19	19	11	Nbe.v1.s00040g05850	1	19	19	11	5	4	4	4	4	4	6	6	0	0	5	7	7	9	2	4	6	4	5	4	4	4	4	4	6	6	0	0	5	7	7	9	2	4	6	4	2	1	1	1
Nbe.v1.s00040g06030;Nbe.v1.s00210g09470	Nbe.v1.s00040g06030	5;2	5;2	5;2	Nbe.v1.s00040g06030	2	5	5	5	2	4	0	0	0	0	4	4	0	0	0	0	5	4	0	0	0	0	2	4	0	0	0	0	4	4	0	0	0	0	5	4	0	0	0	0	2	4	0	0
Nbe.v1.s00040g06080	Nbe.v1.s00040g06080	6	5	3	Nbe.v1.s00040g06080	1	6	5	3	0	0	2	2	1	1	2	2	0	1	2	2	2	1	2	3	4	2	0	0	1	1	0	0	1	1	0	0	1	1	1	1	1	2	3	1	0	0	0	0
Nbe.v1.s00040g06160	Nbe.v1.s00040g06160	2	1	1	Nbe.v1.s00040g06160	1	2	1	1	0	0	0	0	0	0	2	2	0	0	0	0	2	1	0	0	0	0	0	0	0	0	0	0	1	1	0	0	0	0	1	1	0	0	0	0	0	0	0	0
Nbe.v1.s00040g06270	Nbe.v1.s00040g06270	2	1	1	Nbe.v1.s00040g06270	1	2	1	1	0	0	0	0	1	0	1	0	0	0	1	1	1	0	1	1	1	2	0	0	0	0	0	0	0	0	0	0	0	0	0	0	0	0	0	1	0	0	0	0
Nbe.v1.s00040g06430;Nbe.v1.s00060g26330;Nbe.v1.s00030g02490;Nbe.v1.s00210g08560	Nbe.v1.s00040g06430;Nbe.v1.s00060g26330;Nbe.v1.s00030g02490;Nbe.v1.s00210g08560	3;3;3;2	3;3;3;2	3;3;3;2	Nbe.v1.s00040g06430;Nbe.v1.s00060g26330;Nbe.v1.s00030g02490;Nbe.v1.s00210g08560	4	3	3	3	1	0	0	0	0	0	1	2	0	0	0	0	3	2	0	0	0	0	1	0	0	0	0	0	1	2	0	0	0	0	3	2	0	0	0	0	1	0	0	0
Nbe.v1.s00040g06870;Nbe.v1.s00210g08880	Nbe.v1.s00040g06870;Nbe.v1.s00210g08880	6;3	6;3	6;3	Nbe.v1.s00040g06870;Nbe.v1.s00210g08880	2	6	6	6	1	0	0	0	0	0	1	0	0	0	0	1	3	2	3	2	2	3	1	0	0	0	0	0	1	0	0	0	0	1	3	2	3	2	2	3	1	0	0	0
Nbe.v1.s00040g07020;Nbe.v1.s00050g17580;Nbe.v1.s00070g18170;Nbe.v1.s00180g26940;Nbe.v1.s00210g09050;Nbe.v1.s00020g04890	Nbe.v1.s00040g07020;Nbe.v1.s00050g17580;Nbe.v1.s00070g18170;Nbe.v1.s00180g26940;Nbe.v1.s00210g09050;Nbe.v1.s00020g04890	2;1;1;1;1;1	2;1;1;1;1;1	2;1;1;1;1;1	Nbe.v1.s00040g07020;Nbe.v1.s00050g17580;Nbe.v1.s00070g18170;Nbe.v1.s00180g26940;Nbe.v1.s00210g09050;Nbe.v1.s00020g04890	6	2	2	2	0	0	1	1	1	1	1	0	1	1	1	1	0	0	1	1	1	1	0	0	1	1	1	1	1	0	1	1	1	1	0	0	1	1	1	1	0	0	1	1
Nbe.v1.s00040g07150	Nbe.v1.s00040g07150	31	31	4	Nbe.v1.s00040g07150	1	31	31	4	19	12	4	6	6	12	27	26	3	1	16	14	28	28	2	3	18	16	19	12	4	6	6	12	27	26	3	1	16	14	28	28	2	3	18	16	3	1	0	0
Nbe.v1.s00040g07850;Nbe.v1.s00030g04340;Nbe.v1.s00210g06400	Nbe.v1.s00040g07850;Nbe.v1.s00030g04340;Nbe.v1.s00210g06400	3;2;2	3;2;2	3;2;2	Nbe.v1.s00040g07850;Nbe.v1.s00030g04340;Nbe.v1.s00210g06400	3	3	3	3	0	0	0	0	0	0	1	1	0	0	0	0	2	1	0	0	1	1	0	0	0	0	0	0	1	1	0	0	0	0	2	1	0	0	1	1	0	0	0	0
Nbe.v1.s00040g08050;Nbe.v1.s00080g28600;Nbe.v1.s00130g15120;Nbe.v1.s00010g07860	Nbe.v1.s00040g08050;Nbe.v1.s00080g28600	11;11;1;1	11;11;1;1	7;7;0;0	Nbe.v1.s00040g08050;Nbe.v1.s00080g28600	4	11	11	7	1	0	9	9	5	8	3	3	4	3	9	7	3	2	4	5	8	11	1	0	9	9	5	8	3	3	4	3	9	7	3	2	4	5	8	11	1	0	5	5
Nbe.v1.s00040g08200;Nbe.v1.s00210g05810;Nbe.v1.s00030g04820;Nbe.v1.s00170g25050	Nbe.v1.s00040g08200;Nbe.v1.s00210g05810;Nbe.v1.s00030g04820	9;8;8;3	9;8;8;3	1;0;0;0	Nbe.v1.s00040g08200;Nbe.v1.s00210g05810;Nbe.v1.s00030g04820	4	9	9	1	5	6	1	1	5	4	8	7	1	1	6	4	7	7	0	1	4	4	5	6	1	1	5	4	8	7	1	1	6	4	7	7	0	1	4	4	0	1	0	0
Nbe.v1.s00040g08840;Nbe.v1.s00020g17540	Nbe.v1.s00040g08840;Nbe.v1.s00020g17540	8;8	8;8	8;8	Nbe.v1.s00040g08840;Nbe.v1.s00020g17540	2	8	8	8	3	1	1	0	0	0	5	3	0	0	0	0	5	4	0	0	0	0	3	1	1	0	0	0	5	3	0	0	0	0	5	4	0	0	0	0	3	1	1	0
Nbe.v1.s00040g09280	Nbe.v1.s00040g09280	3	1	1	Nbe.v1.s00040g09280	1	3	1	1	2	0	0	0	1	1	3	2	0	0	1	1	3	2	0	1	1	1	1	0	0	0	0	0	1	1	0	0	0	0	1	1	0	0	0	0	1	0	0	0
Nbe.v1.s00040g09360;Nbe.v1.s00020g16820	Nbe.v1.s00040g09360;Nbe.v1.s00020g16820	2;1	2;1	2;1	Nbe.v1.s00040g09360;Nbe.v1.s00020g16820	2	2	2	2	1	0	0	0	0	0	0	0	0	0	0	0	1	1	0	0	0	0	1	0	0	0	0	0	0	0	0	0	0	0	1	1	0	0	0	0	1	0	0	0
Nbe.v1.s00040g09700;Nbe.v1.s00020g18880;Nbe.v1.s00010g23520;Nbe.v1.s00170g38330	Nbe.v1.s00040g09700;Nbe.v1.s00020g18880	13;12;1;1	13;12;1;1	13;12;1;1	Nbe.v1.s00040g09700;Nbe.v1.s00020g18880	4	13	13	13	6	2	0	0	0	0	7	7	0	0	1	0	8	8	0	0	1	0	6	2	0	0	0	0	7	7	0	0	1	0	8	8	0	0	1	0	6	2	0	0
Nbe.v1.s00040g09710;Nbe.v1.s00020g18870	Nbe.v1.s00040g09710;Nbe.v1.s00020g18870	1;1	1;1	1;1	Nbe.v1.s00040g09710;Nbe.v1.s00020g18870	2	1	1	1	0	0	1	1	1	1	0	0	1	1	1	1	1	0	1	1	1	1	0	0	1	1	1	1	0	0	1	1	1	1	1	0	1	1	1	1	0	0	1	1
Nbe.v1.s00040g09820	Nbe.v1.s00040g09820	8	3	3	Nbe.v1.s00040g09820	1	8	3	3	1	0	0	0	1	0	5	4	0	1	0	0	7	3	1	2	0	1	0	0	0	0	1	0	1	1	0	1	0	0	2	1	0	1	0	0	0	0	0	0
Nbe.v1.s00040g10070	Nbe.v1.s00040g10070	2	2	2	Nbe.v1.s00040g10070	1	2	2	2	0	0	1	0	0	1	1	1	0	0	1	1	0	0	1	2	1	1	0	0	1	0	0	1	1	1	0	0	1	1	0	0	1	2	1	1	0	0	1	0
Nbe.v1.s00040g10400	Nbe.v1.s00040g10400	2	1	1	Nbe.v1.s00040g10400	1	2	1	1	0	0	0	0	0	1	0	0	0	0	0	1	0	0	0	1	2	2	0	0	0	0	0	0	0	0	0	0	0	1	0	0	0	0	1	1	0	0	0	0
Nbe.v1.s00040g10510;Nbe.v1.s00020g20170	Nbe.v1.s00040g10510;Nbe.v1.s00020g20170	2;2	2;2	2;2	Nbe.v1.s00040g10510;Nbe.v1.s00020g20170	2	2	2	2	1	0	0	0	0	0	1	1	0	0	0	0	2	2	0	0	0	0	1	0	0	0	0	0	1	1	0	0	0	0	2	2	0	0	0	0	1	0	0	0
Nbe.v1.s00040g10580	Nbe.v1.s00040g10580	5	1	1	Nbe.v1.s00040g10580	1	5	1	1	1	2	2	2	3	4	5	3	1	1	4	3	5	3	4	4	4	3	0	0	0	0	0	0	1	1	0	0	0	1	1	1	1	1	1	1	0	0	0	0
Nbe.v1.s00040g11030;Nbe.v1.s00020g20680;Nbe.v1.s00060g05280;Nbe.v1.s00020g41440	Nbe.v1.s00040g11030;Nbe.v1.s00020g20680;Nbe.v1.s00060g05280;Nbe.v1.s00020g41440	2;1;1;1	2;1;1;1	2;1;1;1	Nbe.v1.s00040g11030;Nbe.v1.s00020g20680;Nbe.v1.s00060g05280;Nbe.v1.s00020g41440	4	2	2	2	1	0	0	0	0	1	1	1	0	0	0	0	0	0	0	0	0	0	1	0	0	0	0	1	1	1	0	0	0	0	0	0	0	0	0	0	1	0	0	0
Nbe.v1.s00040g11190;Nbe.v1.s00020g21010;Nbe.v1.s00200g12610	Nbe.v1.s00040g11190;Nbe.v1.s00020g21010;Nbe.v1.s00200g12610	5;5;4	5;5;4	5;5;4	Nbe.v1.s00040g11190;Nbe.v1.s00020g21010;Nbe.v1.s00200g12610	3	5	5	5	1	0	0	0	0	0	4	4	0	0	0	0	3	4	0	0	0	0	1	0	0	0	0	0	4	4	0	0	0	0	3	4	0	0	0	0	1	0	0	0
Nbe.v1.s00040g11220;Nbe.v1.s00040g11210;Nbe.v1.s00040g11200	Nbe.v1.s00040g11220;Nbe.v1.s00040g11210;Nbe.v1.s00040g11200	4;4;4	4;4;4	4;4;4	Nbe.v1.s00040g11220;Nbe.v1.s00040g11210;Nbe.v1.s00040g11200	3	4	4	4	3	3	1	1	0	1	3	3	0	0	0	1	3	0	1	0	2	0	3	3	1	1	0	1	3	3	0	0	0	1	3	0	1	0	2	0	3	3	1	1
Nbe.v1.s00040g11230;Nbe.v1.s00160g17800	Nbe.v1.s00040g11230;Nbe.v1.s00160g17800	4;4	4;4	3;3	Nbe.v1.s00040g11230;Nbe.v1.s00160g17800	2	4	4	3	1	1	1	1	0	2	2	1	0	0	0	2	1	3	1	2	2	2	1	1	1	1	0	2	2	1	0	0	0	2	1	3	1	2	2	2	1	1	1	1
Nbe.v1.s00040g11510	Nbe.v1.s00040g11510	3	3	3	Nbe.v1.s00040g11510	1	3	3	3	0	0	0	0	0	0	0	1	0	0	0	0	0	0	0	0	0	0	0	0	0	0	0	0	0	1	0	0	0	0	0	0	0	0	0	0	0	0	0	0
Nbe.v1.s00040g11570;Nbe.v1.s00020g24050	Nbe.v1.s00040g11570;Nbe.v1.s00020g24050	9;6	9;6	9;6	Nbe.v1.s00040g11570;Nbe.v1.s00020g24050	2	9	9	9	1	0	0	0	0	0	1	0	0	0	4	4	2	1	0	0	0	0	1	0	0	0	0	0	1	0	0	0	4	4	2	1	0	0	0	0	1	0	0	0
Nbe.v1.s00040g11740	Nbe.v1.s00040g11740	4	2	2	Nbe.v1.s00040g11740	1	4	2	2	0	0	0	2	0	0	0	0	0	0	0	2	0	0	2	2	2	1	0	0	0	1	0	0	0	0	0	0	0	1	0	0	2	2	1	1	0	0	0	1
Nbe.v1.s00040g11880;Nbe.v1.s00010g38390	Nbe.v1.s00040g11880	5;2	1;1	1;1	Nbe.v1.s00040g11880	2	5	1	1	1	1	0	0	0	0	4	4	0	0	0	0	4	4	0	0	0	0	0	0	0	0	0	0	1	1	0	0	0	0	1	1	0	0	0	0	0	0	0	0
Nbe.v1.s00040g12220	Nbe.v1.s00040g12220	2	2	2	Nbe.v1.s00040g12220	1	2	2	2	0	0	1	1	0	1	0	0	0	0	0	0	0	0	1	1	0	1	0	0	1	1	0	1	0	0	0	0	0	0	0	0	1	1	0	1	0	0	1	1
Nbe.v1.s00040g12240;Nbe.v1.s00020g11420	Nbe.v1.s00040g12240;Nbe.v1.s00020g11420	2;2	2;2	2;2	Nbe.v1.s00040g12240;Nbe.v1.s00020g11420	2	2	2	2	0	1	0	0	1	1	2	2	0	0	2	2	1	2	1	1	1	2	0	1	0	0	1	1	2	2	0	0	2	2	1	2	1	1	1	2	0	1	0	0
Nbe.v1.s00040g12580	Nbe.v1.s00040g12580	4	2	2	Nbe.v1.s00040g12580	1	4	2	2	0	0	0	0	0	0	2	1	0	0	0	0	4	1	0	0	0	0	0	0	0	0	0	0	1	0	0	0	0	0	2	1	0	0	0	0	0	0	0	0
Nbe.v1.s00040g12630	Nbe.v1.s00040g12630	5	1	1	Nbe.v1.s00040g12630	1	5	1	1	3	3	0	0	0	0	5	4	0	0	0	0	5	4	0	0	0	0	0	0	0	0	0	0	1	0	0	0	0	0	1	0	0	0	0	0	0	0	0	0
Nbe.v1.s00040g13350	Nbe.v1.s00040g13350	9	1	1	Nbe.v1.s00040g13350	1	9	1	1	2	2	0	0	8	8	4	3	0	0	8	8	2	3	0	1	8	8	0	0	0	0	1	1	1	0	0	0	1	1	0	0	0	0	1	1	0	0	0	0
Nbe.v1.s00040g13420;Nbe.v1.s00020g22210	Nbe.v1.s00040g13420;Nbe.v1.s00020g22210	1;1	1;1	1;1	Nbe.v1.s00040g13420;Nbe.v1.s00020g22210	2	1	1	1	0	0	0	0	0	0	0	0	0	0	1	1	1	0	0	0	0	0	0	0	0	0	0	0	0	0	0	0	1	1	1	0	0	0	0	0	0	0	0	0
Nbe.v1.s00040g13670	Nbe.v1.s00040g13670	7	6	2	Nbe.v1.s00040g13670	1	7	6	2	3	4	3	3	2	3	4	4	3	2	2	4	6	5	4	3	4	5	2	3	2	2	2	2	3	3	2	1	1	3	5	4	3	2	3	4	1	2	0	0
Nbe.v1.s00040g14160	Nbe.v1.s00040g14160	6	2	2	Nbe.v1.s00040g14160	1	6	2	2	0	0	4	4	1	4	1	1	2	2	5	6	1	1	4	4	4	4	0	0	1	1	0	1	0	0	0	0	2	2	0	0	1	1	1	2	0	0	1	1
Nbe.v1.s00040g14400;Nbe.v1.s00170g35390;Nbe.v1.s00080g05570;Nbe.v1.s00480g00020	Nbe.v1.s00040g14400;Nbe.v1.s00170g35390	4;3;1;1	4;3;1;1	4;3;1;1	Nbe.v1.s00040g14400;Nbe.v1.s00170g35390	4	4	4	4	0	2	0	0	0	0	3	2	0	0	0	1	3	2	0	0	0	0	0	2	0	0	0	0	3	2	0	0	0	1	3	2	0	0	0	0	0	2	0	0
Nbe.v1.s00040g14900;Nbe.v1.s00170g34700;Nbe.v1.s00170g19880	Nbe.v1.s00040g14900;Nbe.v1.s00170g34700;Nbe.v1.s00170g19880	2;2;1	2;2;1	2;2;1	Nbe.v1.s00040g14900;Nbe.v1.s00170g34700;Nbe.v1.s00170g19880	3	2	2	2	0	0	0	0	0	0	1	1	0	0	0	0	1	0	0	0	0	0	0	0	0	0	0	0	1	1	0	0	0	0	1	0	0	0	0	0	0	0	0	0
Nbe.v1.s00040g15220	Nbe.v1.s00040g15220	37	1	1	Nbe.v1.s00040g15220	1	37	1	1	16	9	2	2	1	1	25	22	0	1	3	3	29	22	2	4	4	3	0	0	0	0	0	0	0	0	0	0	0	0	0	0	0	0	0	0	0	0	0	0
Nbe.v1.s00040g15370	Nbe.v1.s00040g15370	7	1	1	Nbe.v1.s00040g15370	1	7	1	1	1	1	0	0	0	0	5	4	1	0	0	0	3	4	0	0	1	0	0	0	0	0	0	0	0	0	0	0	0	0	0	1	0	0	0	0	0	0	0	0
Nbe.v1.s00040g15460	Nbe.v1.s00040g15460	11	4	1	Nbe.v1.s00040g15460	1	11	4	1	9	8	4	3	3	3	10	8	2	3	4	4	9	7	2	2	4	4	3	1	1	0	0	0	4	2	0	0	0	0	3	1	0	0	0	0	0	0	0	0
Nbe.v1.s00040g15620	Nbe.v1.s00040g15620	7	2	2	Nbe.v1.s00040g15620	1	7	2	2	2	0	0	0	0	0	6	4	0	0	0	0	3	4	0	0	0	0	1	0	0	0	0	0	2	2	0	0	0	0	1	2	0	0	0	0	1	0	0	0
Nbe.v1.s00040g15720	Nbe.v1.s00040g15720	1	1	1	Nbe.v1.s00040g15720	1	1	1	1	0	0	0	0	0	0	1	1	0	0	0	0	1	0	0	0	0	0	0	0	0	0	0	0	1	1	0	0	0	0	1	0	0	0	0	0	0	0	0	0
Nbe.v1.s00040g15760	Nbe.v1.s00040g15760	2	1	1	Nbe.v1.s00040g15760	1	2	1	1	0	0	0	0	0	0	1	1	0	0	0	0	0	0	0	0	0	0	0	0	0	0	0	0	1	0	0	0	0	0	0	0	0	0	0	0	0	0	0	0
Nbe.v1.s00040g15790	Nbe.v1.s00040g15790	3	2	1	Nbe.v1.s00040g15790	1	3	2	1	2	1	1	2	1	2	3	2	1	0	1	2	3	2	2	3	3	3	1	0	0	1	0	1	2	1	0	0	0	1	2	1	1	2	2	2	1	0	0	0
Nbe.v1.s00040g16740	Nbe.v1.s00040g16740	9	1	1	Nbe.v1.s00040g16740	1	9	1	1	4	3	4	4	8	8	6	7	2	2	8	7	5	6	1	3	7	7	0	0	0	1	1	1	1	1	0	0	1	1	1	1	0	0	1	1	0	0	0	1
Nbe.v1.s00040g16920;Nbe.v1.s00200g10750;Nbe.v1.s00090g20380	Nbe.v1.s00040g16920;Nbe.v1.s00200g10750;Nbe.v1.s00090g20380	2;2;1	2;2;1	2;2;1	Nbe.v1.s00040g16920;Nbe.v1.s00200g10750;Nbe.v1.s00090g20380	3	2	2	2	0	0	0	0	0	0	1	0	0	0	0	0	1	2	0	1	0	0	0	0	0	0	0	0	1	0	0	0	0	0	1	2	0	1	0	0	0	0	0	0
Nbe.v1.s00040g17060;Nbe.v1.s00200g10940	Nbe.v1.s00040g17060;Nbe.v1.s00200g10940	8;5	8;5	4;1	Nbe.v1.s00040g17060;Nbe.v1.s00200g10940	2	8	8	4	0	0	0	0	7	7	0	0	0	0	5	8	1	0	0	0	8	7	0	0	0	0	7	7	0	0	0	0	5	8	1	0	0	0	8	7	0	0	0	0
Nbe.v1.s00040g17280;Nbe.v1.s00160g10810;Nbe.v1.s00170g03210	Nbe.v1.s00040g17280;Nbe.v1.s00160g10810;Nbe.v1.s00170g03210	4;4;4	4;4;4	4;4;4	Nbe.v1.s00040g17280;Nbe.v1.s00160g10810;Nbe.v1.s00170g03210	3	4	4	4	0	1	0	0	1	2	1	1	0	0	2	2	1	0	0	0	1	2	0	1	0	0	1	2	1	1	0	0	2	2	1	0	0	0	1	2	0	1	0	0
Nbe.v1.s00040g17480	Nbe.v1.s00040g17480	1	1	1	Nbe.v1.s00040g17480	1	1	1	1	1	0	1	1	1	1	1	0	1	1	1	1	1	1	1	1	1	1	1	0	1	1	1	1	1	0	1	1	1	1	1	1	1	1	1	1	1	0	1	1
Nbe.v1.s00040g17660;Nbe.v1.s00040g27190;Nbe.v1.s00140g34700	Nbe.v1.s00040g17660;Nbe.v1.s00040g27190	4;2;1	4;2;1	4;2;1	Nbe.v1.s00040g17660;Nbe.v1.s00040g27190	3	4	4	4	1	0	0	0	0	0	1	2	0	0	0	0	2	1	0	0	0	0	1	0	0	0	0	0	1	2	0	0	0	0	2	1	0	0	0	0	1	0	0	0
Nbe.v1.s00040g17870	Nbe.v1.s00040g17870	2	2	2	Nbe.v1.s00040g17870	1	2	2	2	1	0	0	0	0	1	0	0	0	0	0	0	1	0	1	1	1	1	1	0	0	0	0	1	0	0	0	0	0	0	1	0	1	1	1	1	1	0	0	0
Nbe.v1.s00040g17970	Nbe.v1.s00040g17970	11	11	0	Nbe.v1.s00040g17970	1	11	11	0	1	1	1	0	11	11	2	1	1	1	11	10	0	1	2	0	10	11	1	1	1	0	11	11	2	1	1	1	11	10	0	1	2	0	10	11	0	0	0	0
Nbe.v1.s00040g18030;Nbe.v1.s00200g10220	Nbe.v1.s00040g18030;Nbe.v1.s00200g10220	6;5	6;5	6;5	Nbe.v1.s00040g18030;Nbe.v1.s00200g10220	2	6	6	6	1	1	0	0	0	0	3	3	0	0	0	0	5	3	0	0	0	0	1	1	0	0	0	0	3	3	0	0	0	0	5	3	0	0	0	0	1	1	0	0
Nbe.v1.s00040g18060;Nbe.v1.s00180g29890;Nbe.v1.s00020g05890;Nbe.v1.s00100g03360	Nbe.v1.s00040g18060	18;8;8;1	3;1;1;0	3;1;1;0	Nbe.v1.s00040g18060	4	18	3	3	3	3	0	0	0	0	10	5	0	0	0	0	11	9	0	0	0	0	0	0	0	0	0	0	2	1	0	0	0	0	2	1	0	0	0	0	0	0	0	0
Nbe.v1.s00040g18190	Nbe.v1.s00040g18190	4	4	4	Nbe.v1.s00040g18190	1	4	4	4	3	1	0	0	0	0	4	3	0	0	0	0	4	4	0	0	0	0	3	1	0	0	0	0	4	3	0	0	0	0	4	4	0	0	0	0	3	1	0	0
Nbe.v1.s00040g18300;Nbe.v1.s00020g06780;Nbe.v1.s00200g09900;Nbe.v1.s00180g29200;Nbe.v1.s00080g34530	Nbe.v1.s00040g18300;Nbe.v1.s00020g06780;Nbe.v1.s00200g09900;Nbe.v1.s00180g29200	17;17;17;16;1	17;17;17;16;1	17;17;17;16;1	Nbe.v1.s00040g18300;Nbe.v1.s00020g06780;Nbe.v1.s00200g09900;Nbe.v1.s00180g29200	5	17	17	17	9	2	0	0	0	0	12	10	0	0	0	1	10	11	0	0	0	0	9	2	0	0	0	0	12	10	0	0	0	1	10	11	0	0	0	0	9	2	0	0
Nbe.v1.s00040g18390	Nbe.v1.s00040g18390	10	10	3	Nbe.v1.s00040g18390	1	10	10	3	0	0	0	0	7	9	1	3	0	0	8	7	2	0	0	0	7	10	0	0	0	0	7	9	1	3	0	0	8	7	2	0	0	0	7	10	0	0	0	0
Nbe.v1.s00040g18780	Nbe.v1.s00040g18780	2	1	1	Nbe.v1.s00040g18780	1	2	1	1	1	0	0	0	0	0	0	0	0	0	0	0	0	0	0	0	0	0	0	0	0	0	0	0	0	0	0	0	0	0	0	0	0	0	0	0	0	0	0	0
Nbe.v1.s00040g18820;Nbe.v1.s00200g09440;Nbe.v1.s00140g17410	Nbe.v1.s00040g18820;Nbe.v1.s00200g09440	18;18;1	18;18;1	15;15;0	Nbe.v1.s00040g18820;Nbe.v1.s00200g09440	3	18	18	15	0	0	5	6	0	4	4	2	1	1	3	6	2	2	2	1	5	7	0	0	5	6	0	4	4	2	1	1	3	6	2	2	2	1	5	7	0	0	4	4
Nbe.v1.s00040g18830	Nbe.v1.s00040g18830	10	3	3	Nbe.v1.s00040g18830	1	10	3	3	1	1	1	0	5	6	2	1	0	0	9	7	2	1	2	1	6	5	0	0	0	0	0	1	0	0	0	0	2	1	0	0	0	0	0	1	0	0	0	0
Nbe.v1.s00040g18960	Nbe.v1.s00040g18960	14	3	3	Nbe.v1.s00040g18960	1	14	3	3	4	2	0	2	1	1	8	8	0	0	2	1	8	8	3	2	3	1	0	0	0	0	0	0	1	1	0	0	0	0	0	1	0	0	0	0	0	0	0	0
Nbe.v1.s00040g18970	Nbe.v1.s00040g18970	13	7	6	Nbe.v1.s00040g18970	1	13	7	6	7	4	2	2	6	8	9	8	3	2	10	8	9	8	1	2	11	8	3	1	1	1	2	5	5	4	2	1	6	4	6	3	0	0	6	4	2	0	0	0
Nbe.v1.s00040g19090	Nbe.v1.s00040g19090	10	4	4	Nbe.v1.s00040g19090	1	10	4	4	4	2	2	3	0	2	6	5	0	0	3	3	10	7	3	1	4	3	1	1	0	0	0	0	1	1	0	0	0	1	4	2	0	0	0	0	1	1	0	0
Nbe.v1.s00040g19100;Nbe.v1.s00090g28860;Nbe.v1.s00070g42720;Nbe.v1.s00200g09080	Nbe.v1.s00040g19100;Nbe.v1.s00090g28860;Nbe.v1.s00070g42720;Nbe.v1.s00200g09080	2;1;1;1	2;1;1;1	2;1;1;1	Nbe.v1.s00040g19100;Nbe.v1.s00090g28860;Nbe.v1.s00070g42720;Nbe.v1.s00200g09080	4	2	2	2	1	0	0	1	0	0	2	1	0	0	0	0	2	1	0	1	1	1	1	0	0	1	0	0	2	1	0	0	0	0	2	1	0	1	1	1	1	0	0	1
Nbe.v1.s00040g19130	Nbe.v1.s00040g19130	7	1	1	Nbe.v1.s00040g19130	1	7	1	1	5	4	2	2	3	3	6	6	2	2	4	2	7	7	0	2	4	3	1	1	0	0	1	1	1	1	1	0	1	1	1	1	0	1	0	1	1	1	0	0
Nbe.v1.s00040g19150	Nbe.v1.s00040g19150	6	6	2	Nbe.v1.s00040g19150	1	6	6	2	0	0	3	3	0	2	1	0	0	0	2	5	1	0	3	2	4	3	0	0	3	3	0	2	1	0	0	0	2	5	1	0	3	2	4	3	0	0	0	1
Nbe.v1.s00040g19540;Nbe.v1.s00200g08570;Nbe.v1.s00070g42590	Nbe.v1.s00040g19540;Nbe.v1.s00200g08570;Nbe.v1.s00070g42590	5;5;4	5;5;4	1;1;0	Nbe.v1.s00040g19540;Nbe.v1.s00200g08570;Nbe.v1.s00070g42590	3	5	5	1	3	5	2	2	4	4	4	5	1	2	5	5	5	4	1	1	5	5	3	5	2	2	4	4	4	5	1	2	5	5	5	4	1	1	5	5	0	1	1	1
Nbe.v1.s00040g19950	Nbe.v1.s00040g19950	7	7	2	Nbe.v1.s00040g19950	1	7	7	2	2	1	1	2	2	3	1	2	2	1	3	3	1	1	0	2	2	2	2	1	1	2	2	3	1	2	2	1	3	3	1	1	0	2	2	2	0	0	0	1
Nbe.v1.s00040g20250;Nbe.v1.s00200g07710;Nbe.v1.s00020g38530;Nbe.v1.s00040g20270	Nbe.v1.s00040g20250;Nbe.v1.s00200g07710	5;3;1;1	5;3;1;1	5;3;1;1	Nbe.v1.s00040g20250;Nbe.v1.s00200g07710	4	5	5	5	1	0	1	1	1	0	2	2	0	1	1	0	3	2	1	1	0	1	1	0	1	1	1	0	2	2	0	1	1	0	3	2	1	1	0	1	1	0	1	1
Nbe.v1.s00040g20380	Nbe.v1.s00040g20380	3	3	3	Nbe.v1.s00040g20380	1	3	3	3	0	0	0	0	1	0	0	0	0	0	0	2	0	0	1	3	2	1	0	0	0	0	1	0	0	0	0	0	0	2	0	0	1	3	2	1	0	0	0	0
Nbe.v1.s00040g20800	Nbe.v1.s00040g20800	14	2	2	Nbe.v1.s00040g20800	1	14	2	2	4	3	1	1	0	0	8	10	0	0	1	1	10	5	0	1	0	1	0	0	0	0	0	0	1	2	0	0	0	0	1	0	0	0	0	0	0	0	0	0
Nbe.v1.s00040g20980	Nbe.v1.s00040g20980	18	7	4	Nbe.v1.s00040g20980	1	18	7	4	3	3	3	3	12	13	4	6	3	3	12	13	8	3	4	3	13	12	0	0	1	1	4	5	1	1	0	0	5	5	1	0	1	1	5	4	0	0	1	1
Nbe.v1.s00040g21550	Nbe.v1.s00040g21550	6	6	6	Nbe.v1.s00040g21550	1	6	6	6	0	0	4	4	1	1	1	2	0	0	3	0	0	1	0	2	2	3	0	0	4	4	1	1	1	2	0	0	3	0	0	1	0	2	2	3	0	0	4	4
Nbe.v1.s00040g21620	Nbe.v1.s00040g21620	15	7	4	Nbe.v1.s00040g21620	1	15	7	4	6	4	2	1	2	3	9	9	1	1	2	4	10	8	1	2	5	3	2	3	1	1	1	2	4	5	1	1	2	2	6	3	1	1	2	1	0	0	0	0
Nbe.v1.s00040g21690	Nbe.v1.s00040g21690	13	1	1	Nbe.v1.s00040g21690	1	13	1	1	7	3	2	1	2	2	9	9	1	1	1	2	9	9	1	2	6	3	0	0	0	0	0	0	0	0	0	0	0	0	0	0	0	0	0	0	0	0	0	0
Nbe.v1.s00040g22620;Nbe.v1.s00150g05220;Nbe.v1.s00160g44470	Nbe.v1.s00040g22620;Nbe.v1.s00150g05220	14;14;6	14;14;6	2;2;2	Nbe.v1.s00040g22620;Nbe.v1.s00150g05220	3	14	14	2	2	1	1	1	9	12	4	4	1	0	13	14	4	3	1	1	14	13	2	1	1	1	9	12	4	4	1	0	13	14	4	3	1	1	14	13	1	1	0	0
Nbe.v1.s00040g22640;Nbe.v1.s00020g32950;Nbe.v1.s00160g32440	Nbe.v1.s00040g22640	4;1;1	1;0;0	1;0;0	Nbe.v1.s00040g22640	3	4	1	1	2	1	0	0	0	0	3	3	0	0	0	1	4	3	0	0	2	0	0	0	0	0	0	0	0	0	0	0	0	0	1	0	0	0	0	0	0	0	0	0
Nbe.v1.s00040g22650;Nbe.v1.s00140g29410;Nbe.v1.s00020g01070	Nbe.v1.s00040g22650;Nbe.v1.s00140g29410	4;3;1	1;1;0	1;1;0	Nbe.v1.s00040g22650;Nbe.v1.s00140g29410	3	4	1	1	1	1	0	1	0	0	3	2	0	0	0	0	2	3	0	0	2	1	0	0	0	0	0	0	0	0	0	0	0	0	0	0	0	0	0	0	0	0	0	0
Nbe.v1.s00040g22890;Nbe.v1.s00140g29830	Nbe.v1.s00040g22890;Nbe.v1.s00140g29830	1;1	1;1	1;1	Nbe.v1.s00040g22890;Nbe.v1.s00140g29830	2	1	1	1	0	0	0	0	0	0	0	0	0	0	1	0	0	0	1	0	0	1	0	0	0	0	0	0	0	0	0	0	1	0	0	0	1	0	0	1	0	0	0	0
Nbe.v1.s00040g23040	Nbe.v1.s00040g23040	4	4	4	Nbe.v1.s00040g23040	1	4	4	4	0	0	0	0	1	1	0	0	0	0	1	0	0	0	3	3	2	2	0	0	0	0	1	1	0	0	0	0	1	0	0	0	3	3	2	2	0	0	0	0
Nbe.v1.s00040g23190	Nbe.v1.s00040g23190	4	4	2	Nbe.v1.s00040g23190	1	4	4	2	3	3	0	0	0	0	3	2	0	0	0	0	3	4	1	0	1	0	3	3	0	0	0	0	3	2	0	0	0	0	3	4	1	0	1	0	1	1	0	0
Nbe.v1.s00040g23200	Nbe.v1.s00040g23200	5	3	3	Nbe.v1.s00040g23200	1	5	3	3	0	0	1	1	0	0	1	0	0	0	0	0	0	1	1	1	2	0	0	0	1	1	0	0	0	0	0	0	0	0	0	1	1	1	1	0	0	0	1	1
Nbe.v1.s00040g23860;Nbe.v1.s00150g01790;Nbe.v1.s00120g33600	Nbe.v1.s00040g23860;Nbe.v1.s00150g01790;Nbe.v1.s00120g33600	1;1;1	1;1;1	1;1;1	Nbe.v1.s00040g23860;Nbe.v1.s00150g01790;Nbe.v1.s00120g33600	3	1	1	1	0	0	0	0	0	0	0	0	0	0	0	0	0	0	0	0	0	0	0	0	0	0	0	0	0	0	0	0	0	0	0	0	0	0	0	0	0	0	0	0
Nbe.v1.s00040g24320	Nbe.v1.s00040g24320	25	3	3	Nbe.v1.s00040g24320	1	25	3	3	12	4	0	0	0	0	17	15	0	1	0	0	14	13	0	1	1	0	0	0	0	0	0	0	1	1	0	0	0	0	1	0	0	0	0	0	0	0	0	0
Nbe.v1.s00040g24920	Nbe.v1.s00040g24920	8	1	1	Nbe.v1.s00040g24920	1	8	1	1	4	2	1	1	5	6	7	7	0	1	7	7	6	7	1	1	6	6	0	0	0	0	0	0	0	0	0	0	1	1	0	0	0	0	1	1	0	0	0	0
Nbe.v1.s00040g25020	Nbe.v1.s00040g25020	5	5	5	Nbe.v1.s00040g25020	1	5	5	5	3	0	0	0	0	0	3	4	0	0	0	0	3	4	0	0	0	0	3	0	0	0	0	0	3	4	0	0	0	0	3	4	0	0	0	0	3	0	0	0
Nbe.v1.s00040g25450	Nbe.v1.s00040g25450	4	4	1	Nbe.v1.s00040g25450	1	4	4	1	0	0	1	0	0	0	0	1	0	0	1	3	0	0	0	1	1	2	0	0	1	0	0	0	0	1	0	0	1	3	0	0	0	1	1	2	0	0	0	0
Nbe.v1.s00040g25600	Nbe.v1.s00040g25600	9	9	7	Nbe.v1.s00040g25600	1	9	9	7	0	0	0	0	7	8	2	1	1	0	7	7	0	0	1	0	7	7	0	0	0	0	7	8	2	1	1	0	7	7	0	0	1	0	7	7	0	0	0	0
Nbe.v1.s00040g26140;Nbe.v1.s00200g13250;Nbe.v1.s00100g01820;Nbe.v1.s00150g37430;Nbe.v1.s00040g26120	Nbe.v1.s00040g26140	48;1;1;1;1	48;1;1;1;1	22;1;0;0;1	Nbe.v1.s00040g26140	5	48	48	22	7	4	33	32	21	28	25	19	25	25	30	35	25	22	33	31	38	38	7	4	33	32	21	28	25	19	25	25	30	35	25	22	33	31	38	38	2	1	13	14
Nbe.v1.s00040g26380;Nbe.v1.s00140g35480	Nbe.v1.s00040g26380;Nbe.v1.s00140g35480	5;5	5;5	5;5	Nbe.v1.s00040g26380;Nbe.v1.s00140g35480	2	5	5	5	4	2	0	2	1	2	5	4	0	0	4	5	5	3	0	1	2	4	4	2	0	2	1	2	5	4	0	0	4	5	5	3	0	1	2	4	4	2	0	2
Nbe.v1.s00040g26480	Nbe.v1.s00040g26480	5	2	2	Nbe.v1.s00040g26480	1	5	2	2	0	0	1	1	0	1	2	0	1	1	1	1	0	1	1	2	1	1	0	0	0	0	0	0	1	0	0	0	0	0	0	0	0	0	0	0	0	0	0	0
Nbe.v1.s00040g26600	Nbe.v1.s00040g26600	7	2	2	Nbe.v1.s00040g26600	1	7	2	2	0	1	0	0	3	4	1	0	0	0	4	6	1	0	0	0	4	6	0	0	0	0	2	1	0	0	0	0	0	2	0	0	0	0	1	2	0	0	0	0
Nbe.v1.s00040g26830;Nbe.v1.s00140g35050	Nbe.v1.s00040g26830;Nbe.v1.s00140g35050	16;16	16;16	16;16	Nbe.v1.s00040g26830;Nbe.v1.s00140g35050	2	16	16	16	1	0	3	3	4	5	5	3	0	0	4	4	3	1	8	8	10	9	1	0	3	3	4	5	5	3	0	0	4	4	3	1	8	8	10	9	1	0	3	3
Nbe.v1.s00040g27750	Nbe.v1.s00040g27750	18	12	9	Nbe.v1.s00040g27750	1	18	12	9	3	0	2	1	13	15	6	4	1	1	16	14	5	5	4	3	16	15	1	0	0	0	7	9	3	2	0	0	10	8	3	4	2	1	10	9	1	0	0	0
Nbe.v1.s00040g27880;Nbe.v1.s00120g12030	Nbe.v1.s00040g27880	7;3	7;3	1;0	Nbe.v1.s00040g27880	2	7	7	1	5	5	0	0	0	0	6	6	0	0	0	0	6	6	0	0	0	1	5	5	0	0	0	0	6	6	0	0	0	0	6	6	0	0	0	1	1	1	0	0
Nbe.v1.s00040g27980;Nbe.v1.s00160g24975	Nbe.v1.s00040g27980;Nbe.v1.s00160g24975	6;3	6;3	6;3	Nbe.v1.s00040g27980;Nbe.v1.s00160g24975	2	6	6	6	0	0	1	4	0	4	1	1	0	0	2	2	0	0	3	3	5	6	0	0	1	4	0	4	1	1	0	0	2	2	0	0	3	3	5	6	0	0	1	4
Nbe.v1.s00040g28140;Nbe.v1.s00140g27780	Nbe.v1.s00040g28140;Nbe.v1.s00140g27780	12;6	12;6	12;6	Nbe.v1.s00040g28140;Nbe.v1.s00140g27780	2	12	12	12	8	1	0	0	0	1	10	6	0	0	1	0	10	10	0	0	1	0	8	1	0	0	0	1	10	6	0	0	1	0	10	10	0	0	1	0	8	1	0	0
Nbe.v1.s00040g28180	Nbe.v1.s00040g28180	35	5	5	Nbe.v1.s00040g28180	1	35	5	5	14	8	27	29	27	28	20	22	25	23	28	26	21	20	26	30	28	28	1	0	4	5	4	5	3	4	4	4	5	4	2	3	4	5	4	5	1	0	4	5
Nbe.v1.s00040g28250	Nbe.v1.s00040g28250	11	1	1	Nbe.v1.s00040g28250	1	11	1	1	7	7	2	5	3	4	7	6	3	2	3	4	11	8	2	4	5	6	1	1	0	0	1	1	1	1	1	1	0	1	1	1	1	1	1	1	1	1	0	0
Nbe.v1.s00040g28650;Nbe.v1.s00140g27470	Nbe.v1.s00040g28650;Nbe.v1.s00140g27470	2;1	2;1	2;1	Nbe.v1.s00040g28650;Nbe.v1.s00140g27470	2	2	2	2	0	0	0	0	0	0	0	0	0	0	0	0	1	0	0	0	0	0	0	0	0	0	0	0	0	0	0	0	0	0	1	0	0	0	0	0	0	0	0	0
Nbe.v1.s00040g28890;Nbe.v1.s00140g33820	Nbe.v1.s00040g28890;Nbe.v1.s00140g33820	2;1	2;1	2;1	Nbe.v1.s00040g28890;Nbe.v1.s00140g33820	2	2	2	2	0	1	0	0	0	0	0	0	0	0	0	0	2	1	0	0	0	0	0	1	0	0	0	0	0	0	0	0	0	0	2	1	0	0	0	0	0	1	0	0
Nbe.v1.s00040g29040	Nbe.v1.s00040g29040	1	1	1	Nbe.v1.s00040g29040	1	1	1	1	0	0	0	0	0	0	0	0	0	0	0	0	0	0	0	0	0	0	0	0	0	0	0	0	0	0	0	0	0	0	0	0	0	0	0	0	0	0	0	0
Nbe.v1.s00040g29170;Nbe.v1.s00140g28060	Nbe.v1.s00040g29170;Nbe.v1.s00140g28060	19;18	4;3	4;3	Nbe.v1.s00040g29170;Nbe.v1.s00140g28060	2	19	4	4	9	5	1	0	16	16	13	15	0	0	17	16	11	11	0	0	16	17	2	1	1	0	4	4	4	4	0	0	4	4	3	2	0	0	4	4	2	1	1	0
Nbe.v1.s00040g29400	Nbe.v1.s00040g29400	1	1	1	Nbe.v1.s00040g29400	1	1	1	1	1	1	0	0	0	0	1	1	0	0	0	0	1	1	0	0	0	0	1	1	0	0	0	0	1	1	0	0	0	0	1	1	0	0	0	0	1	1	0	0
Nbe.v1.s00040g29600	Nbe.v1.s00040g29600	1	1	1	Nbe.v1.s00040g29600	1	1	1	1	0	0	0	0	0	0	0	0	0	0	0	0	0	0	0	0	0	0	0	0	0	0	0	0	0	0	0	0	0	0	0	0	0	0	0	0	0	0	0	0
Nbe.v1.s00040g29960;Nbe.v1.s00170g34380	Nbe.v1.s00040g29960;Nbe.v1.s00170g34380	1;1	1;1	1;1	Nbe.v1.s00040g29960;Nbe.v1.s00170g34380	2	1	1	1	1	0	0	0	0	0	1	0	0	0	0	0	1	0	0	0	0	0	1	0	0	0	0	0	1	0	0	0	0	0	1	0	0	0	0	0	1	0	0	0
Nbe.v1.s00040g30010;Nbe.v1.s00040g29990;Nbe.v1.s00040g29980;Nbe.v1.s00170g34370;Nbe.v1.s00170g34360;Nbe.v1.s00040g30000	Nbe.v1.s00040g30010;Nbe.v1.s00040g29990;Nbe.v1.s00040g29980;Nbe.v1.s00170g34370;Nbe.v1.s00170g34360	3;3;3;2;2;1	3;3;3;2;2;1	3;3;3;2;2;1	Nbe.v1.s00040g30010;Nbe.v1.s00040g29990;Nbe.v1.s00040g29980;Nbe.v1.s00170g34370;Nbe.v1.s00170g34360	6	3	3	3	0	0	0	0	0	0	1	0	0	0	0	0	0	0	0	0	0	0	0	0	0	0	0	0	1	0	0	0	0	0	0	0	0	0	0	0	0	0	0	0
Nbe.v1.s00040g30100	Nbe.v1.s00040g30100	9	1	1	Nbe.v1.s00040g30100	1	9	1	1	3	4	0	0	0	0	7	5	0	0	0	0	7	7	0	1	1	0	1	0	0	0	0	0	1	0	0	0	0	0	1	1	0	1	1	0	1	0	0	0
Nbe.v1.s00040g30490;Nbe.v1.s00040g30450;Nbe.v1.s00060g09290;Nbe.v1.s00030g12780	Nbe.v1.s00040g30490;Nbe.v1.s00040g30450;Nbe.v1.s00060g09290;Nbe.v1.s00030g12780	5;4;4;4	3;2;2;2	3;2;2;2	Nbe.v1.s00040g30490;Nbe.v1.s00040g30450;Nbe.v1.s00060g09290;Nbe.v1.s00030g12780	4	5	3	3	1	1	1	1	1	2	2	3	0	0	1	1	3	2	0	1	2	1	0	0	0	0	0	1	1	2	0	0	0	0	2	1	0	0	1	0	0	0	0	0
Nbe.v1.s00040g30510	Nbe.v1.s00040g30510	12	1	1	Nbe.v1.s00040g30510	1	12	1	1	9	10	0	0	0	0	11	12	0	0	0	0	11	10	0	0	0	0	1	1	0	0	0	0	1	1	0	0	0	0	1	1	0	0	0	0	1	1	0	0
Nbe.v1.s00040g30610	Nbe.v1.s00040g30610	19	5	5	Nbe.v1.s00040g30610	1	19	5	5	3	2	1	1	9	11	9	7	1	1	14	15	9	5	1	1	12	11	0	0	0	0	1	2	1	1	0	0	3	4	1	0	0	0	2	2	0	0	0	0
Nbe.v1.s00040g30630;Nbe.v1.s00170g33720;Nbe.v1.s00040g26200	Nbe.v1.s00040g30630;Nbe.v1.s00170g33720;Nbe.v1.s00040g26200	2;2;1	2;2;1	2;2;1	Nbe.v1.s00040g30630;Nbe.v1.s00170g33720;Nbe.v1.s00040g26200	3	2	2	2	0	0	0	0	0	0	1	1	0	0	0	0	1	1	0	0	0	0	0	0	0	0	0	0	1	1	0	0	0	0	1	1	0	0	0	0	0	0	0	0
Nbe.v1.s00040g30730;Nbe.v1.s00110g20820	Nbe.v1.s00040g30730	5;1	1;0	1;0	Nbe.v1.s00040g30730	2	5	1	1	1	1	1	0	4	5	3	4	0	0	5	5	3	1	0	0	5	5	0	0	0	0	1	1	0	1	0	0	1	1	0	0	0	0	1	1	0	0	0	0
Nbe.v1.s00040g30760;Nbe.v1.s00170g33480	Nbe.v1.s00040g30760	17;6	13;4	13;4	Nbe.v1.s00040g30760	2	17	13	13	1	2	14	14	10	12	5	2	7	6	12	11	4	2	14	15	14	15	0	0	11	11	7	9	3	0	4	3	9	8	2	0	11	12	11	12	0	0	11	11
Nbe.v1.s00040g30930	Nbe.v1.s00040g30930	24	24	6	Nbe.v1.s00040g30930	1	24	24	6	13	2	0	0	0	1	18	12	0	0	2	1	20	12	0	0	1	1	13	2	0	0	0	1	18	12	0	0	2	1	20	12	0	0	1	1	4	0	0	0
Nbe.v1.s00040g31020;Nbe.v1.s00170g33200;Nbe.v1.s00150g33290;Nbe.v1.s00120g30060;Nbe.v1.s00080g33250	Nbe.v1.s00040g31020;Nbe.v1.s00170g33200;Nbe.v1.s00150g33290;Nbe.v1.s00120g30060;Nbe.v1.s00080g33250	5;4;3;3;3	5;4;3;3;3	3;2;1;1;1	Nbe.v1.s00040g31020;Nbe.v1.s00170g33200;Nbe.v1.s00150g33290;Nbe.v1.s00120g30060;Nbe.v1.s00080g33250	5	5	5	3	2	1	0	0	0	1	2	1	0	0	0	1	5	3	0	1	1	2	2	1	0	0	0	1	2	1	0	0	0	1	5	3	0	1	1	2	0	0	0	0
Nbe.v1.s00040g31200	Nbe.v1.s00040g31200	1	1	1	Nbe.v1.s00040g31200	1	1	1	1	0	0	0	0	0	0	0	0	0	0	0	0	0	0	0	0	0	0	0	0	0	0	0	0	0	0	0	0	0	0	0	0	0	0	0	0	0	0	0	0
Nbe.v1.s00040g31760;Nbe.v1.s00030g10620;Nbe.v1.s00010g11980	Nbe.v1.s00040g31760	16;1;1	4;0;0	4;0;0	Nbe.v1.s00040g31760	3	16	4	4	0	0	8	8	3	6	6	5	9	7	13	14	4	2	9	9	12	12	0	0	2	2	0	2	2	1	2	1	3	3	1	0	1	2	2	3	0	0	2	2
Nbe.v1.s00040g31810	Nbe.v1.s00040g31810	9	9	4	Nbe.v1.s00040g31810	1	9	9	4	5	3	0	0	0	0	7	5	0	0	0	0	8	7	0	0	1	0	5	3	0	0	0	0	7	5	0	0	0	0	8	7	0	0	1	0	1	0	0	0
Nbe.v1.s00040g31930	Nbe.v1.s00040g31930	16	1	1	Nbe.v1.s00040g31930	1	16	1	1	10	6	5	5	13	12	10	7	5	3	15	13	9	10	2	7	11	14	1	1	0	0	1	1	1	0	0	0	1	1	1	1	0	1	1	1	1	1	0	0
Nbe.v1.s00040g31950	Nbe.v1.s00040g31950	8	1	1	Nbe.v1.s00040g31950	1	8	1	1	2	2	1	1	0	1	6	6	0	1	1	3	4	4	0	2	1	3	0	0	0	0	0	0	0	1	0	0	0	0	0	0	0	0	0	0	0	0	0	0
Nbe.v1.s00040g32150;Nbe.v1.s00040g32220;Nbe.v1.s00170g31450	Nbe.v1.s00040g32150;Nbe.v1.s00040g32220;Nbe.v1.s00170g31450	3;3;2	3;3;2	3;3;2	Nbe.v1.s00040g32150;Nbe.v1.s00040g32220;Nbe.v1.s00170g31450	3	3	3	3	0	0	0	0	0	0	0	2	0	0	0	0	2	2	0	0	0	0	0	0	0	0	0	0	0	2	0	0	0	0	2	2	0	0	0	0	0	0	0	0
Nbe.v1.s00040g32230;Nbe.v1.s00170g31470	Nbe.v1.s00040g32230;Nbe.v1.s00170g31470	2;2	2;2	2;2	Nbe.v1.s00040g32230;Nbe.v1.s00170g31470	2	2	2	2	0	0	0	0	0	0	0	1	0	0	0	0	0	0	0	0	0	0	0	0	0	0	0	0	0	1	0	0	0	0	0	0	0	0	0	0	0	0	0	0
Nbe.v1.s00040g32280;Nbe.v1.s00170g31520;Nbe.v1.s00150g30460;Nbe.v1.s00120g26620	Nbe.v1.s00040g32280;Nbe.v1.s00170g31520;Nbe.v1.s00150g30460;Nbe.v1.s00120g26620	3;2;2;2	3;2;2;2	3;2;2;2	Nbe.v1.s00040g32280;Nbe.v1.s00170g31520;Nbe.v1.s00150g30460;Nbe.v1.s00120g26620	4	3	3	3	0	0	0	1	1	1	0	0	1	1	0	1	1	1	0	0	0	1	0	0	0	1	1	1	0	0	1	1	0	1	1	1	0	0	0	1	0	0	0	1
Nbe.v1.s00040g32310	Nbe.v1.s00040g32310	7	1	1	Nbe.v1.s00040g32310	1	7	1	1	0	2	0	1	3	4	1	1	1	0	5	4	0	2	1	1	2	3	0	0	0	0	0	0	0	0	0	0	0	0	0	0	0	0	0	0	0	0	0	0
Nbe.v1.s00040g32360;Nbe.v1.s00170g31690	Nbe.v1.s00040g32360;Nbe.v1.s00170g31690	5;4	3;3	3;3	Nbe.v1.s00040g32360;Nbe.v1.s00170g31690	2	5	3	3	3	0	0	0	0	0	5	4	0	0	0	0	5	4	0	0	0	0	1	0	0	0	0	0	3	2	0	0	0	0	3	2	0	0	0	0	1	0	0	0
Nbe.v1.s00040g32460;Nbe.v1.s00010g23840	Nbe.v1.s00040g32460	17;3	1;0	1;0	Nbe.v1.s00040g32460	2	17	1	1	12	9	1	1	5	5	14	11	0	0	4	5	16	12	1	0	8	4	1	0	0	0	0	0	1	1	0	0	0	0	1	0	0	0	0	0	1	0	0	0
Nbe.v1.s00040g32470;Nbe.v1.s00210g07580;Nbe.v1.s00180g13900;Nbe.v1.s00120g27380;Nbe.v1.s00150g30990	Nbe.v1.s00040g32470	9;2;2;2;1	9;2;2;2;1	1;0;0;0;0	Nbe.v1.s00040g32470	5	9	9	1	4	1	0	0	0	0	6	5	0	0	0	0	6	7	0	0	0	0	4	1	0	0	0	0	6	5	0	0	0	0	6	7	0	0	0	0	1	0	0	0
Nbe.v1.s00040g32490	Nbe.v1.s00040g32490	9	1	1	Nbe.v1.s00040g32490	1	9	1	1	4	1	0	0	0	0	6	5	0	0	0	0	6	7	0	0	0	0	1	0	0	0	0	0	1	1	0	0	0	0	1	1	0	0	0	0	1	0	0	0
Nbe.v1.s00040g32590	Nbe.v1.s00040g32590	7	1	1	Nbe.v1.s00040g32590	1	7	1	1	1	0	0	0	0	0	1	4	0	0	0	0	5	4	0	0	0	0	0	0	0	0	0	0	0	0	0	0	0	0	1	0	0	0	0	0	0	0	0	0
Nbe.v1.s00040g33000;Nbe.v1.s00170g32150;Nbe.v1.s00130g34830	Nbe.v1.s00040g33000;Nbe.v1.s00170g32150	8;8;1	8;8;1	4;4;0	Nbe.v1.s00040g33000;Nbe.v1.s00170g32150	3	8	8	4	5	2	1	1	4	4	6	6	1	0	4	2	6	6	0	0	4	2	5	2	1	1	4	4	6	6	1	0	4	2	6	6	0	0	4	2	3	2	1	1
Nbe.v1.s00040g33120;Nbe.v1.s00170g32020;Nbe.v1.s00090g30170	Nbe.v1.s00040g33120;Nbe.v1.s00170g32020	18;18;1	18;18;1	7;7;0	Nbe.v1.s00040g33120;Nbe.v1.s00170g32020	3	18	18	7	17	14	3	4	5	12	17	15	2	3	13	14	17	15	2	2	15	13	17	14	3	4	5	12	17	15	2	3	13	14	17	15	2	2	15	13	6	5	1	1
Nbe.v1.s00040g33280	Nbe.v1.s00040g33280	9	9	1	Nbe.v1.s00040g33280	1	9	9	1	4	3	2	1	3	5	5	3	0	1	3	3	7	4	4	3	4	3	4	3	2	1	3	5	5	3	0	1	3	3	7	4	4	3	4	3	0	0	0	0
Nbe.v1.s00040g33290	Nbe.v1.s00040g33290	7	5	2	Nbe.v1.s00040g33290	1	7	5	2	2	2	3	3	2	3	3	2	2	1	5	3	2	3	3	4	3	3	0	0	1	1	0	1	1	0	0	0	3	1	0	1	1	2	1	1	0	0	1	1
Nbe.v1.s00040g33430;Nbe.v1.s00170g30600	Nbe.v1.s00040g33430;Nbe.v1.s00170g30600	6;6	6;6	6;6	Nbe.v1.s00040g33430;Nbe.v1.s00170g30600	2	6	6	6	3	2	0	0	0	0	4	4	0	0	0	0	6	4	0	1	0	0	3	2	0	0	0	0	4	4	0	0	0	0	6	4	0	1	0	0	3	2	0	0
Nbe.v1.s00040g33440	Nbe.v1.s00040g33440	6	6	4	Nbe.v1.s00040g33440	1	6	6	4	0	0	0	0	2	4	0	1	0	0	4	5	0	0	0	0	5	5	0	0	0	0	2	4	0	1	0	0	4	5	0	0	0	0	5	5	0	0	0	0
Nbe.v1.s00040g33950;Nbe.v1.s00170g29470;Nbe.v1.s00070g15430	Nbe.v1.s00040g33950;Nbe.v1.s00170g29470	19;19;5	19;19;5	9;9;1	Nbe.v1.s00040g33950;Nbe.v1.s00170g29470	3	19	19	9	8	4	0	0	0	1	15	13	0	0	1	0	16	11	0	0	1	0	8	4	0	0	0	1	15	13	0	0	1	0	16	11	0	0	1	0	3	3	0	0
Nbe.v1.s00040g34010	Nbe.v1.s00040g34010	19	19	11	Nbe.v1.s00040g34010	1	19	19	11	2	0	6	3	4	8	2	1	5	5	6	13	2	1	8	8	13	11	2	0	6	3	4	8	2	1	5	5	6	13	2	1	8	8	13	11	0	0	3	2
Nbe.v1.s00040g34020;Nbe.v1.s00170g29350	Nbe.v1.s00040g34020;Nbe.v1.s00170g29350	2;2	2;2	2;2	Nbe.v1.s00040g34020;Nbe.v1.s00170g29350	2	2	2	2	1	0	0	0	0	0	1	0	0	0	0	0	1	0	0	0	0	0	1	0	0	0	0	0	1	0	0	0	0	0	1	0	0	0	0	0	1	0	0	0
Nbe.v1.s00040g34390;Nbe.v1.s00170g28800	Nbe.v1.s00040g34390;Nbe.v1.s00170g28800	3;2	3;2	3;2	Nbe.v1.s00040g34390;Nbe.v1.s00170g28800	2	3	3	3	0	0	0	0	0	0	1	0	0	0	0	0	2	2	0	0	0	0	0	0	0	0	0	0	1	0	0	0	0	0	2	2	0	0	0	0	0	0	0	0
Nbe.v1.s00040g34420;Nbe.v1.s00170g28750	Nbe.v1.s00040g34420;Nbe.v1.s00170g28750	2;1	2;1	2;1	Nbe.v1.s00040g34420;Nbe.v1.s00170g28750	2	2	2	2	0	0	0	0	0	0	0	0	0	0	1	0	0	1	0	0	0	0	0	0	0	0	0	0	0	0	0	0	1	0	0	1	0	0	0	0	0	0	0	0
Nbe.v1.s00040g34850	Nbe.v1.s00040g34850	17	17	4	Nbe.v1.s00040g34850	1	17	17	4	0	0	2	1	0	1	0	0	0	0	1	2	2	0	3	4	4	2	0	0	2	1	0	1	0	0	0	0	1	2	2	0	3	4	4	2	0	0	0	0
Nbe.v1.s00040g35660	Nbe.v1.s00040g35660	8	8	2	Nbe.v1.s00040g35660	1	8	8	2	4	4	6	5	6	6	5	5	6	4	7	7	6	6	6	7	6	6	4	4	6	5	6	6	5	5	6	4	7	7	6	6	6	7	6	6	1	1	1	1
Nbe.v1.s00040g35850;Nbe.v1.s00170g27430;Nbe.v1.s00160g06030;Nbe.v1.s00010g17270;Nbe.v1.s00070g17580;Nbe.v1.s00200g11840;Nbe.v1.s00060g23180	Nbe.v1.s00040g35850;Nbe.v1.s00170g27430	28;28;2;2;2;2;1	28;28;2;2;2;2;1	1;1;0;0;0;0;0	Nbe.v1.s00040g35850;Nbe.v1.s00170g27430	7	28	28	1	18	14	13	11	3	5	19	17	3	2	9	10	21	18	7	9	11	10	18	14	13	11	3	5	19	17	3	2	9	10	21	18	7	9	11	10	1	0	1	0
Nbe.v1.s00040g36070	Nbe.v1.s00040g36070	22	3	3	Nbe.v1.s00040g36070	1	22	3	3	12	10	4	4	3	5	18	18	1	1	9	7	17	18	2	2	6	7	0	0	0	0	0	0	1	2	0	0	1	0	2	1	0	0	0	0	0	0	0	0
Nbe.v1.s00040g36100;Nbe.v1.s00170g26700;Nbe.v1.s00070g21390;Nbe.v1.s00110g33460;Nbe.v1.s00070g21380;Nbe.v1.s00130g06440	Nbe.v1.s00040g36100;Nbe.v1.s00170g26700	7;6;3;3;2;1	7;6;3;3;2;1	7;6;3;3;2;1	Nbe.v1.s00040g36100;Nbe.v1.s00170g26700	6	7	7	7	0	0	1	0	0	1	0	0	0	0	0	0	0	0	0	0	0	0	0	0	1	0	0	1	0	0	0	0	0	0	0	0	0	0	0	0	0	0	1	0
Nbe.v1.s00040g36200	Nbe.v1.s00040g36200	12	1	1	Nbe.v1.s00040g36200	1	12	1	1	5	1	1	0	2	1	7	5	0	0	2	1	6	2	1	1	2	1	0	0	0	0	0	0	1	1	0	0	0	0	0	0	0	0	0	0	0	0	0	0
Nbe.v1.s00040g36520	Nbe.v1.s00040g36520	11	1	0	Nbe.v1.s00040g36520	1	11	1	0	7	7	6	7	5	7	7	8	4	4	8	6	9	7	2	3	6	7	0	0	0	0	0	1	0	0	0	0	0	0	0	0	0	0	1	0	0	0	0	0
Nbe.v1.s00040g36800	Nbe.v1.s00040g36800	9	2	2	Nbe.v1.s00040g36800	1	9	2	2	4	3	1	2	2	3	4	4	1	2	4	4	6	4	2	3	4	4	0	0	0	0	1	0	0	0	0	0	0	1	0	0	1	1	1	1	0	0	0	0
Nbe.v1.s00040g36890	Nbe.v1.s00040g36890	9	1	1	Nbe.v1.s00040g36890	1	9	1	1	6	1	0	0	0	0	4	4	0	0	0	0	8	6	0	0	0	0	1	0	0	0	0	0	1	1	0	0	0	0	1	1	0	0	0	0	1	0	0	0
Nbe.v1.s00040g37040	Nbe.v1.s00040g37040	6	4	0	Nbe.v1.s00040g37040	1	6	4	0	5	4	2	1	2	2	6	5	0	0	2	2	6	5	2	1	3	2	3	2	0	0	0	0	4	3	0	0	0	0	4	3	1	0	1	0	0	0	0	0
Nbe.v1.s00040g37160	Nbe.v1.s00040g37160	14	14	5	Nbe.v1.s00040g37160	1	14	14	5	8	5	10	12	10	10	7	10	5	3	11	13	10	6	12	12	12	12	8	5	10	12	10	10	7	10	5	3	11	13	10	6	12	12	12	12	4	1	4	5
Nbe.v1.s00040g37330;Nbe.v1.s00070g04480;Nbe.v1.s00090g40470	Nbe.v1.s00040g37330	13;1;1	2;0;0	2;0;0	Nbe.v1.s00040g37330	3	13	2	2	1	0	2	0	10	11	3	2	1	0	11	11	5	1	2	1	11	12	0	0	0	0	2	2	0	0	0	0	1	2	0	0	0	0	2	2	0	0	0	0
Nbe.v1.s00040g37350;Nbe.v1.s00150g09290	Nbe.v1.s00040g37350;Nbe.v1.s00150g09290	16;15	16;15	7;6	Nbe.v1.s00040g37350;Nbe.v1.s00150g09290	2	16	16	7	10	8	2	0	0	1	15	14	0	0	4	6	16	14	0	0	3	4	10	8	2	0	0	1	15	14	0	0	4	6	16	14	0	0	3	4	4	3	0	0
Nbe.v1.s00040g37590;Nbe.v1.s00030g29030	Nbe.v1.s00040g37590;Nbe.v1.s00030g29030	6;3	1;0	1;0	Nbe.v1.s00040g37590;Nbe.v1.s00030g29030	2	6	1	1	1	1	0	0	3	2	2	2	0	0	4	2	5	1	0	1	4	3	0	1	0	0	0	0	1	1	0	0	1	0	1	0	0	1	1	0	0	1	0	0
Nbe.v1.s00040g37600	Nbe.v1.s00040g37600	2	1	1	Nbe.v1.s00040g37600	1	2	1	1	0	0	0	0	1	0	1	0	0	0	1	1	0	0	1	2	1	1	0	0	0	0	0	0	0	0	0	0	1	1	0	0	1	1	1	0	0	0	0	0
Nbe.v1.s00040g37630;Nbe.v1.s00150g09130;Nbe.v1.s00150g09120	Nbe.v1.s00040g37630	32;15;5	15;5;2	9;4;0	Nbe.v1.s00040g37630	3	32	15	9	14	8	0	0	0	0	16	16	0	0	1	3	17	17	0	0	2	0	6	4	0	0	0	0	10	6	0	0	0	1	9	9	0	0	1	0	4	2	0	0
Nbe.v1.s00040g37690;Nbe.v1.s00080g13660	Nbe.v1.s00040g37690	4;1	4;1	4;1	Nbe.v1.s00040g37690	2	4	4	4	1	0	2	2	1	2	1	2	3	2	3	4	1	1	1	1	4	3	1	0	2	2	1	2	1	2	3	2	3	4	1	1	1	1	4	3	1	0	2	2
Nbe.v1.s00040g37700;Nbe.v1.s00150g10090	Nbe.v1.s00040g37700;Nbe.v1.s00150g10090	6;5	3;2	3;2	Nbe.v1.s00040g37700;Nbe.v1.s00150g10090	2	6	3	3	1	0	0	0	1	2	0	0	0	0	3	1	1	0	0	1	1	1	0	0	0	0	0	1	0	0	0	0	1	1	1	0	0	0	0	0	0	0	0	0
Nbe.v1.s00040g37840	Nbe.v1.s00040g37840	9	9	4	Nbe.v1.s00040g37840	1	9	9	4	1	2	0	0	5	6	4	1	0	0	7	4	3	2	0	0	6	6	1	2	0	0	5	6	4	1	0	0	7	4	3	2	0	0	6	6	0	0	0	0
Nbe.v1.s00040g37980;Nbe.v1.s00170g26030;Nbe.v1.s00120g27200	Nbe.v1.s00040g37980;Nbe.v1.s00170g26030	17;17;1	17;17;1	6;6;0	Nbe.v1.s00040g37980;Nbe.v1.s00170g26030	3	17	17	6	4	2	2	1	12	14	7	4	1	1	17	15	7	4	1	1	14	15	4	2	2	1	12	14	7	4	1	1	17	15	7	4	1	1	14	15	1	0	2	1
Nbe.v1.s00040g38190;Nbe.v1.s00040g10150	Nbe.v1.s00040g38190	13;3	2;0	2;0	Nbe.v1.s00040g38190	2	13	2	2	10	10	3	3	4	3	11	10	3	1	4	5	10	10	4	3	7	6	1	1	0	0	1	0	2	1	0	0	0	1	1	1	1	0	1	1	1	1	0	0
Nbe.v1.s00040g38240	Nbe.v1.s00040g38240	2	2	2	Nbe.v1.s00040g38240	1	2	2	2	1	0	0	0	0	0	2	2	0	0	0	0	2	0	0	0	0	0	1	0	0	0	0	0	2	2	0	0	0	0	2	0	0	0	0	0	1	0	0	0
Nbe.v1.s00040g38600	Nbe.v1.s00040g38600	13	12	7	Nbe.v1.s00040g38600	1	13	12	7	0	0	0	0	4	5	1	1	0	0	6	7	3	2	0	2	4	3	0	0	0	0	4	5	1	1	0	0	5	7	3	2	0	2	4	3	0	0	0	0
Nbe.v1.s00040g38740	Nbe.v1.s00040g38740	30	28	15	Nbe.v1.s00040g38740	1	30	28	15	10	1	22	20	19	20	12	8	15	17	19	20	15	10	25	25	24	25	9	1	20	18	17	18	10	6	13	15	17	18	13	8	23	23	22	23	5	0	10	10
Nbe.v1.s00040g38860;Nbe.v1.s00150g03410	Nbe.v1.s00040g38860;Nbe.v1.s00150g03410	1;1	1;1	1;1	Nbe.v1.s00040g38860;Nbe.v1.s00150g03410	2	1	1	1	0	0	0	0	0	0	1	1	0	0	0	0	1	0	0	0	0	0	0	0	0	0	0	0	1	1	0	0	0	0	1	0	0	0	0	0	0	0	0	0
Nbe.v1.s00040g39100;Nbe.v1.s00150g03300;Nbe.v1.s00060g08060;Nbe.v1.s00020g35320	Nbe.v1.s00040g39100;Nbe.v1.s00150g03300;Nbe.v1.s00060g08060;Nbe.v1.s00020g35320	1;1;1;1	1;1;1;1	1;1;1;1	Nbe.v1.s00040g39100;Nbe.v1.s00150g03300;Nbe.v1.s00060g08060;Nbe.v1.s00020g35320	4	1	1	1	0	0	0	0	0	0	0	0	0	0	0	0	0	0	0	0	0	0	0	0	0	0	0	0	0	0	0	0	0	0	0	0	0	0	0	0	0	0	0	0
Nbe.v1.s00040g39540	Nbe.v1.s00040g39540	22	22	6	Nbe.v1.s00040g39540	1	22	22	6	18	18	4	3	5	5	17	18	1	1	8	8	20	18	1	1	11	6	18	18	4	3	5	5	17	18	1	1	8	8	20	18	1	1	11	6	2	3	1	1
Nbe.v1.s00040g39610;Nbe.v1.s00200g05970	Nbe.v1.s00040g39610;Nbe.v1.s00200g05970	2;1	2;1	2;1	Nbe.v1.s00040g39610;Nbe.v1.s00200g05970	2	2	2	2	1	0	0	0	0	0	2	2	0	0	0	0	2	1	0	0	0	0	1	0	0	0	0	0	2	2	0	0	0	0	2	1	0	0	0	0	1	0	0	0
Nbe.v1.s00040g39630;Nbe.v1.s00200g05990;Nbe.v1.s00020g38640	Nbe.v1.s00040g39630;Nbe.v1.s00200g05990	11;11;2	11;11;2	0;0;0	Nbe.v1.s00040g39630;Nbe.v1.s00200g05990	3	11	11	0	8	2	0	2	3	6	10	10	0	0	5	7	10	9	2	2	8	3	8	2	0	2	3	6	10	10	0	0	5	7	10	9	2	2	8	3	0	0	0	0
Nbe.v1.s00040g39910	Nbe.v1.s00040g39910	2	1	1	Nbe.v1.s00040g39910	1	2	1	1	0	0	0	0	0	0	0	0	0	0	0	0	1	1	0	1	1	0	0	0	0	0	0	0	0	0	0	0	0	0	0	0	0	0	0	0	0	0	0	0
Nbe.v1.s00040g40040;Nbe.v1.s00030g38110	Nbe.v1.s00040g40040	8;1	2;0	1;0	Nbe.v1.s00040g40040	2	8	2	1	3	0	0	0	0	1	4	6	0	0	1	0	6	4	1	0	0	0	1	0	0	0	0	0	1	2	0	0	0	0	2	1	1	0	0	0	0	0	0	0
Nbe.v1.s00040g41580;Nbe.v1.s00170g04490;Nbe.v1.s00160g04270;Nbe.v1.s00160g46220;Nbe.v1.s00140g29300	Nbe.v1.s00040g41580;Nbe.v1.s00170g04490;Nbe.v1.s00160g04270;Nbe.v1.s00160g46220;Nbe.v1.s00140g29300	6;6;6;5;3	2;2;2;2;2	1;1;1;1;1	Nbe.v1.s00040g41580;Nbe.v1.s00170g04490;Nbe.v1.s00160g04270;Nbe.v1.s00160g46220;Nbe.v1.s00140g29300	5	6	2	1	2	0	2	2	3	4	2	2	1	3	4	4	3	2	3	2	3	5	1	0	1	1	2	2	1	1	1	1	2	2	1	1	1	1	2	2	1	0	1	1
Nbe.v1.s00050g00120	Nbe.v1.s00050g00120	1	1	1	Nbe.v1.s00050g00120	1	1	1	1	0	0	0	0	0	0	0	0	0	0	0	0	0	0	0	0	1	1	0	0	0	0	0	0	0	0	0	0	0	0	0	0	0	0	1	1	0	0	0	0
Nbe.v1.s00050g00200;Nbe.v1.s00200g00210;Nbe.v1.s00120g01070;Nbe.v1.s00070g18070;Nbe.v1.s00120g45380;Nbe.v1.s00110g37990;Nbe.v1.s00050g17430;Nbe.v1.s00080g09330;Nbe.v1.s00020g38190	Nbe.v1.s00050g00200;Nbe.v1.s00200g00210;Nbe.v1.s00120g01070;Nbe.v1.s00070g18070;Nbe.v1.s00120g45380;Nbe.v1.s00110g37990;Nbe.v1.s00050g17430	3;3;3;2;2;2;2;1;1	3;3;3;2;2;2;2;1;1	3;3;3;2;2;2;2;1;1	Nbe.v1.s00050g00200;Nbe.v1.s00200g00210;Nbe.v1.s00120g01070;Nbe.v1.s00070g18070;Nbe.v1.s00120g45380;Nbe.v1.s00110g37990;Nbe.v1.s00050g17430	9	3	3	3	2	0	0	0	0	0	0	1	0	0	0	0	2	0	0	0	0	0	2	0	0	0	0	0	0	1	0	0	0	0	2	0	0	0	0	0	2	0	0	0
Nbe.v1.s00050g00680	Nbe.v1.s00050g00680	8	3	3	Nbe.v1.s00050g00680	1	8	3	3	4	2	2	3	4	4	4	4	1	1	4	3	5	5	4	4	5	4	2	1	1	1	1	1	1	2	0	0	1	0	2	2	1	1	1	1	2	1	1	1
Nbe.v1.s00050g00710	Nbe.v1.s00050g00710	25	7	7	Nbe.v1.s00050g00710	1	25	7	7	15	11	0	0	0	0	19	18	0	0	3	1	20	19	0	0	2	2	4	2	0	0	0	0	5	3	0	0	0	0	7	5	0	0	1	0	4	2	0	0
Nbe.v1.s00050g00740	Nbe.v1.s00050g00740	8	8	1	Nbe.v1.s00050g00740	1	8	8	1	2	2	0	0	0	0	7	6	0	0	0	2	8	7	2	1	2	2	2	2	0	0	0	0	7	6	0	0	0	2	8	7	2	1	2	2	0	0	0	0
Nbe.v1.s00050g00960	Nbe.v1.s00050g00960	48	48	35	Nbe.v1.s00050g00960	1	48	48	35	6	2	37	34	28	31	11	3	19	19	28	26	14	8	40	42	41	40	6	2	37	34	28	31	11	3	19	19	28	26	14	8	40	42	41	40	4	2	26	23
Nbe.v1.s00050g00970	Nbe.v1.s00050g00970	9	9	4	Nbe.v1.s00050g00970	1	9	9	4	6	4	1	2	3	5	9	6	0	1	4	6	9	9	5	5	4	7	6	4	1	2	3	5	9	6	0	1	4	6	9	9	5	5	4	7	1	0	1	1
Nbe.v1.s00050g01290	Nbe.v1.s00050g01290	3	2	2	Nbe.v1.s00050g01290	1	3	2	2	1	0	1	0	2	2	1	1	0	0	2	2	1	1	1	1	0	1	0	0	0	0	1	1	0	0	0	0	1	1	0	0	0	0	0	0	0	0	0	0
Nbe.v1.s00050g01430;Nbe.v1.s00200g02180;Nbe.v1.s00040g22320;Nbe.v1.s00040g22300	Nbe.v1.s00050g01430;Nbe.v1.s00200g02180	12;12;1;1	12;12;1;1	12;12;1;1	Nbe.v1.s00050g01430;Nbe.v1.s00200g02180	4	12	12	12	1	1	4	7	6	6	4	3	1	1	12	12	5	5	0	2	9	9	1	1	4	7	6	6	4	3	1	1	12	12	5	5	0	2	9	9	1	1	4	7
Nbe.v1.s00050g01860	Nbe.v1.s00050g01860	3	3	1	Nbe.v1.s00050g01860	1	3	3	1	0	0	1	1	1	0	2	1	0	0	0	0	3	1	0	1	1	1	0	0	1	1	1	0	2	1	0	0	0	0	3	1	0	1	1	1	0	0	1	1
Nbe.v1.s00050g02570	Nbe.v1.s00050g02570	11	11	1	Nbe.v1.s00050g02570	1	11	11	1	5	4	0	0	0	0	4	5	0	0	0	1	8	7	0	0	0	0	5	4	0	0	0	0	4	5	0	0	0	1	8	7	0	0	0	0	0	0	0	0
Nbe.v1.s00050g02630;Nbe.v1.s00200g02690	Nbe.v1.s00050g02630;Nbe.v1.s00200g02690	2;2	2;2	2;2	Nbe.v1.s00050g02630;Nbe.v1.s00200g02690	2	2	2	2	0	0	1	1	0	0	1	0	0	0	0	1	0	0	0	1	1	1	0	0	1	1	0	0	1	0	0	0	0	1	0	0	0	1	1	1	0	0	1	1
Nbe.v1.s00050g02900;Nbe.v1.s00090g38660	Nbe.v1.s00050g02900	12;3	12;3	0;0	Nbe.v1.s00050g02900	2	12	12	0	4	3	0	0	1	1	9	6	0	0	0	1	7	6	0	0	1	0	4	3	0	0	1	1	9	6	0	0	0	1	7	6	0	0	1	0	0	0	0	0
Nbe.v1.s00050g02920	Nbe.v1.s00050g02920	10	10	5	Nbe.v1.s00050g02920	1	10	10	5	0	0	6	5	3	4	1	2	2	0	7	8	2	2	2	2	7	6	0	0	6	5	3	4	1	2	2	0	7	8	2	2	2	2	7	6	0	0	4	3
Nbe.v1.s00050g03180	Nbe.v1.s00050g03180	1	1	1	Nbe.v1.s00050g03180	1	1	1	1	0	0	0	0	0	0	0	0	0	0	0	0	0	0	0	0	0	0	0	0	0	0	0	0	0	0	0	0	0	0	0	0	0	0	0	0	0	0	0	0
Nbe.v1.s00050g03290	Nbe.v1.s00050g03290	10	3	3	Nbe.v1.s00050g03290	1	10	3	3	1	1	5	3	1	2	1	1	4	4	8	7	3	2	3	3	10	8	0	0	3	0	0	0	0	0	1	0	2	2	0	0	2	1	3	3	0	0	3	0
Nbe.v1.s00050g03340;Nbe.v1.s00050g03330	Nbe.v1.s00050g03340;Nbe.v1.s00050g03330	4;3	1;0	1;0	Nbe.v1.s00050g03340;Nbe.v1.s00050g03330	2	4	1	1	0	0	0	0	0	0	2	2	0	0	0	0	3	3	0	0	0	0	0	0	0	0	0	0	0	1	0	0	0	0	1	1	0	0	0	0	0	0	0	0
Nbe.v1.s00050g03360	Nbe.v1.s00050g03360	5	2	2	Nbe.v1.s00050g03360	1	5	2	2	3	1	0	0	0	0	5	2	0	0	0	1	2	4	0	0	0	0	1	0	0	0	0	0	2	1	0	0	0	0	1	2	0	0	0	0	1	0	0	0
Nbe.v1.s00050g03390;Nbe.v1.s00200g03530	Nbe.v1.s00050g03390	12;4	10;3	10;3	Nbe.v1.s00050g03390	2	12	10	10	2	2	10	11	8	10	4	1	11	8	11	12	7	4	10	11	12	10	1	2	8	9	6	8	4	0	9	6	9	10	5	3	8	9	10	8	1	2	8	9
Nbe.v1.s00050g03400	Nbe.v1.s00050g03400	7	7	7	Nbe.v1.s00050g03400	1	7	7	7	0	0	0	0	0	1	0	0	0	0	0	1	0	0	1	1	2	3	0	0	0	0	0	1	0	0	0	0	0	1	0	0	1	1	2	3	0	0	0	0
Nbe.v1.s00050g03480	Nbe.v1.s00050g03480	24	24	3	Nbe.v1.s00050g03480	1	24	24	3	1	1	6	10	2	6	4	4	7	5	21	22	13	8	4	4	13	14	1	1	6	10	2	6	4	4	7	5	21	22	13	8	4	4	13	14	0	0	0	0
Nbe.v1.s00050g03800	Nbe.v1.s00050g03800	16	16	2	Nbe.v1.s00050g03800	1	16	16	2	11	8	0	1	0	0	13	14	0	0	0	2	13	13	0	0	1	0	11	8	0	1	0	0	13	14	0	0	0	2	13	13	0	0	1	0	1	0	0	1
Nbe.v1.s00050g05120	Nbe.v1.s00050g05120	7	2	2	Nbe.v1.s00050g05120	1	7	2	2	3	2	0	0	0	0	4	4	0	0	0	0	5	4	0	0	0	0	0	0	0	0	0	0	0	0	0	0	0	0	1	0	0	0	0	0	0	0	0	0
Nbe.v1.s00050g05390;Nbe.v1.s00050g04930	Nbe.v1.s00050g05390;Nbe.v1.s00050g04930	9;6	2;0	2;0	Nbe.v1.s00050g05390;Nbe.v1.s00050g04930	2	9	2	2	5	5	0	0	0	0	7	5	0	0	0	0	7	4	0	0	0	1	1	1	0	0	0	0	2	2	0	0	0	0	2	1	0	0	0	0	1	1	0	0
Nbe.v1.s00050g05990	Nbe.v1.s00050g05990	6	6	3	Nbe.v1.s00050g05990	1	6	6	3	4	3	1	0	0	0	6	5	0	0	2	2	5	6	0	0	3	1	4	3	1	0	0	0	6	5	0	0	2	2	5	6	0	0	3	1	1	1	0	0
Nbe.v1.s00050g06140;Nbe.v1.s00050g05570	Nbe.v1.s00050g06140;Nbe.v1.s00050g05570	11;9	11;9	3;2	Nbe.v1.s00050g06140;Nbe.v1.s00050g05570	2	11	11	3	1	0	4	4	2	3	1	1	0	0	2	1	2	1	7	9	8	7	1	0	4	4	2	3	1	1	0	0	2	1	2	1	7	9	8	7	0	0	2	1
Nbe.v1.s00050g06620	Nbe.v1.s00050g06620	1	1	1	Nbe.v1.s00050g06620	1	1	1	1	0	0	1	1	1	1	1	1	1	1	1	1	1	1	0	1	1	1	0	0	1	1	1	1	1	1	1	1	1	1	1	1	0	1	1	1	0	0	1	1
Nbe.v1.s00050g06700	Nbe.v1.s00050g06700	11	1	1	Nbe.v1.s00050g06700	1	11	1	1	6	5	4	5	6	5	6	6	5	3	8	7	8	8	8	5	6	6	0	0	0	0	0	0	0	0	0	0	0	0	0	0	1	1	0	1	0	0	0	0
Nbe.v1.s00050g06780	Nbe.v1.s00050g06780	10	1	1	Nbe.v1.s00050g06780	1	10	1	1	3	2	1	0	8	7	6	6	1	0	9	7	6	4	1	1	9	8	0	0	0	0	1	1	0	0	0	0	1	0	0	0	0	0	1	1	0	0	0	0
Nbe.v1.s00050g06940	Nbe.v1.s00050g06940	8	8	3	Nbe.v1.s00050g06940	1	8	8	3	0	0	0	0	0	0	0	0	0	0	0	0	0	0	0	0	2	0	0	0	0	0	0	0	0	0	0	0	0	0	0	0	0	0	2	0	0	0	0	0
Nbe.v1.s00050g06970;Nbe.v1.s00060g13220	Nbe.v1.s00050g06970	4;1	4;1	4;1	Nbe.v1.s00050g06970	2	4	4	4	0	0	0	0	1	0	1	1	0	0	0	0	1	0	0	0	0	1	0	0	0	0	1	0	1	1	0	0	0	0	1	0	0	0	0	1	0	0	0	0
Nbe.v1.s00050g07180	Nbe.v1.s00050g07180	8	1	0	Nbe.v1.s00050g07180	1	8	1	0	6	0	0	0	0	0	1	1	0	0	0	0	6	2	0	0	0	0	1	0	0	0	0	0	0	0	0	0	0	0	0	0	0	0	0	0	0	0	0	0
Nbe.v1.s00050g07870	Nbe.v1.s00050g07870	10	1	1	Nbe.v1.s00050g07870	1	10	1	1	2	1	0	0	0	0	5	3	0	0	0	0	7	3	0	0	0	0	0	0	0	0	0	0	0	0	0	0	0	0	0	0	0	0	0	0	0	0	0	0
Nbe.v1.s00050g07900	Nbe.v1.s00050g07900	5	5	2	Nbe.v1.s00050g07900	1	5	5	2	0	0	1	1	0	1	0	0	0	1	1	1	0	0	3	3	1	2	0	0	1	1	0	1	0	0	0	1	1	1	0	0	3	3	1	2	0	0	0	0
Nbe.v1.s00050g07990;Nbe.v1.s00070g09490;Nbe.v1.s00070g16560;Nbe.v1.s00050g16420	Nbe.v1.s00050g07990;Nbe.v1.s00070g09490	6;5;2;2	6;5;2;2	6;5;2;2	Nbe.v1.s00050g07990;Nbe.v1.s00070g09490	4	6	6	6	3	3	1	0	0	1	4	5	0	0	0	0	4	4	0	0	2	1	3	3	1	0	0	1	4	5	0	0	0	0	4	4	0	0	2	1	3	3	1	0
Nbe.v1.s00050g08060	Nbe.v1.s00050g08060	11	1	1	Nbe.v1.s00050g08060	1	11	1	1	2	1	0	0	0	0	7	6	0	0	0	0	7	5	1	0	0	0	0	0	0	0	0	0	0	0	0	0	0	0	0	0	0	0	0	0	0	0	0	0
Nbe.v1.s00050g09110;Nbe.v1.s00070g24950;Nbe.v1.s00050g16120	Nbe.v1.s00050g09110;Nbe.v1.s00070g24950;Nbe.v1.s00050g16120	4;4;2	4;4;2	4;4;2	Nbe.v1.s00050g09110;Nbe.v1.s00070g24950;Nbe.v1.s00050g16120	3	4	4	4	1	0	0	0	1	1	3	2	0	0	1	1	2	2	1	0	1	1	1	0	0	0	1	1	3	2	0	0	1	1	2	2	1	0	1	1	1	0	0	0
Nbe.v1.s00050g09160;Nbe.v1.s00070g24880;Nbe.v1.s00010g07190	Nbe.v1.s00050g09160;Nbe.v1.s00070g24880	4;4;1	4;4;1	4;4;1	Nbe.v1.s00050g09160;Nbe.v1.s00070g24880	3	4	4	4	1	0	0	0	0	0	1	1	0	0	0	1	3	2	0	0	0	0	1	0	0	0	0	0	1	1	0	0	0	1	3	2	0	0	0	0	1	0	0	0
Nbe.v1.s00050g09350;Nbe.v1.s00070g24760	Nbe.v1.s00050g09350;Nbe.v1.s00070g24760	16;14	5;4	5;4	Nbe.v1.s00050g09350;Nbe.v1.s00070g24760	2	16	5	5	0	0	8	8	8	12	2	0	6	6	8	13	5	0	10	10	16	14	0	0	1	0	1	2	0	0	0	0	0	3	0	0	1	2	5	3	0	0	1	0
Nbe.v1.s00050g09490	Nbe.v1.s00050g09490	10	1	1	Nbe.v1.s00050g09490	1	10	1	1	4	2	1	1	0	2	10	10	1	1	6	6	9	9	1	2	4	6	0	0	0	0	0	0	1	1	0	0	0	0	0	1	0	0	0	0	0	0	0	0
Nbe.v1.s00050g09500	Nbe.v1.s00050g09500	6	6	3	Nbe.v1.s00050g09500	1	6	6	3	3	0	0	0	0	0	3	2	0	0	0	0	5	2	1	0	0	0	3	0	0	0	0	0	3	2	0	0	0	0	5	2	1	0	0	0	1	0	0	0
Nbe.v1.s00050g09790;Nbe.v1.s00010g51870	Nbe.v1.s00050g09790	4;1	4;1	2;1	Nbe.v1.s00050g09790	2	4	4	2	2	0	0	0	0	0	3	3	0	0	0	0	4	2	0	1	1	0	2	0	0	0	0	0	3	3	0	0	0	0	4	2	0	1	1	0	1	0	0	0
Nbe.v1.s00050g09870	Nbe.v1.s00050g09870	8	8	1	Nbe.v1.s00050g09870	1	8	8	1	6	7	2	3	2	4	8	8	0	0	4	5	8	8	0	0	4	3	6	7	2	3	2	4	8	8	0	0	4	5	8	8	0	0	4	3	0	1	0	0
Nbe.v1.s00050g09900;Nbe.v1.s00190g26050	Nbe.v1.s00050g09900;Nbe.v1.s00190g26050	8;5	4;1	4;1	Nbe.v1.s00050g09900;Nbe.v1.s00190g26050	2	8	4	4	1	1	0	0	0	0	5	1	0	0	0	0	7	7	0	0	0	0	1	0	0	0	0	0	2	1	0	0	0	0	4	3	0	0	0	0	1	0	0	0
Nbe.v1.s00050g10010;Nbe.v1.s00070g23940	Nbe.v1.s00050g10010;Nbe.v1.s00070g23940	2;1	2;1	2;1	Nbe.v1.s00050g10010;Nbe.v1.s00070g23940	2	2	2	2	1	0	0	0	0	0	0	0	0	0	0	0	0	1	0	0	0	0	1	0	0	0	0	0	0	0	0	0	0	0	0	1	0	0	0	0	1	0	0	0
Nbe.v1.s00050g10200;Nbe.v1.s00070g24100	Nbe.v1.s00050g10200;Nbe.v1.s00070g24100	8;7	8;7	2;2	Nbe.v1.s00050g10200;Nbe.v1.s00070g24100	2	8	8	2	7	2	0	0	0	0	8	4	0	0	0	0	8	5	0	0	3	1	7	2	0	0	0	0	8	4	0	0	0	0	8	5	0	0	3	1	2	1	0	0
Nbe.v1.s00050g10520	Nbe.v1.s00050g10520	12	12	5	Nbe.v1.s00050g10520	1	12	12	5	0	0	2	2	0	1	1	0	1	0	3	4	2	0	1	2	3	2	0	0	2	2	0	1	1	0	1	0	3	4	2	0	1	2	3	2	0	0	0	0
Nbe.v1.s00050g10780;Nbe.v1.s00070g23200	Nbe.v1.s00050g10780;Nbe.v1.s00070g23200	2;1	2;1	2;1	Nbe.v1.s00050g10780;Nbe.v1.s00070g23200	2	2	2	2	1	1	1	0	0	0	1	2	0	0	0	1	2	2	0	1	1	0	1	1	1	0	0	0	1	2	0	0	0	1	2	2	0	1	1	0	1	1	1	0
Nbe.v1.s00050g11170	Nbe.v1.s00050g11170	3	1	1	Nbe.v1.s00050g11170	1	3	1	1	2	1	2	2	1	1	2	3	0	0	1	2	2	2	0	1	2	3	0	0	0	0	0	0	0	1	0	0	0	0	0	0	0	0	0	1	0	0	0	0
Nbe.v1.s00050g11320;Nbe.v1.s00190g22740	Nbe.v1.s00050g11320;Nbe.v1.s00190g22740	4;3	4;3	4;3	Nbe.v1.s00050g11320;Nbe.v1.s00190g22740	2	4	4	4	1	0	0	0	0	0	2	2	0	0	0	0	3	2	0	0	0	0	1	0	0	0	0	0	2	2	0	0	0	0	3	2	0	0	0	0	1	0	0	0
Nbe.v1.s00050g11960	Nbe.v1.s00050g11960	1	1	1	Nbe.v1.s00050g11960	1	1	1	1	1	0	0	0	0	0	0	1	0	0	0	0	1	1	0	0	0	0	1	0	0	0	0	0	0	1	0	0	0	0	1	1	0	0	0	0	1	0	0	0
Nbe.v1.s00050g12030	Nbe.v1.s00050g12030	20	10	10	Nbe.v1.s00050g12030	1	20	10	10	2	0	8	9	4	9	3	3	10	6	6	6	1	2	11	11	11	13	1	0	5	5	2	5	1	1	5	3	3	4	1	1	6	5	5	6	1	0	5	5
Nbe.v1.s00050g12480	Nbe.v1.s00050g12480	16	16	5	Nbe.v1.s00050g12480	1	16	16	5	10	3	1	1	0	0	12	7	0	0	0	1	13	10	0	0	1	0	10	3	1	1	0	0	12	7	0	0	0	1	13	10	0	0	1	0	5	2	0	0
Nbe.v1.s00050g12510;Nbe.v1.s00190g24200	Nbe.v1.s00050g12510;Nbe.v1.s00190g24200	4;2	4;2	4;2	Nbe.v1.s00050g12510;Nbe.v1.s00190g24200	2	4	4	4	0	0	0	0	0	0	0	0	0	0	0	0	0	0	0	1	2	1	0	0	0	0	0	0	0	0	0	0	0	0	0	0	0	1	2	1	0	0	0	0
Nbe.v1.s00050g12930;Nbe.v1.s00070g03640	Nbe.v1.s00050g12930;Nbe.v1.s00070g03640	5;4	5;4	5;4	Nbe.v1.s00050g12930;Nbe.v1.s00070g03640	2	5	5	5	1	0	5	2	2	4	0	0	2	1	2	1	1	0	2	3	3	4	1	0	5	2	2	4	0	0	2	1	2	1	1	0	2	3	3	4	1	0	5	2
Nbe.v1.s00050g12950	Nbe.v1.s00050g12950	17	12	12	Nbe.v1.s00050g12950	1	17	12	12	3	1	12	13	10	11	4	5	10	8	10	11	5	3	12	12	13	12	1	1	7	8	6	6	1	0	6	4	5	7	2	0	7	7	8	7	1	1	7	8
Nbe.v1.s00050g13320	Nbe.v1.s00050g13320	3	3	3	Nbe.v1.s00050g13320	1	3	3	3	0	0	0	0	0	0	0	0	0	0	0	0	0	0	1	1	0	0	0	0	0	0	0	0	0	0	0	0	0	0	0	0	1	1	0	0	0	0	0	0
Nbe.v1.s00050g13340	Nbe.v1.s00050g13340	3	3	3	Nbe.v1.s00050g13340	1	3	3	3	0	0	0	0	0	0	2	0	0	0	0	0	2	0	0	0	0	0	0	0	0	0	0	0	2	0	0	0	0	0	2	0	0	0	0	0	0	0	0	0
Nbe.v1.s00050g13370	Nbe.v1.s00050g13370	5	4	4	Nbe.v1.s00050g13370	1	5	4	4	0	0	0	1	0	0	2	1	0	0	0	0	3	3	1	1	3	2	0	0	0	1	0	0	1	0	0	0	0	0	2	2	1	1	3	2	0	0	0	1
Nbe.v1.s00050g13850	Nbe.v1.s00050g13850	10	4	4	Nbe.v1.s00050g13850	1	10	4	4	0	0	4	8	3	3	1	1	3	1	3	4	4	0	3	4	4	6	0	0	0	3	1	0	0	0	1	1	1	1	1	0	0	1	2	2	0	0	0	3
Nbe.v1.s00050g14190	Nbe.v1.s00050g14190	14	14	5	Nbe.v1.s00050g14190	1	14	14	5	7	7	5	4	7	7	11	6	4	4	7	8	12	9	5	5	8	8	7	7	5	4	7	7	11	6	4	4	7	8	12	9	5	5	8	8	2	3	1	1
Nbe.v1.s00050g14790;Nbe.v1.s00070g22650	Nbe.v1.s00050g14790;Nbe.v1.s00070g22650	2;1	2;1	2;1	Nbe.v1.s00050g14790;Nbe.v1.s00070g22650	2	2	2	2	0	0	1	0	0	1	0	0	0	0	0	1	0	0	0	0	1	1	0	0	1	0	0	1	0	0	0	0	0	1	0	0	0	0	1	1	0	0	1	0
Nbe.v1.s00050g14850;Nbe.v1.s00200g04820;Nbe.v1.s00130g06420;Nbe.v1.s00110g07160;Nbe.v1.s00050g06560;Nbe.v1.s00190g12830;Nbe.v1.s00070g22710	Nbe.v1.s00050g14850;Nbe.v1.s00200g04820;Nbe.v1.s00130g06420;Nbe.v1.s00110g07160;Nbe.v1.s00050g06560;Nbe.v1.s00190g12830;Nbe.v1.s00070g22710	4;4;4;4;4;4;2	1;1;1;1;1;1;1	1;1;1;1;1;1;1	Nbe.v1.s00050g14850;Nbe.v1.s00200g04820;Nbe.v1.s00130g06420;Nbe.v1.s00110g07160;Nbe.v1.s00050g06560;Nbe.v1.s00190g12830;Nbe.v1.s00070g22710	7	4	1	1	2	2	1	2	1	1	1	2	0	0	3	2	1	2	3	2	3	3	0	0	0	0	0	0	0	0	0	0	1	0	0	0	1	0	1	1	0	0	0	0
Nbe.v1.s00050g15010	Nbe.v1.s00050g15010	3	3	3	Nbe.v1.s00050g15010	1	3	3	3	2	0	0	0	0	0	2	0	0	0	0	0	2	2	0	0	0	0	2	0	0	0	0	0	2	0	0	0	0	0	2	2	0	0	0	0	2	0	0	0
Nbe.v1.s00050g15370	Nbe.v1.s00050g15370	9	1	1	Nbe.v1.s00050g15370	1	9	1	1	4	3	1	2	0	0	5	5	1	1	2	0	7	4	1	2	0	1	1	0	0	0	0	0	1	0	0	0	0	0	0	1	0	0	0	0	1	0	0	0
Nbe.v1.s00050g15460;Nbe.v1.s00060g44900	Nbe.v1.s00050g15460	36;3	29;1	10;0	Nbe.v1.s00050g15460	2	36	29	10	3	3	7	11	3	5	11	9	15	9	27	27	13	6	2	3	13	14	3	3	5	7	2	4	8	6	11	7	21	22	10	4	1	2	8	9	2	2	3	2
Nbe.v1.s00050g15870;REV__Nbe.v1.s00150g19510	Nbe.v1.s00050g15870	11;3	11;3	2;0	Nbe.v1.s00050g15870	2	11	11	2	0	0	3	4	0	4	1	1	2	6	4	5	1	1	8	8	5	8	0	0	3	4	0	4	1	1	2	6	4	5	1	1	8	8	5	8	0	0	0	0
Nbe.v1.s00050g15930	Nbe.v1.s00050g15930	7	7	2	Nbe.v1.s00050g15930	1	7	7	2	3	3	0	0	0	0	6	4	0	0	1	1	6	4	0	1	1	0	3	3	0	0	0	0	6	4	0	0	1	1	6	4	0	1	1	0	1	0	0	0
Nbe.v1.s00050g15980	Nbe.v1.s00050g15980	9	4	4	Nbe.v1.s00050g15980	1	9	4	4	0	0	2	0	0	1	0	0	0	0	1	2	0	0	4	5	6	6	0	0	0	0	0	0	0	0	0	0	0	2	0	0	1	3	3	2	0	0	0	0
Nbe.v1.s00050g16010;REV__Nbe.v1.s00160g24110;REV__Nbe.v1.s00160g24100	Nbe.v1.s00050g16010	11;1;1	1;1;1	1;1;1	Nbe.v1.s00050g16010	3	11	1	1	5	1	0	0	0	1	10	8	0	0	1	0	9	5	1	0	1	0	0	0	0	0	0	0	0	0	0	0	0	0	0	0	1	0	0	0	0	0	0	0
Nbe.v1.s00050g16020;Nbe.v1.s00070g15410	Nbe.v1.s00050g16020;Nbe.v1.s00070g15410	5;5	5;5	5;5	Nbe.v1.s00050g16020;Nbe.v1.s00070g15410	2	5	5	5	4	4	4	2	4	1	5	5	0	0	1	4	5	5	1	4	4	2	4	4	4	2	4	1	5	5	0	0	1	4	5	5	1	4	4	2	4	4	4	2
Nbe.v1.s00050g16040	Nbe.v1.s00050g16040	25	2	2	Nbe.v1.s00050g16040	1	25	2	2	1	1	19	20	11	22	3	2	16	15	18	23	7	0	19	21	22	24	0	0	2	2	1	2	1	0	1	1	2	2	0	0	2	2	1	2	0	0	2	2
Nbe.v1.s00050g16150;Nbe.v1.s00070g15270	Nbe.v1.s00050g16150	19;6	19;6	17;6	Nbe.v1.s00050g16150	2	19	19	17	1	0	5	4	3	5	2	1	3	3	7	6	0	0	11	10	9	11	1	0	5	4	3	5	2	1	3	3	7	6	0	0	11	10	9	11	1	0	4	3
Nbe.v1.s00050g16360;Nbe.v1.s00070g09310;Nbe.v1.s00050g08110	Nbe.v1.s00050g16360;Nbe.v1.s00070g09310;Nbe.v1.s00050g08110	6;5;5	1;0;0	1;0;0	Nbe.v1.s00050g16360;Nbe.v1.s00070g09310;Nbe.v1.s00050g08110	3	6	1	1	5	3	0	0	0	1	1	2	0	0	2	2	4	4	0	0	2	1	0	0	0	0	0	0	0	0	0	0	0	1	0	0	0	0	0	0	0	0	0	0
Nbe.v1.s00050g16640;Nbe.v1.s00070g16890	Nbe.v1.s00050g16640;Nbe.v1.s00070g16890	6;6	6;6	1;1	Nbe.v1.s00050g16640;Nbe.v1.s00070g16890	2	6	6	1	3	3	1	2	1	1	5	3	1	1	1	0	5	5	0	0	0	0	3	3	1	2	1	1	5	3	1	1	1	0	5	5	0	0	0	0	0	0	0	0
Nbe.v1.s00050g16860	Nbe.v1.s00050g16860	19	2	2	Nbe.v1.s00050g16860	1	19	2	2	9	5	0	0	0	0	16	12	0	0	1	2	18	15	2	0	0	0	2	0	0	0	0	0	2	1	0	0	0	0	2	2	0	0	0	0	2	0	0	0
Nbe.v1.s00050g17100	Nbe.v1.s00050g17100	10	2	2	Nbe.v1.s00050g17100	1	10	2	2	9	8	3	3	3	3	6	9	2	3	4	4	6	8	2	2	4	4	2	0	0	0	0	0	0	2	0	0	0	0	0	1	0	0	0	0	2	0	0	0
Nbe.v1.s00050g17170;Nbe.v1.s00070g17780	Nbe.v1.s00050g17170	3;1	3;1	3;1	Nbe.v1.s00050g17170	2	3	3	3	1	0	1	1	0	1	1	1	0	0	0	0	1	0	2	2	2	1	1	0	1	1	0	1	1	1	0	0	0	0	1	0	2	2	2	1	1	0	1	1
Nbe.v1.s00050g17810;Nbe.v1.s00050g07860;Nbe.v1.s00050g37320;Nbe.v1.s00040g19710	Nbe.v1.s00050g17810	11;2;1;1	11;2;1;1	2;0;0;0	Nbe.v1.s00050g17810	4	11	11	2	8	3	0	0	0	0	8	8	0	0	0	0	10	9	0	0	0	0	8	3	0	0	0	0	8	8	0	0	0	0	10	9	0	0	0	0	2	1	0	0
Nbe.v1.s00050g17820	Nbe.v1.s00050g17820	4	4	4	Nbe.v1.s00050g17820	1	4	4	4	0	0	0	0	0	0	0	0	0	0	0	0	1	0	0	1	1	1	0	0	0	0	0	0	0	0	0	0	0	0	1	0	0	1	1	1	0	0	0	0
Nbe.v1.s00050g17850;Nbe.v1.s00070g18460;Nbe.v1.s00050g17880	Nbe.v1.s00050g17850;Nbe.v1.s00070g18460;Nbe.v1.s00050g17880	3;3;2	3;3;2	3;3;2	Nbe.v1.s00050g17850;Nbe.v1.s00070g18460;Nbe.v1.s00050g17880	3	3	3	3	0	0	3	3	0	1	0	0	0	0	0	0	0	0	0	1	2	1	0	0	3	3	0	1	0	0	0	0	0	0	0	0	0	1	2	1	0	0	3	3
Nbe.v1.s00050g17890;Nbe.v1.s00050g17860;Nbe.v1.s00040g18070;Nbe.v1.s00090g29640;Nbe.v1.s00040g18050	Nbe.v1.s00050g17890;Nbe.v1.s00050g17860;Nbe.v1.s00040g18070;Nbe.v1.s00090g29640;Nbe.v1.s00040g18050	2;2;1;1;1	2;2;1;1;1	2;2;1;1;1	Nbe.v1.s00050g17890;Nbe.v1.s00050g17860;Nbe.v1.s00040g18070;Nbe.v1.s00090g29640;Nbe.v1.s00040g18050	5	2	2	2	0	0	0	0	1	1	1	0	0	0	1	1	1	0	0	0	1	1	0	0	0	0	1	1	1	0	0	0	1	1	1	0	0	0	1	1	0	0	0	0
Nbe.v1.s00050g17940	Nbe.v1.s00050g17940	8	8	1	Nbe.v1.s00050g17940	1	8	8	1	1	0	7	6	5	5	2	0	6	5	5	8	2	1	7	8	8	8	1	0	7	6	5	5	2	0	6	5	5	8	2	1	7	8	8	8	1	0	0	1
Nbe.v1.s00050g18010	Nbe.v1.s00050g18010	4	1	1	Nbe.v1.s00050g18010	1	4	1	1	0	0	3	2	1	2	1	0	4	3	2	2	0	0	2	2	2	3	0	0	0	1	0	1	0	0	1	1	0	1	0	0	1	1	1	1	0	0	0	1
Nbe.v1.s00050g18040;Nbe.v1.s00070g18560	Nbe.v1.s00050g18040;Nbe.v1.s00070g18560	9;6	9;6	9;6	Nbe.v1.s00050g18040;Nbe.v1.s00070g18560	2	9	9	9	0	0	2	2	0	1	1	0	0	0	1	3	0	1	2	3	1	2	0	0	2	2	0	1	1	0	0	0	1	3	0	1	2	3	1	2	0	0	2	2
Nbe.v1.s00050g18150	Nbe.v1.s00050g18150	12	12	4	Nbe.v1.s00050g18150	1	12	12	4	6	8	1	0	0	0	10	11	0	0	1	0	8	8	0	0	0	0	6	8	1	0	0	0	10	11	0	0	1	0	8	8	0	0	0	0	2	2	0	0
Nbe.v1.s00050g18240	Nbe.v1.s00050g18240	11	5	1	Nbe.v1.s00050g18240	1	11	5	1	4	5	2	3	10	10	8	8	3	3	10	7	7	7	3	2	8	9	0	0	0	0	4	4	2	2	2	2	4	2	2	1	2	1	2	3	0	0	0	0
Nbe.v1.s00050g18420;Nbe.v1.s00070g18980;Nbe.v1.s00070g18970	Nbe.v1.s00050g18420	13;3;2	13;3;2	13;3;2	Nbe.v1.s00050g18420	3	13	13	13	4	0	0	0	1	0	9	10	0	0	2	1	10	10	0	0	3	1	4	0	0	0	1	0	9	10	0	0	2	1	10	10	0	0	3	1	4	0	0	0
Nbe.v1.s00050g18590;Nbe.v1.s00070g19230	Nbe.v1.s00050g18590;Nbe.v1.s00070g19230	19;15	1;1	0;0	Nbe.v1.s00050g18590;Nbe.v1.s00070g19230	2	19	1	0	11	9	4	4	4	4	15	14	1	2	7	5	15	14	8	2	4	7	1	1	1	0	0	1	1	0	0	1	1	0	1	1	1	0	0	0	0	0	0	0
Nbe.v1.s00050g19140	Nbe.v1.s00050g19140	5	1	1	Nbe.v1.s00050g19140	1	5	1	1	3	0	1	1	0	0	4	4	0	0	1	2	4	3	0	0	2	1	0	0	0	0	0	0	1	1	0	0	0	0	1	0	0	0	0	0	0	0	0	0
Nbe.v1.s00050g19190	Nbe.v1.s00050g19190	5	5	5	Nbe.v1.s00050g19190	1	5	5	5	0	0	0	0	0	0	1	1	0	0	0	1	1	0	0	0	0	0	0	0	0	0	0	0	1	1	0	0	0	1	1	0	0	0	0	0	0	0	0	0
Nbe.v1.s00050g19250;Nbe.v1.s00160g13500	Nbe.v1.s00050g19250;Nbe.v1.s00160g13500	23;15	12;7	3;1	Nbe.v1.s00050g19250;Nbe.v1.s00160g13500	2	23	12	3	7	4	3	3	19	17	15	11	2	2	18	19	13	11	3	5	19	16	3	1	0	1	10	8	8	6	1	1	9	9	8	6	0	1	10	8	1	0	0	0
Nbe.v1.s00050g19570	Nbe.v1.s00050g19570	5	1	1	Nbe.v1.s00050g19570	1	5	1	1	3	1	0	0	0	0	4	3	0	0	0	0	2	3	0	1	1	0	0	0	0	0	0	0	1	1	0	0	0	0	1	1	0	1	0	0	0	0	0	0
Nbe.v1.s00050g20210	Nbe.v1.s00050g20210	1	1	1	Nbe.v1.s00050g20210	1	1	1	1	0	0	0	0	0	0	0	0	0	0	0	0	0	0	0	0	0	0	0	0	0	0	0	0	0	0	0	0	0	0	0	0	0	0	0	0	0	0	0	0
Nbe.v1.s00050g21160;Nbe.v1.s00190g26230;Nbe.v1.s00200g20220	Nbe.v1.s00050g21160;Nbe.v1.s00190g26230	10;9;1	10;9;1	9;8;0	Nbe.v1.s00050g21160;Nbe.v1.s00190g26230	3	10	10	9	5	3	0	0	0	0	6	6	0	0	1	0	7	4	0	0	2	0	5	3	0	0	0	0	6	6	0	0	1	0	7	4	0	0	2	0	4	2	0	0
Nbe.v1.s00050g21240;Nbe.v1.s00190g26240;Nbe.v1.s00010g47020;Nbe.v1.s00140g38340;Nbe.v1.s00100g31950;Nbe.v1.s00030g11380;Nbe.v1.s00130g30370;Nbe.v1.s00090g43230;Nbe.v1.s00210g17260;Nbe.v1.s00140g26090;Nbe.v1.s00020g16980;Nbe.v1.s00040g19620;Nbe.v1.s00140g26030	Nbe.v1.s00050g21240;Nbe.v1.s00190g26240	12;9;2;1;1;1;1;1;1;1;1;1;1	12;9;2;1;1;1;1;1;1;1;1;1;1	10;7;2;0;0;1;0;1;1;1;1;1;1	Nbe.v1.s00050g21240;Nbe.v1.s00190g26240	13	12	12	10	5	2	1	1	0	1	7	8	0	0	0	1	7	7	0	1	2	1	5	2	1	1	0	1	7	8	0	0	0	1	7	7	0	1	2	1	4	2	1	1
Nbe.v1.s00050g21300;Nbe.v1.s00100g10500	Nbe.v1.s00050g21300;Nbe.v1.s00100g10500	9;5	2;1	0;0	Nbe.v1.s00050g21300;Nbe.v1.s00100g10500	2	9	2	0	2	3	0	0	0	0	8	5	0	0	0	0	5	6	0	0	3	1	0	1	0	0	0	0	1	1	0	0	0	0	1	2	0	0	0	0	0	0	0	0
Nbe.v1.s00050g21540;Nbe.v1.s00190g26500	Nbe.v1.s00050g21540;Nbe.v1.s00190g26500	8;4	8;4	7;3	Nbe.v1.s00050g21540;Nbe.v1.s00190g26500	2	8	8	7	0	0	1	0	1	1	0	2	0	0	0	2	2	1	0	0	3	0	0	0	1	0	1	1	0	2	0	0	0	2	2	1	0	0	3	0	0	0	1	0
Nbe.v1.s00050g21560;Nbe.v1.s00010g44130;Nbe.v1.s00190g26520;Nbe.v1.s00150g14900;Nbe.v1.s00050g10790;Nbe.v1.s00070g23190	Nbe.v1.s00050g21560;Nbe.v1.s00010g44130;Nbe.v1.s00190g26520;Nbe.v1.s00150g14900;Nbe.v1.s00050g10790;Nbe.v1.s00070g23190	2;2;2;1;1;1	2;2;2;1;1;1	2;2;2;1;1;1	Nbe.v1.s00050g21560;Nbe.v1.s00010g44130;Nbe.v1.s00190g26520;Nbe.v1.s00150g14900;Nbe.v1.s00050g10790;Nbe.v1.s00070g23190	6	2	2	2	0	0	0	0	0	0	0	0	0	0	0	0	2	2	0	0	0	0	0	0	0	0	0	0	0	0	0	0	0	0	2	2	0	0	0	0	0	0	0	0
Nbe.v1.s00050g21700	Nbe.v1.s00050g21700	17	1	1	Nbe.v1.s00050g21700	1	17	1	1	16	13	1	1	2	3	15	15	0	0	3	2	15	15	0	1	3	3	1	1	0	0	0	1	1	1	0	0	0	0	1	1	0	0	0	0	1	1	0	0
Nbe.v1.s00050g22350;Nbe.v1.s00020g01280;Nbe.v1.s00180g23650;Nbe.v1.s00180g23570;Nbe.v1.s00180g23680;Nbe.v1.s00180g23700;Nbe.v1.s00180g23550;Nbe.v1.s00180g23520;Nbe.v1.s00180g23580;Nbe.v1.s00180g23610	Nbe.v1.s00050g22350;Nbe.v1.s00020g01280	16;14;6;4;4;3;3;2;2;1	6;5;3;2;2;2;2;1;1;1	6;5;3;2;2;2;2;1;1;1	Nbe.v1.s00050g22350;Nbe.v1.s00020g01280	10	16	6	6	10	7	2	4	3	5	16	13	2	1	7	5	16	15	1	2	6	7	3	1	0	0	0	0	6	4	0	0	1	1	6	5	0	0	0	1	3	1	0	0
Nbe.v1.s00050g22390	Nbe.v1.s00050g22390	14	10	5	Nbe.v1.s00050g22390	1	14	10	5	8	6	0	0	0	0	13	11	0	0	1	0	12	11	0	0	2	0	5	4	0	0	0	0	9	8	0	0	0	0	8	8	0	0	1	0	1	1	0	0
Nbe.v1.s00050g22640	Nbe.v1.s00050g22640	28	28	2	Nbe.v1.s00050g22640	1	28	28	2	25	22	1	0	1	1	26	25	0	0	4	7	26	25	0	0	2	1	25	22	1	0	1	1	26	25	0	0	4	7	26	25	0	0	2	1	1	1	0	0
Nbe.v1.s00050g22860	Nbe.v1.s00050g22860	31	5	4	Nbe.v1.s00050g22860	1	31	5	4	22	12	2	0	0	1	27	27	0	0	3	6	27	24	2	0	2	4	4	2	0	0	0	0	5	4	0	0	0	1	4	4	0	0	0	0	3	1	0	0
Nbe.v1.s00050g23040;Nbe.v1.s00190g24490;Nbe.v1.s00110g13290;Nbe.v1.s00120g05200	Nbe.v1.s00050g23040;Nbe.v1.s00190g24490	5;3;1;1	5;3;1;1	5;3;1;1	Nbe.v1.s00050g23040;Nbe.v1.s00190g24490	4	5	5	5	0	0	0	0	1	0	2	2	0	0	0	1	4	1	1	0	0	1	0	0	0	0	1	0	2	2	0	0	0	1	4	1	1	0	0	1	0	0	0	0
Nbe.v1.s00050g23110	Nbe.v1.s00050g23110	2	2	2	Nbe.v1.s00050g23110	1	2	2	2	0	0	1	1	1	0	0	0	1	1	0	1	0	0	0	1	1	1	0	0	1	1	1	0	0	0	1	1	0	1	0	0	0	1	1	1	0	0	1	1
Nbe.v1.s00050g23160;Nbe.v1.s00100g28360;Nbe.v1.s00150g09500;Nbe.v1.s00170g21960;Nbe.v1.s00200g10760	Nbe.v1.s00050g23160;Nbe.v1.s00100g28360;Nbe.v1.s00150g09500	5;3;3;2;2	5;3;3;2;2	2;1;1;0;1	Nbe.v1.s00050g23160;Nbe.v1.s00100g28360;Nbe.v1.s00150g09500	5	5	5	2	4	1	1	0	5	5	4	3	1	1	5	5	3	4	3	1	5	5	4	1	1	0	5	5	4	3	1	1	5	5	3	4	3	1	5	5	1	0	1	0
Nbe.v1.s00050g23180;Nbe.v1.s00210g06720;Nbe.v1.s00170g19570;Nbe.v1.s00160g23990;REV__Nbe.v1.s00070g22270;REV__Nbe.v1.s00050g23180;REV__Nbe.v1.s00020g39830	Nbe.v1.s00050g23180	24;2;2;2;1;1;1	24;2;2;2;1;1;1	1;0;0;0;0;0;0	Nbe.v1.s00050g23180	7	24	24	1	15	15	0	0	1	0	22	23	0	0	1	2	22	20	0	1	1	0	15	15	0	0	1	0	22	23	0	0	1	2	22	20	0	1	1	0	0	0	0	0
Nbe.v1.s00050g23300;Nbe.v1.s00070g22130	Nbe.v1.s00050g23300	3;1	3;1	3;1	Nbe.v1.s00050g23300	2	3	3	3	0	0	0	0	1	1	0	0	0	0	1	1	0	0	0	0	1	0	0	0	0	0	1	1	0	0	0	0	1	1	0	0	0	0	1	0	0	0	0	0
Nbe.v1.s00050g23370;Nbe.v1.s00150g08520	Nbe.v1.s00050g23370;Nbe.v1.s00150g08520	3;3	3;3	3;3	Nbe.v1.s00050g23370;Nbe.v1.s00150g08520	2	3	3	3	0	0	0	0	0	0	0	1	0	0	0	1	1	0	0	0	0	2	0	0	0	0	0	0	0	1	0	0	0	1	1	0	0	0	0	2	0	0	0	0
Nbe.v1.s00050g23920;Nbe.v1.s00170g09340;Nbe.v1.s00200g17090	Nbe.v1.s00050g23920;Nbe.v1.s00170g09340	8;8;1	8;8;1	0;0;0	Nbe.v1.s00050g23920;Nbe.v1.s00170g09340	3	8	8	0	1	1	4	4	3	5	3	3	3	3	5	4	2	1	4	5	4	4	1	1	4	4	3	5	3	3	3	3	5	4	2	1	4	5	4	4	0	0	0	0
Nbe.v1.s00050g24340;Nbe.v1.s00200g19410;Nbe.v1.s00100g12790;Nbe.v1.s00090g16830;Nbe.v1.s00060g42200;Nbe.v1.s00150g08360;Nbe.v1.s00030g19130;Nbe.v1.s00190g04390;Nbe.v1.s00160g16890	Nbe.v1.s00050g24340;Nbe.v1.s00200g19410;Nbe.v1.s00100g12790;Nbe.v1.s00090g16830;Nbe.v1.s00060g42200;Nbe.v1.s00150g08360;Nbe.v1.s00030g19130;Nbe.v1.s00190g04390	7;6;6;6;6;6;6;5;3	7;6;6;6;6;6;6;5;3	7;6;6;6;6;6;6;5;3	Nbe.v1.s00050g24340;Nbe.v1.s00200g19410;Nbe.v1.s00100g12790;Nbe.v1.s00090g16830;Nbe.v1.s00060g42200;Nbe.v1.s00150g08360;Nbe.v1.s00030g19130;Nbe.v1.s00190g04390	9	7	7	7	1	1	0	0	5	5	2	2	0	0	7	7	2	0	0	0	5	5	1	1	0	0	5	5	2	2	0	0	7	7	2	0	0	0	5	5	1	1	0	0
Nbe.v1.s00050g24460	Nbe.v1.s00050g24460	6	6	6	Nbe.v1.s00050g24460	1	6	6	6	1	1	0	0	0	1	4	4	0	1	1	0	6	6	0	0	0	0	1	1	0	0	0	1	4	4	0	1	1	0	6	6	0	0	0	0	1	1	0	0
Nbe.v1.s00050g24470	Nbe.v1.s00050g24470	7	5	5	Nbe.v1.s00050g24470	1	7	5	5	0	0	0	0	3	4	1	1	0	0	4	4	1	0	0	0	4	5	0	0	0	0	2	3	1	0	0	0	3	3	0	0	0	0	4	3	0	0	0	0
Nbe.v1.s00050g24870	Nbe.v1.s00050g24870	3	3	2	Nbe.v1.s00050g24870	1	3	3	2	1	1	0	0	0	0	0	3	0	0	0	0	3	1	0	0	0	0	1	1	0	0	0	0	0	3	0	0	0	0	3	1	0	0	0	0	1	1	0	0
Nbe.v1.s00050g25120;Nbe.v1.s00120g08970	Nbe.v1.s00050g25120	7;3	7;3	7;3	Nbe.v1.s00050g25120	2	7	7	7	1	0	3	3	2	3	0	2	0	0	2	2	5	1	3	5	6	4	1	0	3	3	2	3	0	2	0	0	2	2	5	1	3	5	6	4	1	0	3	3
Nbe.v1.s00050g25550;Nbe.v1.s00120g09400	Nbe.v1.s00050g25550;Nbe.v1.s00120g09400	7;6	7;6	7;6	Nbe.v1.s00050g25550;Nbe.v1.s00120g09400	2	7	7	7	2	2	1	1	0	0	4	2	0	0	1	2	3	2	0	0	1	0	2	2	1	1	0	0	4	2	0	0	1	2	3	2	0	0	1	0	2	2	1	1
Nbe.v1.s00050g25740	Nbe.v1.s00050g25740	7	7	1	Nbe.v1.s00050g25740	1	7	7	1	3	1	0	0	6	6	3	3	0	0	6	6	3	4	0	0	5	5	3	1	0	0	6	6	3	3	0	0	6	6	3	4	0	0	5	5	1	0	0	0
Nbe.v1.s00050g25780	Nbe.v1.s00050g25780	2	2	2	Nbe.v1.s00050g25780	1	2	2	2	0	0	0	0	0	0	0	0	0	0	0	0	0	0	0	0	0	0	0	0	0	0	0	0	0	0	0	0	0	0	0	0	0	0	0	0	0	0	0	0
Nbe.v1.s00050g25820	Nbe.v1.s00050g25820	24	24	5	Nbe.v1.s00050g25820	1	24	24	5	10	5	5	5	19	21	15	11	3	1	20	19	12	9	11	9	20	21	10	5	5	5	19	21	15	11	3	1	20	19	12	9	11	9	20	21	1	0	0	0
Nbe.v1.s00050g26180;Nbe.v1.s00190g30540	Nbe.v1.s00050g26180;Nbe.v1.s00190g30540	1;1	1;1	1;1	Nbe.v1.s00050g26180;Nbe.v1.s00190g30540	2	1	1	1	0	0	0	0	0	0	0	0	0	0	0	0	0	0	0	0	1	0	0	0	0	0	0	0	0	0	0	0	0	0	0	0	0	0	1	0	0	0	0	0
Nbe.v1.s00050g26670	Nbe.v1.s00050g26670	4	4	3	Nbe.v1.s00050g26670	1	4	4	3	0	0	0	0	0	0	2	1	0	0	0	0	2	2	1	0	0	1	0	0	0	0	0	0	2	1	0	0	0	0	2	2	1	0	0	1	0	0	0	0
Nbe.v1.s00050g27010	Nbe.v1.s00050g27010	5	5	2	Nbe.v1.s00050g27010	1	5	5	2	0	0	0	0	0	0	0	0	0	0	0	0	1	0	1	1	2	0	0	0	0	0	0	0	0	0	0	0	0	0	1	0	1	1	2	0	0	0	0	0
Nbe.v1.s00050g27260;Nbe.v1.s00190g31790	Nbe.v1.s00050g27260;Nbe.v1.s00190g31790	2;1	2;1	2;1	Nbe.v1.s00050g27260;Nbe.v1.s00190g31790	2	2	2	2	0	0	0	0	0	0	0	0	0	0	0	1	0	0	0	0	0	0	0	0	0	0	0	0	0	0	0	0	0	1	0	0	0	0	0	0	0	0	0	0
Nbe.v1.s00050g27460	Nbe.v1.s00050g27460	34	3	3	Nbe.v1.s00050g27460	1	34	3	3	15	7	3	3	2	4	28	17	1	0	7	5	24	19	4	7	8	7	1	0	0	0	0	0	3	1	0	0	0	1	1	2	0	0	0	1	1	0	0	0
Nbe.v1.s00050g27480;Nbe.v1.s00190g32010	Nbe.v1.s00050g27480;Nbe.v1.s00190g32010	30;29	30;29	30;29	Nbe.v1.s00050g27480;Nbe.v1.s00190g32010	2	30	30	30	13	8	0	0	11	15	15	14	0	0	25	20	17	13	0	0	20	18	13	8	0	0	11	15	15	14	0	0	25	20	17	13	0	0	20	18	13	8	0	0
Nbe.v1.s00050g27520	Nbe.v1.s00050g27520	8	8	3	Nbe.v1.s00050g27520	1	8	8	3	2	2	0	0	0	0	5	4	0	0	1	2	4	4	0	1	1	0	2	2	0	0	0	0	5	4	0	0	1	2	4	4	0	1	1	0	0	0	0	0
Nbe.v1.s00050g27540	Nbe.v1.s00050g27540	18	2	2	Nbe.v1.s00050g27540	1	18	2	2	6	5	0	0	2	1	11	12	0	0	2	2	9	12	0	1	2	2	0	0	0	0	0	0	1	2	0	0	0	0	0	1	0	0	0	0	0	0	0	0
Nbe.v1.s00050g27580	Nbe.v1.s00050g27580	3	3	3	Nbe.v1.s00050g27580	1	3	3	3	1	0	0	0	0	0	2	0	0	0	0	0	2	3	0	0	0	0	1	0	0	0	0	0	2	0	0	0	0	0	2	3	0	0	0	0	1	0	0	0
Nbe.v1.s00050g27870	Nbe.v1.s00050g27870	5	1	1	Nbe.v1.s00050g27870	1	5	1	1	3	2	4	4	3	4	1	2	2	2	4	3	2	4	5	5	5	4	1	1	1	1	0	1	0	0	0	0	1	0	1	1	1	1	1	1	1	1	1	1
Nbe.v1.s00050g28050;Nbe.v1.s00050g28040;Nbe.v1.s00010g39900;Nbe.v1.s00010g39930;Nbe.v1.s00040g23940;Nbe.v1.s00150g01700;Nbe.v1.s00080g38190;Nbe.v1.s00050g03430;Nbe.v1.s00200g03560;Nbe.v1.s00190g08470	Nbe.v1.s00050g28050;Nbe.v1.s00050g28040;Nbe.v1.s00010g39900;Nbe.v1.s00010g39930;Nbe.v1.s00040g23940;Nbe.v1.s00150g01700	20;20;20;20;13;12;5;3;1;1	2;2;2;2;0;0;0;0;0;1	0;0;0;0;0;0;0;0;0;0	Nbe.v1.s00050g28050;Nbe.v1.s00050g28040;Nbe.v1.s00010g39900;Nbe.v1.s00010g39930;Nbe.v1.s00040g23940;Nbe.v1.s00150g01700	10	20	2	0	13	8	0	0	2	3	18	15	0	0	6	5	17	17	0	0	4	5	1	1	0	0	0	0	2	2	0	0	0	0	2	2	0	0	0	0	0	0	0	0
Nbe.v1.s00050g28060	Nbe.v1.s00050g28060	5	1	1	Nbe.v1.s00050g28060	1	5	1	1	1	1	0	0	2	1	1	1	0	0	2	2	1	1	0	0	2	2	0	0	0	0	1	0	0	0	0	0	1	1	0	0	0	0	1	1	0	0	0	0
Nbe.v1.s00050g28110;Nbe.v1.s00010g39950	Nbe.v1.s00050g28110;Nbe.v1.s00010g39950	2;2	2;2	2;2	Nbe.v1.s00050g28110;Nbe.v1.s00010g39950	2	2	2	2	0	0	0	0	0	0	2	2	0	0	0	0	2	0	0	0	0	0	0	0	0	0	0	0	2	2	0	0	0	0	2	0	0	0	0	0	0	0	0	0
Nbe.v1.s00050g28480	Nbe.v1.s00050g28480	31	2	2	Nbe.v1.s00050g28480	1	31	2	2	26	24	1	1	1	1	28	28	1	0	5	6	28	26	1	1	9	7	2	1	0	0	0	0	2	2	0	0	1	0	2	2	0	0	1	0	2	1	0	0
Nbe.v1.s00050g28650;Nbe.v1.s00030g17740;Nbe.v1.s00010g40750	Nbe.v1.s00050g28650;Nbe.v1.s00030g17740;Nbe.v1.s00010g40750	1;1;1	1;1;1	1;1;1	Nbe.v1.s00050g28650;Nbe.v1.s00030g17740;Nbe.v1.s00010g40750	3	1	1	1	1	0	0	0	0	0	1	1	0	0	0	0	1	1	0	0	0	0	1	0	0	0	0	0	1	1	0	0	0	0	1	1	0	0	0	0	1	0	0	0
Nbe.v1.s00050g28720	Nbe.v1.s00050g28720	11	11	1	Nbe.v1.s00050g28720	1	11	11	1	4	2	0	0	0	1	9	7	0	0	0	0	10	8	0	0	0	1	4	2	0	0	0	1	9	7	0	0	0	0	10	8	0	0	0	1	0	0	0	0
Nbe.v1.s00050g28960;Nbe.v1.s00010g41120	Nbe.v1.s00050g28960;Nbe.v1.s00010g41120	1;1	1;1	1;1	Nbe.v1.s00050g28960;Nbe.v1.s00010g41120	2	1	1	1	0	0	1	0	1	1	0	0	0	0	1	1	0	0	1	1	1	1	0	0	1	0	1	1	0	0	0	0	1	1	0	0	1	1	1	1	0	0	1	0
Nbe.v1.s00050g29010;Nbe.v1.s00010g41190;Nbe.v1.s00180g22910;Nbe.v1.s00020g00490	Nbe.v1.s00050g29010;Nbe.v1.s00010g41190	15;15;7;6	15;15;7;6	15;15;7;6	Nbe.v1.s00050g29010;Nbe.v1.s00010g41190	4	15	15	15	0	0	1	2	2	5	4	2	1	1	2	3	2	1	2	6	11	10	0	0	1	2	2	5	4	2	1	1	2	3	2	1	2	6	11	10	0	0	1	2
Nbe.v1.s00050g29020;Nbe.v1.s00010g41200;Nbe.v1.s00190g24380;Nbe.v1.s00050g12420;Nbe.v1.s00030g17720;Nbe.v1.s00020g00460	Nbe.v1.s00050g29020;Nbe.v1.s00010g41200;Nbe.v1.s00190g24380;Nbe.v1.s00050g12420;Nbe.v1.s00030g17720;Nbe.v1.s00020g00460	5;5;5;5;4;3	5;5;5;5;4;3	5;5;5;5;4;3	Nbe.v1.s00050g29020;Nbe.v1.s00010g41200;Nbe.v1.s00190g24380;Nbe.v1.s00050g12420;Nbe.v1.s00030g17720;Nbe.v1.s00020g00460	6	5	5	5	1	0	0	0	0	1	2	1	0	0	0	1	3	3	0	0	1	1	1	0	0	0	0	1	2	1	0	0	0	1	3	3	0	0	1	1	1	0	0	0
Nbe.v1.s00050g29330;Nbe.v1.s00010g41510;Nbe.v1.s00040g23470;Nbe.v1.s00050g02930;Nbe.v1.s00150g02430;Nbe.v1.s00060g07040;Nbe.v1.s00020g34240;Nbe.v1.s00200g03010	Nbe.v1.s00050g29330;Nbe.v1.s00010g41510;Nbe.v1.s00040g23470;Nbe.v1.s00050g02930;Nbe.v1.s00150g02430;Nbe.v1.s00060g07040;Nbe.v1.s00020g34240;Nbe.v1.s00200g03010	2;2;1;1;1;1;1;1	2;2;1;1;1;1;1;1	2;2;1;1;1;1;1;1	Nbe.v1.s00050g29330;Nbe.v1.s00010g41510;Nbe.v1.s00040g23470;Nbe.v1.s00050g02930;Nbe.v1.s00150g02430;Nbe.v1.s00060g07040;Nbe.v1.s00020g34240;Nbe.v1.s00200g03010	8	2	2	2	2	1	0	0	0	0	1	1	0	0	1	1	1	0	0	0	0	0	2	1	0	0	0	0	1	1	0	0	1	1	1	0	0	0	0	0	2	1	0	0
Nbe.v1.s00050g29420;Nbe.v1.s00080g34910;Nbe.v1.s00110g19090;Nbe.v1.s00010g41550;Nbe.v1.s00140g13600;Nbe.v1.s00030g11710;Nbe.v1.s00090g42080;Nbe.v1.s00070g13600;Nbe.v1.s00140g29770;Nbe.v1.s00050g36340;Nbe.v1.s00010g02650;Nbe.v1.s00020g23270;Nbe.v1.s00060g20020;Nbe.v1.s00180g04280;Nbe.v1.s00090g17600;Nbe.v1.s00060g42870;Nbe.v1.s00060g30820;Nbe.v1.s00090g01310;Nbe.v1.s00020g14390;Nbe.v1.s00040g22850	Nbe.v1.s00050g29420;Nbe.v1.s00080g34910;Nbe.v1.s00110g19090;Nbe.v1.s00010g41550;Nbe.v1.s00140g13600;Nbe.v1.s00030g11710;Nbe.v1.s00090g42080;Nbe.v1.s00070g13600;Nbe.v1.s00140g29770;Nbe.v1.s00050g36340;Nbe.v1.s00010g02650;Nbe.v1.s00020g23270;Nbe.v1.s00060g20020;Nbe.v1.s00180g04280;Nbe.v1.s00090g17600;Nbe.v1.s00060g42870;Nbe.v1.s00060g30820;Nbe.v1.s00090g01310;Nbe.v1.s00020g14390;Nbe.v1.s00040g22850	2;2;2;2;1;1;1;1;1;1;1;1;1;1;1;1;1;1;1;1	2;2;2;2;1;1;1;1;1;1;1;1;1;1;1;1;1;1;1;1	2;2;2;2;1;1;1;1;1;1;1;1;1;1;1;1;1;1;1;1	Nbe.v1.s00050g29420;Nbe.v1.s00080g34910;Nbe.v1.s00110g19090;Nbe.v1.s00010g41550;Nbe.v1.s00140g13600;Nbe.v1.s00030g11710;Nbe.v1.s00090g42080;Nbe.v1.s00070g13600;Nbe.v1.s00140g29770;Nbe.v1.s00050g36340;Nbe.v1.s00010g02650;Nbe.v1.s00020g23270;Nbe.v1.s00060g20	20	2	2	2	1	0	0	0	0	0	1	0	0	0	0	0	1	1	0	0	0	0	1	0	0	0	0	0	1	0	0	0	0	0	1	1	0	0	0	0	1	0	0	0
Nbe.v1.s00050g29790	Nbe.v1.s00050g29790	14	4	4	Nbe.v1.s00050g29790	1	14	4	4	0	0	7	6	2	5	1	0	4	5	5	6	1	0	9	10	11	9	0	0	3	2	0	2	0	0	1	2	2	2	0	0	3	3	3	2	0	0	3	2
Nbe.v1.s00050g29900	Nbe.v1.s00050g29900	3	1	1	Nbe.v1.s00050g29900	1	3	1	1	1	0	1	1	1	3	0	1	1	1	2	2	1	0	2	2	1	1	0	0	0	0	0	1	0	0	0	0	1	1	0	0	0	0	0	0	0	0	0	0
Nbe.v1.s00050g30000;Nbe.v1.s00010g42460	Nbe.v1.s00050g30000;Nbe.v1.s00010g42460	2;2	2;2	2;2	Nbe.v1.s00050g30000;Nbe.v1.s00010g42460	2	2	2	2	1	1	0	0	0	0	1	1	0	0	0	0	2	2	0	0	0	0	1	1	0	0	0	0	1	1	0	0	0	0	2	2	0	0	0	0	1	1	0	0
Nbe.v1.s00050g30120;Nbe.v1.s00010g42670	Nbe.v1.s00050g30120;Nbe.v1.s00010g42670	9;8	8;7	8;7	Nbe.v1.s00050g30120;Nbe.v1.s00010g42670	2	9	8	8	0	0	0	0	0	0	1	2	2	3	4	4	0	0	0	1	1	0	0	0	0	0	0	0	1	2	2	3	4	4	0	0	0	1	1	0	0	0	0	0
Nbe.v1.s00050g30170	Nbe.v1.s00050g30170	8	8	2	Nbe.v1.s00050g30170	1	8	8	2	5	3	1	2	1	1	6	5	0	0	1	2	8	7	0	1	5	1	5	3	1	2	1	1	6	5	0	0	1	2	8	7	0	1	5	1	0	0	0	1
Nbe.v1.s00050g30250	Nbe.v1.s00050g30250	5	5	1	Nbe.v1.s00050g30250	1	5	5	1	0	0	0	0	2	2	0	0	0	0	5	3	0	0	0	1	4	4	0	0	0	0	2	2	0	0	0	0	5	3	0	0	0	1	4	4	0	0	0	0
Nbe.v1.s00050g30520	Nbe.v1.s00050g30520	3	3	1	Nbe.v1.s00050g30520	1	3	3	1	1	1	0	0	0	0	1	1	0	0	0	0	3	2	0	0	0	0	1	1	0	0	0	0	1	1	0	0	0	0	3	2	0	0	0	0	1	1	0	0
Nbe.v1.s00050g30790	Nbe.v1.s00050g30790	18	18	12	Nbe.v1.s00050g30790	1	18	18	12	2	0	10	9	5	8	4	0	4	5	8	7	4	0	13	11	11	14	2	0	10	9	5	8	4	0	4	5	8	7	4	0	13	11	11	14	1	0	6	5
Nbe.v1.s00050g31140;Nbe.v1.s00010g21040	Nbe.v1.s00050g31140;Nbe.v1.s00010g21040	1;1	1;1	1;1	Nbe.v1.s00050g31140;Nbe.v1.s00010g21040	2	1	1	1	0	0	0	0	1	1	1	1	0	0	0	0	1	1	0	0	1	0	0	0	0	0	1	1	1	1	0	0	0	0	1	1	0	0	1	0	0	0	0	0
Nbe.v1.s00050g31550	Nbe.v1.s00050g31550	23	10	10	Nbe.v1.s00050g31550	1	23	10	10	2	1	7	7	8	11	6	5	2	2	13	13	8	3	11	11	12	13	0	0	1	2	2	4	1	1	1	1	4	6	2	1	5	5	5	5	0	0	1	2
Nbe.v1.s00050g31880;Nbe.v1.s00010g20370	Nbe.v1.s00050g31880;Nbe.v1.s00010g20370	2;1	2;1	2;1	Nbe.v1.s00050g31880;Nbe.v1.s00010g20370	2	2	2	2	0	0	1	0	0	0	1	0	0	0	0	1	1	0	0	0	1	0	0	0	1	0	0	0	1	0	0	0	0	1	1	0	0	0	1	0	0	0	1	0
Nbe.v1.s00050g32030	Nbe.v1.s00050g32030	1	1	1	Nbe.v1.s00050g32030	1	1	1	1	0	0	0	0	0	0	0	0	0	0	0	0	0	0	0	0	0	1	0	0	0	0	0	0	0	0	0	0	0	0	0	0	0	0	0	1	0	0	0	0
Nbe.v1.s00050g32360;Nbe.v1.s00010g19800;Nbe.v1.s00140g36720	Nbe.v1.s00050g32360;Nbe.v1.s00010g19800;Nbe.v1.s00140g36720	2;2;1	2;2;1	2;2;1	Nbe.v1.s00050g32360;Nbe.v1.s00010g19800;Nbe.v1.s00140g36720	3	2	2	2	0	0	1	1	1	1	1	1	1	1	1	1	0	1	1	1	1	1	0	0	1	1	1	1	1	1	1	1	1	1	0	1	1	1	1	1	0	0	1	1
Nbe.v1.s00050g32420	Nbe.v1.s00050g32420	18	2	0	Nbe.v1.s00050g32420	1	18	2	0	6	7	2	1	15	13	10	10	1	0	15	14	11	8	1	2	16	15	1	1	1	0	1	1	2	1	0	0	2	2	2	1	0	1	2	1	0	0	0	0
Nbe.v1.s00050g32460	Nbe.v1.s00050g32460	11	11	9	Nbe.v1.s00050g32460	1	11	11	9	3	0	1	0	2	1	5	2	0	0	2	2	6	5	1	1	4	2	3	0	1	0	2	1	5	2	0	0	2	2	6	5	1	1	4	2	3	0	1	0
Nbe.v1.s00050g32540	Nbe.v1.s00050g32540	8	3	3	Nbe.v1.s00050g32540	1	8	3	3	1	1	7	8	6	6	1	3	0	2	5	8	5	2	6	8	7	8	1	1	3	3	2	2	0	1	0	0	2	3	1	1	2	3	3	3	1	1	3	3
Nbe.v1.s00050g32560;Nbe.v1.s00200g03900	Nbe.v1.s00050g32560;Nbe.v1.s00200g03900	12;10	12;10	12;10	Nbe.v1.s00050g32560;Nbe.v1.s00200g03900	2	12	12	12	6	1	0	0	0	0	11	7	0	1	0	0	10	7	0	1	0	0	6	1	0	0	0	0	11	7	0	1	0	0	10	7	0	1	0	0	6	1	0	0
Nbe.v1.s00050g32690	Nbe.v1.s00050g32690	18	2	2	Nbe.v1.s00050g32690	1	18	2	2	12	8	0	1	0	0	15	13	0	0	0	0	17	11	0	0	0	0	2	1	0	0	0	0	2	1	0	0	0	0	2	1	0	0	0	0	2	1	0	0
Nbe.v1.s00050g33170	Nbe.v1.s00050g33170	3	3	3	Nbe.v1.s00050g33170	1	3	3	3	1	0	0	0	0	0	2	1	0	0	0	0	2	0	0	0	0	0	1	0	0	0	0	0	2	1	0	0	0	0	2	0	0	0	0	0	1	0	0	0
Nbe.v1.s00050g33640	Nbe.v1.s00050g33640	4	4	4	Nbe.v1.s00050g33640	1	4	4	4	1	0	0	0	0	0	2	2	1	1	1	0	3	2	0	1	0	1	1	0	0	0	0	0	2	2	1	1	1	0	3	2	0	1	0	1	1	0	0	0
Nbe.v1.s00050g33670;Nbe.v1.s00010g18550	Nbe.v1.s00050g33670;Nbe.v1.s00010g18550	5;5	5;5	5;5	Nbe.v1.s00050g33670;Nbe.v1.s00010g18550	2	5	5	5	0	0	0	0	2	4	0	0	0	0	5	4	1	0	0	0	1	0	0	0	0	0	2	4	0	0	0	0	5	4	1	0	0	0	1	0	0	0	0	0
Nbe.v1.s00050g33910;Nbe.v1.s00100g18540	Nbe.v1.s00050g33910	7;2	7;2	7;2	Nbe.v1.s00050g33910	2	7	7	7	0	0	0	0	0	0	0	0	0	0	2	2	0	0	0	0	1	2	0	0	0	0	0	0	0	0	0	0	2	2	0	0	0	0	1	2	0	0	0	0
Nbe.v1.s00050g33920	Nbe.v1.s00050g33920	2	2	2	Nbe.v1.s00050g33920	1	2	2	2	0	0	0	1	1	1	0	0	0	0	0	1	0	0	2	2	2	2	0	0	0	1	1	1	0	0	0	0	0	1	0	0	2	2	2	2	0	0	0	1
Nbe.v1.s00050g34100	Nbe.v1.s00050g34100	2	2	2	Nbe.v1.s00050g34100	1	2	2	2	0	0	0	0	0	0	0	0	0	0	0	0	0	0	0	0	0	0	0	0	0	0	0	0	0	0	0	0	0	0	0	0	0	0	0	0	0	0	0	0
Nbe.v1.s00050g34690	Nbe.v1.s00050g34690	9	1	0	Nbe.v1.s00050g34690	1	9	1	0	0	0	0	0	0	0	0	0	0	0	0	0	0	1	0	0	0	0	0	0	0	0	0	0	0	0	0	0	0	0	0	0	0	0	0	0	0	0	0	0
Nbe.v1.s00050g34710;Nbe.v1.s00030g31540	Nbe.v1.s00050g34710	8;2	8;2	5;2	Nbe.v1.s00050g34710	2	8	8	5	0	0	2	1	1	2	2	1	0	0	2	2	3	1	0	1	1	1	0	0	2	1	1	2	2	1	0	0	2	2	3	1	0	1	1	1	0	0	1	1
Nbe.v1.s00050g34740	Nbe.v1.s00050g34740	17	17	8	Nbe.v1.s00050g34740	1	17	17	8	10	6	1	2	2	2	12	10	0	0	4	2	12	12	1	1	4	2	10	6	1	2	2	2	12	10	0	0	4	2	12	12	1	1	4	2	4	1	0	1
Nbe.v1.s00050g34830;Nbe.v1.s00030g31940	Nbe.v1.s00050g34830;Nbe.v1.s00030g31940	3;3	3;3	3;3	Nbe.v1.s00050g34830;Nbe.v1.s00030g31940	2	3	3	3	3	2	1	1	1	0	3	3	0	0	1	1	3	3	0	0	2	1	3	2	1	1	1	0	3	3	0	0	1	1	3	3	0	0	2	1	3	2	1	1
Nbe.v1.s00050g34930	Nbe.v1.s00050g34930	17	17	4	Nbe.v1.s00050g34930	1	17	17	4	0	0	10	11	6	10	2	1	1	1	9	10	6	5	11	10	11	15	0	0	10	11	6	10	2	1	1	1	9	10	6	5	11	10	11	15	0	0	4	3
Nbe.v1.s00050g35160;Nbe.v1.s00200g16340	Nbe.v1.s00050g35160;Nbe.v1.s00200g16340	2;2	2;2	2;2	Nbe.v1.s00050g35160;Nbe.v1.s00200g16340	2	2	2	2	0	0	0	0	1	2	0	0	0	0	2	2	0	0	0	0	2	2	0	0	0	0	1	2	0	0	0	0	2	2	0	0	0	0	2	2	0	0	0	0
Nbe.v1.s00050g35310	Nbe.v1.s00050g35310	9	1	1	Nbe.v1.s00050g35310	1	9	1	1	6	3	0	0	0	0	8	6	0	0	0	1	9	8	0	0	0	1	1	1	0	0	0	0	0	1	0	0	0	0	1	1	0	0	0	0	1	1	0	0
Nbe.v1.s00050g35870;Nbe.v1.s00200g17900	Nbe.v1.s00050g35870;Nbe.v1.s00200g17900	8;7	8;7	8;7	Nbe.v1.s00050g35870;Nbe.v1.s00200g17900	2	8	8	8	4	2	0	0	1	1	6	4	0	0	2	1	5	5	0	0	1	1	4	2	0	0	1	1	6	4	0	0	2	1	5	5	0	0	1	1	4	2	0	0
Nbe.v1.s00050g36350;Nbe.v1.s00010g02660;Nbe.v1.s00170g08690;Nbe.v1.s00160g35560;Nbe.v1.s00050g35840;Nbe.v1.s00100g14340;Nbe.v1.s00010g30410	Nbe.v1.s00050g36350;Nbe.v1.s00010g02660	4;4;1;1;1;1;1	4;4;1;1;1;1;1	4;4;1;1;1;1;1	Nbe.v1.s00050g36350;Nbe.v1.s00010g02660	7	4	4	4	0	0	1	0	0	2	0	0	0	0	1	1	0	0	1	2	1	3	0	0	1	0	0	2	0	0	0	0	1	1	0	0	1	2	1	3	0	0	1	0
Nbe.v1.s00050g36360;Nbe.v1.s00010g02680	Nbe.v1.s00050g36360;Nbe.v1.s00010g02680	2;1	2;1	2;1	Nbe.v1.s00050g36360;Nbe.v1.s00010g02680	2	2	2	2	0	0	1	1	0	0	0	0	1	1	0	0	0	0	1	1	0	0	0	0	1	1	0	0	0	0	1	1	0	0	0	0	1	1	0	0	0	0	1	1
Nbe.v1.s00050g36380;Nbe.v1.s00010g02690	Nbe.v1.s00050g36380	3;1	3;1	3;1	Nbe.v1.s00050g36380	2	3	3	3	2	1	0	0	0	0	2	1	0	0	0	0	2	2	0	0	0	0	2	1	0	0	0	0	2	1	0	0	0	0	2	2	0	0	0	0	2	1	0	0
Nbe.v1.s00050g36490;Nbe.v1.s00140g41710;Nbe.v1.s00120g36020	Nbe.v1.s00050g36490	4;1;1	4;1;1	1;1;1	Nbe.v1.s00050g36490	3	4	4	1	4	3	0	0	0	1	3	4	0	1	0	0	4	3	0	1	1	0	4	3	0	0	0	1	3	4	0	1	0	0	4	3	0	1	1	0	1	1	0	0
Nbe.v1.s00050g36520;Nbe.v1.s00130g35020;Nbe.v1.s00140g15030	Nbe.v1.s00050g36520;Nbe.v1.s00130g35020;Nbe.v1.s00140g15030	1;1;1	1;1;1	1;1;1	Nbe.v1.s00050g36520;Nbe.v1.s00130g35020;Nbe.v1.s00140g15030	3	1	1	1	0	0	0	0	0	0	0	0	0	0	0	0	0	0	0	0	0	0	0	0	0	0	0	0	0	0	0	0	0	0	0	0	0	0	0	0	0	0	0	0
Nbe.v1.s00050g36640	Nbe.v1.s00050g36640	2	2	2	Nbe.v1.s00050g36640	1	2	2	2	1	0	1	0	0	0	2	1	0	0	1	0	0	0	1	1	2	0	1	0	1	0	0	0	2	1	0	0	1	0	0	0	1	1	2	0	1	0	1	0
Nbe.v1.s00050g36740	Nbe.v1.s00050g36740	24	6	6	Nbe.v1.s00050g36740	1	24	6	6	0	1	14	13	3	8	0	0	2	2	5	9	2	0	16	17	16	17	0	0	1	2	0	0	0	0	0	0	1	1	0	0	3	5	3	3	0	0	1	2
Nbe.v1.s00050g37030;Nbe.v1.s00010g03080;Nbe.v1.s00010g03090	Nbe.v1.s00050g37030;Nbe.v1.s00010g03080	3;2;1	2;1;1	2;1;1	Nbe.v1.s00050g37030;Nbe.v1.s00010g03080	3	3	2	2	0	1	0	0	0	0	3	2	0	0	0	0	3	3	0	0	0	0	0	0	0	0	0	0	2	1	0	0	0	0	2	2	0	0	0	0	0	0	0	0
Nbe.v1.s00050g37240	Nbe.v1.s00050g37240	12	12	4	Nbe.v1.s00050g37240	1	12	12	4	1	2	1	0	9	10	2	2	0	0	12	10	3	2	1	1	9	9	1	2	1	0	9	10	2	2	0	0	12	10	3	2	1	1	9	9	0	0	1	0
Nbe.v1.s00050g37520;Nbe.v1.s00010g03370	Nbe.v1.s00050g37520	10;4	10;4	10;4	Nbe.v1.s00050g37520	2	10	10	10	0	0	0	0	0	0	0	0	0	0	1	2	0	0	0	0	0	0	0	0	0	0	0	0	0	0	0	0	1	2	0	0	0	0	0	0	0	0	0	0
Nbe.v1.s00050g37810	Nbe.v1.s00050g37810	5	2	2	Nbe.v1.s00050g37810	1	5	2	2	0	0	0	0	0	0	1	0	0	0	0	0	1	0	0	0	1	0	0	0	0	0	0	0	0	0	0	0	0	0	0	0	0	0	0	0	0	0	0	0
Nbe.v1.s00050g38030;Nbe.v1.s00050g10450	Nbe.v1.s00050g38030	7;1	7;1	7;1	Nbe.v1.s00050g38030	2	7	7	7	1	0	4	5	3	4	1	2	1	1	4	4	3	2	4	4	4	4	1	0	4	5	3	4	1	2	1	1	4	4	3	2	4	4	4	4	1	0	4	5
Nbe.v1.s00050g38210	Nbe.v1.s00050g38210	10	10	3	Nbe.v1.s00050g38210	1	10	10	3	5	2	0	1	1	2	7	5	0	0	1	1	9	6	0	1	2	1	5	2	0	1	1	2	7	5	0	0	1	1	9	6	0	1	2	1	0	0	0	0
Nbe.v1.s00050g38370;Nbe.v1.s00010g04080	Nbe.v1.s00050g38370	9;4	7;2	7;2	Nbe.v1.s00050g38370	2	9	7	7	0	0	0	0	0	0	0	0	0	0	0	0	1	0	0	0	1	0	0	0	0	0	0	0	0	0	0	0	0	0	1	0	0	0	0	0	0	0	0	0
Nbe.v1.s00050g38380;Nbe.v1.s00010g04090	Nbe.v1.s00050g38380;Nbe.v1.s00010g04090	2;2	2;2	2;2	Nbe.v1.s00050g38380;Nbe.v1.s00010g04090	2	2	2	2	1	0	0	0	0	0	0	0	0	0	0	0	1	1	0	0	0	0	1	0	0	0	0	0	0	0	0	0	0	0	1	1	0	0	0	0	1	0	0	0
Nbe.v1.s00050g38490	Nbe.v1.s00050g38490	6	6	3	Nbe.v1.s00050g38490	1	6	6	3	0	0	1	2	1	0	0	0	1	0	3	5	0	0	1	1	1	2	0	0	1	2	1	0	0	0	1	0	3	5	0	0	1	1	1	2	0	0	1	0
Nbe.v1.s00050g38600	Nbe.v1.s00050g38600	7	7	3	Nbe.v1.s00050g38600	1	7	7	3	1	2	1	0	0	0	5	5	0	0	0	0	6	5	0	0	0	0	1	2	1	0	0	0	5	5	0	0	0	0	6	5	0	0	0	0	0	0	0	0
Nbe.v1.s00050g38650;Nbe.v1.s00010g04380	Nbe.v1.s00050g38650;Nbe.v1.s00010g04380	6;5	6;5	6;5	Nbe.v1.s00050g38650;Nbe.v1.s00010g04380	2	6	6	6	3	3	0	0	0	0	4	4	0	0	0	0	5	4	0	0	0	0	3	3	0	0	0	0	4	4	0	0	0	0	5	4	0	0	0	0	3	3	0	0
Nbe.v1.s00050g38880	Nbe.v1.s00050g38880	3	1	1	Nbe.v1.s00050g38880	1	3	1	1	0	0	1	0	0	1	0	0	0	0	0	1	0	0	3	3	2	1	0	0	1	0	0	0	0	0	0	0	0	0	0	0	1	1	1	1	0	0	1	0
Nbe.v1.s00050g39000	Nbe.v1.s00050g39000	16	16	2	Nbe.v1.s00050g39000	1	16	16	2	11	8	0	0	0	0	16	15	0	0	0	1	14	13	0	0	3	1	11	8	0	0	0	0	16	15	0	0	0	1	14	13	0	0	3	1	2	1	0	0
Nbe.v1.s00050g39270;Nbe.v1.s00030g30390	Nbe.v1.s00050g39270;Nbe.v1.s00030g30390	2;2	2;2	2;2	Nbe.v1.s00050g39270;Nbe.v1.s00030g30390	2	2	2	2	2	2	0	0	0	0	1	1	0	0	0	0	1	2	0	0	0	1	2	2	0	0	0	0	1	1	0	0	0	0	1	2	0	0	0	1	2	2	0	0
Nbe.v1.s00050g39430	Nbe.v1.s00050g39430	13	1	1	Nbe.v1.s00050g39430	1	13	1	1	4	3	0	1	8	8	7	7	1	0	11	8	9	7	0	0	10	9	0	0	0	0	1	1	1	1	1	0	1	1	1	1	0	0	1	1	0	0	0	0
Nbe.v1.s00050g39440	Nbe.v1.s00050g39440	7	2	2	Nbe.v1.s00050g39440	1	7	2	2	5	4	3	3	3	5	3	4	0	0	3	5	7	5	4	4	3	4	1	0	0	0	0	2	0	0	0	0	1	2	2	1	1	1	1	1	1	0	0	0
Nbe.v1.s00050g39570	Nbe.v1.s00050g39570	24	6	6	Nbe.v1.s00050g39570	1	24	6	6	1	0	3	4	8	12	8	4	1	1	13	14	8	5	7	6	14	17	0	0	1	1	3	3	2	1	0	0	4	4	2	0	3	2	4	4	0	0	1	1
Nbe.v1.s00050g40610	Nbe.v1.s00050g40610	12	12	4	Nbe.v1.s00050g40610	1	12	12	4	0	0	4	5	1	3	1	2	0	0	2	3	7	1	6	6	6	4	0	0	4	5	1	3	1	2	0	0	2	3	7	1	6	6	6	4	0	0	2	2
Nbe.v1.s00050g40660	Nbe.v1.s00050g40660	4	4	4	Nbe.v1.s00050g40660	1	4	4	4	1	0	1	2	0	0	0	0	0	0	1	2	0	0	1	0	3	1	1	0	1	2	0	0	0	0	0	0	1	2	0	0	1	0	3	1	1	0	1	2
Nbe.v1.s00050g40770;Nbe.v1.s00040g26010;Nbe.v1.s00200g13140;Nbe.v1.s00200g13130;REV__Nbe.v1.s00030g04470;REV__Nbe.v1.s00210g06340	Nbe.v1.s00050g40770;Nbe.v1.s00040g26010	17;16;1;1;1;1	17;16;1;1;1;1	17;16;1;1;1;1	Nbe.v1.s00050g40770;Nbe.v1.s00040g26010	6	17	17	17	5	3	1	1	0	1	11	10	1	0	0	2	12	11	0	0	1	1	5	3	1	1	0	1	11	10	1	0	0	2	12	11	0	0	1	1	5	3	1	1
Nbe.v1.s00050g40790;Nbe.v1.s00010g02230	Nbe.v1.s00050g40790;Nbe.v1.s00010g02230	3;3	3;3	3;3	Nbe.v1.s00050g40790;Nbe.v1.s00010g02230	2	3	3	3	1	2	0	0	0	0	1	2	0	0	0	0	1	2	0	0	1	0	1	2	0	0	0	0	1	2	0	0	0	0	1	2	0	0	1	0	1	2	0	0
Nbe.v1.s00050g41090	Nbe.v1.s00050g41090	4	2	2	Nbe.v1.s00050g41090	1	4	2	2	2	2	2	2	1	2	2	3	0	0	2	2	4	2	2	2	3	3	0	0	1	1	0	1	0	1	0	0	1	1	2	0	2	2	2	2	0	0	1	1
Nbe.v1.s00050g41370	Nbe.v1.s00050g41370	7	7	1	Nbe.v1.s00050g41370	1	7	7	1	3	3	0	0	0	0	4	3	0	0	0	0	7	6	0	1	3	0	3	3	0	0	0	0	4	3	0	0	0	0	7	6	0	1	3	0	1	1	0	0
Nbe.v1.s00050g41410;Nbe.v1.s00010g00230	Nbe.v1.s00050g41410;Nbe.v1.s00010g00230	1;1	1;1	1;1	Nbe.v1.s00050g41410;Nbe.v1.s00010g00230	2	1	1	1	0	0	1	0	0	0	0	0	0	0	1	1	0	0	0	0	1	0	0	0	1	0	0	0	0	0	0	0	1	1	0	0	0	0	1	0	0	0	1	0
Nbe.v1.s00050g41490;Nbe.v1.s00110g21070	Nbe.v1.s00050g41490	81;1	81;1	42;0	Nbe.v1.s00050g41490	2	81	81	42	9	1	59	60	34	50	12	3	18	13	33	48	24	12	51	53	65	59	9	1	59	60	34	50	12	3	18	13	33	48	24	12	51	53	65	59	4	1	34	33
Nbe.v1.s00050g41800;Nbe.v1.s00010g00700;Nbe.v1.s00100g13470;Nbe.v1.s00140g41960	Nbe.v1.s00050g41800;Nbe.v1.s00010g00700;Nbe.v1.s00100g13470	6;6;4;2	6;6;4;2	6;6;4;2	Nbe.v1.s00050g41800;Nbe.v1.s00010g00700;Nbe.v1.s00100g13470	4	6	6	6	2	1	0	0	0	0	2	2	0	0	0	0	5	2	0	0	0	0	2	1	0	0	0	0	2	2	0	0	0	0	5	2	0	0	0	0	2	1	0	0
Nbe.v1.s00050g42090;Nbe.v1.s00050g42070;Nbe.v1.s00050g42160	Nbe.v1.s00050g42090;Nbe.v1.s00050g42070	3;2;1	3;2;1	3;2;1	Nbe.v1.s00050g42090;Nbe.v1.s00050g42070	3	3	3	3	2	1	0	0	0	1	2	1	0	0	0	1	3	2	0	0	1	2	2	1	0	0	0	1	2	1	0	0	0	1	3	2	0	0	1	2	2	1	0	0
Nbe.v1.s00050g42170;Nbe.v1.s00010g00770	Nbe.v1.s00050g42170;Nbe.v1.s00010g00770	9;5	9;5	9;5	Nbe.v1.s00050g42170;Nbe.v1.s00010g00770	2	9	9	9	0	0	1	1	0	0	1	1	0	1	4	5	1	1	4	3	3	4	0	0	1	1	0	0	1	1	0	1	4	5	1	1	4	3	3	4	0	0	1	1
Nbe.v1.s00050g42190;Nbe.v1.s00010g00790;Nbe.v1.s00140g42000;Nbe.v1.s00120g35720	Nbe.v1.s00050g42190;Nbe.v1.s00010g00790;Nbe.v1.s00140g42000;Nbe.v1.s00120g35720	6;6;4;4	6;6;4;4	6;6;4;4	Nbe.v1.s00050g42190;Nbe.v1.s00010g00790;Nbe.v1.s00140g42000;Nbe.v1.s00120g35720	4	6	6	6	3	3	0	0	0	0	5	5	0	0	0	0	6	5	0	0	2	0	3	3	0	0	0	0	5	5	0	0	0	0	6	5	0	0	2	0	3	3	0	0
Nbe.v1.s00050g42380	Nbe.v1.s00050g42380	1	1	1	Nbe.v1.s00050g42380	1	1	1	1	0	0	0	0	0	0	0	0	0	0	1	1	0	0	0	0	1	0	0	0	0	0	0	0	0	0	0	0	1	1	0	0	0	0	1	0	0	0	0	0
Nbe.v1.s00050g42390	Nbe.v1.s00050g42390	5	3	0	Nbe.v1.s00050g42390	1	5	3	0	1	0	0	0	0	0	5	5	0	0	0	0	4	3	0	0	0	0	1	0	0	0	0	0	3	3	0	0	0	0	2	1	0	0	0	0	0	0	0	0
Nbe.v1.s00050g42440;Nbe.v1.s00010g01030	Nbe.v1.s00050g42440;Nbe.v1.s00010g01030	2;2	2;2	2;2	Nbe.v1.s00050g42440;Nbe.v1.s00010g01030	2	2	2	2	1	1	0	0	0	0	1	1	0	0	0	0	2	1	0	0	0	0	1	1	0	0	0	0	1	1	0	0	0	0	2	1	0	0	0	0	1	1	0	0
Nbe.v1.s00050g42690	Nbe.v1.s00050g42690	2	2	2	Nbe.v1.s00050g42690	1	2	2	2	0	0	0	1	0	0	0	0	0	0	2	2	0	0	0	0	2	2	0	0	0	1	0	0	0	0	0	0	2	2	0	0	0	0	2	2	0	0	0	1
Nbe.v1.s00050g42700;Nbe.v1.s00010g01860	Nbe.v1.s00050g42700;Nbe.v1.s00010g01860	8;8	8;8	8;8	Nbe.v1.s00050g42700;Nbe.v1.s00010g01860	2	8	8	8	1	1	0	0	0	0	0	0	0	1	3	3	0	0	0	0	2	1	1	1	0	0	0	0	0	0	0	1	3	3	0	0	0	0	2	1	1	1	0	0
Nbe.v1.s00050g42760	Nbe.v1.s00050g42760	4	4	4	Nbe.v1.s00050g42760	1	4	4	4	3	1	0	0	0	0	3	2	0	0	0	0	4	3	0	1	1	0	3	1	0	0	0	0	3	2	0	0	0	0	4	3	0	1	1	0	3	1	0	0
Nbe.v1.s00050g42770	Nbe.v1.s00050g42770	8	1	1	Nbe.v1.s00050g42770	1	8	1	1	5	6	1	0	1	0	7	6	0	0	0	3	7	7	0	0	2	0	1	0	0	0	0	0	1	1	0	0	0	1	1	1	0	0	0	0	1	0	0	0
Nbe.v1.s00050g42790	Nbe.v1.s00050g42790	1	1	1	Nbe.v1.s00050g42790	1	1	1	1	0	0	0	0	0	0	1	1	0	0	0	0	1	0	0	0	0	0	0	0	0	0	0	0	1	1	0	0	0	0	1	0	0	0	0	0	0	0	0	0
Nbe.v1.s00050g42980	Nbe.v1.s00050g42980	6	6	4	Nbe.v1.s00050g42980	1	6	6	4	2	0	0	0	1	1	3	0	0	0	1	4	4	2	3	4	4	2	2	0	0	0	1	1	3	0	0	0	1	4	4	2	3	4	4	2	1	0	0	0
Nbe.v1.s00060g00550;Nbe.v1.s00020g33920;Nbe.v1.s00150g32290;Nbe.v1.s00120g28650	Nbe.v1.s00060g00550;Nbe.v1.s00020g33920	7;7;3;3	6;6;2;2	6;6;2;2	Nbe.v1.s00060g00550;Nbe.v1.s00020g33920	4	7	6	6	3	1	0	0	0	1	4	3	0	0	2	2	4	3	0	0	2	1	3	1	0	0	0	1	3	2	0	0	2	2	3	2	0	0	2	0	3	1	0	0
Nbe.v1.s00060g01190	Nbe.v1.s00060g01190	21	5	5	Nbe.v1.s00060g01190	1	21	5	5	9	10	0	0	1	0	14	12	0	0	4	5	17	14	0	0	3	2	0	0	0	0	0	0	1	0	0	0	0	0	4	2	0	0	0	0	0	0	0	0
Nbe.v1.s00060g01530	Nbe.v1.s00060g01530	16	5	5	Nbe.v1.s00060g01530	1	16	5	5	6	6	3	0	13	15	11	12	0	0	14	13	13	8	0	1	13	12	1	0	0	0	4	4	3	4	0	0	4	4	4	2	0	0	4	3	1	0	0	0
Nbe.v1.s00060g01860	Nbe.v1.s00060g01860	1	1	1	Nbe.v1.s00060g01860	1	1	1	1	1	1	0	0	0	0	1	1	0	0	0	0	1	1	0	0	0	0	1	1	0	0	0	0	1	1	0	0	0	0	1	1	0	0	0	0	1	1	0	0
Nbe.v1.s00060g01920;Nbe.v1.s00020g42790	Nbe.v1.s00060g01920	10;3	10;3	8;3	Nbe.v1.s00060g01920	2	10	10	8	0	1	6	4	4	6	2	1	2	2	5	4	6	1	4	6	7	7	0	1	6	4	4	6	2	1	2	2	5	4	6	1	4	6	7	7	0	1	4	3
Nbe.v1.s00060g01940;Nbe.v1.s00020g42800	Nbe.v1.s00060g01940;Nbe.v1.s00020g42800	4;4	3;3	1;1	Nbe.v1.s00060g01940;Nbe.v1.s00020g42800	2	4	3	1	1	0	1	0	0	1	1	1	1	0	2	3	2	1	0	0	1	1	0	0	0	0	0	0	0	0	0	0	1	2	1	0	0	0	0	0	0	0	0	0
Nbe.v1.s00060g02010;Nbe.v1.s00020g42860	Nbe.v1.s00060g02010;Nbe.v1.s00020g42860	14;14	2;2	2;2	Nbe.v1.s00060g02010;Nbe.v1.s00020g42860	2	14	2	2	10	8	3	3	3	4	11	11	1	1	8	6	10	12	4	2	7	7	0	1	0	0	0	0	1	1	0	0	0	0	1	1	1	0	0	0	0	1	0	0
Nbe.v1.s00060g02830	Nbe.v1.s00060g02830	2	1	1	Nbe.v1.s00060g02830	1	2	1	1	0	1	0	1	1	1	2	2	1	1	1	0	2	1	1	1	1	1	0	0	0	0	0	0	1	1	0	0	0	0	1	0	0	0	0	0	0	0	0	0
Nbe.v1.s00060g02840	Nbe.v1.s00060g02840	9	6	3	Nbe.v1.s00060g02840	1	9	6	3	1	1	0	0	8	9	5	4	0	0	9	8	4	5	0	0	7	9	1	1	0	0	5	6	3	3	0	0	6	6	3	4	0	0	4	6	1	1	0	0
Nbe.v1.s00060g02920;Nbe.v1.s00020g39340	Nbe.v1.s00060g02920;Nbe.v1.s00020g39340	11;10	11;10	11;10	Nbe.v1.s00060g02920;Nbe.v1.s00020g39340	2	11	11	11	4	3	0	0	1	0	8	8	1	0	2	0	8	7	0	0	0	2	4	3	0	0	1	0	8	8	1	0	2	0	8	7	0	0	0	2	4	3	0	0
Nbe.v1.s00060g03920;Nbe.v1.s00020g40530	Nbe.v1.s00060g03920;Nbe.v1.s00020g40530	3;2	3;2	3;2	Nbe.v1.s00060g03920;Nbe.v1.s00020g40530	2	3	3	3	0	0	1	1	0	0	0	0	0	0	2	2	0	0	1	1	2	3	0	0	1	1	0	0	0	0	0	0	2	2	0	0	1	1	2	3	0	0	1	1
Nbe.v1.s00060g03990	Nbe.v1.s00060g03990	25	1	1	Nbe.v1.s00060g03990	1	25	1	1	1	0	2	1	1	3	2	1	1	1	11	13	5	2	6	5	7	6	0	0	0	0	0	0	0	0	0	0	1	1	0	0	1	1	1	1	0	0	0	0
Nbe.v1.s00060g04050	Nbe.v1.s00060g04050	19	3	3	Nbe.v1.s00060g04050	1	19	3	3	0	0	17	17	10	14	2	1	2	5	9	11	5	2	14	16	16	17	0	0	3	3	2	3	0	0	1	1	3	3	0	0	3	3	3	3	0	0	3	3
Nbe.v1.s00060g04390	Nbe.v1.s00060g04390	9	2	1	Nbe.v1.s00060g04390	1	9	2	1	6	5	5	6	7	6	7	7	5	5	7	7	7	7	6	6	8	7	0	0	0	0	1	0	0	0	0	0	1	1	0	0	0	0	2	1	0	0	0	0
Nbe.v1.s00060g05010;Nbe.v1.s00020g40290	Nbe.v1.s00060g05010;Nbe.v1.s00020g40290	7;6	7;6	7;6	Nbe.v1.s00060g05010;Nbe.v1.s00020g40290	2	7	7	7	0	0	1	1	1	1	2	4	1	1	1	1	3	2	1	1	1	1	0	0	1	1	1	1	2	4	1	1	1	1	3	2	1	1	1	1	0	0	1	1
Nbe.v1.s00060g05220	Nbe.v1.s00060g05220	9	9	1	Nbe.v1.s00060g05220	1	9	9	1	7	4	0	0	1	0	7	6	0	0	0	1	7	7	0	0	0	1	7	4	0	0	1	0	7	6	0	0	0	1	7	7	0	0	0	1	0	0	0	0
Nbe.v1.s00060g05370	Nbe.v1.s00060g05370	2	2	1	Nbe.v1.s00060g05370	1	2	2	1	0	0	0	0	0	0	1	0	0	0	1	0	0	0	0	0	0	0	0	0	0	0	0	0	1	0	0	0	1	0	0	0	0	0	0	0	0	0	0	0
Nbe.v1.s00060g05770	Nbe.v1.s00060g05770	8	8	4	Nbe.v1.s00060g05770	1	8	8	4	1	0	0	0	3	5	3	0	0	0	5	7	1	1	0	0	7	6	1	0	0	0	3	5	3	0	0	0	5	7	1	1	0	0	7	6	0	0	0	0
Nbe.v1.s00060g05820;Nbe.v1.s00020g37180	Nbe.v1.s00060g05820;Nbe.v1.s00020g37180	3;2	3;2	3;2	Nbe.v1.s00060g05820;Nbe.v1.s00020g37180	2	3	3	3	0	0	0	0	0	0	1	0	0	0	0	0	1	2	0	0	0	0	0	0	0	0	0	0	1	0	0	0	0	0	1	2	0	0	0	0	0	0	0	0
Nbe.v1.s00060g05870;Nbe.v1.s00020g37110	Nbe.v1.s00060g05870	4;1	4;1	4;1	Nbe.v1.s00060g05870	2	4	4	4	0	1	0	0	2	2	0	1	0	0	2	3	1	0	0	0	2	1	0	1	0	0	2	2	0	1	0	0	2	3	1	0	0	0	2	1	0	1	0	0
Nbe.v1.s00060g05950;Nbe.v1.s00120g39790;Nbe.v1.s00140g00010;Nbe.v1.s00160g15440;Nbe.v1.s00130g09460;Nbe.v1.s00050g02090;Nbe.v1.s00010g52740;Nbe.v1.s00070g32050;Nbe.v1.s00080g32580;Nbe.v1.s00120g17520;Nbe.v1.s00180g30880;Nbe.v1.s00090g32710;Nbe.v1.s00080g17030;Nbe.v1.s00090g15360;Nbe.v1.s00160g02720;Nbe.v1.s00050g09620;Nbe.v1.s00170g22330;Nbe.v1.s00020g19740	Nbe.v1.s00060g05950	14;3;3;3;3;3;3;3;3;3;3;2;2;2;2;2;2;2	14;3;3;3;3;3;3;3;3;3;3;2;2;2;2;2;2;2	3;0;0;0;0;0;0;0;0;0;0;0;0;0;0;0;0;0	Nbe.v1.s00060g05950	18	14	14	3	9	7	1	0	5	6	13	10	1	0	7	8	11	11	3	1	7	6	9	7	1	0	5	6	13	10	1	0	7	8	11	11	3	1	7	6	1	1	0	0
Nbe.v1.s00060g06020	Nbe.v1.s00060g06020	11	11	4	Nbe.v1.s00060g06020	1	11	11	4	5	5	1	0	1	1	7	8	0	0	0	1	6	9	0	0	1	1	5	5	1	0	1	1	7	8	0	0	0	1	6	9	0	0	1	1	1	1	0	0
Nbe.v1.s00060g06220;Nbe.v1.s00020g38490	Nbe.v1.s00060g06220;Nbe.v1.s00020g38490	11;11	11;11	2;2	Nbe.v1.s00060g06220;Nbe.v1.s00020g38490	2	11	11	2	4	2	1	1	1	1	9	10	1	1	1	1	11	10	1	1	1	1	4	2	1	1	1	1	9	10	1	1	1	1	11	10	1	1	1	1	0	0	0	0
Nbe.v1.s00060g06320;Nbe.v1.s00020g38540	Nbe.v1.s00060g06320;Nbe.v1.s00020g38540	6;6	6;6	2;2	Nbe.v1.s00060g06320;Nbe.v1.s00020g38540	2	6	6	2	4	3	1	1	6	6	6	6	1	0	6	5	6	6	2	1	6	6	4	3	1	1	6	6	6	6	1	0	6	5	6	6	2	1	6	6	1	1	0	0
Nbe.v1.s00060g06800	Nbe.v1.s00060g06800	6	1	1	Nbe.v1.s00060g06800	1	6	1	1	1	1	0	0	0	0	1	2	0	0	0	0	3	2	0	1	0	1	0	0	0	0	0	0	0	0	0	0	0	0	0	0	0	0	0	0	0	0	0	0
Nbe.v1.s00060g07450	Nbe.v1.s00060g07450	2	2	1	Nbe.v1.s00060g07450	1	2	2	1	1	0	0	0	0	0	1	1	0	0	0	0	1	1	0	0	0	0	1	0	0	0	0	0	1	1	0	0	0	0	1	1	0	0	0	0	1	0	0	0
Nbe.v1.s00060g07470	Nbe.v1.s00060g07470	13	13	5	Nbe.v1.s00060g07470	1	13	13	5	6	3	0	0	1	1	6	2	1	1	1	1	8	4	0	0	1	0	6	3	0	0	1	1	6	2	1	1	1	1	8	4	0	0	1	0	3	1	0	0
Nbe.v1.s00060g07500;Nbe.v1.s00030g12410	Nbe.v1.s00060g07500;Nbe.v1.s00030g12410	6;4	6;4	6;4	Nbe.v1.s00060g07500;Nbe.v1.s00030g12410	2	6	6	6	2	1	0	0	0	0	1	2	0	0	0	1	4	3	1	0	2	1	2	1	0	0	0	0	1	2	0	0	0	1	4	3	1	0	2	1	2	1	0	0
Nbe.v1.s00060g07640	Nbe.v1.s00060g07640	19	19	5	Nbe.v1.s00060g07640	1	19	19	5	4	3	2	4	13	10	9	8	4	3	15	14	12	7	5	3	12	13	4	3	2	4	13	10	9	8	4	3	15	14	12	7	5	3	12	13	0	0	0	0
Nbe.v1.s00060g07890;Nbe.v1.s00020g32080	Nbe.v1.s00060g07890;Nbe.v1.s00020g32080	4;4	1;1	1;1	Nbe.v1.s00060g07890;Nbe.v1.s00020g32080	2	4	1	1	3	2	0	0	0	0	2	3	0	1	0	0	3	2	0	1	0	0	0	0	0	0	0	0	0	0	0	0	0	0	0	0	0	0	0	0	0	0	0	0
Nbe.v1.s00060g07940	Nbe.v1.s00060g07940	5	3	2	Nbe.v1.s00060g07940	1	5	3	2	3	2	0	0	0	0	3	2	0	0	0	0	3	3	0	0	0	0	1	1	0	0	0	0	2	1	0	0	0	0	2	1	0	0	0	0	1	0	0	0
Nbe.v1.s00060g08740;Nbe.v1.s00030g12500	Nbe.v1.s00060g08740;Nbe.v1.s00030g12500	2;1	2;1	2;1	Nbe.v1.s00060g08740;Nbe.v1.s00030g12500	2	2	2	2	0	0	0	0	0	0	0	0	0	0	0	0	0	0	0	0	0	0	0	0	0	0	0	0	0	0	0	0	0	0	0	0	0	0	0	0	0	0	0	0
Nbe.v1.s00060g09120	Nbe.v1.s00060g09120	13	1	0	Nbe.v1.s00060g09120	1	13	1	0	10	5	0	0	10	11	9	10	0	0	12	10	10	10	0	0	11	11	1	0	0	0	0	0	1	0	0	0	1	0	0	1	0	0	0	0	0	0	0	0
Nbe.v1.s00060g09140	Nbe.v1.s00060g09140	1	1	1	Nbe.v1.s00060g09140	1	1	1	1	0	0	0	0	1	1	0	0	0	0	1	0	0	0	0	0	0	1	0	0	0	0	1	1	0	0	0	0	1	0	0	0	0	0	0	1	0	0	0	0
Nbe.v1.s00060g09420;Nbe.v1.s00030g12830	Nbe.v1.s00060g09420;Nbe.v1.s00030g12830	1;1	1;1	1;1	Nbe.v1.s00060g09420;Nbe.v1.s00030g12830	2	1	1	1	0	0	0	0	0	0	0	0	0	0	0	0	1	0	0	0	0	0	0	0	0	0	0	0	0	0	0	0	0	0	1	0	0	0	0	0	0	0	0	0
Nbe.v1.s00060g09660;Nbe.v1.s00030g12900	Nbe.v1.s00060g09660	11;4	11;4	11;4	Nbe.v1.s00060g09660	2	11	11	11	0	0	0	1	2	1	0	0	0	0	2	0	1	0	1	0	3	4	0	0	0	1	2	1	0	0	0	0	2	0	1	0	1	0	3	4	0	0	0	1
Nbe.v1.s00060g09940	Nbe.v1.s00060g09940	13	13	11	Nbe.v1.s00060g09940	1	13	13	11	2	1	0	0	0	0	3	3	0	0	1	0	5	2	0	0	1	0	2	1	0	0	0	0	3	3	0	0	1	0	5	2	0	0	1	0	0	0	0	0
Nbe.v1.s00060g10000;Nbe.v1.s00030g13120;Nbe.v1.s00040g19450	Nbe.v1.s00060g10000;Nbe.v1.s00030g13120	4;4;1	3;3;1	2;2;0	Nbe.v1.s00060g10000;Nbe.v1.s00030g13120	3	4	3	2	0	0	0	1	0	0	0	0	0	0	2	4	1	1	0	0	2	1	0	0	0	0	0	0	0	0	0	0	1	3	0	0	0	0	1	0	0	0	0	0
Nbe.v1.s00060g10100;Nbe.v1.s00190g10740;Nbe.v1.s00030g17360;Nbe.v1.s00130g28630;Nbe.v1.s00210g04810;Nbe.v1.s00020g36750;Nbe.v1.s00080g27260;Nbe.v1.s00200g13800;Nbe.v1.s00130g09840;Nbe.v1.s00120g09850;Nbe.v1.s00080g27270;Nbe.v1.s00090g16800;Nbe.v1.s00110g40780;Nbe.v1.s00090g20490;Nbe.v1.s00090g20470;Nbe.v1.s00060g42100	Nbe.v1.s00060g10100	9;1;1;1;1;1;1;1;1;1;1;1;1;1;1;1	9;1;1;1;1;1;1;1;1;1;1;1;1;1;1;1	6;0;0;0;0;0;0;0;0;0;0;0;0;0;0;0	Nbe.v1.s00060g10100	16	9	9	6	0	0	0	0	0	0	0	0	0	0	5	7	0	1	0	0	0	2	0	0	0	0	0	0	0	0	0	0	5	7	0	1	0	0	0	2	0	0	0	0
Nbe.v1.s00060g10390	Nbe.v1.s00060g10390	1	1	1	Nbe.v1.s00060g10390	1	1	1	1	0	0	0	0	0	0	1	0	0	0	0	0	1	1	0	0	0	0	0	0	0	0	0	0	1	0	0	0	0	0	1	1	0	0	0	0	0	0	0	0
Nbe.v1.s00060g10400;Nbe.v1.s00030g02940;Nbe.v1.s00040g19360;Nbe.v1.s04080g00050;Nbe.v1.s04080g00030;Nbe.v1.s04080g00010;Nbe.v1.s00200g08760;Nbe.v1.s04080g00040;Nbe.v1.s04080g00020	Nbe.v1.s00060g10400;Nbe.v1.s00030g02940;Nbe.v1.s00040g19360;Nbe.v1.s04080g00050;Nbe.v1.s04080g00030;Nbe.v1.s04080g00010;Nbe.v1.s00200g08760	3;3;3;2;2;2;2;1;1	3;3;3;2;2;2;2;1;1	3;3;3;2;2;2;2;1;1	Nbe.v1.s00060g10400;Nbe.v1.s00030g02940;Nbe.v1.s00040g19360;Nbe.v1.s04080g00050;Nbe.v1.s04080g00030;Nbe.v1.s04080g00010;Nbe.v1.s00200g08760	9	3	3	3	2	2	0	0	0	0	2	2	0	0	0	1	2	2	0	0	1	0	2	2	0	0	0	0	2	2	0	0	0	1	2	2	0	0	1	0	2	2	0	0
Nbe.v1.s00060g10470;Nbe.v1.s00030g02860	Nbe.v1.s00060g10470;Nbe.v1.s00030g02860	2;2	2;2	2;2	Nbe.v1.s00060g10470;Nbe.v1.s00030g02860	2	2	2	2	0	0	0	0	0	0	2	1	0	0	0	0	1	1	0	0	0	0	0	0	0	0	0	0	2	1	0	0	0	0	1	1	0	0	0	0	0	0	0	0
Nbe.v1.s00060g10490	Nbe.v1.s00060g10490	7	1	1	Nbe.v1.s00060g10490	1	7	1	1	3	2	0	0	0	0	4	4	0	0	0	1	5	3	0	0	1	0	0	0	0	0	0	0	0	0	0	0	0	0	1	1	0	0	0	0	0	0	0	0
Nbe.v1.s00060g10530;Nbe.v1.s00030g02800	Nbe.v1.s00060g10530;Nbe.v1.s00030g02800	10;7	10;7	10;7	Nbe.v1.s00060g10530;Nbe.v1.s00030g02800	2	10	10	10	4	1	0	0	0	0	8	8	0	0	0	0	8	6	0	0	2	0	4	1	0	0	0	0	8	8	0	0	0	0	8	6	0	0	2	0	4	1	0	0
Nbe.v1.s00060g10590;Nbe.v1.s00030g02770	Nbe.v1.s00060g10590;Nbe.v1.s00030g02770	4;4	4;4	4;4	Nbe.v1.s00060g10590;Nbe.v1.s00030g02770	2	4	4	4	2	1	0	0	0	0	2	2	0	0	0	1	4	2	0	0	1	0	2	1	0	0	0	0	2	2	0	0	0	1	4	2	0	0	1	0	2	1	0	0
Nbe.v1.s00060g10620;Nbe.v1.s00030g02560	Nbe.v1.s00060g10620;Nbe.v1.s00030g02560	2;2	2;2	2;2	Nbe.v1.s00060g10620;Nbe.v1.s00030g02560	2	2	2	2	0	0	0	0	0	0	1	1	0	0	0	0	1	0	0	0	1	0	0	0	0	0	0	0	1	1	0	0	0	0	1	0	0	0	1	0	0	0	0	0
Nbe.v1.s00060g10680	Nbe.v1.s00060g10680	17	7	4	Nbe.v1.s00060g10680	1	17	7	4	3	1	2	2	16	15	9	8	2	1	16	16	12	9	2	2	17	16	0	0	2	1	6	5	4	4	2	1	6	6	5	3	1	1	7	6	0	0	0	0
Nbe.v1.s00060g11550;Nbe.v1.s00030g02310;Nbe.v1.s00070g27330;Nbe.v1.s00080g13070;Nbe.v1.s00090g13920	Nbe.v1.s00060g11550;Nbe.v1.s00030g02310;Nbe.v1.s00070g27330	5;4;3;1;1	5;4;3;1;1	5;4;3;1;1	Nbe.v1.s00060g11550;Nbe.v1.s00030g02310;Nbe.v1.s00070g27330	5	5	5	5	3	0	0	0	0	0	1	2	0	0	0	0	4	2	0	0	0	0	3	0	0	0	0	0	1	2	0	0	0	0	4	2	0	0	0	0	3	0	0	0
Nbe.v1.s00060g11660	Nbe.v1.s00060g11660	15	15	0	Nbe.v1.s00060g11660	1	15	15	0	12	11	5	2	2	4	12	11	2	1	5	5	13	12	1	1	4	5	12	11	5	2	2	4	12	11	2	1	5	5	13	12	1	1	4	5	0	0	0	0
Nbe.v1.s00060g12220;Nbe.v1.s00030g01740	Nbe.v1.s00060g12220;Nbe.v1.s00030g01740	3;3	3;3	3;3	Nbe.v1.s00060g12220;Nbe.v1.s00030g01740	2	3	3	3	1	1	1	1	2	2	2	2	1	1	2	2	2	2	1	1	2	2	1	1	1	1	2	2	2	2	1	1	2	2	2	2	1	1	2	2	1	1	1	1
Nbe.v1.s00060g12430;Nbe.v1.s00030g04200	Nbe.v1.s00060g12430;Nbe.v1.s00030g04200	1;1	1;1	1;1	Nbe.v1.s00060g12430;Nbe.v1.s00030g04200	2	1	1	1	0	0	0	0	0	1	0	0	0	0	0	0	0	1	0	0	0	0	0	0	0	0	0	1	0	0	0	0	0	0	0	1	0	0	0	0	0	0	0	0
Nbe.v1.s00060g12460;Nbe.v1.s00030g23770;Nbe.v1.s00210g16900;Nbe.v1.s00040g07780	Nbe.v1.s00060g12460;Nbe.v1.s00030g23770;Nbe.v1.s00210g16900	3;3;3;1	3;3;3;1	3;3;3;1	Nbe.v1.s00060g12460;Nbe.v1.s00030g23770;Nbe.v1.s00210g16900	4	3	3	3	3	1	0	0	0	0	3	2	0	0	0	0	3	2	0	0	1	1	3	1	0	0	0	0	3	2	0	0	0	0	3	2	0	0	1	1	3	1	0	0
Nbe.v1.s00060g12590;Nbe.v1.s00030g23880	Nbe.v1.s00060g12590;Nbe.v1.s00030g23880	3;3	3;3	3;3	Nbe.v1.s00060g12590;Nbe.v1.s00030g23880	2	3	3	3	1	0	0	0	0	0	0	0	0	0	0	0	3	2	0	0	0	0	1	0	0	0	0	0	0	0	0	0	0	0	3	2	0	0	0	0	1	0	0	0
Nbe.v1.s00060g13030;Nbe.v1.s00030g24140	Nbe.v1.s00060g13030;Nbe.v1.s00030g24140	3;2	3;2	3;2	Nbe.v1.s00060g13030;Nbe.v1.s00030g24140	2	3	3	3	2	2	0	0	0	0	2	1	0	0	0	0	3	2	0	0	0	0	2	2	0	0	0	0	2	1	0	0	0	0	3	2	0	0	0	0	2	2	0	0
Nbe.v1.s00060g13100	Nbe.v1.s00060g13100	20	20	9	Nbe.v1.s00060g13100	1	20	20	9	2	0	6	7	6	16	4	4	3	0	14	12	8	2	7	10	16	16	2	0	6	7	6	16	4	4	3	0	14	12	8	2	7	10	16	16	0	0	2	3
Nbe.v1.s00060g13150	Nbe.v1.s00060g13150	12	12	12	Nbe.v1.s00060g13150	1	12	12	12	5	2	0	0	0	0	8	9	0	0	1	0	9	6	0	1	0	1	5	2	0	0	0	0	8	9	0	0	1	0	9	6	0	1	0	1	5	2	0	0
Nbe.v1.s00060g13280;Nbe.v1.s00060g13260;Nbe.v1.s00060g13270;Nbe.v1.s00030g24310;Nbe.v1.s00210g12100	Nbe.v1.s00060g13280;Nbe.v1.s00060g13260;Nbe.v1.s00060g13270;Nbe.v1.s00030g24310	7;7;7;7;1	1;1;1;1;0	0;0;0;0;0	Nbe.v1.s00060g13280;Nbe.v1.s00060g13260;Nbe.v1.s00060g13270;Nbe.v1.s00030g24310	5	7	1	0	1	0	1	1	1	1	1	1	1	1	1	1	0	1	1	1	1	1	0	0	0	0	0	0	0	0	0	0	0	0	0	0	0	0	0	0	0	0	0	0
Nbe.v1.s00060g13320;Nbe.v1.s00030g24330	Nbe.v1.s00060g13320;Nbe.v1.s00030g24330	3;2	3;2	3;2	Nbe.v1.s00060g13320;Nbe.v1.s00030g24330	2	3	3	3	2	2	0	0	0	0	3	2	0	0	0	0	3	3	0	0	0	0	2	2	0	0	0	0	3	2	0	0	0	0	3	3	0	0	0	0	2	2	0	0
Nbe.v1.s00060g13330;Nbe.v1.s00030g24340	Nbe.v1.s00060g13330;Nbe.v1.s00030g24340	5;5	5;5	5;5	Nbe.v1.s00060g13330;Nbe.v1.s00030g24340	2	5	5	5	0	0	0	0	0	0	1	1	0	0	0	0	0	0	0	0	0	0	0	0	0	0	0	0	1	1	0	0	0	0	0	0	0	0	0	0	0	0	0	0
Nbe.v1.s00060g13350	Nbe.v1.s00060g13350	6	4	3	Nbe.v1.s00060g13350	1	6	4	3	1	0	4	3	1	3	2	1	1	1	3	3	0	0	2	2	4	4	1	0	3	2	0	2	1	1	0	0	2	2	0	0	1	1	3	3	0	0	2	1
Nbe.v1.s00060g13610	Nbe.v1.s00060g13610	2	2	2	Nbe.v1.s00060g13610	1	2	2	2	0	0	0	1	0	0	0	0	0	0	0	1	1	0	0	0	1	0	0	0	0	1	0	0	0	0	0	0	0	1	1	0	0	0	1	0	0	0	0	1
Nbe.v1.s00060g13730	Nbe.v1.s00060g13730	2	2	2	Nbe.v1.s00060g13730	1	2	2	2	1	0	0	0	0	0	1	0	0	0	0	0	1	1	0	0	0	0	1	0	0	0	0	0	1	0	0	0	0	0	1	1	0	0	0	0	1	0	0	0
Nbe.v1.s00060g13900	Nbe.v1.s00060g13900	6	1	1	Nbe.v1.s00060g13900	1	6	1	1	0	0	5	4	4	5	2	0	5	5	4	4	2	1	5	5	5	5	0	0	0	0	0	0	0	0	0	0	0	0	0	0	0	0	0	0	0	0	0	0
Nbe.v1.s00060g13940;Nbe.v1.s00030g07130	Nbe.v1.s00060g13940;Nbe.v1.s00030g07130	3;2	3;2	3;2	Nbe.v1.s00060g13940;Nbe.v1.s00030g07130	2	3	3	3	0	0	0	0	2	2	2	1	0	0	1	2	2	1	0	0	2	2	0	0	0	0	2	2	2	1	0	0	1	2	2	1	0	0	2	2	0	0	0	0
Nbe.v1.s00060g14130;Nbe.v1.s00160g27870	Nbe.v1.s00060g14130	19;3	2;0	1;0	Nbe.v1.s00060g14130	2	19	2	1	1	1	3	2	1	3	0	1	0	0	2	2	0	0	4	6	5	3	0	0	0	0	0	0	0	0	0	0	0	0	0	0	0	0	0	0	0	0	0	0
Nbe.v1.s00060g14150	Nbe.v1.s00060g14150	8	8	4	Nbe.v1.s00060g14150	1	8	8	4	2	0	0	0	0	0	5	6	0	0	0	0	5	5	0	0	2	0	2	0	0	0	0	0	5	6	0	0	0	0	5	5	0	0	2	0	1	0	0	0
Nbe.v1.s00060g14450	Nbe.v1.s00060g14450	5	2	2	Nbe.v1.s00060g14450	1	5	2	2	3	3	2	2	2	2	2	2	2	1	2	2	2	2	2	2	3	3	0	0	0	0	0	0	0	0	0	0	0	0	0	0	0	0	1	1	0	0	0	0
Nbe.v1.s00060g14530	Nbe.v1.s00060g14530	17	17	1	Nbe.v1.s00060g14530	1	17	17	1	3	2	0	0	1	2	10	4	0	0	6	6	9	10	0	0	4	5	3	2	0	0	1	2	10	4	0	0	6	6	9	10	0	0	4	5	0	0	0	0
Nbe.v1.s00060g14950;Nbe.v1.s00180g06470	Nbe.v1.s00060g14950	38;14	38;14	0;0	Nbe.v1.s00060g14950	2	38	38	0	25	18	6	2	3	7	30	30	1	1	10	14	29	27	6	5	12	8	25	18	6	2	3	7	30	30	1	1	10	14	29	27	6	5	12	8	0	0	0	0
Nbe.v1.s00060g15500	Nbe.v1.s00060g15500	2	2	1	Nbe.v1.s00060g15500	1	2	2	1	0	0	0	0	0	0	1	2	0	0	0	0	1	0	0	0	0	0	0	0	0	0	0	0	1	2	0	0	0	0	1	0	0	0	0	0	0	0	0	0
Nbe.v1.s00060g15530;Nbe.v1.s00030g08560	Nbe.v1.s00060g15530;Nbe.v1.s00030g08560	2;1	2;1	2;1	Nbe.v1.s00060g15530;Nbe.v1.s00030g08560	2	2	2	2	0	0	0	0	1	1	0	1	0	0	1	1	1	1	0	0	1	1	0	0	0	0	1	1	0	1	0	0	1	1	1	1	0	0	1	1	0	0	0	0
Nbe.v1.s00060g15720	Nbe.v1.s00060g15720	35	2	2	Nbe.v1.s00060g15720	1	35	2	2	27	27	13	13	16	16	30	32	10	10	22	23	30	30	11	15	22	20	1	1	0	0	0	1	1	1	1	1	1	1	1	1	0	1	1	0	1	1	0	0
Nbe.v1.s00060g16010	Nbe.v1.s00060g16010	13	13	13	Nbe.v1.s00060g16010	1	13	13	13	8	1	0	0	0	0	6	7	0	0	0	0	10	10	1	0	0	0	8	1	0	0	0	0	6	7	0	0	0	0	10	10	1	0	0	0	8	1	0	0
Nbe.v1.s00060g16180;Nbe.v1.s00030g08910	Nbe.v1.s00060g16180;Nbe.v1.s00030g08910	6;6	6;6	6;6	Nbe.v1.s00060g16180;Nbe.v1.s00030g08910	2	6	6	6	3	2	0	0	0	0	3	6	0	0	0	0	4	6	0	0	0	0	3	2	0	0	0	0	3	6	0	0	0	0	4	6	0	0	0	0	3	2	0	0
Nbe.v1.s00060g16570;Nbe.v1.s00060g16560;Nbe.v1.s00140g24940;Nbe.v1.s00030g09450;Nbe.v1.s00060g16590;Nbe.v1.s00030g09380;Nbe.v1.s00060g16550;Nbe.v1.s00060g16540;Nbe.v1.s00030g09370;Nbe.v1.s00210g15470;Nbe.v1.s00060g16510;Nbe.v1.s00030g09460	Nbe.v1.s00060g16570	13;4;3;2;2;2;2;1;1;1;1;1	13;4;3;2;2;2;2;1;1;1;1;1	10;2;3;2;0;0;2;1;0;1;1;1	Nbe.v1.s00060g16570	12	13	13	10	8	6	0	0	0	0	8	10	0	0	1	1	10	11	0	0	1	1	8	6	0	0	0	0	8	10	0	0	1	1	10	11	0	0	1	1	6	5	0	0
Nbe.v1.s00060g16620	Nbe.v1.s00060g16620	8	1	1	Nbe.v1.s00060g16620	1	8	1	1	2	0	0	1	0	0	4	4	0	0	1	0	4	4	0	0	0	0	0	0	0	0	0	0	0	0	0	0	0	0	0	0	0	0	0	0	0	0	0	0
Nbe.v1.s00060g16830	Nbe.v1.s00060g16830	12	12	3	Nbe.v1.s00060g16830	1	12	12	3	11	10	1	0	1	1	8	11	0	0	2	1	11	8	1	2	1	1	11	10	1	0	1	1	8	11	0	0	2	1	11	8	1	2	1	1	2	3	0	0
Nbe.v1.s00060g17060;Nbe.v1.s00030g09650	Nbe.v1.s00060g17060;Nbe.v1.s00030g09650	6;6	6;6	6;6	Nbe.v1.s00060g17060;Nbe.v1.s00030g09650	2	6	6	6	1	0	0	0	0	0	2	3	0	0	0	0	1	3	0	0	0	0	1	0	0	0	0	0	2	3	0	0	0	0	1	3	0	0	0	0	1	0	0	0
Nbe.v1.s00060g17110	Nbe.v1.s00060g17110	13	2	2	Nbe.v1.s00060g17110	1	13	2	2	4	2	1	1	2	2	9	7	1	1	0	1	10	7	0	2	3	1	0	0	0	0	0	0	1	0	0	0	0	0	1	1	0	0	1	0	0	0	0	0
Nbe.v1.s00060g17180;Nbe.v1.s00210g12790	Nbe.v1.s00060g17180;Nbe.v1.s00210g12790	9;6	3;2	1;0	Nbe.v1.s00060g17180;Nbe.v1.s00210g12790	2	9	3	1	1	1	0	0	0	0	3	4	0	0	0	1	6	4	0	0	0	0	0	1	0	0	0	0	1	1	0	0	0	1	1	1	0	0	0	0	0	0	0	0
Nbe.v1.s00060g17310	Nbe.v1.s00060g17310	6	1	1	Nbe.v1.s00060g17310	1	6	1	1	0	0	1	1	2	1	0	0	0	0	4	5	1	0	0	0	2	3	0	0	0	0	0	0	0	0	0	0	0	1	0	0	0	0	0	0	0	0	0	0
Nbe.v1.s00060g17860	Nbe.v1.s00060g17860	11	2	2	Nbe.v1.s00060g17860	1	11	2	2	5	3	2	1	2	4	6	3	3	2	6	5	3	3	0	1	3	5	0	0	0	0	0	1	1	0	0	0	1	1	0	0	0	0	0	0	0	0	0	0
Nbe.v1.s00060g18340	Nbe.v1.s00060g18340	8	8	8	Nbe.v1.s00060g18340	1	8	8	8	4	1	0	0	0	0	6	3	0	0	0	0	7	6	0	0	0	0	4	1	0	0	0	0	6	3	0	0	0	0	7	6	0	0	0	0	4	1	0	0
Nbe.v1.s00060g18400;Nbe.v1.s00030g10530	Nbe.v1.s00060g18400;Nbe.v1.s00030g10530	2;2	2;2	2;2	Nbe.v1.s00060g18400;Nbe.v1.s00030g10530	2	2	2	2	0	0	0	0	0	0	0	0	0	0	0	1	1	0	0	0	1	0	0	0	0	0	0	0	0	0	0	0	0	1	1	0	0	0	1	0	0	0	0	0
Nbe.v1.s00060g18860	Nbe.v1.s00060g18860	13	13	3	Nbe.v1.s00060g18860	1	13	13	3	4	1	0	0	0	0	5	6	0	0	0	0	10	5	0	0	0	0	4	1	0	0	0	0	5	6	0	0	0	0	10	5	0	0	0	0	1	0	0	0
Nbe.v1.s00060g19395;Nbe.v1.s00030g11440	Nbe.v1.s00060g19395;Nbe.v1.s00030g11440	3;3	3;3	3;3	Nbe.v1.s00060g19395;Nbe.v1.s00030g11440	2	3	3	3	0	0	0	1	0	1	0	0	0	0	0	0	2	0	0	0	1	0	0	0	0	1	0	1	0	0	0	0	0	0	2	0	0	0	1	0	0	0	0	1
Nbe.v1.s00060g19430	Nbe.v1.s00060g19430	5	5	1	Nbe.v1.s00060g19430	1	5	5	1	0	0	2	3	1	4	1	1	4	2	5	5	2	1	0	2	4	4	0	0	2	3	1	4	1	1	4	2	5	5	2	1	0	2	4	4	0	0	1	1
Nbe.v1.s00060g19620;Nbe.v1.s00030g11950	Nbe.v1.s00060g19620;Nbe.v1.s00030g11950	2;2	2;2	2;2	Nbe.v1.s00060g19620;Nbe.v1.s00030g11950	2	2	2	2	0	0	1	1	0	0	0	0	0	0	1	1	0	0	0	0	1	1	0	0	1	1	0	0	0	0	0	0	1	1	0	0	0	0	1	1	0	0	1	1
Nbe.v1.s00060g19640	Nbe.v1.s00060g19640	12	1	1	Nbe.v1.s00060g19640	1	12	1	1	5	2	8	9	6	7	5	6	5	4	8	10	5	3	7	7	9	9	0	0	1	1	0	1	0	0	0	0	1	1	0	0	1	1	0	1	0	0	1	1
Nbe.v1.s00060g19840	Nbe.v1.s00060g19840	8	8	6	Nbe.v1.s00060g19840	1	8	8	6	5	1	0	1	0	1	5	5	0	0	0	0	6	3	1	0	1	0	5	1	0	1	0	1	5	5	0	0	0	0	6	3	1	0	1	0	3	0	0	1
Nbe.v1.s00060g19900	Nbe.v1.s00060g19900	3	2	2	Nbe.v1.s00060g19900	1	3	2	2	0	0	1	0	0	0	0	0	0	0	3	3	1	0	0	0	2	2	0	0	0	0	0	0	0	0	0	0	2	2	0	0	0	0	1	1	0	0	0	0
Nbe.v1.s00060g19970	Nbe.v1.s00060g19970	4	4	4	Nbe.v1.s00060g19970	1	4	4	4	2	3	0	0	1	1	3	3	0	0	1	2	3	3	0	0	2	2	2	3	0	0	1	1	3	3	0	0	1	2	3	3	0	0	2	2	2	3	0	0
Nbe.v1.s00060g20000;Nbe.v1.s00210g05220	Nbe.v1.s00060g20000	6;1	6;1	6;1	Nbe.v1.s00060g20000	2	6	6	6	6	6	1	3	3	3	5	5	0	1	4	4	6	6	1	3	3	3	6	6	1	3	3	3	5	5	0	1	4	4	6	6	1	3	3	3	6	6	1	3
Nbe.v1.s00060g20410	Nbe.v1.s00060g20410	13	7	7	Nbe.v1.s00060g20410	1	13	7	7	0	0	1	2	1	4	1	1	4	3	9	7	1	1	3	4	6	5	0	0	1	2	0	3	1	1	3	3	6	4	1	1	3	4	4	3	0	0	1	2
Nbe.v1.s00060g20440	Nbe.v1.s00060g20440	31	31	2	Nbe.v1.s00060g20440	1	31	31	2	15	15	0	0	3	2	23	26	0	0	4	5	28	24	0	0	4	2	15	15	0	0	3	2	23	26	0	0	4	5	28	24	0	0	4	2	1	0	0	0
Nbe.v1.s00060g20530;Nbe.v1.s00090g06100;Nbe.v1.s00040g36260	Nbe.v1.s00060g20530;Nbe.v1.s00090g06100	17;16;1	17;16;1	17;16;1	Nbe.v1.s00060g20530;Nbe.v1.s00090g06100	3	17	17	17	13	11	2	2	2	2	14	14	1	0	3	4	15	14	0	1	6	3	13	11	2	2	2	2	14	14	1	0	3	4	15	14	0	1	6	3	13	11	2	2
Nbe.v1.s00060g20690	Nbe.v1.s00060g20690	9	2	2	Nbe.v1.s00060g20690	1	9	2	2	1	2	0	0	6	7	2	3	0	0	6	6	1	2	0	0	6	7	0	0	0	0	0	0	0	0	0	0	0	0	0	0	0	0	0	0	0	0	0	0
Nbe.v1.s00060g20870	Nbe.v1.s00060g20870	1	1	1	Nbe.v1.s00060g20870	1	1	1	1	0	0	0	0	0	0	0	0	0	0	0	0	0	0	0	0	0	0	0	0	0	0	0	0	0	0	0	0	0	0	0	0	0	0	0	0	0	0	0	0
Nbe.v1.s00060g20960	Nbe.v1.s00060g20960	4	1	1	Nbe.v1.s00060g20960	1	4	1	1	0	0	1	1	3	2	1	0	1	1	4	4	1	0	1	0	3	4	0	0	0	0	1	0	0	0	0	0	1	1	0	0	0	0	1	1	0	0	0	0
Nbe.v1.s00060g20980;Nbe.v1.s00040g04460;Nbe.v1.s00190g23590;Nbe.v1.s00180g07690	Nbe.v1.s00060g20980;Nbe.v1.s00040g04460;Nbe.v1.s00190g23590	18;18;10;3	1;1;0;0	0;0;0;0	Nbe.v1.s00060g20980;Nbe.v1.s00040g04460;Nbe.v1.s00190g23590	4	18	1	0	12	9	4	3	4	4	14	14	1	2	7	5	15	13	7	2	6	7	0	0	0	0	0	0	0	0	0	0	0	0	1	0	0	0	1	0	0	0	0	0
Nbe.v1.s00060g21590;Nbe.v1.s00040g05290;Nbe.v1.s00150g39310	Nbe.v1.s00060g21590;Nbe.v1.s00040g05290;Nbe.v1.s00150g39310	24;24;12	7;7;0	5;5;0	Nbe.v1.s00060g21590;Nbe.v1.s00040g05290;Nbe.v1.s00150g39310	3	24	7	5	16	13	7	9	6	13	22	20	6	6	18	17	23	23	4	6	13	14	5	4	2	3	2	4	6	5	1	1	4	6	7	7	1	2	5	5	3	2	2	3
Nbe.v1.s00060g21790	Nbe.v1.s00060g21790	10	10	1	Nbe.v1.s00060g21790	1	10	10	1	6	3	9	9	8	9	8	7	6	4	8	9	7	7	9	9	10	8	6	3	9	9	8	9	8	7	6	4	8	9	7	7	9	9	10	8	0	0	1	1
Nbe.v1.s00060g22800;Nbe.v1.s00040g03300;Nbe.v1.s00200g02720;Nbe.v1.s00050g02650;Nbe.v1.s00050g02660;Nbe.v1.s00200g02710	Nbe.v1.s00060g22800;Nbe.v1.s00040g03300	6;6;2;1;1;1	6;6;2;1;1;1	6;6;2;1;1;1	Nbe.v1.s00060g22800;Nbe.v1.s00040g03300	6	6	6	6	1	0	0	0	1	3	1	1	0	0	4	2	1	1	0	1	3	4	1	0	0	0	1	3	1	1	0	0	4	2	1	1	0	1	3	4	1	0	0	0
Nbe.v1.s00060g23020;Nbe.v1.s00010g18790;Nbe.v1.s00010g18800	Nbe.v1.s00060g23020;Nbe.v1.s00010g18790	4;3;1	4;3;1	4;3;1	Nbe.v1.s00060g23020;Nbe.v1.s00010g18790	3	4	4	4	1	0	0	0	0	0	3	1	0	0	0	0	4	1	0	0	0	0	1	0	0	0	0	0	3	1	0	0	0	0	4	1	0	0	0	0	1	0	0	0
Nbe.v1.s00060g23560	Nbe.v1.s00060g23560	6	6	6	Nbe.v1.s00060g23560	1	6	6	6	0	0	2	2	0	0	0	0	0	0	1	0	0	0	0	3	2	1	0	0	2	2	0	0	0	0	0	0	1	0	0	0	0	3	2	1	0	0	2	2
Nbe.v1.s00060g23590	Nbe.v1.s00060g23590	10	1	1	Nbe.v1.s00060g23590	1	10	1	1	7	3	0	2	4	7	9	10	0	0	4	6	9	8	2	2	8	2	0	1	0	0	1	1	1	1	0	0	0	0	1	0	0	0	1	0	0	1	0	0
Nbe.v1.s00060g23770	Nbe.v1.s00060g23770	52	6	1	Nbe.v1.s00060g23770	1	52	6	1	38	24	4	3	7	10	50	48	2	2	11	14	48	47	4	4	14	13	5	2	0	0	0	0	6	4	0	0	0	0	6	6	0	1	0	0	1	0	0	0
Nbe.v1.s00060g24070	Nbe.v1.s00060g24070	4	3	3	Nbe.v1.s00060g24070	1	4	3	3	0	0	0	0	0	0	0	0	0	0	0	1	0	0	0	0	0	0	0	0	0	0	0	0	0	0	0	0	0	0	0	0	0	0	0	0	0	0	0	0
Nbe.v1.s00060g24160	Nbe.v1.s00060g24160	15	7	7	Nbe.v1.s00060g24160	1	15	7	7	4	4	2	2	7	8	4	6	2	0	6	6	7	4	1	2	6	6	1	1	1	1	4	5	2	2	0	0	3	3	2	2	0	1	3	3	1	1	1	1
Nbe.v1.s00060g24530	Nbe.v1.s00060g24530	6	2	2	Nbe.v1.s00060g24530	1	6	2	2	0	0	3	5	2	2	3	1	4	4	4	6	2	1	4	3	4	5	0	0	1	2	1	0	1	0	2	2	0	2	0	0	2	1	1	2	0	0	1	2
Nbe.v1.s00060g24550	Nbe.v1.s00060g24550	23	23	1	Nbe.v1.s00060g24550	1	23	23	1	17	16	0	1	0	0	16	15	0	0	0	2	21	14	1	0	3	1	17	16	0	1	0	0	16	15	0	0	0	2	21	14	1	0	3	1	1	0	0	0
Nbe.v1.s00060g25090	Nbe.v1.s00060g25090	14	10	3	Nbe.v1.s00060g25090	1	14	10	3	8	4	1	1	1	1	10	7	1	1	1	1	12	10	1	0	3	0	5	2	0	0	0	0	6	3	0	0	0	0	8	6	0	0	2	0	1	0	0	0
Nbe.v1.s00060g25330	Nbe.v1.s00060g25330	20	20	2	Nbe.v1.s00060g25330	1	20	20	2	14	11	1	3	1	2	16	18	0	0	3	4	17	18	0	1	5	3	14	11	1	3	1	2	16	18	0	0	3	4	17	18	0	1	5	3	2	1	0	0
Nbe.v1.s00060g25670	Nbe.v1.s00060g25670	8	1	1	Nbe.v1.s00060g25670	1	8	1	1	5	6	1	2	1	2	6	7	1	0	0	1	7	7	2	2	3	2	1	0	0	0	0	0	1	1	0	0	0	0	1	1	0	0	0	0	1	0	0	0
Nbe.v1.s00060g25680	Nbe.v1.s00060g25680	3	3	1	Nbe.v1.s00060g25680	1	3	3	1	1	1	0	0	0	1	0	1	0	0	1	1	0	0	0	0	1	1	1	1	0	0	0	1	0	1	0	0	1	1	0	0	0	0	1	1	0	0	0	0
Nbe.v1.s00060g25720;Nbe.v1.s00090g25640;Nbe.v1.s00070g37010	Nbe.v1.s00060g25720;Nbe.v1.s00090g25640;Nbe.v1.s00070g37010	4;2;2	4;2;2	0;0;0	Nbe.v1.s00060g25720;Nbe.v1.s00090g25640;Nbe.v1.s00070g37010	3	4	4	0	1	0	1	0	0	0	2	0	0	0	1	0	1	1	0	0	0	0	1	0	1	0	0	0	2	0	0	0	1	0	1	1	0	0	0	0	0	0	0	0
Nbe.v1.s00060g25930;Nbe.v1.s00090g05320	Nbe.v1.s00060g25930	5;1	5;1	5;1	Nbe.v1.s00060g25930	2	5	5	5	0	0	0	0	0	0	0	0	0	0	1	3	1	0	1	0	1	1	0	0	0	0	0	0	0	0	0	0	1	3	1	0	1	0	1	1	0	0	0	0
Nbe.v1.s00060g25940	Nbe.v1.s00060g25940	9	4	4	Nbe.v1.s00060g25940	1	9	4	4	1	0	5	5	2	5	1	0	3	1	4	5	1	0	7	7	7	7	0	0	1	2	2	3	0	0	3	1	2	2	0	0	3	3	3	4	0	0	1	2
Nbe.v1.s00060g26310	Nbe.v1.s00060g26310	7	7	3	Nbe.v1.s00060g26310	1	7	7	3	0	0	1	1	1	1	0	0	0	1	1	2	1	0	1	1	2	1	0	0	1	1	1	1	0	0	0	1	1	2	1	0	1	1	2	1	0	0	0	0
Nbe.v1.s00060g26720;Nbe.v1.s00060g26710	Nbe.v1.s00060g26720	6;1	6;1	6;1	Nbe.v1.s00060g26720	2	6	6	6	0	0	3	2	0	1	2	1	0	0	3	5	1	1	0	0	2	2	0	0	3	2	0	1	2	1	0	0	3	5	1	1	0	0	2	2	0	0	3	2
Nbe.v1.s00060g26850	Nbe.v1.s00060g26850	17	17	12	Nbe.v1.s00060g26850	1	17	17	12	0	0	2	4	1	5	0	0	1	2	4	7	2	0	7	9	10	8	0	0	2	4	1	5	0	0	1	2	4	7	2	0	7	9	10	8	0	0	1	3
Nbe.v1.s00060g27420;Nbe.v1.s00060g27410	Nbe.v1.s00060g27420	3;1	3;1	3;1	Nbe.v1.s00060g27420	2	3	3	3	0	0	2	1	1	0	0	0	0	0	0	1	0	0	0	2	3	0	0	0	2	1	1	0	0	0	0	0	0	1	0	0	0	2	3	0	0	0	2	1
Nbe.v1.s00060g27430	Nbe.v1.s00060g27430	3	3	3	Nbe.v1.s00060g27430	1	3	3	3	0	0	2	1	1	2	0	0	0	0	0	1	0	0	1	3	2	2	0	0	2	1	1	2	0	0	0	0	0	1	0	0	1	3	2	2	0	0	2	1
Nbe.v1.s00060g27610	Nbe.v1.s00060g27610	19	19	3	Nbe.v1.s00060g27610	1	19	19	3	4	1	15	15	13	16	7	4	12	10	14	14	10	10	13	15	18	16	4	1	15	15	13	16	7	4	12	10	14	14	10	10	13	15	18	16	0	0	0	1
Nbe.v1.s00060g27620	Nbe.v1.s00060g27620	3	3	1	Nbe.v1.s00060g27620	1	3	3	1	1	1	1	1	3	3	2	1	0	0	3	2	2	2	2	1	3	3	1	1	1	1	3	3	2	1	0	0	3	2	2	2	2	1	3	3	0	0	0	0
Nbe.v1.s00060g27740	Nbe.v1.s00060g27740	1	1	1	Nbe.v1.s00060g27740	1	1	1	1	0	0	0	0	0	0	0	0	0	0	0	0	0	0	0	0	0	1	0	0	0	0	0	0	0	0	0	0	0	0	0	0	0	0	0	1	0	0	0	0
Nbe.v1.s00060g27800	Nbe.v1.s00060g27800	21	1	1	Nbe.v1.s00060g27800	1	21	1	1	6	3	0	0	0	1	11	16	0	0	2	2	16	13	0	0	2	1	0	0	0	0	0	0	0	0	0	0	0	0	1	0	0	0	0	0	0	0	0	0
Nbe.v1.s00060g28170	Nbe.v1.s00060g28170	25	12	12	Nbe.v1.s00060g28170	1	25	12	12	12	0	21	21	20	21	11	7	22	21	20	19	9	8	21	22	22	20	4	0	9	9	9	10	4	2	10	10	9	8	2	2	10	10	11	9	4	0	9	9
Nbe.v1.s00060g28510;Nbe.v1.s00090g03090	Nbe.v1.s00060g28510;Nbe.v1.s00090g03090	2;1	2;1	2;1	Nbe.v1.s00060g28510;Nbe.v1.s00090g03090	2	2	2	2	0	0	0	0	0	0	1	0	0	0	1	0	1	1	0	1	1	1	0	0	0	0	0	0	1	0	0	0	1	0	1	1	0	1	1	1	0	0	0	0
Nbe.v1.s00060g28540	Nbe.v1.s00060g28540	1	1	1	Nbe.v1.s00060g28540	1	1	1	1	0	0	0	0	0	0	0	0	0	0	0	0	0	0	0	0	1	0	0	0	0	0	0	0	0	0	0	0	0	0	0	0	0	0	1	0	0	0	0	0
Nbe.v1.s00060g28740;Nbe.v1.s00090g02840	Nbe.v1.s00060g28740;Nbe.v1.s00090g02840	3;2	2;1	2;1	Nbe.v1.s00060g28740;Nbe.v1.s00090g02840	2	3	2	2	1	0	1	1	0	0	0	0	0	0	0	0	0	1	0	1	2	1	1	0	1	1	0	0	0	0	0	0	0	0	0	1	0	1	2	1	1	0	1	1
Nbe.v1.s00060g28790	Nbe.v1.s00060g28790	3	1	1	Nbe.v1.s00060g28790	1	3	1	1	0	0	0	0	0	0	2	2	0	0	0	0	1	0	0	0	0	0	0	0	0	0	0	0	1	1	0	0	0	0	1	0	0	0	0	0	0	0	0	0
Nbe.v1.s00060g28840	Nbe.v1.s00060g28840	8	8	2	Nbe.v1.s00060g28840	1	8	8	2	0	0	6	6	0	0	0	0	0	1	0	0	0	0	6	3	4	4	0	0	6	6	0	0	0	0	0	1	0	0	0	0	6	3	4	4	0	0	2	1
Nbe.v1.s00060g29240	Nbe.v1.s00060g29240	7	2	2	Nbe.v1.s00060g29240	1	7	2	2	2	1	0	0	0	0	3	2	0	0	0	2	3	2	0	0	0	0	0	0	0	0	0	0	0	0	0	0	0	1	0	0	0	0	0	0	0	0	0	0
Nbe.v1.s00060g29460	Nbe.v1.s00060g29460	4	4	3	Nbe.v1.s00060g29460	1	4	4	3	2	0	0	1	0	0	3	2	0	0	0	0	4	3	1	1	1	2	2	0	0	1	0	0	3	2	0	0	0	0	4	3	1	1	1	2	2	0	0	1
Nbe.v1.s00060g29850	Nbe.v1.s00060g29850	16	4	4	Nbe.v1.s00060g29850	1	16	4	4	7	5	0	0	0	0	11	9	0	0	1	1	14	10	0	0	3	0	0	1	0	0	0	0	2	1	0	0	0	0	3	2	0	0	0	0	0	1	0	0
Nbe.v1.s00060g29880;Nbe.v1.s00090g01900	Nbe.v1.s00060g29880;Nbe.v1.s00090g01900	13;12	13;12	13;12	Nbe.v1.s00060g29880;Nbe.v1.s00090g01900	2	13	13	13	3	1	0	0	0	1	1	0	0	0	0	0	8	2	0	1	2	0	3	1	0	0	0	1	1	0	0	0	0	0	8	2	0	1	2	0	3	1	0	0
Nbe.v1.s00060g29940	Nbe.v1.s00060g29940	1	1	1	Nbe.v1.s00060g29940	1	1	1	1	1	1	1	0	0	1	1	1	0	0	1	1	1	1	0	0	1	1	1	1	1	0	0	1	1	1	0	0	1	1	1	1	0	0	1	1	1	1	1	0
Nbe.v1.s00060g29960	Nbe.v1.s00060g29960	22	22	6	Nbe.v1.s00060g29960	1	22	22	6	15	14	7	9	13	10	18	16	7	6	12	12	18	16	9	9	14	13	15	14	7	9	13	10	18	16	7	6	12	12	18	16	9	9	14	13	2	3	1	1
Nbe.v1.s00060g30090	Nbe.v1.s00060g30090	14	2	1	Nbe.v1.s00060g30090	1	14	2	1	6	6	5	3	4	4	8	7	1	1	3	3	7	7	5	6	4	4	1	1	2	0	0	0	2	2	0	0	0	1	2	1	1	2	1	1	0	0	1	0
Nbe.v1.s00060g30280;Nbe.v1.s00090g01690	Nbe.v1.s00060g30280	8;1	8;1	7;1	Nbe.v1.s00060g30280	2	8	8	7	5	3	1	0	1	1	7	5	0	0	1	1	7	7	1	1	2	1	5	3	1	0	1	1	7	5	0	0	1	1	7	7	1	1	2	1	4	2	1	0
Nbe.v1.s00060g30540	Nbe.v1.s00060g30540	2	2	2	Nbe.v1.s00060g30540	1	2	2	2	0	0	0	1	0	1	0	0	0	0	0	1	0	0	1	1	1	1	0	0	0	1	0	1	0	0	0	0	0	1	0	0	1	1	1	1	0	0	0	1
Nbe.v1.s00060g30630	Nbe.v1.s00060g30630	33	19	19	Nbe.v1.s00060g30630	1	33	19	19	2	2	10	11	8	8	4	0	3	4	6	12	4	0	11	14	13	13	0	1	4	3	4	3	1	0	0	0	2	5	1	0	4	7	6	6	0	1	4	3
Nbe.v1.s00060g30640	Nbe.v1.s00060g30640	45	25	25	Nbe.v1.s00060g30640	1	45	25	25	2	0	5	6	5	9	0	0	2	1	5	14	2	0	5	10	11	7	0	0	2	3	2	3	0	0	1	0	1	8	0	0	2	3	4	3	0	0	2	3
Nbe.v1.s00060g30750	Nbe.v1.s00060g30750	14	14	4	Nbe.v1.s00060g30750	1	14	14	4	1	0	0	0	11	12	3	2	0	0	9	9	4	1	0	2	11	9	1	0	0	0	11	12	3	2	0	0	9	9	4	1	0	2	11	9	0	0	0	0
Nbe.v1.s00060g30880;Nbe.v1.s00090g01190	Nbe.v1.s00060g30880;Nbe.v1.s00090g01190	1;1	1;1	1;1	Nbe.v1.s00060g30880;Nbe.v1.s00090g01190	2	1	1	1	0	0	0	0	0	0	0	0	0	0	0	0	0	0	0	0	0	0	0	0	0	0	0	0	0	0	0	0	0	0	0	0	0	0	0	0	0	0	0	0
Nbe.v1.s00060g30990	Nbe.v1.s00060g30990	9	3	3	Nbe.v1.s00060g30990	1	9	3	3	1	0	3	5	2	6	0	0	2	3	5	7	1	0	6	7	7	7	0	0	1	0	0	2	0	0	1	1	2	2	0	0	2	1	1	2	0	0	1	0
Nbe.v1.s00060g31280;Nbe.v1.s00090g01080	Nbe.v1.s00060g31280;Nbe.v1.s00090g01080	6;3	6;3	6;3	Nbe.v1.s00060g31280;Nbe.v1.s00090g01080	2	6	6	6	0	0	0	0	0	0	4	3	0	0	0	0	2	2	0	0	0	0	0	0	0	0	0	0	4	3	0	0	0	0	2	2	0	0	0	0	0	0	0	0
Nbe.v1.s00060g31780;Nbe.v1.s00090g00720	Nbe.v1.s00060g31780;Nbe.v1.s00090g00720	2;1	2;1	2;1	Nbe.v1.s00060g31780;Nbe.v1.s00090g00720	2	2	2	2	0	0	1	1	0	1	1	2	0	0	0	0	1	1	0	0	0	0	0	0	1	1	0	1	1	2	0	0	0	0	1	1	0	0	0	0	0	0	1	1
Nbe.v1.s00060g31960	Nbe.v1.s00060g31960	3	1	1	Nbe.v1.s00060g31960	1	3	1	1	1	1	0	0	0	0	2	3	0	0	0	0	1	1	0	0	0	0	0	0	0	0	0	0	1	1	0	0	0	0	0	0	0	0	0	0	0	0	0	0
Nbe.v1.s00060g32190	Nbe.v1.s00060g32190	11	11	10	Nbe.v1.s00060g32190	1	11	11	10	0	0	1	0	1	2	0	0	1	0	2	5	0	0	4	4	4	4	0	0	1	0	1	2	0	0	1	0	2	5	0	0	4	4	4	4	0	0	1	0
Nbe.v1.s00060g32380;Nbe.v1.s00090g00200	Nbe.v1.s00060g32380;Nbe.v1.s00090g00200	3;2	3;2	3;2	Nbe.v1.s00060g32380;Nbe.v1.s00090g00200	2	3	3	3	1	0	0	0	0	0	2	2	0	0	0	0	2	2	0	0	0	0	1	0	0	0	0	0	2	2	0	0	0	0	2	2	0	0	0	0	1	0	0	0
Nbe.v1.s00060g32450	Nbe.v1.s00060g32450	3	1	1	Nbe.v1.s00060g32450	1	3	1	1	0	0	0	0	0	0	0	0	0	0	1	1	0	0	1	1	0	0	0	0	0	0	0	0	0	0	0	0	1	1	0	0	0	1	0	0	0	0	0	0
Nbe.v1.s00060g32500	Nbe.v1.s00060g32500	2	2	2	Nbe.v1.s00060g32500	1	2	2	2	0	0	1	1	1	1	0	0	1	1	1	1	0	0	2	1	0	1	0	0	1	1	1	1	0	0	1	1	1	1	0	0	2	1	0	1	0	0	1	1
Nbe.v1.s00060g32520	Nbe.v1.s00060g32520	6	6	3	Nbe.v1.s00060g32520	1	6	6	3	1	0	0	1	0	0	1	2	0	0	2	2	1	1	1	1	2	2	1	0	0	1	0	0	1	2	0	0	2	2	1	1	1	1	2	2	0	0	0	1
Nbe.v1.s00060g32710;Nbe.v1.s00020g26230;Nbe.v1.s00040g13370;Nbe.v1.s00090g06440	Nbe.v1.s00060g32710;Nbe.v1.s00020g26230;Nbe.v1.s00040g13370;Nbe.v1.s00090g06440	1;1;1;1	1;1;1;1	1;1;1;1	Nbe.v1.s00060g32710;Nbe.v1.s00020g26230;Nbe.v1.s00040g13370;Nbe.v1.s00090g06440	4	1	1	1	0	0	0	0	0	0	0	1	0	0	0	0	1	0	0	0	0	0	0	0	0	0	0	0	0	1	0	0	0	0	1	0	0	0	0	0	0	0	0	0
Nbe.v1.s00060g33200;Nbe.v1.s00090g06870	Nbe.v1.s00060g33200;Nbe.v1.s00090g06870	3;2	3;2	2;1	Nbe.v1.s00060g33200;Nbe.v1.s00090g06870	2	3	3	2	3	0	0	0	0	0	2	2	0	0	0	0	2	0	0	0	0	0	3	0	0	0	0	0	2	2	0	0	0	0	2	0	0	0	0	0	2	0	0	0
Nbe.v1.s00060g33230	Nbe.v1.s00060g33230	6	1	1	Nbe.v1.s00060g33230	1	6	1	1	0	0	1	1	1	1	1	1	1	1	0	1	0	0	0	1	1	1	0	0	0	0	0	0	0	0	0	0	0	0	0	0	0	0	0	0	0	0	0	0
Nbe.v1.s00060g33430	Nbe.v1.s00060g33430	11	11	4	Nbe.v1.s00060g33430	1	11	11	4	5	7	10	10	9	9	9	7	8	7	8	10	8	5	10	10	11	10	5	7	10	10	9	9	9	7	8	7	8	10	8	5	10	10	11	10	2	3	4	4
Nbe.v1.s00060g33520	Nbe.v1.s00060g33520	10	3	3	Nbe.v1.s00060g33520	1	10	3	3	4	4	8	9	8	7	7	5	5	5	7	7	5	5	10	9	10	9	1	0	2	3	2	1	2	1	0	0	2	1	1	1	3	3	3	3	1	0	2	3
Nbe.v1.s00060g33530	Nbe.v1.s00060g33530	2	2	2	Nbe.v1.s00060g33530	1	2	2	2	0	0	0	0	0	0	0	0	0	0	0	0	1	1	0	0	1	0	0	0	0	0	0	0	0	0	0	0	0	0	1	1	0	0	1	0	0	0	0	0
Nbe.v1.s00060g33600;Nbe.v1.s00090g07120	Nbe.v1.s00060g33600;Nbe.v1.s00090g07120	4;4	2;2	2;2	Nbe.v1.s00060g33600;Nbe.v1.s00090g07120	2	4	2	2	1	1	0	1	0	1	3	3	0	0	0	1	4	4	1	1	2	2	0	1	0	0	0	0	1	1	0	0	0	0	2	2	0	0	0	0	0	1	0	0
Nbe.v1.s00060g33920;Nbe.v1.s00030g29690;Nbe.v1.s00110g11000;Nbe.v1.s00130g02770;Nbe.v1.s00050g38820	Nbe.v1.s00060g33920	10;1;1;1;1	10;1;1;1;1	3;0;0;0;0	Nbe.v1.s00060g33920	5	10	10	3	0	0	0	0	0	0	0	0	0	0	0	0	2	0	0	0	0	0	0	0	0	0	0	0	0	0	0	0	0	0	2	0	0	0	0	0	0	0	0	0
Nbe.v1.s00060g34330;Nbe.v1.s00040g13010	Nbe.v1.s00060g34330	8;1	1;0	1;0	Nbe.v1.s00060g34330	2	8	1	1	2	1	3	2	6	6	3	2	0	0	5	6	4	5	6	4	6	6	0	0	0	0	1	1	1	0	0	0	1	1	1	1	1	1	1	1	0	0	0	0
Nbe.v1.s00060g34390;Nbe.v1.s00090g07720	Nbe.v1.s00060g34390	7;3	7;3	7;3	Nbe.v1.s00060g34390	2	7	7	7	0	0	2	1	0	1	0	0	0	1	1	2	0	0	0	0	2	3	0	0	2	1	0	1	0	0	0	1	1	2	0	0	0	0	2	3	0	0	2	1
Nbe.v1.s00060g34410;Nbe.v1.s00090g07730;Nbe.v1.s00080g33340	Nbe.v1.s00060g34410;Nbe.v1.s00090g07730;Nbe.v1.s00080g33340	6;6;5	6;6;5	6;6;5	Nbe.v1.s00060g34410;Nbe.v1.s00090g07730;Nbe.v1.s00080g33340	3	6	6	6	2	1	0	0	0	0	3	2	1	1	1	1	4	3	0	0	0	1	2	1	0	0	0	0	3	2	1	1	1	1	4	3	0	0	0	1	2	1	0	0
Nbe.v1.s00060g34470;Nbe.v1.s00090g07760	Nbe.v1.s00060g34470	7;1	7;1	7;1	Nbe.v1.s00060g34470	2	7	7	7	0	0	1	3	1	2	0	0	0	0	1	0	1	1	1	2	5	3	0	0	1	3	1	2	0	0	0	0	1	0	1	1	1	2	5	3	0	0	1	3
Nbe.v1.s00060g34850	Nbe.v1.s00060g34850	10	10	10	Nbe.v1.s00060g34850	1	10	10	10	0	0	2	1	1	3	1	1	1	0	4	7	2	0	4	6	3	3	0	0	2	1	1	3	1	1	1	0	4	7	2	0	4	6	3	3	0	0	2	1
Nbe.v1.s00060g35010;Nbe.v1.s00020g25060;Nbe.v1.s00020g25070	Nbe.v1.s00060g35010	28;2;2	28;2;2	7;0;0	Nbe.v1.s00060g35010	3	28	28	7	2	0	15	14	7	13	4	3	5	7	10	13	4	4	16	16	21	25	2	0	15	14	7	13	4	3	5	7	10	13	4	4	16	16	21	25	0	0	2	2
Nbe.v1.s00060g35110;Nbe.v1.s00040g12875;Nbe.v1.s00060g04150;Nbe.v1.s00020g25000	Nbe.v1.s00060g35110	12;2;1;1	1;0;0;0	1;0;0;0	Nbe.v1.s00060g35110	4	12	1	1	4	1	3	4	3	5	5	6	1	1	5	4	5	6	6	4	7	5	0	0	0	0	0	0	1	0	0	0	1	0	0	0	0	0	0	0	0	0	0	0
Nbe.v1.s00060g35190	Nbe.v1.s00060g35190	11	11	1	Nbe.v1.s00060g35190	1	11	11	1	5	1	1	0	6	8	4	6	1	0	8	8	7	4	0	0	9	10	5	1	1	0	6	8	4	6	1	0	8	8	7	4	0	0	9	10	0	0	0	0
Nbe.v1.s00060g35320	Nbe.v1.s00060g35320	1	1	1	Nbe.v1.s00060g35320	1	1	1	1	0	0	0	0	0	0	0	0	0	0	0	1	0	0	0	0	1	0	0	0	0	0	0	0	0	0	0	0	0	1	0	0	0	0	1	0	0	0	0	0
Nbe.v1.s00060g35740	Nbe.v1.s00060g35740	6	6	1	Nbe.v1.s00060g35740	1	6	6	1	1	0	1	0	1	2	3	1	0	0	2	2	5	2	0	0	1	0	1	0	1	0	1	2	3	1	0	0	2	2	5	2	0	0	1	0	0	0	0	0
Nbe.v1.s00060g36190;Nbe.v1.s00090g09140	Nbe.v1.s00060g36190;Nbe.v1.s00090g09140	2;1	2;1	2;1	Nbe.v1.s00060g36190;Nbe.v1.s00090g09140	2	2	2	2	0	0	1	2	1	2	0	0	0	0	0	0	1	0	1	2	2	1	0	0	1	2	1	2	0	0	0	0	0	0	1	0	1	2	2	1	0	0	1	2
Nbe.v1.s00060g36390;Nbe.v1.s00090g09220	Nbe.v1.s00060g36390;Nbe.v1.s00090g09220	8;6	8;6	8;6	Nbe.v1.s00060g36390;Nbe.v1.s00090g09220	2	8	8	8	0	0	3	1	3	3	0	0	1	0	3	5	0	0	4	5	7	5	0	0	3	1	3	3	0	0	1	0	3	5	0	0	4	5	7	5	0	0	3	1
Nbe.v1.s00060g36920	Nbe.v1.s00060g36920	7	7	3	Nbe.v1.s00060g36920	1	7	7	3	2	0	4	2	4	5	1	0	3	3	4	4	1	2	6	6	6	7	2	0	4	2	4	5	1	0	3	3	4	4	1	2	6	6	6	7	1	0	2	1
Nbe.v1.s00060g37040;Nbe.v1.s00090g09590	Nbe.v1.s00060g37040	9;1	9;1	9;1	Nbe.v1.s00060g37040	2	9	9	9	0	0	1	3	0	0	2	1	0	0	1	2	1	0	0	0	3	1	0	0	1	3	0	0	2	1	0	0	1	2	1	0	0	0	3	1	0	0	1	3
Nbe.v1.s00060g37440	Nbe.v1.s00060g37440	6	6	6	Nbe.v1.s00060g37440	1	6	6	6	0	0	0	3	0	1	0	0	0	0	0	1	0	0	1	0	0	0	0	0	0	3	0	1	0	0	0	0	0	1	0	0	1	0	0	0	0	0	0	3
Nbe.v1.s00060g38920	Nbe.v1.s00060g38920	12	12	2	Nbe.v1.s00060g38920	1	12	12	2	2	2	0	0	0	0	6	7	0	0	0	1	9	7	0	0	1	0	2	2	0	0	0	0	6	7	0	0	0	1	9	7	0	0	1	0	0	1	0	0
Nbe.v1.s00060g39130;Nbe.v1.s00090g11390;Nbe.v1.s00060g39120;Nbe.v1.s00110g40140	Nbe.v1.s00060g39130;Nbe.v1.s00090g11390	8;5;2;1	8;5;2;1	8;5;2;1	Nbe.v1.s00060g39130;Nbe.v1.s00090g11390	4	8	8	8	4	4	0	0	0	0	6	6	0	0	1	0	4	4	0	1	0	1	4	4	0	0	0	0	6	6	0	0	1	0	4	4	0	1	0	1	4	4	0	0
Nbe.v1.s00060g39200	Nbe.v1.s00060g39200	4	2	0	Nbe.v1.s00060g39200	1	4	2	0	1	0	0	0	0	0	2	4	0	0	0	0	3	1	0	0	0	0	0	0	0	0	0	0	1	2	0	0	0	0	1	1	0	0	0	0	0	0	0	0
Nbe.v1.s00060g39250;Nbe.v1.s00090g11460	Nbe.v1.s00060g39250;Nbe.v1.s00090g11460	4;3	4;3	4;3	Nbe.v1.s00060g39250;Nbe.v1.s00090g11460	2	4	4	4	0	0	1	3	1	2	0	0	0	0	1	1	1	0	1	2	1	3	0	0	1	3	1	2	0	0	0	0	1	1	1	0	1	2	1	3	0	0	1	3
Nbe.v1.s00060g39590;Nbe.v1.s00090g33400;Nbe.v1.s00190g28540	Nbe.v1.s00060g39590;Nbe.v1.s00090g33400;Nbe.v1.s00190g28540	4;2;2	1;0;0	0;0;0	Nbe.v1.s00060g39590;Nbe.v1.s00090g33400;Nbe.v1.s00190g28540	3	4	1	0	1	0	0	0	1	1	2	2	0	0	1	1	1	1	0	0	1	1	0	0	0	0	0	0	1	0	0	0	0	0	0	0	0	0	0	0	0	0	0	0
Nbe.v1.s00060g39630	Nbe.v1.s00060g39630	19	17	17	Nbe.v1.s00060g39630	1	19	17	17	1	1	7	6	5	9	4	1	3	3	6	10	4	2	12	12	13	10	1	1	5	4	4	7	2	1	2	2	4	8	3	1	10	10	11	8	1	1	5	4
Nbe.v1.s00060g39660	Nbe.v1.s00060g39660	1	1	1	Nbe.v1.s00060g39660	1	1	1	1	0	0	1	1	1	1	0	0	1	1	1	1	0	0	1	1	1	1	0	0	1	1	1	1	0	0	1	1	1	1	0	0	1	1	1	1	0	0	1	1
Nbe.v1.s00060g39720	Nbe.v1.s00060g39720	9	9	4	Nbe.v1.s00060g39720	1	9	9	4	2	0	0	0	3	3	1	3	1	0	5	5	3	2	0	1	5	5	2	0	0	0	3	3	1	3	1	0	5	5	3	2	0	1	5	5	0	0	0	0
Nbe.v1.s00060g39760;Nbe.v1.s00090g11940;Nbe.v1.s00070g39320	Nbe.v1.s00060g39760;Nbe.v1.s00090g11940;Nbe.v1.s00070g39320	2;2;1	2;2;1	2;2;1	Nbe.v1.s00060g39760;Nbe.v1.s00090g11940;Nbe.v1.s00070g39320	3	2	2	2	1	1	0	0	0	0	1	2	0	0	0	0	1	0	0	0	0	0	1	1	0	0	0	0	1	2	0	0	0	0	1	0	0	0	0	0	1	1	0	0
Nbe.v1.s00060g39920	Nbe.v1.s00060g39920	11	4	3	Nbe.v1.s00060g39920	1	11	4	3	5	4	4	5	5	5	6	5	5	5	8	6	7	6	5	6	6	6	1	1	1	1	1	2	1	1	1	1	3	2	2	1	2	2	2	2	1	1	1	1
Nbe.v1.s00060g39930	Nbe.v1.s00060g39930	10	1	1	Nbe.v1.s00060g39930	1	10	1	1	5	4	4	5	5	5	5	5	5	5	6	5	5	5	5	5	6	6	0	0	0	0	0	0	0	0	0	0	0	0	0	0	0	0	0	0	0	0	0	0
Nbe.v1.s00060g39940	Nbe.v1.s00060g39940	9	2	2	Nbe.v1.s00060g39940	1	9	2	2	5	3	4	5	5	4	5	5	5	5	7	5	6	4	4	5	5	5	1	0	1	1	1	1	1	1	1	1	2	2	1	0	1	1	1	1	1	0	1	1
Nbe.v1.s00060g40050	Nbe.v1.s00060g40050	7	7	1	Nbe.v1.s00060g40050	1	7	7	1	4	2	0	0	1	1	6	5	0	0	1	1	6	5	0	0	1	0	4	2	0	0	1	1	6	5	0	0	1	1	6	5	0	0	1	0	1	1	0	0
Nbe.v1.s00060g40120	Nbe.v1.s00060g40120	9	9	7	Nbe.v1.s00060g40120	1	9	9	7	7	4	0	0	0	0	7	6	0	0	0	0	8	7	0	0	0	0	7	4	0	0	0	0	7	6	0	0	0	0	8	7	0	0	0	0	6	4	0	0
Nbe.v1.s00060g40150;Nbe.v1.s00090g12220	Nbe.v1.s00060g40150;Nbe.v1.s00090g12220	3;3	1;1	1;1	Nbe.v1.s00060g40150;Nbe.v1.s00090g12220	2	3	1	1	1	0	0	0	0	0	2	2	0	0	0	0	1	1	0	0	0	0	0	0	0	0	0	0	1	1	0	0	0	0	0	0	0	0	0	0	0	0	0	0
Nbe.v1.s00060g40270	Nbe.v1.s00060g40270	1	1	1	Nbe.v1.s00060g40270	1	1	1	1	0	0	0	0	0	0	0	0	0	0	0	0	0	0	0	0	0	0	0	0	0	0	0	0	0	0	0	0	0	0	0	0	0	0	0	0	0	0	0	0
Nbe.v1.s00060g40590;Nbe.v1.s00090g30330;Nbe.v1.s00180g04890;Nbe.v1.s00020g11840	Nbe.v1.s00060g40590;Nbe.v1.s00090g30330	7;6;1;1	7;6;1;1	7;6;1;1	Nbe.v1.s00060g40590;Nbe.v1.s00090g30330	4	7	7	7	0	0	1	0	0	1	0	1	0	0	0	6	3	0	1	1	2	3	0	0	1	0	0	1	0	1	0	0	0	6	3	0	1	1	2	3	0	0	1	0
Nbe.v1.s00060g40800;Nbe.v1.s00090g20150	Nbe.v1.s00060g40800	6;2	5;1	5;1	Nbe.v1.s00060g40800	2	6	5	5	1	1	1	2	1	2	2	1	0	0	2	2	3	1	1	2	2	2	0	0	1	2	1	2	1	0	0	0	2	2	2	0	1	2	2	2	0	0	1	2
Nbe.v1.s00060g41210;Nbe.v1.s00090g19830;Nbe.v1.s00200g18190;Nbe.v1.s00150g18590;Nbe.v1.s00100g03380;Nbe.v1.s00050g36140	Nbe.v1.s00060g41210;Nbe.v1.s00090g19830	8;5;2;1;1;1	7;4;1;1;1;0	6;3;0;1;1;0	Nbe.v1.s00060g41210;Nbe.v1.s00090g19830	6	8	7	6	6	5	0	0	0	0	7	6	0	0	0	0	7	7	0	0	0	0	5	4	0	0	0	0	6	5	0	0	0	0	6	6	0	0	0	0	4	3	0	0
Nbe.v1.s00060g41590;Nbe.v1.s00090g13590	Nbe.v1.s00060g41590	3;1	2;1	1;1	Nbe.v1.s00060g41590	2	3	2	1	0	0	1	1	1	1	2	1	0	1	1	1	1	1	2	1	1	1	0	0	0	0	0	0	1	0	0	0	0	0	0	0	1	0	0	0	0	0	0	0
Nbe.v1.s00060g42380	Nbe.v1.s00060g42380	13	2	2	Nbe.v1.s00060g42380	1	13	2	2	8	8	6	6	6	6	8	7	4	4	8	7	11	10	4	4	5	8	0	1	0	0	0	0	0	0	0	0	0	0	1	1	0	0	0	0	0	1	0	0
Nbe.v1.s00060g42750	Nbe.v1.s00060g42750	9	2	2	Nbe.v1.s00060g42750	1	9	2	2	8	6	1	0	0	0	7	7	0	0	3	0	7	7	1	0	2	1	2	2	0	0	0	0	1	1	0	0	1	0	2	2	0	0	1	1	2	2	0	0
Nbe.v1.s00060g42810;Nbe.v1.s00120g46460	Nbe.v1.s00060g42810	3;1	3;1	2;0	Nbe.v1.s00060g42810	2	3	3	2	0	0	0	0	1	1	2	1	1	1	0	0	3	2	1	0	0	0	0	0	0	0	1	1	2	1	1	1	0	0	3	2	1	0	0	0	0	0	0	0
Nbe.v1.s00060g43290	Nbe.v1.s00060g43290	19	5	5	Nbe.v1.s00060g43290	1	19	5	5	1	0	15	14	10	12	1	1	14	13	15	14	4	0	8	7	13	13	0	0	5	3	0	1	1	0	3	2	3	2	1	0	2	1	2	2	0	0	5	3
Nbe.v1.s00060g43820;Nbe.v1.s00090g18200	Nbe.v1.s00060g43820;Nbe.v1.s00090g18200	4;3	4;3	4;3	Nbe.v1.s00060g43820;Nbe.v1.s00090g18200	2	4	4	4	1	1	0	0	0	0	1	1	0	0	0	0	4	2	0	0	0	0	1	1	0	0	0	0	1	1	0	0	0	0	4	2	0	0	0	0	1	1	0	0
Nbe.v1.s00060g43930;Nbe.v1.s00090g18240	Nbe.v1.s00060g43930;Nbe.v1.s00090g18240	9;9	5;5	5;5	Nbe.v1.s00060g43930;Nbe.v1.s00090g18240	2	9	5	5	6	6	1	1	1	1	7	6	0	0	1	2	7	7	1	1	2	0	3	3	1	1	1	1	4	3	0	0	1	2	4	4	1	1	2	0	3	3	1	1
Nbe.v1.s00060g44510	Nbe.v1.s00060g44510	11	11	3	Nbe.v1.s00060g44510	1	11	11	3	0	0	3	5	1	1	0	0	0	0	3	3	1	0	3	4	7	6	0	0	3	5	1	1	0	0	0	0	3	3	1	0	3	4	7	6	0	0	1	3
Nbe.v1.s00060g44660	Nbe.v1.s00060g44660	18	4	1	Nbe.v1.s00060g44660	1	18	4	1	11	14	4	6	4	6	14	13	3	4	10	8	13	15	3	5	10	9	3	4	0	1	1	1	4	3	1	0	1	1	4	4	1	1	2	1	1	1	0	0
Nbe.v1.s00060g44980	Nbe.v1.s00060g44980	7	2	2	Nbe.v1.s00060g44980	1	7	2	2	0	1	0	0	0	0	3	2	0	0	1	1	4	2	0	0	5	3	0	0	0	0	0	0	1	0	0	0	0	0	1	0	0	0	1	0	0	0	0	0
Nbe.v1.s00060g45240	Nbe.v1.s00060g45240	9	9	1	Nbe.v1.s00060g45240	1	9	9	1	3	5	1	1	6	5	6	5	0	0	6	6	7	5	1	2	6	6	3	5	1	1	6	5	6	5	0	0	6	6	7	5	1	2	6	6	1	1	0	0
Nbe.v1.s00060g45500	Nbe.v1.s00060g45500	18	10	10	Nbe.v1.s00060g45500	1	18	10	10	4	3	6	5	3	2	6	5	0	0	6	5	9	9	4	4	7	4	1	0	3	2	0	0	2	1	0	0	2	1	4	2	2	2	3	1	1	0	3	2
Nbe.v1.s00060g45530	Nbe.v1.s00060g45530	1	1	1	Nbe.v1.s00060g45530	1	1	1	1	0	0	0	0	0	0	1	0	0	0	0	0	0	1	0	0	0	0	0	0	0	0	0	0	1	0	0	0	0	0	0	1	0	0	0	0	0	0	0	0
Nbe.v1.s00060g45590	Nbe.v1.s00060g45590	6	6	2	Nbe.v1.s00060g45590	1	6	6	2	0	0	1	3	5	4	1	0	1	1	6	5	2	1	2	3	6	5	0	0	1	3	5	4	1	0	1	1	6	5	2	1	2	3	6	5	0	0	0	1
Nbe.v1.s00060g45610;Nbe.v1.s00040g05805;Nbe.v1.s00020g01530;Nbe.v1.s00060g01150;Nbe.v1.s00100g15820	Nbe.v1.s00060g45610;Nbe.v1.s00040g05805;Nbe.v1.s00020g01530;Nbe.v1.s00060g01150;Nbe.v1.s00100g15820	11;11;11;11;11	11;11;11;11;11	1;1;1;1;1	Nbe.v1.s00060g45610;Nbe.v1.s00040g05805;Nbe.v1.s00020g01530;Nbe.v1.s00060g01150;Nbe.v1.s00100g15820	5	11	11	1	9	6	4	5	7	7	7	8	3	2	4	6	8	9	8	6	7	7	9	6	4	5	7	7	7	8	3	2	4	6	8	9	8	6	7	7	1	1	1	1
Nbe.v1.s00060g45650	Nbe.v1.s00060g45650	2	2	2	Nbe.v1.s00060g45650	1	2	2	2	1	1	1	0	0	1	2	2	1	0	1	1	2	1	0	0	0	1	1	1	1	0	0	1	2	2	1	0	1	1	2	1	0	0	0	1	1	1	1	0
Nbe.v1.s00060g45660	Nbe.v1.s00060g45660	7	7	1	Nbe.v1.s00060g45660	1	7	7	1	3	0	0	0	0	0	7	4	0	0	1	0	6	4	0	0	1	0	3	0	0	0	0	0	7	4	0	0	1	0	6	4	0	0	1	0	0	0	0	0
Nbe.v1.s00070g00180	Nbe.v1.s00070g00180	9	2	2	Nbe.v1.s00070g00180	1	9	2	2	7	6	2	2	2	3	7	7	1	1	4	2	6	7	2	1	4	2	2	1	0	0	0	0	2	2	0	0	0	0	2	2	0	0	0	0	2	1	0	0
Nbe.v1.s00070g00190;Nbe.v1.s00050g20140	Nbe.v1.s00070g00190;Nbe.v1.s00050g20140	8;8	8;8	3;3	Nbe.v1.s00070g00190;Nbe.v1.s00050g20140	2	8	8	3	1	2	0	0	0	0	4	3	0	0	0	0	4	2	0	0	0	0	1	2	0	0	0	0	4	3	0	0	0	0	4	2	0	0	0	0	0	0	0	0
Nbe.v1.s00070g00710	Nbe.v1.s00070g00710	2	2	2	Nbe.v1.s00070g00710	1	2	2	2	1	0	0	0	0	0	1	0	0	0	0	0	0	0	0	0	0	0	1	0	0	0	0	0	1	0	0	0	0	0	0	0	0	0	0	0	1	0	0	0
Nbe.v1.s00070g00910;Nbe.v1.s00110g39870	Nbe.v1.s00070g00910;Nbe.v1.s00110g39870	18;17	18;17	18;17	Nbe.v1.s00070g00910;Nbe.v1.s00110g39870	2	18	18	18	5	1	12	12	7	13	10	8	16	16	16	15	8	5	12	13	15	15	5	1	12	12	7	13	10	8	16	16	16	15	8	5	12	13	15	15	5	1	12	12
Nbe.v1.s00070g00940;Nbe.v1.s00110g17580;Nbe.v1.s00080g30800	Nbe.v1.s00070g00940	16;1;1	16;1;1	7;0;0	Nbe.v1.s00070g00940	3	16	16	7	4	0	7	8	5	6	6	6	8	2	12	14	7	6	1	3	11	9	4	0	7	8	5	6	6	6	8	2	12	14	7	6	1	3	11	9	1	0	2	3
Nbe.v1.s00070g01000;Nbe.v1.s00050g20860	Nbe.v1.s00070g01000	7;3	7;3	7;3	Nbe.v1.s00070g01000	2	7	7	7	0	0	3	3	1	3	0	0	0	0	2	0	0	0	3	0	2	4	0	0	3	3	1	3	0	0	0	0	2	0	0	0	3	0	2	4	0	0	3	3
Nbe.v1.s00070g01370;Nbe.v1.s00030g32530	Nbe.v1.s00070g01370;Nbe.v1.s00030g32530	3;2	3;2	3;2	Nbe.v1.s00070g01370;Nbe.v1.s00030g32530	2	3	3	3	0	0	0	0	0	0	0	0	0	0	0	0	0	0	0	0	0	0	0	0	0	0	0	0	0	0	0	0	0	0	0	0	0	0	0	0	0	0	0	0
Nbe.v1.s00070g01540;Nbe.v1.s00010g34620	Nbe.v1.s00070g01540;Nbe.v1.s00010g34620	1;1	1;1	1;1	Nbe.v1.s00070g01540;Nbe.v1.s00010g34620	2	1	1	1	0	0	0	0	0	0	0	0	0	0	0	0	0	0	1	1	0	0	0	0	0	0	0	0	0	0	0	0	0	0	0	0	1	1	0	0	0	0	0	0
Nbe.v1.s00070g01770	Nbe.v1.s00070g01770	2	2	2	Nbe.v1.s00070g01770	1	2	2	2	0	0	0	0	0	0	1	1	0	0	0	0	0	1	1	0	0	0	0	0	0	0	0	0	1	1	0	0	0	0	0	1	1	0	0	0	0	0	0	0
Nbe.v1.s00070g01800;Nbe.v1.s00050g23090;Nbe.v1.s00010g29900;Nbe.v1.s00060g03280;Nbe.v1.s00020g39580	Nbe.v1.s00070g01800;Nbe.v1.s00050g23090;Nbe.v1.s00010g29900;Nbe.v1.s00060g03280;Nbe.v1.s00020g39580	12;11;7;6;6	12;11;7;6;6	4;4;2;1;1	Nbe.v1.s00070g01800;Nbe.v1.s00050g23090;Nbe.v1.s00010g29900;Nbe.v1.s00060g03280;Nbe.v1.s00020g39580	5	12	12	4	4	3	0	0	8	7	4	3	0	0	10	6	4	5	0	0	8	9	4	3	0	0	8	7	4	3	0	0	10	6	4	5	0	0	8	9	1	0	0	0
Nbe.v1.s00070g01900;Nbe.v1.s00030g32230;Nbe.v1.s00210g13400;Nbe.v1.s00140g24190	Nbe.v1.s00070g01900;Nbe.v1.s00030g32230;Nbe.v1.s00210g13400;Nbe.v1.s00140g24190	20;20;12;12	20;20;12;12	1;1;0;0	Nbe.v1.s00070g01900;Nbe.v1.s00030g32230;Nbe.v1.s00210g13400;Nbe.v1.s00140g24190	4	20	20	1	14	11	4	5	4	4	16	16	2	2	7	6	17	16	8	3	6	8	14	11	4	5	4	4	16	16	2	2	7	6	17	16	8	3	6	8	1	1	0	0
Nbe.v1.s00070g02180;Nbe.v1.s00030g32680	Nbe.v1.s00070g02180;Nbe.v1.s00030g32680	4;4	4;4	4;4	Nbe.v1.s00070g02180;Nbe.v1.s00030g32680	2	4	4	4	1	0	0	0	0	0	2	2	0	0	0	0	2	1	0	0	1	0	1	0	0	0	0	0	2	2	0	0	0	0	2	1	0	0	1	0	1	0	0	0
Nbe.v1.s00070g03540	Nbe.v1.s00070g03540	18	18	13	Nbe.v1.s00070g03540	1	18	18	13	3	0	15	13	11	13	6	6	10	11	13	12	6	3	14	13	15	14	3	0	15	13	11	13	6	6	10	11	13	12	6	3	14	13	15	14	1	0	10	8
Nbe.v1.s00070g03820	Nbe.v1.s00070g03820	10	3	3	Nbe.v1.s00070g03820	1	10	3	3	6	6	0	0	0	0	8	8	0	0	0	1	9	7	0	0	3	1	1	2	0	0	0	0	3	2	0	0	0	0	3	2	0	0	0	0	1	2	0	0
Nbe.v1.s00070g03910;Nbe.v1.s00090g32460	Nbe.v1.s00070g03910	4;1	4;1	4;1	Nbe.v1.s00070g03910	2	4	4	4	0	1	0	0	0	0	1	1	0	0	0	1	2	1	0	0	0	1	0	1	0	0	0	0	1	1	0	0	0	1	2	1	0	0	0	1	0	1	0	0
Nbe.v1.s00070g04100	Nbe.v1.s00070g04100	7	1	1	Nbe.v1.s00070g04100	1	7	1	1	0	0	2	4	1	1	0	0	0	0	5	6	3	1	2	3	4	3	0	0	0	1	0	0	0	0	0	0	1	1	0	0	0	1	1	1	0	0	0	1
Nbe.v1.s00070g04330	Nbe.v1.s00070g04330	8	2	2	Nbe.v1.s00070g04330	1	8	2	2	0	0	0	0	6	7	2	1	0	0	5	5	1	1	0	0	7	7	0	0	0	0	2	2	1	0	0	0	2	1	0	0	0	0	2	2	0	0	0	0
Nbe.v1.s00070g04500	Nbe.v1.s00070g04500	6	1	1	Nbe.v1.s00070g04500	1	6	1	1	0	1	3	2	3	3	1	0	1	0	2	2	1	0	2	2	4	3	0	0	0	0	0	0	0	0	0	0	0	0	0	0	0	0	0	0	0	0	0	0
Nbe.v1.s00070g04590;Nbe.v1.s00090g40400	Nbe.v1.s00070g04590;Nbe.v1.s00090g40400	2;1	2;1	2;1	Nbe.v1.s00070g04590;Nbe.v1.s00090g40400	2	2	2	2	1	1	0	0	0	0	0	0	0	0	0	0	1	1	0	1	1	1	1	1	0	0	0	0	0	0	0	0	0	0	1	1	0	1	1	1	1	1	0	0
Nbe.v1.s00070g05070	Nbe.v1.s00070g05070	3	3	3	Nbe.v1.s00070g05070	1	3	3	3	2	1	0	0	0	0	2	3	0	0	0	0	3	3	0	0	0	0	2	1	0	0	0	0	2	3	0	0	0	0	3	3	0	0	0	0	2	1	0	0
Nbe.v1.s00070g05200;Nbe.v1.s00090g37460;Nbe.v1.s00090g37450	Nbe.v1.s00070g05200;Nbe.v1.s00090g37460	4;3;1	4;3;1	4;3;1	Nbe.v1.s00070g05200;Nbe.v1.s00090g37460	3	4	4	4	1	0	0	0	1	0	1	0	0	0	0	0	4	2	1	0	0	0	1	0	0	0	1	0	1	0	0	0	0	0	4	2	1	0	0	0	1	0	0	0
Nbe.v1.s00070g05240	Nbe.v1.s00070g05240	28	13	13	Nbe.v1.s00070g05240	1	28	13	13	9	4	9	8	11	17	20	20	18	17	22	21	19	15	8	10	19	18	5	4	4	4	3	7	9	10	8	6	9	8	9	7	5	6	8	7	5	4	4	4
Nbe.v1.s00070g05320;Nbe.v1.s00130g22440;Nbe.v1.s00010g46520;Nbe.v1.s00170g25570	Nbe.v1.s00070g05320	5;1;1;1	4;0;0;0	1;0;0;0	Nbe.v1.s00070g05320	4	5	4	1	4	2	0	0	0	0	5	4	0	0	0	0	4	3	0	0	0	0	3	2	0	0	0	0	4	3	0	0	0	0	3	2	0	0	0	0	0	0	0	0
Nbe.v1.s00070g07910;Nbe.v1.s00050g09070;Nbe.v1.s00010g33210;Nbe.v1.s00080g08580	Nbe.v1.s00070g07910;Nbe.v1.s00050g09070	5;5;2;2	5;5;2;2	5;5;2;2	Nbe.v1.s00070g07910;Nbe.v1.s00050g09070	4	5	5	5	3	0	0	0	0	0	3	4	0	0	0	0	5	3	0	0	0	0	3	0	0	0	0	0	3	4	0	0	0	0	5	3	0	0	0	0	3	0	0	0
Nbe.v1.s00070g07940	Nbe.v1.s00070g07940	18	3	3	Nbe.v1.s00070g07940	1	18	3	3	1	0	9	10	3	9	1	0	6	7	6	9	2	1	13	12	11	10	0	0	1	2	0	2	0	0	0	1	0	1	0	0	3	3	2	2	0	0	1	2
Nbe.v1.s00070g08150;Nbe.v1.s00050g08870;Nbe.v1.s00120g19720;Nbe.v1.s00070g15230;Nbe.v1.s00050g16240	Nbe.v1.s00070g08150;Nbe.v1.s00050g08870;Nbe.v1.s00120g19720	7;7;7;3;2	7;7;7;3;2	7;7;7;3;2	Nbe.v1.s00070g08150;Nbe.v1.s00050g08870;Nbe.v1.s00120g19720	5	7	7	7	4	0	0	0	1	1	4	3	0	0	0	0	4	5	0	0	0	0	4	0	0	0	1	1	4	3	0	0	0	0	4	5	0	0	0	0	4	0	0	0
Nbe.v1.s00070g08230	Nbe.v1.s00070g08230	2	2	2	Nbe.v1.s00070g08230	1	2	2	2	0	0	0	0	0	0	1	2	0	0	0	0	1	2	0	0	0	0	0	0	0	0	0	0	1	2	0	0	0	0	1	2	0	0	0	0	0	0	0	0
Nbe.v1.s00070g08320	Nbe.v1.s00070g08320	1	1	1	Nbe.v1.s00070g08320	1	1	1	1	1	1	0	0	0	0	1	0	0	0	0	0	1	1	0	0	0	0	1	1	0	0	0	0	1	0	0	0	0	0	1	1	0	0	0	0	1	1	0	0
Nbe.v1.s00070g08930;Nbe.v1.s00050g08390	Nbe.v1.s00070g08930;Nbe.v1.s00050g08390	7;6	7;6	7;6	Nbe.v1.s00070g08930;Nbe.v1.s00050g08390	2	7	7	7	3	3	0	0	0	0	5	5	0	0	1	0	5	3	0	0	0	0	3	3	0	0	0	0	5	5	0	0	1	0	5	3	0	0	0	0	3	3	0	0
Nbe.v1.s00070g09400	Nbe.v1.s00070g09400	12	12	2	Nbe.v1.s00070g09400	1	12	12	2	2	1	0	0	0	0	9	6	0	0	0	0	8	6	1	0	0	0	2	1	0	0	0	0	9	6	0	0	0	0	8	6	1	0	0	0	0	0	0	0
Nbe.v1.s00070g09500	Nbe.v1.s00070g09500	5	2	2	Nbe.v1.s00070g09500	1	5	2	2	0	0	1	2	0	1	0	0	0	1	1	1	0	0	3	4	1	3	0	0	0	1	0	0	0	0	0	0	0	0	0	0	1	2	0	1	0	0	0	1
Nbe.v1.s00070g09590;Nbe.v1.s00090g37800	Nbe.v1.s00070g09590;Nbe.v1.s00090g37800	41;25	41;25	39;23	Nbe.v1.s00070g09590;Nbe.v1.s00090g37800	2	41	41	39	8	5	34	34	21	30	16	15	24	24	27	29	21	12	36	35	34	36	8	5	34	34	21	30	16	15	24	24	27	29	21	12	36	35	34	36	8	5	33	33
Nbe.v1.s00070g09830	Nbe.v1.s00070g09830	3	3	1	Nbe.v1.s00070g09830	1	3	3	1	2	2	0	0	1	0	3	3	0	0	0	1	2	3	0	1	0	0	2	2	0	0	1	0	3	3	0	0	0	1	2	3	0	1	0	0	1	1	0	0
Nbe.v1.s00070g10010;Nbe.v1.s00090g40140	Nbe.v1.s00070g10010;Nbe.v1.s00090g40140	5;4	5;4	5;4	Nbe.v1.s00070g10010;Nbe.v1.s00090g40140	2	5	5	5	1	0	0	0	0	0	1	0	0	0	0	0	4	2	0	0	0	0	1	0	0	0	0	0	1	0	0	0	0	0	4	2	0	0	0	0	1	0	0	0
Nbe.v1.s00070g10120	Nbe.v1.s00070g10120	6	1	1	Nbe.v1.s00070g10120	1	6	1	1	0	0	2	3	1	3	2	0	0	0	2	3	2	2	3	3	4	2	0	0	0	1	0	1	0	0	0	0	1	0	0	0	1	1	1	0	0	0	0	1
Nbe.v1.s00070g11130;Nbe.v1.s00050g15710	Nbe.v1.s00070g11130;Nbe.v1.s00050g15710	2;1	2;1	2;1	Nbe.v1.s00070g11130;Nbe.v1.s00050g15710	2	2	2	2	0	0	0	0	0	0	0	0	0	0	0	0	0	0	0	0	0	0	0	0	0	0	0	0	0	0	0	0	0	0	0	0	0	0	0	0	0	0	0	0
Nbe.v1.s00070g11200	Nbe.v1.s00070g11200	9	9	4	Nbe.v1.s00070g11200	1	9	9	4	0	0	0	0	5	4	1	1	0	0	7	8	1	1	0	0	6	7	0	0	0	0	5	4	1	1	0	0	7	8	1	1	0	0	6	7	0	0	0	0
Nbe.v1.s00070g11290	Nbe.v1.s00070g11290	9	9	0	Nbe.v1.s00070g11290	1	9	9	0	4	4	1	2	0	0	5	6	1	1	2	0	8	4	1	2	0	1	4	4	1	2	0	0	5	6	1	1	2	0	8	4	1	2	0	1	0	0	0	0
Nbe.v1.s00070g11360;Nbe.v1.s00050g15300	Nbe.v1.s00070g11360;Nbe.v1.s00050g15300	2;2	2;2	2;2	Nbe.v1.s00070g11360;Nbe.v1.s00050g15300	2	2	2	2	1	0	0	0	0	0	1	2	0	0	0	0	2	2	0	0	0	0	1	0	0	0	0	0	1	2	0	0	0	0	2	2	0	0	0	0	1	0	0	0
Nbe.v1.s00070g12250	Nbe.v1.s00070g12250	5	4	4	Nbe.v1.s00070g12250	1	5	4	4	0	0	0	0	0	1	2	1	0	0	0	2	2	2	0	0	1	0	0	0	0	0	0	1	1	0	0	0	0	2	1	1	0	0	1	0	0	0	0	0
Nbe.v1.s00070g12450;Nbe.v1.s00090g41810	Nbe.v1.s00070g12450	4;1	4;1	4;1	Nbe.v1.s00070g12450	2	4	4	4	1	2	0	0	0	0	3	1	0	0	0	0	3	2	0	0	0	0	1	2	0	0	0	0	3	1	0	0	0	0	3	2	0	0	0	0	1	2	0	0
Nbe.v1.s00070g12580;Nbe.v1.s00090g41900	Nbe.v1.s00070g12580;Nbe.v1.s00090g41900	1;1	1;1	1;1	Nbe.v1.s00070g12580;Nbe.v1.s00090g41900	2	1	1	1	0	0	0	0	0	0	1	1	0	0	0	0	1	0	0	0	0	0	0	0	0	0	0	0	1	1	0	0	0	0	1	0	0	0	0	0	0	0	0	0
Nbe.v1.s00070g12640;Nbe.v1.s00090g41950;Nbe.v1.s00050g20460	Nbe.v1.s00070g12640;Nbe.v1.s00090g41950;Nbe.v1.s00050g20460	13;11;8	13;11;8	13;11;8	Nbe.v1.s00070g12640;Nbe.v1.s00090g41950;Nbe.v1.s00050g20460	3	13	13	13	8	5	0	1	1	1	7	4	0	0	3	4	11	10	0	0	3	2	8	5	0	1	1	1	7	4	0	0	3	4	11	10	0	0	3	2	8	5	0	1
Nbe.v1.s00070g13090;Nbe.v1.s00070g13140	Nbe.v1.s00070g13090;Nbe.v1.s00070g13140	4;2	3;1	3;1	Nbe.v1.s00070g13090;Nbe.v1.s00070g13140	2	4	3	3	2	2	1	2	0	0	3	2	0	0	0	2	2	3	0	0	2	2	1	1	0	1	0	0	2	1	0	0	0	1	1	2	0	0	1	1	1	1	0	1
Nbe.v1.s00070g13410;Nbe.v1.s00090g42240	Nbe.v1.s00070g13410;Nbe.v1.s00090g42240	2;2	2;2	2;2	Nbe.v1.s00070g13410;Nbe.v1.s00090g42240	2	2	2	2	0	0	0	0	0	0	0	0	0	0	0	0	0	0	0	0	0	0	0	0	0	0	0	0	0	0	0	0	0	0	0	0	0	0	0	0	0	0	0	0
Nbe.v1.s00070g13440;Nbe.v1.s00090g42220	Nbe.v1.s00070g13440;Nbe.v1.s00090g42220	3;2	3;2	3;2	Nbe.v1.s00070g13440;Nbe.v1.s00090g42220	2	3	3	3	0	0	0	0	0	0	1	1	0	0	0	0	3	0	0	0	0	0	0	0	0	0	0	0	1	1	0	0	0	0	3	0	0	0	0	0	0	0	0	0
Nbe.v1.s00070g13880	Nbe.v1.s00070g13880	7	2	2	Nbe.v1.s00070g13880	1	7	2	2	4	3	0	0	0	0	7	6	0	0	0	0	6	4	0	0	0	0	2	2	0	0	0	0	2	1	0	0	0	0	1	2	0	0	0	0	2	2	0	0
Nbe.v1.s00070g14100;Nbe.v1.s00090g41210	Nbe.v1.s00070g14100;Nbe.v1.s00090g41210	1;1	1;1	1;1	Nbe.v1.s00070g14100;Nbe.v1.s00090g41210	2	1	1	1	0	0	0	0	0	0	0	0	0	0	0	0	0	0	0	0	0	0	0	0	0	0	0	0	0	0	0	0	0	0	0	0	0	0	0	0	0	0	0	0
Nbe.v1.s00070g14630	Nbe.v1.s00070g14630	8	1	1	Nbe.v1.s00070g14630	1	8	1	1	2	0	0	0	0	0	7	4	0	0	0	0	6	6	0	0	0	0	1	0	0	0	0	0	1	1	0	0	0	0	1	1	0	0	0	0	1	0	0	0
Nbe.v1.s00070g14790;Nbe.v1.s00050g13710	Nbe.v1.s00070g14790;Nbe.v1.s00050g13710	10;6	8;4	8;4	Nbe.v1.s00070g14790;Nbe.v1.s00050g13710	2	10	8	8	6	2	0	2	0	0	5	5	0	0	0	0	7	5	1	2	2	0	5	0	0	1	0	0	3	3	0	0	0	0	5	3	1	1	1	0	5	0	0	1
Nbe.v1.s00070g14930;Nbe.v1.s00110g03580;Nbe.v1.s00030g22030	Nbe.v1.s00070g14930	11;2;2	11;2;2	4;0;0	Nbe.v1.s00070g14930	3	11	11	4	0	0	8	8	4	6	1	2	2	1	5	6	4	1	6	7	5	8	0	0	8	8	4	6	1	2	2	1	5	6	4	1	6	7	5	8	0	0	3	2
Nbe.v1.s00070g15090;Nbe.v1.s00050g14100	Nbe.v1.s00070g15090;Nbe.v1.s00050g14100	2;2	2;2	2;2	Nbe.v1.s00070g15090;Nbe.v1.s00050g14100	2	2	2	2	0	0	0	0	0	0	0	0	0	0	0	0	1	0	0	0	0	0	0	0	0	0	0	0	0	0	0	0	0	0	1	0	0	0	0	0	0	0	0	0
Nbe.v1.s00070g15330;Nbe.v1.s00050g16070	Nbe.v1.s00070g15330	3;1	3;1	3;1	Nbe.v1.s00070g15330	2	3	3	3	0	0	0	0	0	0	2	3	0	0	0	0	3	2	1	0	0	0	0	0	0	0	0	0	2	3	0	0	0	0	3	2	1	0	0	0	0	0	0	0
Nbe.v1.s00070g15340;Nbe.v1.s00050g16060	Nbe.v1.s00070g15340;Nbe.v1.s00050g16060	2;2	2;2	2;2	Nbe.v1.s00070g15340;Nbe.v1.s00050g16060	2	2	2	2	1	0	0	0	0	0	1	2	0	0	0	0	2	2	0	0	0	0	1	0	0	0	0	0	1	2	0	0	0	0	2	2	0	0	0	0	1	0	0	0
Nbe.v1.s00070g15380	Nbe.v1.s00070g15380	26	26	1	Nbe.v1.s00070g15380	1	26	26	1	1	1	20	21	12	23	4	2	16	17	19	23	9	0	20	22	24	25	1	1	20	21	12	23	4	2	16	17	19	23	9	0	20	22	24	25	0	0	1	1
Nbe.v1.s00070g15490	Nbe.v1.s00070g15490	11	11	6	Nbe.v1.s00070g15490	1	11	11	6	0	0	2	0	1	2	1	0	0	0	2	1	0	0	8	5	6	7	0	0	2	0	1	2	1	0	0	0	2	1	0	0	8	5	6	7	0	0	0	0
Nbe.v1.s00070g15510;Nbe.v1.s00050g15970	Nbe.v1.s00070g15510;Nbe.v1.s00050g15970	3;2	3;2	3;2	Nbe.v1.s00070g15510;Nbe.v1.s00050g15970	2	3	3	3	0	0	1	2	0	1	0	0	0	0	0	0	1	0	1	2	3	2	0	0	1	2	0	1	0	0	0	0	0	0	1	0	1	2	3	2	0	0	1	2
Nbe.v1.s00070g15620	Nbe.v1.s00070g15620	7	2	2	Nbe.v1.s00070g15620	1	7	2	2	2	3	0	0	0	0	5	2	0	0	1	1	6	3	0	0	1	0	0	0	0	0	0	0	1	0	0	0	0	0	2	1	0	0	0	0	0	0	0	0
Nbe.v1.s00070g15650;Nbe.v1.s00050g15920	Nbe.v1.s00070g15650	12;4	10;4	10;4	Nbe.v1.s00070g15650	2	12	10	10	0	0	5	5	2	2	1	1	1	1	3	2	1	1	4	4	5	5	0	0	3	3	0	0	0	0	0	0	1	0	0	0	3	2	3	3	0	0	3	3
Nbe.v1.s00070g15720	Nbe.v1.s00070g15720	10	1	1	Nbe.v1.s00070g15720	1	10	1	1	0	0	3	4	0	4	1	1	2	5	4	4	1	1	7	7	4	7	0	0	0	0	0	0	0	0	0	0	0	0	0	0	0	0	0	0	0	0	0	0
Nbe.v1.s00070g16180	Nbe.v1.s00070g16180	34	8	8	Nbe.v1.s00070g16180	1	34	8	8	1	1	6	11	1	3	13	10	12	8	27	28	13	7	1	1	10	12	0	0	2	2	0	0	3	3	1	1	6	7	3	3	0	0	1	2	0	0	2	2
Nbe.v1.s00070g16220	Nbe.v1.s00070g16220	3	2	2	Nbe.v1.s00070g16220	1	3	2	2	0	0	0	0	0	0	0	0	0	0	0	0	1	0	0	0	0	0	0	0	0	0	0	0	0	0	0	0	0	0	1	0	0	0	0	0	0	0	0	0
Nbe.v1.s00070g16430	Nbe.v1.s00070g16430	12	3	3	Nbe.v1.s00070g16430	1	12	3	3	7	6	5	3	5	6	10	6	3	3	6	7	11	8	4	4	7	7	2	2	1	0	1	2	2	2	0	0	2	2	2	2	1	2	2	2	2	2	1	0
Nbe.v1.s00070g16550	Nbe.v1.s00070g16550	7	7	2	Nbe.v1.s00070g16550	1	7	7	2	5	3	0	0	1	1	1	2	0	0	3	2	4	4	1	1	3	2	5	3	0	0	1	1	1	2	0	0	3	2	4	4	1	1	3	2	0	0	0	0
Nbe.v1.s00070g16940;Nbe.v1.s00050g16680;Nbe.v1.s00050g16690	Nbe.v1.s00070g16940;Nbe.v1.s00050g16680;Nbe.v1.s00050g16690	1;1;1	1;1;1	1;1;1	Nbe.v1.s00070g16940;Nbe.v1.s00050g16680;Nbe.v1.s00050g16690	3	1	1	1	1	0	0	0	0	0	1	0	0	0	0	0	1	0	0	0	0	0	1	0	0	0	0	0	1	0	0	0	0	0	1	0	0	0	0	0	1	0	0	0
Nbe.v1.s00070g17030;Nbe.v1.s00050g16790;Nbe.v1.s00070g13920;Nbe.v1.s00110g18020	Nbe.v1.s00070g17030;Nbe.v1.s00050g16790	11;11;4;3	11;11;4;3	11;11;4;3	Nbe.v1.s00070g17030;Nbe.v1.s00050g16790	4	11	11	11	3	3	0	0	0	0	8	6	0	0	2	1	6	5	0	0	2	0	3	3	0	0	0	0	8	6	0	0	2	1	6	5	0	0	2	0	3	3	0	0
Nbe.v1.s00070g17300	Nbe.v1.s00070g17300	20	13	3	Nbe.v1.s00070g17300	1	20	13	3	8	5	0	0	0	0	17	13	0	0	1	2	19	16	2	0	0	0	4	3	0	0	0	0	12	7	0	0	0	0	12	10	0	0	0	0	1	0	0	0
Nbe.v1.s00070g17380;Nbe.v1.s00050g16850	Nbe.v1.s00070g17380;Nbe.v1.s00050g16850	7;5	2;2	2;2	Nbe.v1.s00070g17380;Nbe.v1.s00050g16850	2	7	2	2	2	1	0	0	0	0	5	4	0	0	0	0	6	1	0	0	0	0	0	0	0	0	0	0	1	0	0	0	0	0	1	0	0	0	0	0	0	0	0	0
Nbe.v1.s00070g17570;Nbe.v1.s00050g17090	Nbe.v1.s00070g17570;Nbe.v1.s00050g17090	6;6	4;4	4;4	Nbe.v1.s00070g17570;Nbe.v1.s00050g17090	2	6	4	4	2	0	0	0	1	2	4	2	0	0	3	1	2	1	0	0	3	3	1	0	0	0	0	0	3	2	0	0	1	0	1	0	0	0	1	1	1	0	0	0
Nbe.v1.s00070g17890;Nbe.v1.s00050g17320	Nbe.v1.s00070g17890;Nbe.v1.s00050g17320	4;3	4;3	4;3	Nbe.v1.s00070g17890;Nbe.v1.s00050g17320	2	4	4	4	1	0	1	1	1	1	2	1	0	0	1	1	2	2	1	1	1	1	1	0	1	1	1	1	2	1	0	0	1	1	2	2	1	1	1	1	1	0	1	1
Nbe.v1.s00070g18030;Nbe.v1.s00050g17380	Nbe.v1.s00070g18030;Nbe.v1.s00050g17380	2;2	2;2	2;2	Nbe.v1.s00070g18030;Nbe.v1.s00050g17380	2	2	2	2	1	0	0	0	0	0	1	1	0	0	0	0	1	1	0	1	1	1	1	0	0	0	0	0	1	1	0	0	0	0	1	1	0	1	1	1	1	0	0	0
Nbe.v1.s00070g18050	Nbe.v1.s00070g18050	12	1	1	Nbe.v1.s00070g18050	1	12	1	1	6	3	2	2	11	11	9	8	1	0	12	12	6	6	2	3	12	12	0	0	0	0	1	1	0	0	0	0	1	1	0	0	0	0	1	1	0	0	0	0
Nbe.v1.s00070g18100;Nbe.v1.s00050g17530;Nbe.v1.s00160g21290;Nbe.v1.s00070g21940;Nbe.v1.s00090g43110	Nbe.v1.s00070g18100;Nbe.v1.s00050g17530	7;7;2;1;1	7;7;2;1;1	1;1;0;0;0	Nbe.v1.s00070g18100;Nbe.v1.s00050g17530	5	7	7	1	4	1	1	1	1	2	3	3	1	0	2	2	6	4	0	1	2	3	4	1	1	1	1	2	3	3	1	0	2	2	6	4	0	1	2	3	0	0	0	0
Nbe.v1.s00070g18420	Nbe.v1.s00070g18420	11	2	2	Nbe.v1.s00070g18420	1	11	2	2	7	2	0	0	0	0	7	7	0	0	0	0	10	9	0	0	0	0	1	0	0	0	0	0	1	1	0	0	0	0	2	2	0	0	0	0	1	0	0	0
Nbe.v1.s00070g18550	Nbe.v1.s00070g18550	5	5	2	Nbe.v1.s00070g18550	1	5	5	2	0	0	5	2	2	2	1	0	5	4	4	2	0	0	3	3	3	4	0	0	5	2	2	2	1	0	5	4	4	2	0	0	3	3	3	4	0	0	2	1
Nbe.v1.s00070g18620;Nbe.v1.s00050g18090	Nbe.v1.s00070g18620;Nbe.v1.s00050g18090	7;7	1;1	1;1	Nbe.v1.s00070g18620;Nbe.v1.s00050g18090	2	7	1	1	2	2	0	0	7	7	3	3	1	0	7	7	2	2	1	0	7	7	0	0	0	0	1	1	0	0	0	0	1	1	0	0	0	0	1	1	0	0	0	0
Nbe.v1.s00070g18750	Nbe.v1.s00070g18750	12	4	4	Nbe.v1.s00070g18750	1	12	4	4	7	8	1	0	0	0	9	10	0	0	0	0	8	7	0	0	0	0	3	2	0	0	0	0	2	3	0	0	0	0	3	2	0	0	0	0	3	2	0	0
Nbe.v1.s00070g18800	Nbe.v1.s00070g18800	11	11	3	Nbe.v1.s00070g18800	1	11	11	3	4	4	3	2	0	2	5	5	0	0	1	4	8	6	0	0	4	3	4	4	3	2	0	2	5	5	0	0	1	4	8	6	0	0	4	3	2	2	2	1
Nbe.v1.s00070g18960;Nbe.v1.s00070g18950;Nbe.v1.s00050g18410;Nbe.v1.s00050g18400	Nbe.v1.s00070g18960;Nbe.v1.s00070g18950;Nbe.v1.s00050g18410;Nbe.v1.s00050g18400	8;8;8;8	2;2;2;2	2;2;2;2	Nbe.v1.s00070g18960;Nbe.v1.s00070g18950;Nbe.v1.s00050g18410;Nbe.v1.s00050g18400	4	8	2	2	6	6	3	4	4	5	7	7	4	3	4	4	8	7	4	3	5	4	1	1	0	0	0	0	2	2	0	0	0	0	2	2	0	0	0	0	1	1	0	0
Nbe.v1.s00070g18990;Nbe.v1.s00050g18430;Nbe.v1.s00080g04980;Nbe.v1.s00010g31690	Nbe.v1.s00070g18990;Nbe.v1.s00050g18430;Nbe.v1.s00080g04980	5;5;3;2	2;2;1;0	2;2;1;0	Nbe.v1.s00070g18990;Nbe.v1.s00050g18430;Nbe.v1.s00080g04980	4	5	2	2	3	2	0	0	0	1	4	4	0	0	0	1	4	4	0	0	0	0	1	1	0	0	0	1	2	2	0	0	0	1	1	2	0	0	0	0	1	1	0	0
Nbe.v1.s00070g19790	Nbe.v1.s00070g19790	5	5	1	Nbe.v1.s00070g19790	1	5	5	1	3	0	1	1	0	0	3	4	0	0	1	2	4	4	0	0	2	1	3	0	1	1	0	0	3	4	0	0	1	2	4	4	0	0	2	1	0	0	0	0
Nbe.v1.s00070g19850	Nbe.v1.s00070g19850	8	8	8	Nbe.v1.s00070g19850	1	8	8	8	2	2	2	1	4	2	4	4	1	1	3	3	4	5	3	3	3	2	2	2	2	1	4	2	4	4	1	1	3	3	4	5	3	3	3	2	2	2	2	1
Nbe.v1.s00070g19880	Nbe.v1.s00070g19880	22	6	6	Nbe.v1.s00070g19880	1	22	6	6	4	2	2	3	17	17	8	10	2	2	17	18	8	9	1	3	17	15	0	0	0	0	5	5	1	1	0	0	5	5	1	2	0	0	5	4	0	0	0	0
Nbe.v1.s00070g19900	Nbe.v1.s00070g19900	6	1	1	Nbe.v1.s00070g19900	1	6	1	1	2	2	0	0	0	0	5	4	0	0	0	0	6	4	0	0	0	0	1	1	0	0	0	0	1	1	0	0	0	0	1	1	0	0	0	0	1	1	0	0
Nbe.v1.s00070g20230	Nbe.v1.s00070g20230	4	4	4	Nbe.v1.s00070g20230	1	4	4	4	0	0	0	0	0	0	0	1	0	0	0	1	0	1	0	0	0	0	0	0	0	0	0	0	0	1	0	0	0	1	0	1	0	0	0	0	0	0	0	0
Nbe.v1.s00070g20270	Nbe.v1.s00070g20270	10	10	6	Nbe.v1.s00070g20270	1	10	10	6	4	2	0	1	0	0	6	5	0	0	0	0	6	6	0	0	2	0	4	2	0	1	0	0	6	5	0	0	0	0	6	6	0	0	2	0	1	1	0	1
Nbe.v1.s00070g20570	Nbe.v1.s00070g20570	7	7	7	Nbe.v1.s00070g20570	1	7	7	7	0	0	1	1	1	1	0	0	0	0	0	1	0	0	1	1	3	2	0	0	1	1	1	1	0	0	0	0	0	1	0	0	1	1	3	2	0	0	1	1
Nbe.v1.s00070g20580;Nbe.v1.s00160g36320	Nbe.v1.s00070g20580;Nbe.v1.s00160g36320	14;8	14;8	14;8	Nbe.v1.s00070g20580;Nbe.v1.s00160g36320	2	14	14	14	9	6	0	0	0	1	10	13	0	0	0	3	13	12	0	0	1	1	9	6	0	0	0	1	10	13	0	0	0	3	13	12	0	0	1	1	9	6	0	0
Nbe.v1.s00070g20670;Nbe.v1.s00050g24040;Nbe.v1.s00050g24050;Nbe.v1.s00170g08900;Nbe.v1.s00160g35310	Nbe.v1.s00070g20670;Nbe.v1.s00050g24040;Nbe.v1.s00050g24050	7;4;4;2;2	7;4;4;2;2	7;4;4;2;2	Nbe.v1.s00070g20670;Nbe.v1.s00050g24040;Nbe.v1.s00050g24050	5	7	7	7	1	0	3	5	0	1	2	2	1	0	3	4	3	1	2	0	3	5	1	0	3	5	0	1	2	2	1	0	3	4	3	1	2	0	3	5	1	0	3	5
Nbe.v1.s00070g20920	Nbe.v1.s00070g20920	2	2	2	Nbe.v1.s00070g20920	1	2	2	2	0	0	2	1	0	0	0	0	0	0	0	0	1	1	0	2	0	1	0	0	2	1	0	0	0	0	0	0	0	0	1	1	0	2	0	1	0	0	2	1
Nbe.v1.s00070g20990	Nbe.v1.s00070g20990	7	1	1	Nbe.v1.s00070g20990	1	7	1	1	1	1	4	4	3	4	3	3	3	3	4	4	2	1	4	5	4	3	0	0	0	0	0	0	0	0	0	0	0	0	0	0	0	0	0	0	0	0	0	0
Nbe.v1.s00070g21680	Nbe.v1.s00070g21680	14	14	2	Nbe.v1.s00070g21680	1	14	14	2	11	8	2	2	3	5	11	10	0	0	3	3	8	7	1	1	8	3	11	8	2	2	3	5	11	10	0	0	3	3	8	7	1	1	8	3	0	1	0	0
Nbe.v1.s00070g21840;Nbe.v1.s00010g39300;Nbe.v1.s00010g37500;Nbe.v1.s00130g01740;Nbe.v1.s00170g06360;Nbe.v1.s00080g16670;Nbe.v1.s00140g33340;Nbe.v1.s00160g17020;Nbe.v1.s00190g02240	Nbe.v1.s00070g21840;Nbe.v1.s00010g39300;Nbe.v1.s00010g37500	12;12;12;5;5;5;4;4;3	1;1;1;0;0;0;0;0;0	1;1;1;0;0;0;0;0;0	Nbe.v1.s00070g21840;Nbe.v1.s00010g39300;Nbe.v1.s00010g37500	9	12	1	1	8	6	2	1	1	0	8	7	1	1	1	3	10	10	2	0	2	3	0	0	0	0	0	0	0	0	0	0	0	0	0	0	0	0	0	0	0	0	0	0
Nbe.v1.s00070g21890;Nbe.v1.s00090g43210	Nbe.v1.s00070g21890;Nbe.v1.s00090g43210	2;1	2;1	2;1	Nbe.v1.s00070g21890;Nbe.v1.s00090g43210	2	2	2	2	0	0	0	0	1	1	2	1	0	0	1	1	2	1	0	0	1	0	0	0	0	0	1	1	2	1	0	0	1	1	2	1	0	0	1	0	0	0	0	0
Nbe.v1.s00070g22060;Nbe.v1.s00050g24190	Nbe.v1.s00070g22060;Nbe.v1.s00050g24190	1;1	1;1	1;1	Nbe.v1.s00070g22060;Nbe.v1.s00050g24190	2	1	1	1	0	0	0	0	0	0	0	0	0	0	0	1	0	0	0	0	1	1	0	0	0	0	0	0	0	0	0	0	0	1	0	0	0	0	1	1	0	0	0	0
Nbe.v1.s00070g22270;Nbe.v1.s00020g39830;Nbe.v1.s00060g03480	Nbe.v1.s00070g22270;Nbe.v1.s00020g39830	24;15;5	1;1;1	1;1;1	Nbe.v1.s00070g22270;Nbe.v1.s00020g39830	3	24	1	1	15	15	0	0	1	0	23	23	0	0	1	2	22	20	0	1	1	0	0	0	0	0	0	0	1	1	0	0	0	0	1	0	0	0	0	0	0	0	0	0
Nbe.v1.s00070g22290	Nbe.v1.s00070g22290	5	2	2	Nbe.v1.s00070g22290	1	5	2	2	3	1	0	0	5	5	3	2	1	1	5	5	3	4	1	1	5	5	0	0	0	0	2	2	1	0	0	0	2	2	0	1	0	0	2	2	0	0	0	0
Nbe.v1.s00070g22360;Nbe.v1.s00050g14360;Nbe.v1.s00110g05320;Nbe.v1.s00030g23240	Nbe.v1.s00070g22360;Nbe.v1.s00050g14360;Nbe.v1.s00110g05320;Nbe.v1.s00030g23240	3;3;2;2	3;3;2;2	3;3;2;2	Nbe.v1.s00070g22360;Nbe.v1.s00050g14360;Nbe.v1.s00110g05320;Nbe.v1.s00030g23240	4	3	3	3	0	0	0	0	1	1	0	0	0	0	1	2	1	0	0	1	1	1	0	0	0	0	1	1	0	0	0	0	1	2	1	0	0	1	1	1	0	0	0	0
Nbe.v1.s00070g22410;Nbe.v1.s00050g14450	Nbe.v1.s00070g22410;Nbe.v1.s00050g14450	2;1	2;1	2;1	Nbe.v1.s00070g22410;Nbe.v1.s00050g14450	2	2	2	2	0	0	0	0	0	0	0	0	0	0	0	1	0	0	0	1	0	0	0	0	0	0	0	0	0	0	0	0	0	1	0	0	0	1	0	0	0	0	0	0
Nbe.v1.s00070g22870	Nbe.v1.s00070g22870	8	7	2	Nbe.v1.s00070g22870	1	8	7	2	1	0	1	1	0	0	1	0	0	0	4	6	3	1	1	1	2	5	0	0	1	1	0	0	0	0	0	0	3	5	2	0	1	1	1	4	0	0	0	0
Nbe.v1.s00070g22920	Nbe.v1.s00070g22920	12	12	4	Nbe.v1.s00070g22920	1	12	12	4	1	0	4	7	4	7	5	2	0	0	7	6	4	3	5	5	8	9	1	0	4	7	4	7	5	2	0	0	7	6	4	3	5	5	8	9	0	0	0	1
Nbe.v1.s00070g23250;Nbe.v1.s00050g10670	Nbe.v1.s00070g23250;Nbe.v1.s00050g10670	4;4	3;3	3;3	Nbe.v1.s00070g23250;Nbe.v1.s00050g10670	2	4	3	3	0	0	2	2	2	2	1	1	2	1	3	3	2	1	2	2	3	2	0	0	1	1	1	1	0	0	1	0	2	2	1	0	1	1	2	1	0	0	1	1
Nbe.v1.s00070g23480;Nbe.v1.s00050g09630	Nbe.v1.s00070g23480;Nbe.v1.s00050g09630	12;11	12;11	5;4	Nbe.v1.s00070g23480;Nbe.v1.s00050g09630	2	12	12	5	6	5	1	0	1	0	11	10	0	0	4	2	10	8	0	0	2	1	6	5	1	0	1	0	11	10	0	0	4	2	10	8	0	0	2	1	2	1	0	0
Nbe.v1.s00070g23640;Nbe.v1.s00050g09680	Nbe.v1.s00070g23640	4;1	4;1	4;1	Nbe.v1.s00070g23640	2	4	4	4	0	0	0	0	0	0	1	0	0	0	0	0	2	1	0	0	0	0	0	0	0	0	0	0	1	0	0	0	0	0	2	1	0	0	0	0	0	0	0	0
Nbe.v1.s00070g23830	Nbe.v1.s00070g23830	8	2	2	Nbe.v1.s00070g23830	1	8	2	2	7	5	1	2	2	3	7	8	0	0	3	4	8	8	0	0	3	2	2	0	0	0	0	0	1	2	0	0	0	0	2	2	0	0	0	0	2	0	0	0
Nbe.v1.s00070g23880;Nbe.v1.s00050g09920;Nbe.v1.s00150g21810;Nbe.v1.s00120g16350	Nbe.v1.s00070g23880;Nbe.v1.s00050g09920;Nbe.v1.s00150g21810;Nbe.v1.s00120g16350	4;4;4;4	4;4;4;4	4;4;4;4	Nbe.v1.s00070g23880;Nbe.v1.s00050g09920;Nbe.v1.s00150g21810;Nbe.v1.s00120g16350	4	4	4	4	3	0	1	2	0	1	2	3	0	0	2	1	3	4	1	1	2	2	3	0	1	2	0	1	2	3	0	0	2	1	3	4	1	1	2	2	3	0	1	2
Nbe.v1.s00070g24170	Nbe.v1.s00070g24170	12	5	5	Nbe.v1.s00070g24170	1	12	5	5	0	0	2	2	0	2	1	0	1	0	4	4	2	0	1	2	3	2	0	0	0	0	0	1	0	0	0	0	1	0	0	0	0	1	0	0	0	0	0	0
Nbe.v1.s00070g24500	Nbe.v1.s00070g24500	5	2	1	Nbe.v1.s00070g24500	1	5	2	1	4	1	0	1	1	1	4	4	0	0	1	1	4	3	1	1	2	1	2	1	0	1	1	1	2	2	0	0	1	1	2	2	0	1	2	1	1	0	0	0
Nbe.v1.s00070g24550	Nbe.v1.s00070g24550	4	2	2	Nbe.v1.s00070g24550	1	4	2	2	2	1	0	0	0	1	2	0	0	0	0	0	2	2	1	0	1	1	2	0	0	0	0	0	1	0	0	0	0	0	1	2	0	0	1	0	2	0	0	0
Nbe.v1.s00070g24620;Nbe.v1.s00050g09450;Nbe.v1.s00160g27740	Nbe.v1.s00070g24620;Nbe.v1.s00050g09450	5;5;2	5;5;2	0;0;0	Nbe.v1.s00070g24620;Nbe.v1.s00050g09450	3	5	5	0	5	3	1	2	3	4	5	4	0	1	4	4	5	5	1	0	4	4	5	3	1	2	3	4	5	4	0	1	4	4	5	5	1	0	4	4	0	0	0	0
Nbe.v1.s00070g24850;Nbe.v1.s00050g09230	Nbe.v1.s00070g24850;Nbe.v1.s00050g09230	1;1	1;1	1;1	Nbe.v1.s00070g24850;Nbe.v1.s00050g09230	2	1	1	1	0	0	0	0	0	0	0	0	0	0	1	0	0	0	0	0	1	0	0	0	0	0	0	0	0	0	0	0	1	0	0	0	0	0	1	0	0	0	0	0
Nbe.v1.s00070g25330	Nbe.v1.s00070g25330	1	1	1	Nbe.v1.s00070g25330	1	1	1	1	0	0	0	0	0	0	0	0	0	0	0	0	0	0	0	0	0	0	0	0	0	0	0	0	0	0	0	0	0	0	0	0	0	0	0	0	0	0	0	0
Nbe.v1.s00070g25420	Nbe.v1.s00070g25420	18	18	17	Nbe.v1.s00070g25420	1	18	18	17	6	2	5	5	1	4	7	5	7	4	11	9	7	1	3	3	9	8	6	2	5	5	1	4	7	5	7	4	11	9	7	1	3	3	9	8	5	1	5	4
Nbe.v1.s00070g25620;Nbe.v1.s00070g31310	Nbe.v1.s00070g25620	9;3	9;3	1;0	Nbe.v1.s00070g25620	2	9	9	1	0	0	0	0	0	1	1	0	0	0	3	8	1	0	1	0	5	4	0	0	0	0	0	1	1	0	0	0	3	8	1	0	1	0	5	4	0	0	0	0
Nbe.v1.s00070g25920;Nbe.v1.s00090g28200;Nbe.v1.s00090g42900	Nbe.v1.s00070g25920;Nbe.v1.s00090g28200	14;14;1	14;14;1	0;0;0	Nbe.v1.s00070g25920;Nbe.v1.s00090g28200	3	14	14	0	9	5	0	0	12	13	9	11	0	0	13	11	12	10	0	0	13	13	9	5	0	0	12	13	9	11	0	0	13	11	12	10	0	0	13	13	0	0	0	0
Nbe.v1.s00070g25950;Nbe.v1.s00090g12590	Nbe.v1.s00070g25950;Nbe.v1.s00090g12590	5;5	5;5	2;2	Nbe.v1.s00070g25950;Nbe.v1.s00090g12590	2	5	5	2	1	0	0	0	1	2	3	1	0	0	1	2	1	1	1	0	1	1	1	0	0	0	1	2	3	1	0	0	1	2	1	1	1	0	1	1	0	0	0	0
Nbe.v1.s00070g26090	Nbe.v1.s00070g26090	1	1	1	Nbe.v1.s00070g26090	1	1	1	1	0	0	0	0	0	0	0	0	0	0	0	0	0	0	0	0	0	0	0	0	0	0	0	0	0	0	0	0	0	0	0	0	0	0	0	0	0	0	0	0
Nbe.v1.s00070g26160	Nbe.v1.s00070g26160	4	4	2	Nbe.v1.s00070g26160	1	4	4	2	0	0	0	0	0	0	0	0	0	0	0	0	0	0	0	1	1	0	0	0	0	0	0	0	0	0	0	0	0	0	0	0	0	1	1	0	0	0	0	0
Nbe.v1.s00070g26330	Nbe.v1.s00070g26330	13	7	2	Nbe.v1.s00070g26330	1	13	7	2	2	1	4	4	0	1	3	2	0	0	6	12	3	2	1	2	9	9	1	1	4	4	0	1	2	2	0	0	2	6	0	1	1	2	5	5	0	0	1	1
Nbe.v1.s00070g26390	Nbe.v1.s00070g26390	4	4	4	Nbe.v1.s00070g26390	1	4	4	4	0	0	0	0	0	0	0	0	0	0	0	0	0	0	0	1	1	0	0	0	0	0	0	0	0	0	0	0	0	0	0	0	0	1	1	0	0	0	0	0
Nbe.v1.s00070g26600	Nbe.v1.s00070g26600	8	1	1	Nbe.v1.s00070g26600	1	8	1	1	1	0	3	2	0	1	0	1	0	0	4	2	3	1	4	3	2	4	0	0	0	0	0	0	0	0	0	0	0	0	0	0	0	0	0	0	0	0	0	0
Nbe.v1.s00070g26680	Nbe.v1.s00070g26680	2	2	1	Nbe.v1.s00070g26680	1	2	2	1	0	0	0	0	0	0	0	0	0	0	0	0	0	0	0	0	1	0	0	0	0	0	0	0	0	0	0	0	0	0	0	0	0	0	1	0	0	0	0	0
Nbe.v1.s00070g27230	Nbe.v1.s00070g27230	1	1	1	Nbe.v1.s00070g27230	1	1	1	1	0	0	0	0	0	0	1	0	0	0	0	0	1	0	0	0	0	0	0	0	0	0	0	0	1	0	0	0	0	0	1	0	0	0	0	0	0	0	0	0
Nbe.v1.s00070g27550	Nbe.v1.s00070g27550	3	3	3	Nbe.v1.s00070g27550	1	3	3	3	0	0	0	0	0	0	0	0	0	0	0	0	0	0	1	0	0	0	0	0	0	0	0	0	0	0	0	0	0	0	0	0	1	0	0	0	0	0	0	0
Nbe.v1.s00070g27750	Nbe.v1.s00070g27750	10	1	1	Nbe.v1.s00070g27750	1	10	1	1	2	1	0	1	0	0	2	2	0	0	0	2	7	5	0	0	4	2	1	0	0	0	0	0	0	1	0	0	0	0	1	1	0	0	0	0	1	0	0	0
Nbe.v1.s00070g27790;Nbe.v1.s00090g14010	Nbe.v1.s00070g27790;Nbe.v1.s00090g14010	7;5	7;5	7;5	Nbe.v1.s00070g27790;Nbe.v1.s00090g14010	2	7	7	7	4	1	0	0	0	0	6	3	0	0	0	0	5	3	0	0	0	0	4	1	0	0	0	0	6	3	0	0	0	0	5	3	0	0	0	0	4	1	0	0
Nbe.v1.s00070g28150	Nbe.v1.s00070g28150	6	6	2	Nbe.v1.s00070g28150	1	6	6	2	3	0	0	0	0	0	5	5	0	0	0	0	4	4	0	0	0	0	3	0	0	0	0	0	5	5	0	0	0	0	4	4	0	0	0	0	1	0	0	0
Nbe.v1.s00070g28390;Nbe.v1.s00090g14440	Nbe.v1.s00070g28390;Nbe.v1.s00090g14440	2;2	2;2	2;2	Nbe.v1.s00070g28390;Nbe.v1.s00090g14440	2	2	2	2	1	0	0	0	0	0	0	1	0	0	0	0	2	1	0	0	0	0	1	0	0	0	0	0	0	1	0	0	0	0	2	1	0	0	0	0	1	0	0	0
Nbe.v1.s00070g28550	Nbe.v1.s00070g28550	2	2	2	Nbe.v1.s00070g28550	1	2	2	2	0	0	1	2	0	0	0	0	0	0	0	0	0	0	2	1	1	1	0	0	1	2	0	0	0	0	0	0	0	0	0	0	2	1	1	1	0	0	1	2
Nbe.v1.s00070g28620;Nbe.v1.s00090g14630	Nbe.v1.s00070g28620;Nbe.v1.s00090g14630	9;9	9;9	9;9	Nbe.v1.s00070g28620;Nbe.v1.s00090g14630	2	9	9	9	0	0	5	4	3	7	0	0	2	1	5	8	1	0	2	2	7	5	0	0	5	4	3	7	0	0	2	1	5	8	1	0	2	2	7	5	0	0	5	4
Nbe.v1.s00070g28750;Nbe.v1.s00020g21690;Nbe.v1.s00090g14730	Nbe.v1.s00070g28750	3;1;1	3;1;1	2;0;1	Nbe.v1.s00070g28750	3	3	3	2	0	0	0	0	0	0	0	0	0	0	0	0	0	0	0	0	0	0	0	0	0	0	0	0	0	0	0	0	0	0	0	0	0	0	0	0	0	0	0	0
Nbe.v1.s00070g28980;Nbe.v1.s00090g15610	Nbe.v1.s00070g28980;Nbe.v1.s00090g15610	2;1	2;1	2;1	Nbe.v1.s00070g28980;Nbe.v1.s00090g15610	2	2	2	2	0	0	0	0	2	1	0	0	0	0	0	2	0	0	0	0	2	2	0	0	0	0	2	1	0	0	0	0	0	2	0	0	0	0	2	2	0	0	0	0
Nbe.v1.s00070g29450	Nbe.v1.s00070g29450	9	9	4	Nbe.v1.s00070g29450	1	9	9	4	5	2	2	2	2	3	7	7	3	2	4	4	8	7	3	3	3	3	5	2	2	2	2	3	7	7	3	2	4	4	8	7	3	3	3	3	3	0	0	0
Nbe.v1.s00070g29780;Nbe.v1.s00020g16930	Nbe.v1.s00070g29780	9;1	1;0	1;0	Nbe.v1.s00070g29780	2	9	1	1	5	3	0	0	0	0	8	8	0	0	0	2	9	8	0	0	1	1	1	1	0	0	0	0	1	1	0	0	0	0	1	1	0	0	0	0	1	1	0	0
Nbe.v1.s00070g30010;Nbe.v1.s00090g15050	Nbe.v1.s00070g30010;Nbe.v1.s00090g15050	4;4	4;4	2;2	Nbe.v1.s00070g30010;Nbe.v1.s00090g15050	2	4	4	2	0	0	0	0	0	0	2	0	0	0	1	0	4	1	1	1	2	0	0	0	0	0	0	0	2	0	0	0	1	0	4	1	1	1	2	0	0	0	0	0
Nbe.v1.s00070g30040;Nbe.v1.s00120g07090;Nbe.v1.s00090g39130	Nbe.v1.s00070g30040	20;3;3	20;3;3	3;1;1	Nbe.v1.s00070g30040	3	20	20	3	11	9	0	2	0	2	16	16	0	0	3	2	17	16	0	1	3	1	11	9	0	2	0	2	16	16	0	0	3	2	17	16	0	1	3	1	3	2	0	0
Nbe.v1.s00070g30570;Nbe.v1.s00090g16210;Nbe.v1.s00070g30590	Nbe.v1.s00070g30570;Nbe.v1.s00090g16210;Nbe.v1.s00070g30590	5;5;4	5;5;4	5;5;4	Nbe.v1.s00070g30570;Nbe.v1.s00090g16210;Nbe.v1.s00070g30590	3	5	5	5	0	0	1	0	0	0	0	0	0	0	1	1	0	1	0	0	0	1	0	0	1	0	0	0	0	0	0	0	1	1	0	1	0	0	0	1	0	0	1	0
Nbe.v1.s00070g30580;Nbe.v1.s00070g30600;Nbe.v1.s00090g16220	Nbe.v1.s00070g30580;Nbe.v1.s00070g30600	15;14;4	15;14;4	15;14;4	Nbe.v1.s00070g30580;Nbe.v1.s00070g30600	3	15	15	15	1	0	4	4	1	3	1	1	2	3	3	5	1	1	8	10	6	3	1	0	4	4	1	3	1	1	2	3	3	5	1	1	8	10	6	3	1	0	4	4
Nbe.v1.s00070g30640;Nbe.v1.s00090g16250	Nbe.v1.s00070g30640;Nbe.v1.s00090g16250	3;3	3;3	3;3	Nbe.v1.s00070g30640;Nbe.v1.s00090g16250	2	3	3	3	1	0	0	0	0	1	2	1	0	0	0	1	3	1	0	0	1	0	1	0	0	0	0	1	2	1	0	0	0	1	3	1	0	0	1	0	1	0	0	0
Nbe.v1.s00070g30770;Nbe.v1.s00090g19470;Nbe.v1.s00050g07560	Nbe.v1.s00070g30770;Nbe.v1.s00090g19470	6;6;1	6;6;1	6;6;1	Nbe.v1.s00070g30770;Nbe.v1.s00090g19470	3	6	6	6	2	1	0	1	0	0	4	4	0	0	1	1	4	3	0	1	0	1	2	1	0	1	0	0	4	4	0	0	1	1	4	3	0	1	0	1	2	1	0	1
Nbe.v1.s00070g31180;Nbe.v1.s00050g07630	Nbe.v1.s00070g31180	10;1	10;1	6;0	Nbe.v1.s00070g31180	2	10	10	6	0	1	1	1	7	9	0	1	0	1	8	6	2	1	2	2	9	8	0	1	1	1	7	9	0	1	0	1	8	6	2	1	2	2	9	8	0	1	0	1
Nbe.v1.s00070g31190	Nbe.v1.s00070g31190	23	1	1	Nbe.v1.s00070g31190	1	23	1	1	21	17	5	5	7	10	20	21	2	1	12	13	22	21	6	4	12	9	1	1	0	0	0	1	1	1	0	0	1	1	1	1	0	0	1	1	1	1	0	0
Nbe.v1.s00070g31910;Nbe.v1.s00180g06520;Nbe.v1.s00020g13820;Nbe.v1.s00090g22170;Nbe.v1.s00090g02930;Nbe.v1.s00060g28660	Nbe.v1.s00070g31910;Nbe.v1.s00180g06520;Nbe.v1.s00020g13820;Nbe.v1.s00090g22170;Nbe.v1.s00090g02930;Nbe.v1.s00060g28660	2;1;1;1;1;1	2;1;1;1;1;1	2;1;1;1;1;1	Nbe.v1.s00070g31910;Nbe.v1.s00180g06520;Nbe.v1.s00020g13820;Nbe.v1.s00090g22170;Nbe.v1.s00090g02930;Nbe.v1.s00060g28660	6	2	2	2	0	0	0	0	0	0	1	0	0	0	0	0	1	0	0	0	0	0	0	0	0	0	0	0	1	0	0	0	0	0	1	0	0	0	0	0	0	0	0	0
Nbe.v1.s00070g31930	Nbe.v1.s00070g31930	15	15	11	Nbe.v1.s00070g31930	1	15	15	11	1	3	13	13	7	13	4	2	7	7	10	11	6	3	13	13	14	14	1	3	13	13	7	13	4	2	7	7	10	11	6	3	13	13	14	14	0	0	10	10
Nbe.v1.s00070g32230;Nbe.v1.s00090g22450;Nbe.v1.s00060g28400	Nbe.v1.s00070g32230;Nbe.v1.s00090g22450	10;10;1	10;10;1	10;10;1	Nbe.v1.s00070g32230;Nbe.v1.s00090g22450	3	10	10	10	3	0	0	0	0	2	6	7	0	0	6	2	7	4	0	0	5	5	3	0	0	0	0	2	6	7	0	0	6	2	7	4	0	0	5	5	3	0	0	0
Nbe.v1.s00070g32330;Nbe.v1.s00020g13470;Nbe.v1.s00090g22610;Nbe.v1.s00180g06260;Nbe.v1.s00150g35810;Nbe.v1.s00120g12460;Nbe.v1.s00200g07760	Nbe.v1.s00070g32330;Nbe.v1.s00020g13470;Nbe.v1.s00090g22610;Nbe.v1.s00180g06260;Nbe.v1.s00150g35810;Nbe.v1.s00120g12460	4;4;4;3;2;2;1	4;4;4;3;2;2;1	1;1;1;0;0;0;0	Nbe.v1.s00070g32330;Nbe.v1.s00020g13470;Nbe.v1.s00090g22610;Nbe.v1.s00180g06260;Nbe.v1.s00150g35810;Nbe.v1.s00120g12460	7	4	4	1	3	1	1	1	0	0	2	3	0	0	0	0	3	2	0	0	0	1	3	1	1	1	0	0	2	3	0	0	0	0	3	2	0	0	0	1	1	1	0	0
Nbe.v1.s00070g32420	Nbe.v1.s00070g32420	7	7	3	Nbe.v1.s00070g32420	1	7	7	3	0	0	0	0	4	5	1	0	0	0	6	6	1	0	0	0	4	6	0	0	0	0	4	5	1	0	0	0	6	6	1	0	0	0	4	6	0	0	0	0
Nbe.v1.s00070g32460	Nbe.v1.s00070g32460	4	1	1	Nbe.v1.s00070g32460	1	4	1	1	0	0	0	0	2	2	0	1	0	0	4	1	0	0	0	0	3	3	0	0	0	0	1	0	0	0	0	0	1	0	0	0	0	0	1	1	0	0	0	0
Nbe.v1.s00070g32540	Nbe.v1.s00070g32540	3	2	1	Nbe.v1.s00070g32540	1	3	2	1	0	0	0	0	0	0	1	1	0	0	0	0	2	0	0	0	0	0	0	0	0	0	0	0	1	1	0	0	0	0	1	0	0	0	0	0	0	0	0	0
Nbe.v1.s00070g32620;Nbe.v1.s00090g22780;Nbe.v1.s00120g12420;Nbe.v1.s00090g04360	Nbe.v1.s00070g32620;Nbe.v1.s00090g22780	4;4;1;1	4;4;1;1	4;4;1;1	Nbe.v1.s00070g32620;Nbe.v1.s00090g22780	4	4	4	4	0	0	0	0	0	0	1	0	0	0	1	1	0	0	0	0	0	0	0	0	0	0	0	0	1	0	0	0	1	1	0	0	0	0	0	0	0	0	0	0
Nbe.v1.s00070g33190;Nbe.v1.s00020g12760	Nbe.v1.s00070g33190	23;4	23;4	1;0	Nbe.v1.s00070g33190	2	23	23	1	20	17	11	13	12	13	20	20	7	4	16	16	19	20	9	11	17	18	20	17	11	13	12	13	20	20	7	4	16	16	19	20	9	11	17	18	0	0	0	0
Nbe.v1.s00070g33220	Nbe.v1.s00070g33220	4	4	2	Nbe.v1.s00070g33220	1	4	4	2	0	0	0	0	1	0	0	1	0	0	0	0	0	0	0	0	1	0	0	0	0	0	1	0	0	1	0	0	0	0	0	0	0	0	1	0	0	0	0	0
Nbe.v1.s00070g33450;Nbe.v1.s00090g23510	Nbe.v1.s00070g33450;Nbe.v1.s00090g23510	9;6	9;6	9;6	Nbe.v1.s00070g33450;Nbe.v1.s00090g23510	2	9	9	9	0	0	2	4	1	2	2	1	0	0	1	5	0	0	3	4	5	5	0	0	2	4	1	2	2	1	0	0	1	5	0	0	3	4	5	5	0	0	2	4
Nbe.v1.s00070g33670	Nbe.v1.s00070g33670	2	2	2	Nbe.v1.s00070g33670	1	2	2	2	2	0	0	0	0	0	2	1	0	0	0	0	2	1	0	0	0	0	2	0	0	0	0	0	2	1	0	0	0	0	2	1	0	0	0	0	2	0	0	0
Nbe.v1.s00070g34130;Nbe.v1.s00090g23900	Nbe.v1.s00070g34130;Nbe.v1.s00090g23900	4;4	4;4	2;2	Nbe.v1.s00070g34130;Nbe.v1.s00090g23900	2	4	4	2	0	0	0	0	0	0	4	3	0	0	0	0	3	1	0	0	0	0	0	0	0	0	0	0	4	3	0	0	0	0	3	1	0	0	0	0	0	0	0	0
Nbe.v1.s00070g34300;Nbe.v1.s00090g24090	Nbe.v1.s00070g34300	6;2	6;2	6;2	Nbe.v1.s00070g34300	2	6	6	6	1	1	0	0	0	0	3	3	0	0	0	0	5	4	0	0	0	0	1	1	0	0	0	0	3	3	0	0	0	0	5	4	0	0	0	0	1	1	0	0
Nbe.v1.s00070g34470;Nbe.v1.s00210g15500	Nbe.v1.s00070g34470	30;2	13;0	2;0	Nbe.v1.s00070g34470	2	30	13	2	21	19	2	3	5	9	24	27	2	1	9	9	27	23	2	3	13	6	8	7	1	2	3	3	9	11	1	1	4	3	11	10	1	2	6	3	0	0	0	0
Nbe.v1.s00070g34680	Nbe.v1.s00070g34680	2	2	2	Nbe.v1.s00070g34680	1	2	2	2	0	0	0	0	0	0	1	0	0	0	0	2	1	0	0	0	0	0	0	0	0	0	0	0	1	0	0	0	0	2	1	0	0	0	0	0	0	0	0	0
Nbe.v1.s00070g35030	Nbe.v1.s00070g35030	7	3	3	Nbe.v1.s00070g35030	1	7	3	3	0	0	2	4	0	1	1	0	0	0	1	2	0	0	5	4	5	2	0	0	0	1	0	0	0	0	0	0	0	1	0	0	3	2	3	0	0	0	0	1
Nbe.v1.s00070g35040	Nbe.v1.s00070g35040	11	11	2	Nbe.v1.s00070g35040	1	11	11	2	2	1	3	3	2	2	1	2	3	5	7	5	2	1	2	3	6	6	2	1	3	3	2	2	1	2	3	5	7	5	2	1	2	3	6	6	1	0	1	1
Nbe.v1.s00070g35050;Nbe.v1.s00090g17700;Nbe.v1.s00070g10890	Nbe.v1.s00070g35050	15;1;1	15;1;1	9;0;0	Nbe.v1.s00070g35050	3	15	15	9	1	0	0	0	9	9	0	0	0	0	12	11	0	1	0	0	10	11	1	0	0	0	9	9	0	0	0	0	12	11	0	1	0	0	10	11	1	0	0	0
Nbe.v1.s00070g35730;Nbe.v1.s00040g01095;Nbe.v1.s00010g18960	Nbe.v1.s00070g35730	19;2;1	19;2;1	2;0;0	Nbe.v1.s00070g35730	3	19	19	2	13	15	5	7	3	4	15	15	2	3	11	10	14	16	1	4	10	10	13	15	5	7	3	4	15	15	2	3	11	10	14	16	1	4	10	10	2	2	0	1
Nbe.v1.s00070g35770	Nbe.v1.s00070g35770	76	76	57	Nbe.v1.s00070g35770	1	76	76	57	5	0	39	39	16	31	17	4	39	37	33	38	19	6	43	45	44	48	5	0	39	39	16	31	17	4	39	37	33	38	19	6	43	45	44	48	5	0	31	31
Nbe.v1.s00070g35810	Nbe.v1.s00070g35810	9	2	2	Nbe.v1.s00070g35810	1	9	2	2	0	0	3	2	1	6	1	1	0	0	5	2	1	1	2	3	4	5	0	0	1	0	0	1	0	0	0	0	0	0	0	0	0	0	1	1	0	0	1	0
Nbe.v1.s00070g36040	Nbe.v1.s00070g36040	4	1	1	Nbe.v1.s00070g36040	1	4	1	1	0	0	3	2	3	4	2	3	0	0	4	4	3	2	1	2	4	4	0	0	0	0	1	1	0	1	0	0	1	1	1	0	0	0	1	1	0	0	0	0
Nbe.v1.s00070g36160	Nbe.v1.s00070g36160	3	3	3	Nbe.v1.s00070g36160	1	3	3	3	0	0	0	0	0	0	1	0	0	0	0	0	1	1	0	0	0	0	0	0	0	0	0	0	1	0	0	0	0	0	1	1	0	0	0	0	0	0	0	0
Nbe.v1.s00070g36220;Nbe.v1.s00090g26110	Nbe.v1.s00070g36220;Nbe.v1.s00090g26110	2;1	1;0	1;0	Nbe.v1.s00070g36220;Nbe.v1.s00090g26110	2	2	1	1	0	0	0	0	0	0	0	0	0	0	0	0	2	0	0	0	0	0	0	0	0	0	0	0	0	0	0	0	0	0	1	0	0	0	0	0	0	0	0	0
Nbe.v1.s00070g36910;Nbe.v1.s00110g07600;Nbe.v1.s00200g04930;Nbe.v1.s00050g06410;Nbe.v1.s00010g10920	Nbe.v1.s00070g36910	11;2;2;2;2	4;0;0;0;0	4;0;0;0;0	Nbe.v1.s00070g36910	5	11	4	4	5	3	0	0	0	2	9	8	0	0	0	0	11	7	0	0	0	0	2	2	0	0	0	1	3	2	0	0	0	0	4	2	0	0	0	0	2	2	0	0
Nbe.v1.s00070g37890	Nbe.v1.s00070g37890	12	2	2	Nbe.v1.s00070g37890	1	12	2	2	7	8	2	3	1	2	9	8	2	0	5	4	10	9	0	0	4	5	1	1	0	0	0	0	1	1	0	0	0	0	1	1	0	0	0	0	1	1	0	0
Nbe.v1.s00070g38380	Nbe.v1.s00070g38380	18	18	3	Nbe.v1.s00070g38380	1	18	18	3	6	2	0	0	0	0	13	9	0	1	2	3	13	13	0	0	3	1	6	2	0	0	0	0	13	9	0	1	2	3	13	13	0	0	3	1	1	0	0	0
Nbe.v1.s00070g38400	Nbe.v1.s00070g38400	14	1	1	Nbe.v1.s00070g38400	1	14	1	1	1	0	4	4	2	4	3	1	3	2	9	14	4	3	4	6	9	10	0	0	0	1	0	0	1	0	0	0	0	1	1	1	0	1	1	1	0	0	0	1
Nbe.v1.s00070g38990	Nbe.v1.s00070g38990	12	3	1	Nbe.v1.s00070g38990	1	12	3	1	7	4	0	0	8	9	8	9	0	0	9	9	9	10	0	0	9	11	0	0	0	0	1	1	2	1	0	0	1	2	1	2	0	0	1	2	0	0	0	0
Nbe.v1.s00070g39100	Nbe.v1.s00070g39100	16	16	1	Nbe.v1.s00070g39100	1	16	16	1	1	0	1	1	9	11	4	3	0	1	13	10	7	2	0	0	13	13	1	0	1	1	9	11	4	3	0	1	13	10	7	2	0	0	13	13	0	0	0	1
Nbe.v1.s00070g39180	Nbe.v1.s00070g39180	2	2	2	Nbe.v1.s00070g39180	1	2	2	2	2	0	0	0	0	0	2	2	0	0	0	0	2	0	0	0	0	0	2	0	0	0	0	0	2	2	0	0	0	0	2	0	0	0	0	0	2	0	0	0
Nbe.v1.s00070g39220;Nbe.v1.s00070g25770;Nbe.v1.s00090g33040;Nbe.v1.s00090g33060	Nbe.v1.s00070g39220;Nbe.v1.s00070g25770	11;6;3;2	3;0;0;1	2;0;0;1	Nbe.v1.s00070g39220;Nbe.v1.s00070g25770	4	11	3	2	4	3	1	0	0	0	8	9	1	0	0	1	8	8	1	0	0	0	1	0	0	0	0	0	3	3	0	0	0	0	3	3	0	0	0	0	1	0	0	0
Nbe.v1.s00070g39240	Nbe.v1.s00070g39240	15	15	11	Nbe.v1.s00070g39240	1	15	15	11	0	0	13	13	9	10	4	0	1	2	5	8	3	0	14	13	14	14	0	0	13	13	9	10	4	0	1	2	5	8	3	0	14	13	14	14	0	0	9	9
Nbe.v1.s00070g39270	Nbe.v1.s00070g39270	2	1	1	Nbe.v1.s00070g39270	1	2	1	1	0	0	0	0	0	0	0	0	0	0	0	0	0	0	0	0	0	0	0	0	0	0	0	0	0	0	0	0	0	0	0	0	0	0	0	0	0	0	0	0
Nbe.v1.s00070g39450	Nbe.v1.s00070g39450	13	2	2	Nbe.v1.s00070g39450	1	13	2	2	1	0	1	1	9	12	3	4	1	0	13	13	2	3	1	1	13	12	0	0	0	0	2	2	1	1	0	0	2	2	0	1	0	0	2	2	0	0	0	0
Nbe.v1.s00070g39460;Nbe.v1.s00030g26870	Nbe.v1.s00070g39460;Nbe.v1.s00030g26870	15;9	10;5	10;5	Nbe.v1.s00070g39460;Nbe.v1.s00030g26870	2	15	10	10	4	2	0	0	0	2	7	8	0	0	2	2	11	7	0	0	2	1	0	0	0	0	0	0	3	4	0	0	0	0	6	3	0	0	0	0	0	0	0	0
Nbe.v1.s00070g39730;Nbe.v1.s00090g35200	Nbe.v1.s00070g39730;Nbe.v1.s00090g35200	4;4	4;4	4;4	Nbe.v1.s00070g39730;Nbe.v1.s00090g35200	2	4	4	4	2	1	0	0	0	0	4	4	0	0	0	0	4	4	0	0	1	1	2	1	0	0	0	0	4	4	0	0	0	0	4	4	0	0	1	1	2	1	0	0
Nbe.v1.s00070g40260	Nbe.v1.s00070g40260	2	2	2	Nbe.v1.s00070g40260	1	2	2	2	0	0	0	0	0	0	0	0	0	0	0	0	0	0	0	0	0	0	0	0	0	0	0	0	0	0	0	0	0	0	0	0	0	0	0	0	0	0	0	0
Nbe.v1.s00070g40460	Nbe.v1.s00070g40460	3	3	3	Nbe.v1.s00070g40460	1	3	3	3	0	0	0	0	0	0	1	0	0	0	2	1	0	1	0	0	1	1	0	0	0	0	0	0	1	0	0	0	2	1	0	1	0	0	1	1	0	0	0	0
Nbe.v1.s00070g40640;Nbe.v1.s00090g34760	Nbe.v1.s00070g40640;Nbe.v1.s00090g34760	3;3	1;1	1;1	Nbe.v1.s00070g40640;Nbe.v1.s00090g34760	2	3	1	1	3	1	0	0	0	0	3	2	0	0	0	0	2	2	0	0	0	0	1	0	0	0	0	0	1	0	0	0	0	0	0	0	0	0	0	0	1	0	0	0
Nbe.v1.s00070g40700;Nbe.v1.s00190g00280;Nbe.v1.s00150g44160;Nbe.v1.s00090g26940;Nbe.v1.s00080g29690;Nbe.v1.s00090g34600;Nbe.v1.s00140g23470;Nbe.v1.s00030g06660;Nbe.v1.s00180g21110;Nbe.v1.s00210g13880	Nbe.v1.s00070g40700;Nbe.v1.s00190g00280;Nbe.v1.s00150g44160;Nbe.v1.s00090g26940;Nbe.v1.s00080g29690;Nbe.v1.s00090g34600;Nbe.v1.s00140g23470;Nbe.v1.s00030g06660	7;7;7;7;7;7;7;7;3;2	7;7;7;7;7;7;7;7;3;2	7;7;7;7;7;7;7;7;3;2	Nbe.v1.s00070g40700;Nbe.v1.s00190g00280;Nbe.v1.s00150g44160;Nbe.v1.s00090g26940;Nbe.v1.s00080g29690;Nbe.v1.s00090g34600;Nbe.v1.s00140g23470;Nbe.v1.s00030g06660	10	7	7	7	2	1	0	0	4	4	1	3	0	0	5	4	1	2	0	0	5	4	2	1	0	0	4	4	1	3	0	0	5	4	1	2	0	0	5	4	2	1	0	0
Nbe.v1.s00070g40740	Nbe.v1.s00070g40740	13	2	2	Nbe.v1.s00070g40740	1	13	2	2	9	9	2	3	1	3	10	10	0	0	5	3	10	11	2	4	8	6	2	2	1	1	0	1	2	2	0	0	1	1	1	1	1	1	1	1	2	2	1	1
Nbe.v1.s00070g41090	Nbe.v1.s00070g41090	8	2	1	Nbe.v1.s00070g41090	1	8	2	1	8	7	3	3	3	3	8	8	2	3	4	4	7	8	2	2	6	5	2	1	0	0	0	0	2	2	0	0	0	0	1	2	0	0	2	1	1	0	0	0
Nbe.v1.s00070g41140	Nbe.v1.s00070g41140	43	43	8	Nbe.v1.s00070g41140	1	43	43	8	6	4	27	30	11	18	17	13	17	11	24	30	19	14	15	18	27	30	6	4	27	30	11	18	17	13	17	11	24	30	19	14	15	18	27	30	0	1	6	6
Nbe.v1.s00070g41160	Nbe.v1.s00070g41160	5	5	5	Nbe.v1.s00070g41160	1	5	5	5	3	1	0	0	0	0	3	2	0	0	0	0	4	3	0	0	1	0	3	1	0	0	0	0	3	2	0	0	0	0	4	3	0	0	1	0	3	1	0	0
Nbe.v1.s00070g41240	Nbe.v1.s00070g41240	29	7	7	Nbe.v1.s00070g41240	1	29	7	7	17	14	5	2	7	10	25	17	2	1	12	13	24	24	2	4	13	7	5	4	1	1	2	3	7	4	0	0	3	3	7	7	1	2	5	2	5	4	1	1
Nbe.v1.s00070g41730	Nbe.v1.s00070g41730	21	21	7	Nbe.v1.s00070g41730	1	21	21	7	1	0	9	9	7	10	4	5	12	8	11	11	7	4	8	10	16	15	1	0	9	9	7	10	4	5	12	8	11	11	7	4	8	10	16	15	0	0	1	3
Nbe.v1.s00070g41890	Nbe.v1.s00070g41890	2	1	1	Nbe.v1.s00070g41890	1	2	1	1	0	0	0	0	0	1	1	1	0	0	1	1	2	1	0	0	1	0	0	0	0	0	0	1	0	0	0	0	1	1	1	0	0	0	1	0	0	0	0	0
Nbe.v1.s00070g41970;Nbe.v1.s00090g28610	Nbe.v1.s00070g41970;Nbe.v1.s00090g28610	5;4	5;4	5;4	Nbe.v1.s00070g41970;Nbe.v1.s00090g28610	2	5	5	5	0	0	0	0	0	0	4	3	1	0	0	0	3	2	1	0	1	1	0	0	0	0	0	0	4	3	1	0	0	0	3	2	1	0	1	1	0	0	0	0
Nbe.v1.s00070g41990	Nbe.v1.s00070g41990	1	1	1	Nbe.v1.s00070g41990	1	1	1	1	1	1	0	0	0	0	1	1	0	0	0	0	1	1	0	0	1	1	1	1	0	0	0	0	1	1	0	0	0	0	1	1	0	0	1	1	1	1	0	0
Nbe.v1.s00070g42170	Nbe.v1.s00070g42170	13	5	5	Nbe.v1.s00070g42170	1	13	5	5	3	0	12	12	8	10	2	0	7	6	7	8	4	1	11	11	12	13	2	0	4	4	3	4	2	0	3	2	3	4	2	0	4	4	5	5	2	0	4	4
Nbe.v1.s00070g42180;Nbe.v1.s00090g28470;Nbe.v1.s00190g14310	Nbe.v1.s00070g42180	15;5;1	9;3;1	8;3;1	Nbe.v1.s00070g42180	3	15	9	8	1	1	2	2	9	12	2	4	0	1	15	13	5	2	0	2	11	11	0	0	1	1	4	8	0	1	0	1	9	7	2	1	0	1	6	6	0	0	1	1
Nbe.v1.s00070g42260;Nbe.v1.s00090g28230	Nbe.v1.s00070g42260;Nbe.v1.s00090g28230	1;1	1;1	1;1	Nbe.v1.s00070g42260;Nbe.v1.s00090g28230	2	1	1	1	0	0	0	0	0	0	0	0	0	0	0	0	1	0	0	0	0	0	0	0	0	0	0	0	0	0	0	0	0	0	1	0	0	0	0	0	0	0	0	0
Nbe.v1.s00070g42280	Nbe.v1.s00070g42280	14	1	1	Nbe.v1.s00070g42280	1	14	1	1	10	5	0	0	11	12	9	10	0	0	13	12	12	9	0	0	13	12	1	0	0	0	0	0	1	0	0	0	1	1	1	0	0	0	1	0	1	0	0	0
Nbe.v1.s00070g42560;Nbe.v1.s00090g28730;Nbe.v1.s00040g19440;Nbe.v1.s00030g13130;Nbe.v1.s00060g10030;Nbe.v1.s00050g43070;Nbe.v1.s00010g01480;Nbe.v1.s00170g30570;Nbe.v1.s00040g33400;Nbe.v1.s00120g23070	Nbe.v1.s00070g42560;Nbe.v1.s00090g28730;Nbe.v1.s00040g19440;Nbe.v1.s00030g13130;Nbe.v1.s00060g10030	12;11;11;10;9;1;1;1;1;1	11;10;10;9;8;0;0;0;0;0	11;10;10;9;8;0;0;0;0;0	Nbe.v1.s00070g42560;Nbe.v1.s00090g28730;Nbe.v1.s00040g19440;Nbe.v1.s00030g13130;Nbe.v1.s00060g10030	10	12	11	11	6	3	0	0	1	0	7	5	0	0	2	0	6	4	0	0	1	1	5	2	0	0	0	0	7	4	0	0	1	0	5	3	0	0	1	1	5	2	0	0
Nbe.v1.s00070g42750	Nbe.v1.s00070g42750	15	11	1	Nbe.v1.s00070g42750	1	15	11	1	1	2	2	1	12	12	4	4	3	1	14	12	7	4	2	1	12	13	0	1	0	0	8	8	1	1	1	0	10	8	4	1	0	0	8	9	0	0	0	0
Nbe.v1.s00070g43020	Nbe.v1.s00070g43020	10	4	3	Nbe.v1.s00070g43020	1	10	4	3	0	1	1	0	6	7	2	1	0	0	8	9	3	0	1	0	9	6	0	1	0	0	2	3	1	1	0	0	3	4	2	0	0	0	4	3	0	1	0	0
Nbe.v1.s00070g43140	Nbe.v1.s00070g43140	3	1	1	Nbe.v1.s00070g43140	1	3	1	1	0	0	0	0	0	0	0	0	0	0	0	0	0	0	1	1	0	0	0	0	0	0	0	0	0	0	0	0	0	0	0	0	0	0	0	0	0	0	0	0
Nbe.v1.s00070g43310	Nbe.v1.s00070g43310	1	1	1	Nbe.v1.s00070g43310	1	1	1	1	0	0	0	0	1	1	0	0	0	0	1	1	0	0	0	0	1	1	0	0	0	0	1	1	0	0	0	0	1	1	0	0	0	0	1	1	0	0	0	0
Nbe.v1.s00070g43370	Nbe.v1.s00070g43370	5	2	2	Nbe.v1.s00070g43370	1	5	2	2	0	0	2	2	1	1	0	1	0	0	1	1	0	0	2	4	3	2	0	0	1	0	0	0	0	1	0	0	0	0	0	0	0	1	1	0	0	0	1	0
Nbe.v1.s00070g43380;Nbe.v1.s00090g29580	Nbe.v1.s00070g43380;Nbe.v1.s00090g29580	3;2	2;1	2;1	Nbe.v1.s00070g43380;Nbe.v1.s00090g29580	2	3	2	2	1	0	0	0	0	0	1	1	0	0	0	0	2	2	0	0	0	0	1	0	0	0	0	0	1	0	0	0	0	0	1	1	0	0	0	0	1	0	0	0
Nbe.v1.s00070g43470	Nbe.v1.s00070g43470	11	2	1	Nbe.v1.s00070g43470	1	11	2	1	1	1	1	0	11	11	1	1	1	1	11	9	0	2	2	0	9	10	0	0	0	0	2	2	0	0	0	0	2	1	0	1	0	0	1	1	0	0	0	0
Nbe.v1.s00070g43790	Nbe.v1.s00070g43790	1	1	1	Nbe.v1.s00070g43790	1	1	1	1	0	0	0	0	0	1	0	0	0	0	0	1	0	0	1	1	1	1	0	0	0	0	0	1	0	0	0	0	0	1	0	0	1	1	1	1	0	0	0	0
Nbe.v1.s00070g43840	Nbe.v1.s00070g43840	5	2	2	Nbe.v1.s00070g43840	1	5	2	2	2	0	1	1	1	3	1	0	0	0	2	4	1	0	3	4	4	4	1	0	0	1	0	1	0	0	0	0	1	1	0	0	1	1	1	1	1	0	0	1
Nbe.v1.s00070g43930	Nbe.v1.s00070g43930	2	1	1	Nbe.v1.s00070g43930	1	2	1	1	1	0	0	0	0	1	1	1	0	0	1	1	2	2	0	0	1	0	0	0	0	0	0	0	0	1	0	0	0	0	1	1	0	0	0	0	0	0	0	0
Nbe.v1.s00070g44040;Nbe.v1.s00090g20340	Nbe.v1.s00070g44040	11;5	11;5	11;5	Nbe.v1.s00070g44040	2	11	11	11	2	3	1	0	0	1	6	3	1	1	0	1	8	6	0	0	1	1	2	3	1	0	0	1	6	3	1	1	0	1	8	6	0	0	1	1	2	3	1	0
Nbe.v1.s00070g44050	Nbe.v1.s00070g44050	1	1	1	Nbe.v1.s00070g44050	1	1	1	1	0	0	0	0	0	0	0	0	0	0	0	0	0	0	1	1	0	0	0	0	0	0	0	0	0	0	0	0	0	0	0	0	1	1	0	0	0	0	0	0
Nbe.v1.s00070g44070	Nbe.v1.s00070g44070	16	16	3	Nbe.v1.s00070g44070	1	16	16	3	0	1	11	8	9	11	3	3	11	9	12	12	5	1	11	11	12	12	0	1	11	8	9	11	3	3	11	9	12	12	5	1	11	11	12	12	0	0	3	2
Nbe.v1.s00070g44130;Nbe.v1.s00030g27330;Nbe.v1.s00010g11520;Nbe.v1.s00030g33220;Nbe.v1.s00170g41230;Nbe.v1.s00150g26350;Nbe.v1.s00120g22310;Nbe.v1.s00020g33210;Nbe.v1.s00070g02710;Nbe.v1.s00020g10890;Nbe.v1.s00060g04980;Nbe.v1.s00200g10550;Nbe.v1.s00040g12800;Nbe.v1.s00070g19350;Nbe.v1.s00050g18810;Nbe.v1.s00160g38300;Nbe.v1.s00160g28890	Nbe.v1.s00070g44130	14;3;2;1;1;1;1;1;1;1;1;1;1;1;1;1;1	13;3;1;1;0;0;0;0;1;0;0;1;0;0;0;0;0	10;3;0;0;0;0;0;0;0;0;0;0;0;0;0;0;0	Nbe.v1.s00070g44130	17	14	13	10	6	2	4	4	2	2	3	4	2	0	4	4	6	4	2	3	6	6	6	2	4	4	2	2	3	4	2	0	4	4	6	4	2	3	6	6	6	2	4	4
Nbe.v1.s00070g44150	Nbe.v1.s00070g44150	9	1	1	Nbe.v1.s00070g44150	1	9	1	1	4	3	4	3	8	8	6	6	2	2	8	7	5	5	1	3	7	7	0	0	0	0	1	1	1	0	0	0	1	1	1	0	0	0	1	1	0	0	0	0
Nbe.v1.s00070g44160	Nbe.v1.s00070g44160	4	4	4	Nbe.v1.s00070g44160	1	4	4	4	0	0	1	2	1	1	1	0	1	1	2	3	1	2	1	1	1	0	0	0	1	2	1	1	1	0	1	1	2	3	1	2	1	1	1	0	0	0	1	2
Nbe.v1.s00070g44290;Nbe.v1.s00030g28000	Nbe.v1.s00070g44290	6;1	6;1	6;1	Nbe.v1.s00070g44290	2	6	6	6	0	0	0	0	0	0	0	0	0	0	0	0	0	0	0	0	0	0	0	0	0	0	0	0	0	0	0	0	0	0	0	0	0	0	0	0	0	0	0	0
Nbe.v1.s00070g44360	Nbe.v1.s00070g44360	8	1	1	Nbe.v1.s00070g44360	1	8	1	1	5	3	5	4	4	4	5	4	4	4	4	4	5	4	5	6	5	4	1	0	1	1	1	1	1	1	1	1	1	1	1	1	1	1	1	1	1	0	1	1
Nbe.v1.s00080g00130;Nbe.v1.s00120g47780;Nbe.v1.s00110g39620;Nbe.v1.s00060g30290	Nbe.v1.s00080g00130	23;6;5;4	23;6;5;4	4;1;0;0	Nbe.v1.s00080g00130	4	23	23	4	17	13	1	1	1	1	20	17	0	0	0	1	22	20	1	0	0	1	17	13	1	1	1	1	20	17	0	0	0	1	22	20	1	0	0	1	2	2	1	1
Nbe.v1.s00080g00560	Nbe.v1.s00080g00560	3	3	3	Nbe.v1.s00080g00560	1	3	3	3	0	0	0	0	0	0	0	0	0	0	0	0	0	0	0	0	0	0	0	0	0	0	0	0	0	0	0	0	0	0	0	0	0	0	0	0	0	0	0	0
Nbe.v1.s00080g00810	Nbe.v1.s00080g00810	14	5	5	Nbe.v1.s00080g00810	1	14	5	5	1	0	7	7	2	6	2	2	4	4	7	7	0	1	9	7	8	7	0	0	1	1	0	0	0	0	0	0	2	2	0	0	3	1	1	2	0	0	1	1
Nbe.v1.s00080g01130;Nbe.v1.s00010g30560;Nbe.v1.s00020g41820;Nbe.v1.s00060g05530;Nbe.v1.s00060g16760;Nbe.v1.s00170g34310;Nbe.v1.s00030g09150	Nbe.v1.s00080g01130;Nbe.v1.s00010g30560	7;6;3;2;2;1;1	7;6;3;2;2;1;1	7;6;3;2;2;1;1	Nbe.v1.s00080g01130;Nbe.v1.s00010g30560	7	7	7	7	2	0	0	0	0	0	3	1	0	0	0	0	4	6	1	0	0	0	2	0	0	0	0	0	3	1	0	0	0	0	4	6	1	0	0	0	2	0	0	0
Nbe.v1.s00080g01420	Nbe.v1.s00080g01420	4	4	1	Nbe.v1.s00080g01420	1	4	4	1	0	0	0	0	1	0	2	2	0	0	1	1	0	2	0	0	1	0	0	0	0	0	1	0	2	2	0	0	1	1	0	2	0	0	1	0	0	0	0	0
Nbe.v1.s00080g01530	Nbe.v1.s00080g01530	2	2	2	Nbe.v1.s00080g01530	1	2	2	2	0	0	0	0	0	0	0	1	0	0	2	2	1	0	1	0	1	1	0	0	0	0	0	0	0	1	0	0	2	2	1	0	1	0	1	1	0	0	0	0
Nbe.v1.s00080g01570;Nbe.v1.s00020g42120;Nbe.v1.s00060g01130;Nbe.v1.s00020g42110;Nbe.v1.s00060g01140	Nbe.v1.s00080g01570	12;2;2;1;1	12;2;2;1;1	2;0;0;0;0	Nbe.v1.s00080g01570	5	12	12	2	3	0	0	0	2	4	7	6	1	1	5	5	6	5	2	2	6	5	3	0	0	0	2	4	7	6	1	1	5	5	6	5	2	2	6	5	0	0	0	0
Nbe.v1.s00080g01650	Nbe.v1.s00080g01650	13	13	2	Nbe.v1.s00080g01650	1	13	13	2	10	7	2	1	1	0	9	7	1	1	1	3	11	12	2	0	2	3	10	7	2	1	1	0	9	7	1	1	1	3	11	12	2	0	2	3	2	1	0	0
Nbe.v1.s00080g01720;Nbe.v1.s00010g37320	Nbe.v1.s00080g01720;Nbe.v1.s00010g37320	2;1	2;1	2;1	Nbe.v1.s00080g01720;Nbe.v1.s00010g37320	2	2	2	2	0	0	0	0	1	1	0	0	0	0	1	1	0	0	0	0	1	1	0	0	0	0	1	1	0	0	0	0	1	1	0	0	0	0	1	1	0	0	0	0
Nbe.v1.s00080g01890	Nbe.v1.s00080g01890	15	15	3	Nbe.v1.s00080g01890	1	15	15	3	10	5	12	11	5	10	12	10	3	4	11	10	11	11	2	7	12	12	10	5	12	11	5	10	12	10	3	4	11	10	11	11	2	7	12	12	1	0	2	3
Nbe.v1.s00080g02680	Nbe.v1.s00080g02680	9	9	9	Nbe.v1.s00080g02680	1	9	9	9	5	2	0	0	0	1	8	6	0	0	0	1	7	5	0	0	0	0	5	2	0	0	0	1	8	6	0	0	0	1	7	5	0	0	0	0	5	2	0	0
Nbe.v1.s00080g02850;Nbe.v1.s00620g00070	Nbe.v1.s00080g02850	10;3	10;3	3;0	Nbe.v1.s00080g02850	2	10	10	3	8	7	2	1	0	3	8	8	1	0	1	1	9	7	0	0	2	0	8	7	2	1	0	3	8	8	1	0	1	1	9	7	0	0	2	0	1	1	0	0
Nbe.v1.s00080g02885	Nbe.v1.s00080g02885	4	1	1	Nbe.v1.s00080g02885	1	4	1	1	2	2	3	3	3	2	2	2	3	3	4	3	2	2	4	3	4	4	0	0	0	0	0	0	0	0	0	0	1	1	0	0	1	0	1	1	0	0	0	0
Nbe.v1.s00080g02940	Nbe.v1.s00080g02940	4	4	1	Nbe.v1.s00080g02940	1	4	4	1	2	2	3	4	3	2	2	2	3	3	4	3	2	2	4	3	3	4	2	2	3	4	3	2	2	2	3	3	4	3	2	2	4	3	3	4	0	0	0	1
Nbe.v1.s00080g03130	Nbe.v1.s00080g03130	10	9	9	Nbe.v1.s00080g03130	1	10	9	9	2	0	5	5	2	4	4	2	3	2	5	6	5	1	3	4	5	7	1	0	5	5	2	4	3	1	3	2	5	6	4	0	3	4	5	7	1	0	5	5
Nbe.v1.s00080g03440	Nbe.v1.s00080g03440	9	5	5	Nbe.v1.s00080g03440	1	9	5	5	0	0	0	0	2	3	0	0	0	0	6	3	0	0	1	0	7	2	0	0	0	0	2	1	0	0	0	0	2	1	0	0	1	0	4	1	0	0	0	0
Nbe.v1.s00080g03590	Nbe.v1.s00080g03590	8	8	5	Nbe.v1.s00080g03590	1	8	8	5	5	5	6	6	6	6	6	6	6	6	6	6	5	5	6	6	7	6	5	5	6	6	6	6	6	6	6	6	6	6	5	5	6	6	7	6	4	4	3	3
Nbe.v1.s00080g03990;Nbe.v1.s00120g05890	Nbe.v1.s00080g03990;Nbe.v1.s00120g05890	8;4	8;4	8;4	Nbe.v1.s00080g03990;Nbe.v1.s00120g05890	2	8	8	8	2	0	5	7	4	5	3	2	7	3	8	7	5	3	5	8	5	8	2	0	5	7	4	5	3	2	7	3	8	7	5	3	5	8	5	8	2	0	5	7
Nbe.v1.s00080g04000;Nbe.v1.s00120g05850;Nbe.v1.s00020g42780	Nbe.v1.s00080g04000;Nbe.v1.s00120g05850	9;6;2	7;4;0	7;4;0	Nbe.v1.s00080g04000;Nbe.v1.s00120g05850	3	9	7	7	3	1	8	8	6	6	4	3	5	4	6	5	4	4	7	9	9	8	3	1	6	7	5	5	3	3	4	3	5	4	3	4	6	7	7	7	3	1	6	7
Nbe.v1.s00080g04070	Nbe.v1.s00080g04070	30	30	14	Nbe.v1.s00080g04070	1	30	30	14	0	0	13	14	6	12	4	3	9	10	15	14	4	4	12	12	18	16	0	0	13	14	6	12	4	3	9	10	15	14	4	4	12	12	18	16	0	0	5	5
Nbe.v1.s00080g04140	Nbe.v1.s00080g04140	21	2	2	Nbe.v1.s00080g04140	1	21	2	2	8	7	0	0	0	0	16	15	0	0	0	1	15	14	0	0	0	0	1	0	0	0	0	0	2	1	0	0	0	0	2	1	0	0	0	0	1	0	0	0
Nbe.v1.s00080g04300;Nbe.v1.s00010g31340	Nbe.v1.s00080g04300;Nbe.v1.s00010g31340	2;2	2;2	2;2	Nbe.v1.s00080g04300;Nbe.v1.s00010g31340	2	2	2	2	0	0	0	0	1	1	0	0	0	0	2	1	0	0	0	0	0	2	0	0	0	0	1	1	0	0	0	0	2	1	0	0	0	0	0	2	0	0	0	0
Nbe.v1.s00080g04530	Nbe.v1.s00080g04530	17	1	0	Nbe.v1.s00080g04530	1	17	1	0	11	9	3	4	4	3	15	15	1	1	6	5	15	14	7	2	4	7	1	1	0	0	0	0	1	1	0	0	0	0	1	1	0	0	0	0	0	0	0	0
Nbe.v1.s00080g04830	Nbe.v1.s00080g04830	6	6	4	Nbe.v1.s00080g04830	1	6	6	4	1	0	0	0	0	1	3	1	0	0	1	1	4	2	0	0	0	0	1	0	0	0	0	1	3	1	0	0	1	1	4	2	0	0	0	0	0	0	0	0
Nbe.v1.s00080g05040	Nbe.v1.s00080g05040	9	1	1	Nbe.v1.s00080g05040	1	9	1	1	0	3	0	0	7	6	1	3	0	0	8	6	3	3	2	0	6	8	0	0	0	0	0	0	0	0	0	0	1	0	0	0	0	0	0	0	0	0	0	0
Nbe.v1.s00080g05640	Nbe.v1.s00080g05640	6	4	4	Nbe.v1.s00080g05640	1	6	4	4	1	1	0	0	5	5	3	3	1	0	5	5	3	1	1	0	6	5	0	0	0	0	3	3	2	1	0	0	3	3	2	0	0	0	4	3	0	0	0	0
Nbe.v1.s00080g05840;Nbe.v1.s00010g31930;Nbe.v1.s00010g31920	Nbe.v1.s00080g05840	7;2;1	7;2;1	7;2;1	Nbe.v1.s00080g05840	3	7	7	7	0	1	5	3	1	3	1	1	1	1	1	2	2	0	3	4	5	4	0	1	5	3	1	3	1	1	1	1	1	2	2	0	3	4	5	4	0	1	5	3
Nbe.v1.s00080g05910	Nbe.v1.s00080g05910	6	5	1	Nbe.v1.s00080g05910	1	6	5	1	0	0	3	1	1	2	1	0	1	0	1	2	0	0	0	0	2	1	0	0	3	1	1	2	1	0	1	0	1	2	0	0	0	0	2	1	0	0	1	0
Nbe.v1.s00080g06450;Nbe.v1.s00010g32290	Nbe.v1.s00080g06450;Nbe.v1.s00010g32290	8;7	8;7	8;7	Nbe.v1.s00080g06450;Nbe.v1.s00010g32290	2	8	8	8	2	1	0	0	0	0	6	7	0	0	0	0	8	7	0	0	0	0	2	1	0	0	0	0	6	7	0	0	0	0	8	7	0	0	0	0	2	1	0	0
Nbe.v1.s00080g07410;Nbe.v1.s00010g32720	Nbe.v1.s00080g07410;Nbe.v1.s00010g32720	4;3	4;3	4;3	Nbe.v1.s00080g07410;Nbe.v1.s00010g32720	2	4	4	4	1	0	1	1	1	2	1	0	1	0	3	2	1	1	1	1	3	3	1	0	1	1	1	2	1	0	1	0	3	2	1	1	1	1	3	3	1	0	1	1
Nbe.v1.s00080g07740	Nbe.v1.s00080g07740	12	1	1	Nbe.v1.s00080g07740	1	12	1	1	0	0	1	2	0	2	0	0	1	1	3	1	0	0	3	2	5	3	0	0	0	0	0	0	0	0	0	0	0	0	0	0	0	0	0	0	0	0	0	0
Nbe.v1.s00080g07880;Nbe.v1.s00100g32190;Nbe.v1.s00120g03350	Nbe.v1.s00080g07880	33;8;1	3;1;1	2;1;1	Nbe.v1.s00080g07880	3	33	3	2	16	8	2	2	1	1	22	19	0	1	3	2	26	19	2	4	4	1	1	0	0	0	0	0	1	1	0	0	0	0	1	0	0	0	0	0	1	0	0	0
Nbe.v1.s00080g08510	Nbe.v1.s00080g08510	29	28	3	Nbe.v1.s00080g08510	1	29	28	3	25	16	5	7	6	9	28	27	3	1	11	13	27	26	4	6	16	15	24	16	5	7	6	9	27	26	3	1	10	12	26	25	4	6	16	14	2	2	0	0
Nbe.v1.s00080g08890	Nbe.v1.s00080g08890	16	16	9	Nbe.v1.s00080g08890	1	16	16	9	0	0	0	0	0	0	0	0	0	0	5	6	0	0	0	0	4	3	0	0	0	0	0	0	0	0	0	0	5	6	0	0	0	0	4	3	0	0	0	0
Nbe.v1.s00080g08910	Nbe.v1.s00080g08910	2	1	1	Nbe.v1.s00080g08910	1	2	1	1	0	0	0	0	0	0	0	0	0	0	0	0	1	0	0	0	0	0	0	0	0	0	0	0	0	0	0	0	0	0	0	0	0	0	0	0	0	0	0	0
Nbe.v1.s00080g09030;Nbe.v1.s00050g00800	Nbe.v1.s00080g09030	13;3	13;3	3;0	Nbe.v1.s00080g09030	2	13	13	3	9	4	0	0	0	1	9	9	0	0	0	0	10	10	0	0	0	0	9	4	0	0	0	1	9	9	0	0	0	0	10	10	0	0	0	0	2	2	0	0
Nbe.v1.s00080g09150	Nbe.v1.s00080g09150	40	40	21	Nbe.v1.s00080g09150	1	40	40	21	11	2	15	13	20	22	14	13	7	6	21	17	15	10	19	21	21	22	11	2	15	13	20	22	14	13	7	6	21	17	15	10	19	21	21	22	7	0	8	7
Nbe.v1.s00080g09360	Nbe.v1.s00080g09360	11	6	6	Nbe.v1.s00080g09360	1	11	6	6	1	0	1	1	0	3	2	0	0	0	1	2	3	1	7	7	5	6	0	0	0	0	0	1	0	0	0	0	1	1	1	1	4	4	3	4	0	0	0	0
Nbe.v1.s00080g09430	Nbe.v1.s00080g09430	4	4	4	Nbe.v1.s00080g09430	1	4	4	4	0	0	0	1	0	0	2	1	0	0	0	0	3	1	0	0	0	0	0	0	0	1	0	0	2	1	0	0	0	0	3	1	0	0	0	0	0	0	0	1
Nbe.v1.s00080g09490	Nbe.v1.s00080g09490	1	1	1	Nbe.v1.s00080g09490	1	1	1	1	0	0	0	0	0	0	0	0	0	0	0	0	0	0	0	0	0	0	0	0	0	0	0	0	0	0	0	0	0	0	0	0	0	0	0	0	0	0	0	0
Nbe.v1.s00080g09540	Nbe.v1.s00080g09540	4	4	4	Nbe.v1.s00080g09540	1	4	4	4	3	2	0	0	0	0	2	4	0	0	0	0	3	1	0	0	0	0	3	2	0	0	0	0	2	4	0	0	0	0	3	1	0	0	0	0	3	2	0	0
Nbe.v1.s00080g09660;Nbe.v1.s00120g00825	Nbe.v1.s00080g09660;Nbe.v1.s00120g00825	1;1	1;1	1;1	Nbe.v1.s00080g09660;Nbe.v1.s00120g00825	2	1	1	1	0	0	0	0	0	0	0	0	1	0	0	0	0	0	0	0	0	0	0	0	0	0	0	0	0	0	1	0	0	0	0	0	0	0	0	0	0	0	0	0
Nbe.v1.s00080g11010;Nbe.v1.s00120g02920;Nbe.v1.s00200g00330;Nbe.v1.s00120g06280;Nbe.v1.s00100g31760	Nbe.v1.s00080g11010;Nbe.v1.s00120g02920;Nbe.v1.s00200g00330;Nbe.v1.s00120g06280;Nbe.v1.s00100g31760	3;3;2;2;2	3;3;2;2;2	3;3;2;2;2	Nbe.v1.s00080g11010;Nbe.v1.s00120g02920;Nbe.v1.s00200g00330;Nbe.v1.s00120g06280;Nbe.v1.s00100g31760	5	3	3	3	0	0	1	1	0	0	0	0	0	0	0	0	1	0	1	1	1	0	0	0	1	1	0	0	0	0	0	0	0	0	1	0	1	1	1	0	0	0	1	1
Nbe.v1.s00080g11510	Nbe.v1.s00080g11510	1	1	1	Nbe.v1.s00080g11510	1	1	1	1	0	0	0	0	0	0	0	0	0	0	0	0	1	0	0	0	0	0	0	0	0	0	0	0	0	0	0	0	0	0	1	0	0	0	0	0	0	0	0	0
Nbe.v1.s00080g11540	Nbe.v1.s00080g11540	9	9	5	Nbe.v1.s00080g11540	1	9	9	5	0	0	0	1	0	2	0	0	0	0	6	2	1	0	1	1	4	1	0	0	0	1	0	2	0	0	0	0	6	2	1	0	1	1	4	1	0	0	0	1
Nbe.v1.s00080g11590	Nbe.v1.s00080g11590	5	5	3	Nbe.v1.s00080g11590	1	5	5	3	0	0	3	3	1	3	0	0	0	0	5	5	0	0	0	1	3	2	0	0	3	3	1	3	0	0	0	0	5	5	0	0	0	1	3	2	0	0	3	3
Nbe.v1.s00080g11640	Nbe.v1.s00080g11640	8	5	5	Nbe.v1.s00080g11640	1	8	5	5	1	1	5	5	4	5	3	3	5	5	7	6	4	3	5	5	5	6	0	0	2	2	1	2	1	1	2	2	4	3	2	2	2	2	2	3	0	0	2	2
Nbe.v1.s00080g11720;Nbe.v1.s00080g03510	Nbe.v1.s00080g11720;Nbe.v1.s00080g03510	1;1	1;1	1;1	Nbe.v1.s00080g11720;Nbe.v1.s00080g03510	2	1	1	1	0	1	0	0	0	0	1	1	0	0	0	0	1	0	0	0	0	0	0	1	0	0	0	0	1	1	0	0	0	0	1	0	0	0	0	0	0	1	0	0
Nbe.v1.s00080g12760;Nbe.v1.s00030g28630	Nbe.v1.s00080g12760;Nbe.v1.s00030g28630	1;1	1;1	1;1	Nbe.v1.s00080g12760;Nbe.v1.s00030g28630	2	1	1	1	0	0	0	0	0	0	0	0	0	0	0	0	1	1	0	0	0	0	0	0	0	0	0	0	0	0	0	0	0	0	1	1	0	0	0	0	0	0	0	0
Nbe.v1.s00080g13020	Nbe.v1.s00080g13020	11	4	4	Nbe.v1.s00080g13020	1	11	4	4	7	6	5	5	4	6	7	8	3	2	5	5	8	7	1	3	6	6	2	1	0	0	0	0	2	2	0	0	0	0	2	2	0	0	1	1	2	1	0	0
Nbe.v1.s00080g13190	Nbe.v1.s00080g13190	14	4	2	Nbe.v1.s00080g13190	1	14	4	2	10	8	2	3	3	6	8	10	0	0	4	3	9	12	0	2	5	5	1	1	0	1	1	0	1	2	0	0	1	0	1	2	0	0	1	1	0	0	0	0
Nbe.v1.s00080g13580	Nbe.v1.s00080g13580	3	3	3	Nbe.v1.s00080g13580	1	3	3	3	0	0	0	0	0	0	1	1	0	0	0	0	2	2	0	0	0	0	0	0	0	0	0	0	1	1	0	0	0	0	2	2	0	0	0	0	0	0	0	0
Nbe.v1.s00080g13640;Nbe.v1.s00030g29300	Nbe.v1.s00080g13640;Nbe.v1.s00030g29300	7;6	3;2	3;2	Nbe.v1.s00080g13640;Nbe.v1.s00030g29300	2	7	3	3	1	0	0	0	4	4	2	1	0	0	4	4	1	2	1	2	3	4	1	0	0	0	2	1	1	1	0	0	1	2	0	1	0	0	0	1	1	0	0	0
Nbe.v1.s00080g13650;Nbe.v1.s00030g29290	Nbe.v1.s00080g13650;Nbe.v1.s00030g29290	2;1	2;1	2;1	Nbe.v1.s00080g13650;Nbe.v1.s00030g29290	2	2	2	2	0	0	0	1	1	0	0	0	0	0	1	0	0	0	0	0	1	0	0	0	0	1	1	0	0	0	0	0	1	0	0	0	0	0	1	0	0	0	0	1
Nbe.v1.s00080g13830;Nbe.v1.s00030g29140	Nbe.v1.s00080g13830;Nbe.v1.s00030g29140	8;8	8;8	1;1	Nbe.v1.s00080g13830;Nbe.v1.s00030g29140	2	8	8	1	2	3	0	0	0	0	8	8	0	0	1	0	7	6	0	0	0	1	2	3	0	0	0	0	8	8	0	0	1	0	7	6	0	0	0	1	0	0	0	0
Nbe.v1.s00080g13870	Nbe.v1.s00080g13870	15	7	5	Nbe.v1.s00080g13870	1	15	7	5	11	9	2	0	0	1	12	13	0	0	3	5	15	15	0	0	3	3	6	4	0	0	0	0	5	6	0	0	0	0	7	7	0	0	0	0	5	3	0	0
Nbe.v1.s00080g13920	Nbe.v1.s00080g13920	7	1	1	Nbe.v1.s00080g13920	1	7	1	1	1	0	0	0	0	1	7	5	0	0	2	0	6	2	0	0	0	0	0	0	0	0	0	0	1	1	0	0	1	0	1	1	0	0	0	0	0	0	0	0
Nbe.v1.s00080g14230	Nbe.v1.s00080g14230	6	3	2	Nbe.v1.s00080g14230	1	6	3	2	6	6	3	1	3	3	6	6	0	1	3	3	6	6	2	2	4	3	3	3	2	1	2	2	3	3	0	1	2	2	3	3	2	2	1	2	2	2	1	0
Nbe.v1.s00080g14290;Nbe.v1.s00010g14330	Nbe.v1.s00080g14290;Nbe.v1.s00010g14330	3;3	3;3	3;3	Nbe.v1.s00080g14290;Nbe.v1.s00010g14330	2	3	3	3	0	0	0	0	0	0	2	1	0	0	0	0	1	2	0	0	0	0	0	0	0	0	0	0	2	1	0	0	0	0	1	2	0	0	0	0	0	0	0	0
Nbe.v1.s00080g14590	Nbe.v1.s00080g14590	5	1	0	Nbe.v1.s00080g14590	1	5	1	0	4	3	0	1	0	1	4	5	0	0	0	2	5	4	1	1	4	2	1	1	0	0	0	0	1	1	0	0	0	0	1	1	0	0	1	0	0	0	0	0
Nbe.v1.s00080g14790	Nbe.v1.s00080g14790	16	1	1	Nbe.v1.s00080g14790	1	16	1	1	5	2	2	1	11	14	7	5	1	1	16	14	5	4	2	1	14	14	0	0	0	0	1	1	0	0	0	0	1	1	0	0	0	0	1	1	0	0	0	0
Nbe.v1.s00080g14810	Nbe.v1.s00080g14810	3	1	1	Nbe.v1.s00080g14810	1	3	1	1	0	0	1	0	1	1	2	1	0	0	3	2	2	0	0	0	1	1	0	0	1	0	1	0	1	1	0	0	1	1	1	0	0	0	0	0	0	0	1	0
Nbe.v1.s00080g14840	Nbe.v1.s00080g14840	2	2	1	Nbe.v1.s00080g14840	1	2	2	1	2	1	0	0	0	0	2	1	0	0	0	0	2	2	0	0	0	0	2	1	0	0	0	0	2	1	0	0	0	0	2	2	0	0	0	0	1	0	0	0
Nbe.v1.s00080g14890	Nbe.v1.s00080g14890	7	2	1	Nbe.v1.s00080g14890	1	7	2	1	5	4	4	6	6	6	5	5	4	4	6	7	6	5	7	7	7	7	0	0	0	1	1	1	0	0	0	0	1	2	1	0	2	2	2	2	0	0	0	0
Nbe.v1.s00080g15020	Nbe.v1.s00080g15020	3	3	1	Nbe.v1.s00080g15020	1	3	3	1	2	1	0	0	0	0	1	2	0	0	1	0	2	2	0	0	1	0	2	1	0	0	0	0	1	2	0	0	1	0	2	2	0	0	1	0	1	0	0	0
Nbe.v1.s00080g15180;Nbe.v1.s00170g08020	Nbe.v1.s00080g15180;Nbe.v1.s00170g08020	3;2	3;2	3;2	Nbe.v1.s00080g15180;Nbe.v1.s00170g08020	2	3	3	3	0	0	0	0	0	0	0	0	0	0	0	3	0	0	0	0	0	0	0	0	0	0	0	0	0	0	0	0	0	3	0	0	0	0	0	0	0	0	0	0
Nbe.v1.s00080g15470	Nbe.v1.s00080g15470	10	1	1	Nbe.v1.s00080g15470	1	10	1	1	6	4	2	2	6	5	6	7	3	2	6	6	6	6	2	4	5	6	0	0	0	0	0	0	0	0	0	0	0	0	0	0	0	0	0	0	0	0	0	0
Nbe.v1.s00080g15520;Nbe.v1.s00170g07670	Nbe.v1.s00080g15520;Nbe.v1.s00170g07670	5;5	5;5	5;5	Nbe.v1.s00080g15520;Nbe.v1.s00170g07670	2	5	5	5	3	3	0	0	0	1	5	4	0	0	3	3	5	5	0	0	3	2	3	3	0	0	0	1	5	4	0	0	3	3	5	5	0	0	3	2	3	3	0	0
Nbe.v1.s00080g15560;Nbe.v1.s00170g07610	Nbe.v1.s00080g15560	13;5	6;1	4;0	Nbe.v1.s00080g15560	2	13	6	4	0	0	8	6	3	9	0	0	5	4	4	6	0	0	8	10	10	7	0	0	4	4	2	3	0	0	2	2	1	3	0	0	3	5	5	3	0	0	3	3
Nbe.v1.s00080g15640;Nbe.v1.s00170g07550;Nbe.v1.s00070g07700	Nbe.v1.s00080g15640;Nbe.v1.s00170g07550	11;11;1	11;11;1	11;11;1	Nbe.v1.s00080g15640;Nbe.v1.s00170g07550	3	11	11	11	8	4	8	10	10	11	8	8	9	9	11	11	8	9	9	9	11	11	8	4	8	10	10	11	8	8	9	9	11	11	8	9	9	9	11	11	8	4	8	10
Nbe.v1.s00080g15670	Nbe.v1.s00080g15670	12	3	3	Nbe.v1.s00080g15670	1	12	3	3	0	0	5	5	1	7	0	0	6	5	4	4	0	0	8	8	7	8	0	0	0	2	0	1	0	0	2	2	0	0	0	0	2	2	1	2	0	0	0	2
Nbe.v1.s00080g15690;Nbe.v1.s00120g14940;Nbe.v1.s00190g14540	Nbe.v1.s00080g15690	16;6;5	16;6;5	6;0;0	Nbe.v1.s00080g15690	3	16	16	6	2	0	4	2	2	8	2	2	1	0	4	7	3	3	7	10	11	8	2	0	4	2	2	8	2	2	1	0	4	7	3	3	7	10	11	8	0	0	1	0
Nbe.v1.s00080g15810;Nbe.v1.s00170g07330	Nbe.v1.s00080g15810;Nbe.v1.s00170g07330	2;1	2;1	2;1	Nbe.v1.s00080g15810;Nbe.v1.s00170g07330	2	2	2	2	0	0	0	0	0	0	1	1	0	0	0	0	2	1	0	0	0	0	0	0	0	0	0	0	1	1	0	0	0	0	2	1	0	0	0	0	0	0	0	0
Nbe.v1.s00080g15830;Nbe.v1.s00120g14620;Nbe.v1.s00170g07310	Nbe.v1.s00080g15830	3;1;1	3;1;1	3;1;1	Nbe.v1.s00080g15830	3	3	3	3	1	1	0	0	0	0	1	1	0	0	0	0	1	1	0	0	0	0	1	1	0	0	0	0	1	1	0	0	0	0	1	1	0	0	0	0	1	1	0	0
Nbe.v1.s00080g15940	Nbe.v1.s00080g15940	5	1	1	Nbe.v1.s00080g15940	1	5	1	1	4	3	0	0	0	0	4	3	0	0	0	1	4	5	0	0	1	0	1	0	0	0	0	0	1	0	0	0	0	0	1	1	0	0	0	0	1	0	0	0
Nbe.v1.s00080g16490;Nbe.v1.s00170g06640;Nbe.v1.s00150g08050;Nbe.v1.s00170g28110	Nbe.v1.s00080g16490;Nbe.v1.s00170g06640	8;7;2;2	3;3;0;0	2;2;0;0	Nbe.v1.s00080g16490;Nbe.v1.s00170g06640	4	8	3	2	6	3	0	0	0	0	7	7	0	0	0	0	7	7	0	0	0	0	2	0	0	0	0	0	3	3	0	0	0	0	3	3	0	0	0	0	2	0	0	0
Nbe.v1.s00080g16580;Nbe.v1.s00170g06460;Nbe.v1.s00130g00830;Nbe.v1.s00190g02570	Nbe.v1.s00080g16580;Nbe.v1.s00170g06460;Nbe.v1.s00130g00830;Nbe.v1.s00190g02570	4;3;3;2	4;3;3;2	4;3;3;2	Nbe.v1.s00080g16580;Nbe.v1.s00170g06460;Nbe.v1.s00130g00830;Nbe.v1.s00190g02570	4	4	4	4	0	0	0	0	0	0	1	0	0	0	0	1	1	1	0	0	2	0	0	0	0	0	0	0	1	0	0	0	0	1	1	1	0	0	2	0	0	0	0	0
Nbe.v1.s00080g17580;Nbe.v1.s00140g39310	Nbe.v1.s00080g17580;Nbe.v1.s00140g39310	3;3	3;3	1;1	Nbe.v1.s00080g17580;Nbe.v1.s00140g39310	2	3	3	1	0	0	0	0	0	0	3	3	0	0	0	3	3	3	0	0	0	0	0	0	0	0	0	0	3	3	0	0	0	3	3	3	0	0	0	0	0	0	0	0
Nbe.v1.s00080g18000	Nbe.v1.s00080g18000	5	5	2	Nbe.v1.s00080g18000	1	5	5	2	4	0	0	0	0	0	3	3	0	0	1	1	4	4	0	0	1	1	4	0	0	0	0	0	3	3	0	0	1	1	4	4	0	0	1	1	2	0	0	0
Nbe.v1.s00080g18180	Nbe.v1.s00080g18180	17	2	2	Nbe.v1.s00080g18180	1	17	2	2	5	6	1	0	13	13	9	9	0	0	14	14	10	7	1	2	15	15	1	1	0	0	2	2	1	1	0	0	2	2	1	1	1	1	2	2	1	1	0	0
Nbe.v1.s00080g18450	Nbe.v1.s00080g18450	16	16	7	Nbe.v1.s00080g18450	1	16	16	7	1	0	0	0	8	12	1	0	0	0	10	7	4	1	0	0	11	10	1	0	0	0	8	12	1	0	0	0	10	7	4	1	0	0	11	10	0	0	0	0
Nbe.v1.s00080g18870	Nbe.v1.s00080g18870	12	5	5	Nbe.v1.s00080g18870	1	12	5	5	0	0	8	6	1	1	0	1	1	2	1	5	1	3	8	10	8	6	0	0	3	2	0	0	0	0	0	0	0	1	0	0	3	4	3	2	0	0	3	2
Nbe.v1.s00080g19100;Nbe.v1.s00110g24550	Nbe.v1.s00080g19100;Nbe.v1.s00110g24550	6;3	6;3	6;3	Nbe.v1.s00080g19100;Nbe.v1.s00110g24550	2	6	6	6	2	0	0	0	0	0	1	1	0	0	0	0	2	1	0	0	0	0	2	0	0	0	0	0	1	1	0	0	0	0	2	1	0	0	0	0	2	0	0	0
Nbe.v1.s00080g19480	Nbe.v1.s00080g19480	4	2	2	Nbe.v1.s00080g19480	1	4	2	2	0	0	2	2	1	2	2	1	0	1	2	2	2	1	2	2	4	2	0	0	1	1	0	1	1	1	0	0	1	1	1	1	1	1	2	1	0	0	1	1
Nbe.v1.s00080g19520;Nbe.v1.s00110g25130	Nbe.v1.s00080g19520;Nbe.v1.s00110g25130	2;1	2;1	2;1	Nbe.v1.s00080g19520;Nbe.v1.s00110g25130	2	2	2	2	0	0	0	0	0	0	2	2	0	0	0	0	1	1	0	0	0	0	0	0	0	0	0	0	2	2	0	0	0	0	1	1	0	0	0	0	0	0	0	0
Nbe.v1.s00080g19810;Nbe.v1.s00010g41560;Nbe.v1.s00190g02440	Nbe.v1.s00080g19810	25;1;1	25;1;1	10;0;0	Nbe.v1.s00080g19810	3	25	25	10	19	16	4	4	4	6	21	20	2	2	5	5	21	23	5	6	11	8	19	16	4	4	4	6	21	20	2	2	5	5	21	23	5	6	11	8	7	7	2	1
Nbe.v1.s00080g19820	Nbe.v1.s00080g19820	14	11	3	Nbe.v1.s00080g19820	1	14	11	3	5	3	1	0	1	1	9	7	0	1	3	2	10	5	0	1	3	2	2	1	0	0	0	0	6	4	0	0	0	1	7	2	0	0	0	0	0	0	0	0
Nbe.v1.s00080g19880	Nbe.v1.s00080g19880	2	2	2	Nbe.v1.s00080g19880	1	2	2	2	0	0	0	0	0	0	0	0	0	0	0	0	0	0	0	0	0	0	0	0	0	0	0	0	0	0	0	0	0	0	0	0	0	0	0	0	0	0	0	0
Nbe.v1.s00080g19940	Nbe.v1.s00080g19940	38	38	15	Nbe.v1.s00080g19940	1	38	38	15	3	1	25	23	10	21	6	2	17	12	17	19	6	1	19	22	27	26	3	1	25	23	10	21	6	2	17	12	17	19	6	1	19	22	27	26	0	0	10	10
Nbe.v1.s00080g20090;Nbe.v1.s00200g20090	Nbe.v1.s00080g20090	6;1	2;0	1;0	Nbe.v1.s00080g20090	2	6	2	1	3	1	0	0	0	0	4	3	0	0	0	0	4	4	0	0	0	0	1	0	0	0	0	0	2	1	0	0	0	0	2	1	0	0	0	0	1	0	0	0
Nbe.v1.s00080g20130;Nbe.v1.s00110g25740	Nbe.v1.s00080g20130;Nbe.v1.s00110g25740	4;3	4;3	4;3	Nbe.v1.s00080g20130;Nbe.v1.s00110g25740	2	4	4	4	3	1	0	0	0	0	4	3	0	0	0	0	2	0	0	0	0	0	3	1	0	0	0	0	4	3	0	0	0	0	2	0	0	0	0	0	3	1	0	0
Nbe.v1.s00080g20180;Nbe.v1.s00110g25800	Nbe.v1.s00080g20180;Nbe.v1.s00110g25800	3;3	1;1	1;1	Nbe.v1.s00080g20180;Nbe.v1.s00110g25800	2	3	1	1	1	1	1	1	1	2	1	1	1	0	2	3	1	1	1	1	3	3	0	0	0	0	0	0	0	0	0	0	0	1	0	0	0	0	1	1	0	0	0	0
Nbe.v1.s00080g20850	Nbe.v1.s00080g20850	9	9	2	Nbe.v1.s00080g20850	1	9	9	2	0	1	0	1	0	1	4	4	0	0	2	0	7	4	0	0	1	0	0	1	0	1	0	1	4	4	0	0	2	0	7	4	0	0	1	0	0	0	0	0
Nbe.v1.s00080g21740	Nbe.v1.s00080g21740	1	1	1	Nbe.v1.s00080g21740	1	1	1	1	0	0	0	0	0	0	0	1	0	0	0	0	0	0	0	0	0	0	0	0	0	0	0	0	0	1	0	0	0	0	0	0	0	0	0	0	0	0	0	0
Nbe.v1.s00080g22180	Nbe.v1.s00080g22180	1	1	1	Nbe.v1.s00080g22180	1	1	1	1	0	0	0	0	0	0	0	0	0	0	0	0	0	0	0	0	0	1	0	0	0	0	0	0	0	0	0	0	0	0	0	0	0	0	0	1	0	0	0	0
Nbe.v1.s00080g22640;Nbe.v1.s00110g21360;Nbe.v1.s00080g33210;Nbe.v1.s00210g01700;Nbe.v1.s00070g35590;Nbe.v1.s00090g26730;Nbe.v1.s00180g14090;Nbe.v1.s00030g29220;Nbe.v1.s00020g22790;Nbe.v1.s00090g02630;Nbe.v1.s00070g35610;Nbe.v1.s00210g07800;Nbe.v1.s00150g19350;Nbe.v1.s00060g44220;Nbe.v1.s00090g18620;Nbe.v1.s00060g29010	Nbe.v1.s00080g22640	9;2;2;1;1;1;1;1;1;1;1;1;1;1;1;1	9;2;2;1;1;1;1;1;1;1;1;1;1;1;1;1	6;0;0;0;0;0;0;0;0;0;0;0;0;0;0;0	Nbe.v1.s00080g22640	16	9	9	6	0	0	0	0	0	0	0	0	0	0	0	0	1	0	0	0	0	0	0	0	0	0	0	0	0	0	0	0	0	0	1	0	0	0	0	0	0	0	0	0
Nbe.v1.s00080g22980	Nbe.v1.s00080g22980	1	1	1	Nbe.v1.s00080g22980	1	1	1	1	1	0	0	1	0	0	1	1	0	0	1	0	1	1	0	0	1	0	1	0	0	1	0	0	1	1	0	0	1	0	1	1	0	0	1	0	1	0	0	1
Nbe.v1.s00080g23150;Nbe.v1.s00110g28820	Nbe.v1.s00080g23150;Nbe.v1.s00110g28820	3;3	3;3	3;3	Nbe.v1.s00080g23150;Nbe.v1.s00110g28820	2	3	3	3	3	1	0	0	0	0	3	2	1	0	0	0	2	3	1	0	0	0	3	1	0	0	0	0	3	2	1	0	0	0	2	3	1	0	0	0	3	1	0	0
Nbe.v1.s00080g23420;Nbe.v1.s00110g29080	Nbe.v1.s00080g23420	8;2	8;2	8;2	Nbe.v1.s00080g23420	2	8	8	8	1	1	0	0	0	0	4	5	0	0	0	0	6	4	0	0	0	0	1	1	0	0	0	0	4	5	0	0	0	0	6	4	0	0	0	0	1	1	0	0
Nbe.v1.s00080g23510	Nbe.v1.s00080g23510	9	9	5	Nbe.v1.s00080g23510	1	9	9	5	0	0	3	4	0	0	0	0	0	0	1	0	0	0	4	2	4	3	0	0	3	4	0	0	0	0	0	0	1	0	0	0	4	2	4	3	0	0	3	3
Nbe.v1.s00080g23570;Nbe.v1.s00130g27550;Nbe.v1.s00110g29310	Nbe.v1.s00080g23570;Nbe.v1.s00130g27550;Nbe.v1.s00110g29310	1;1;1	1;1;1	1;1;1	Nbe.v1.s00080g23570;Nbe.v1.s00130g27550;Nbe.v1.s00110g29310	3	1	1	1	0	0	0	0	0	0	0	0	0	0	0	0	0	0	0	0	0	0	0	0	0	0	0	0	0	0	0	0	0	0	0	0	0	0	0	0	0	0	0	0
Nbe.v1.s00080g23580	Nbe.v1.s00080g23580	6	1	1	Nbe.v1.s00080g23580	1	6	1	1	1	1	0	0	0	0	3	3	0	0	0	0	4	5	0	0	0	0	1	0	0	0	0	0	0	1	0	0	0	0	1	1	0	0	0	0	1	0	0	0
Nbe.v1.s00080g23960;Nbe.v1.s00030g35160	Nbe.v1.s00080g23960;Nbe.v1.s00030g35160	2;1	1;0	1;0	Nbe.v1.s00080g23960;Nbe.v1.s00030g35160	2	2	1	1	2	0	0	0	0	0	2	0	0	0	0	0	2	1	0	0	1	0	1	0	0	0	0	0	1	0	0	0	0	0	1	0	0	0	0	0	1	0	0	0
Nbe.v1.s00080g24000;Nbe.v1.s00110g29930	Nbe.v1.s00080g24000	19;4	19;4	19;4	Nbe.v1.s00080g24000	2	19	19	19	15	13	12	12	12	12	12	13	5	6	12	13	16	14	13	13	13	14	15	13	12	12	12	12	12	13	5	6	12	13	16	14	13	13	13	14	15	13	12	12
Nbe.v1.s00080g24110	Nbe.v1.s00080g24110	13	13	4	Nbe.v1.s00080g24110	1	13	13	4	4	2	0	0	1	1	7	6	0	0	1	0	9	4	1	0	0	0	4	2	0	0	1	1	7	6	0	0	1	0	9	4	1	0	0	0	1	1	0	0
Nbe.v1.s00080g24200;Nbe.v1.s00110g30240	Nbe.v1.s00080g24200;Nbe.v1.s00110g30240	2;2	2;2	1;1	Nbe.v1.s00080g24200;Nbe.v1.s00110g30240	2	2	2	1	0	0	2	2	2	2	0	0	2	2	2	2	2	0	2	2	2	2	0	0	2	2	2	2	0	0	2	2	2	2	2	0	2	2	2	2	0	0	1	1
Nbe.v1.s00080g24230;Nbe.v1.s00110g30280	Nbe.v1.s00080g24230;Nbe.v1.s00110g30280	7;6	7;6	7;6	Nbe.v1.s00080g24230;Nbe.v1.s00110g30280	2	7	7	7	0	0	0	1	0	1	2	1	1	0	0	0	2	0	2	0	2	1	0	0	0	1	0	1	2	1	1	0	0	0	2	0	2	0	2	1	0	0	0	1
Nbe.v1.s00080g24290	Nbe.v1.s00080g24290	3	3	3	Nbe.v1.s00080g24290	1	3	3	3	1	0	0	0	0	0	2	2	0	0	0	0	2	2	0	0	0	0	1	0	0	0	0	0	2	2	0	0	0	0	2	2	0	0	0	0	1	0	0	0
Nbe.v1.s00080g24580	Nbe.v1.s00080g24580	12	12	6	Nbe.v1.s00080g24580	1	12	12	6	1	0	0	0	0	1	4	2	0	0	1	2	2	1	4	4	6	4	1	0	0	0	0	1	4	2	0	0	1	2	2	1	4	4	6	4	0	0	0	0
Nbe.v1.s00080g24600;Nbe.v1.s00110g30620	Nbe.v1.s00080g24600;Nbe.v1.s00110g30620	1;1	1;1	1;1	Nbe.v1.s00080g24600;Nbe.v1.s00110g30620	2	1	1	1	0	0	0	0	0	0	1	1	0	0	0	0	1	1	0	0	0	0	0	0	0	0	0	0	1	1	0	0	0	0	1	1	0	0	0	0	0	0	0	0
Nbe.v1.s00080g24640;Nbe.v1.s00070g32680	Nbe.v1.s00080g24640;Nbe.v1.s00070g32680	18;10	6;2	2;0	Nbe.v1.s00080g24640;Nbe.v1.s00070g32680	2	18	6	2	10	7	0	0	0	0	15	13	0	0	2	2	16	14	1	0	1	1	4	3	0	0	0	0	4	4	0	0	0	0	6	5	0	0	0	0	0	0	0	0
Nbe.v1.s00080g25140	Nbe.v1.s00080g25140	5	5	4	Nbe.v1.s00080g25140	1	5	5	4	0	1	0	0	0	0	3	2	0	0	0	0	2	2	0	0	0	0	0	1	0	0	0	0	3	2	0	0	0	0	2	2	0	0	0	0	0	1	0	0
Nbe.v1.s00080g25220;Nbe.v1.s00130g28040	Nbe.v1.s00080g25220	17;3	1;0	1;0	Nbe.v1.s00080g25220	2	17	1	1	10	2	1	1	1	2	13	12	1	2	1	1	14	14	2	1	1	0	1	0	0	0	0	0	1	1	0	0	0	0	1	1	0	0	0	0	1	0	0	0
Nbe.v1.s00080g25490	Nbe.v1.s00080g25490	40	7	6	Nbe.v1.s00080g25490	1	40	7	6	22	13	8	5	3	5	32	31	1	2	13	20	36	27	4	3	13	10	3	2	1	0	0	1	4	4	0	1	2	2	5	3	1	0	2	1	3	2	1	0
Nbe.v1.s00080g25760	Nbe.v1.s00080g25760	6	6	3	Nbe.v1.s00080g25760	1	6	6	3	0	0	1	1	0	0	0	0	0	1	1	0	1	0	1	0	2	2	0	0	1	1	0	0	0	0	0	1	1	0	1	0	1	0	2	2	0	0	0	0
Nbe.v1.s00080g25860	Nbe.v1.s00080g25860	7	2	2	Nbe.v1.s00080g25860	1	7	2	2	0	0	0	0	7	7	1	0	0	0	7	7	3	0	0	2	7	6	0	0	0	0	2	2	0	0	0	0	2	2	1	0	0	0	2	2	0	0	0	0
Nbe.v1.s00080g26220	Nbe.v1.s00080g26220	14	3	2	Nbe.v1.s00080g26220	1	14	3	2	4	2	2	0	0	0	7	6	0	0	0	0	7	7	0	0	0	1	1	0	0	0	0	0	1	0	0	0	0	0	1	1	0	0	0	0	1	0	0	0
Nbe.v1.s00080g26420	Nbe.v1.s00080g26420	19	3	3	Nbe.v1.s00080g26420	1	19	3	3	11	7	1	1	0	0	16	17	0	0	2	0	13	14	1	1	1	1	1	0	0	0	0	0	3	3	0	0	1	0	1	2	0	0	1	1	1	0	0	0
Nbe.v1.s00080g26480	Nbe.v1.s00080g26480	12	12	7	Nbe.v1.s00080g26480	1	12	12	7	0	0	4	2	0	4	1	1	3	7	4	1	0	0	8	4	3	4	0	0	4	2	0	4	1	1	3	7	4	1	0	0	8	4	3	4	0	0	3	2
Nbe.v1.s00080g26780	Nbe.v1.s00080g26780	15	4	3	Nbe.v1.s00080g26780	1	15	4	3	7	3	1	1	8	9	13	13	0	1	10	10	12	12	0	0	9	7	0	0	0	0	2	2	3	3	0	0	3	3	2	2	0	0	2	2	0	0	0	0
Nbe.v1.s00080g27010;Nbe.v1.s00120g06550	Nbe.v1.s00080g27010	4;1	1;0	1;0	Nbe.v1.s00080g27010	2	4	1	1	0	0	0	0	0	0	3	2	0	0	0	0	4	3	0	0	0	0	0	0	0	0	0	0	0	0	0	0	0	0	1	0	0	0	0	0	0	0	0	0
Nbe.v1.s00080g27180	Nbe.v1.s00080g27180	1	1	1	Nbe.v1.s00080g27180	1	1	1	1	0	0	0	0	0	0	0	0	0	0	0	0	0	0	0	0	0	0	0	0	0	0	0	0	0	0	0	0	0	0	0	0	0	0	0	0	0	0	0	0
Nbe.v1.s00080g27440;Nbe.v1.s00110g40970;Nbe.v1.s00110g40980	Nbe.v1.s00080g27440	29;5;1	29;5;1	29;5;1	Nbe.v1.s00080g27440	3	29	29	29	0	0	3	2	0	4	0	0	1	1	2	5	0	1	3	3	2	4	0	0	3	2	0	4	0	0	1	1	2	5	0	1	3	3	2	4	0	0	3	2
Nbe.v1.s00080g27530;Nbe.v1.s00110g41070;Nbe.v1.s00010g18970	Nbe.v1.s00080g27530;Nbe.v1.s00110g41070	8;8;2	6;6;1	6;6;1	Nbe.v1.s00080g27530;Nbe.v1.s00110g41070	3	8	6	6	8	6	1	1	1	2	8	7	1	1	1	2	7	8	1	1	2	2	6	4	0	0	0	1	6	5	0	0	0	1	5	6	0	0	0	0	6	4	0	0
Nbe.v1.s00080g27660	Nbe.v1.s00080g27660	14	14	6	Nbe.v1.s00080g27660	1	14	14	6	6	5	0	0	0	0	9	11	0	0	1	1	9	12	0	0	1	0	6	5	0	0	0	0	9	11	0	0	1	1	9	12	0	0	1	0	2	2	0	0
Nbe.v1.s00080g27670;Nbe.v1.s00110g41280	Nbe.v1.s00080g27670;Nbe.v1.s00110g41280	28;21	27;20	3;3	Nbe.v1.s00080g27670;Nbe.v1.s00110g41280	2	28	27	3	21	19	1	1	4	5	23	22	1	0	7	10	25	25	1	1	10	8	20	18	0	0	3	4	22	21	1	0	6	9	24	24	0	0	9	7	3	3	0	0
Nbe.v1.s00080g27960;Nbe.v1.s00170g28190	Nbe.v1.s00080g27960	10;2	10;2	4;0	Nbe.v1.s00080g27960	2	10	10	4	2	1	0	0	0	0	6	6	0	0	0	1	8	6	0	0	1	0	2	1	0	0	0	0	6	6	0	0	0	1	8	6	0	0	1	0	1	1	0	0
Nbe.v1.s00080g28000;Nbe.v1.s00080g35950;Nbe.v1.s00110g17850	Nbe.v1.s00080g28000	5;2;2	1;0;0	1;0;0	Nbe.v1.s00080g28000	3	5	1	1	5	2	0	0	0	0	5	5	0	0	0	0	5	5	0	0	0	0	1	0	0	0	0	0	1	1	0	0	0	0	1	1	0	0	0	0	1	0	0	0
Nbe.v1.s00080g28140;Nbe.v1.s00140g26340;Nbe.v1.s00190g19530;Nbe.v1.s00090g20970	Nbe.v1.s00080g28140;Nbe.v1.s00140g26340	10;9;1;1	2;1;0;0	2;1;0;0	Nbe.v1.s00080g28140;Nbe.v1.s00140g26340	4	10	2	2	3	0	0	0	0	0	4	4	1	0	0	0	7	3	0	0	0	0	0	0	0	0	0	0	1	1	0	0	0	0	2	1	0	0	0	0	0	0	0	0
Nbe.v1.s00080g28540	Nbe.v1.s00080g28540	7	7	6	Nbe.v1.s00080g28540	1	7	7	6	4	1	0	0	0	0	5	3	0	0	0	0	6	6	0	0	0	0	4	1	0	0	0	0	5	3	0	0	0	0	6	6	0	0	0	0	4	1	0	0
Nbe.v1.s00080g28560;Nbe.v1.s00040g00290	Nbe.v1.s00080g28560;Nbe.v1.s00040g00290	2;2	2;2	2;2	Nbe.v1.s00080g28560;Nbe.v1.s00040g00290	2	2	2	2	0	0	0	0	0	0	1	0	0	0	0	0	0	1	0	0	1	0	0	0	0	0	0	0	1	0	0	0	0	0	0	1	0	0	1	0	0	0	0	0
Nbe.v1.s00080g28570;Nbe.v1.s00040g00300;Nbe.v1.s00170g13850;Nbe.v1.s00160g39250;Nbe.v1.s00160g25040	Nbe.v1.s00080g28570;Nbe.v1.s00040g00300;Nbe.v1.s00170g13850;Nbe.v1.s00160g39250;Nbe.v1.s00160g25040	3;3;3;3;2	3;3;3;3;2	3;3;3;3;2	Nbe.v1.s00080g28570;Nbe.v1.s00040g00300;Nbe.v1.s00170g13850;Nbe.v1.s00160g39250;Nbe.v1.s00160g25040	5	3	3	3	2	0	0	0	0	0	3	0	0	0	0	0	2	2	0	0	0	0	2	0	0	0	0	0	3	0	0	0	0	0	2	2	0	0	0	0	2	0	0	0
Nbe.v1.s00080g28620;Nbe.v1.s00040g08070	Nbe.v1.s00080g28620;Nbe.v1.s00040g08070	7;7	5;5	4;4	Nbe.v1.s00080g28620;Nbe.v1.s00040g08070	2	7	5	4	3	5	1	1	0	0	5	5	0	0	2	3	6	5	0	2	4	3	3	4	1	1	0	0	3	4	0	0	2	2	5	4	0	2	4	3	3	3	0	1
Nbe.v1.s00080g28760	Nbe.v1.s00080g28760	9	1	1	Nbe.v1.s00080g28760	1	9	1	1	6	6	1	1	5	4	9	8	1	1	6	4	8	6	0	1	4	4	1	1	0	0	0	0	1	1	0	0	0	0	1	0	0	0	0	0	1	1	0	0
Nbe.v1.s00080g28840	Nbe.v1.s00080g28840	4	4	4	Nbe.v1.s00080g28840	1	4	4	4	0	1	0	0	0	0	3	3	0	0	0	0	4	1	0	0	0	0	0	1	0	0	0	0	3	3	0	0	0	0	4	1	0	0	0	0	0	1	0	0
Nbe.v1.s00080g29200	Nbe.v1.s00080g29200	2	2	2	Nbe.v1.s00080g29200	1	2	2	2	1	0	0	0	0	0	0	1	0	0	0	0	1	1	0	0	1	0	1	0	0	0	0	0	0	1	0	0	0	0	1	1	0	0	1	0	1	0	0	0
Nbe.v1.s00080g29800;Nbe.v1.s00040g41140	Nbe.v1.s00080g29800;Nbe.v1.s00040g41140	26;14	8;4	3;0	Nbe.v1.s00080g29800;Nbe.v1.s00040g41140	2	26	8	3	14	13	3	1	18	20	20	20	3	2	22	19	21	20	2	3	19	21	4	3	0	0	6	6	8	7	1	0	8	6	7	7	1	0	7	8	1	1	0	0
Nbe.v1.s00080g30210	Nbe.v1.s00080g30210	4	4	4	Nbe.v1.s00080g30210	1	4	4	4	0	0	4	3	2	2	1	0	1	2	2	2	1	0	3	3	4	4	0	0	4	3	2	2	1	0	1	2	2	2	1	0	3	3	4	4	0	0	4	3
Nbe.v1.s00080g30230;Nbe.v1.s00040g00970;Nbe.v1.s00010g21470;Nbe.v1.s00040g40380;Nbe.v1.s00070g11140;Nbe.v1.s00170g22740;Nbe.v1.s00160g42720;Nbe.v1.s00150g15330	Nbe.v1.s00080g30230;Nbe.v1.s00040g00970	9;9;1;1;1;1;1;1	6;6;0;0;0;0;0;0	6;6;0;0;0;0;0;0	Nbe.v1.s00080g30230;Nbe.v1.s00040g00970	8	9	6	6	2	1	1	1	1	0	5	4	0	0	1	2	8	3	1	2	3	2	1	1	0	0	0	0	4	3	0	0	0	1	6	2	0	1	2	1	1	1	0	0
Nbe.v1.s00080g30250	Nbe.v1.s00080g30250	10	5	5	Nbe.v1.s00080g30250	1	10	5	5	5	1	6	7	9	7	5	5	8	8	10	9	5	4	8	7	9	10	2	1	2	2	4	3	1	1	3	4	5	4	1	0	4	3	4	5	2	1	2	2
Nbe.v1.s00080g30540;Nbe.v1.s00040g00640	Nbe.v1.s00080g30540;Nbe.v1.s00040g00640	2;2	2;2	2;2	Nbe.v1.s00080g30540;Nbe.v1.s00040g00640	2	2	2	2	2	0	0	0	0	0	1	0	0	0	0	0	0	1	0	0	0	0	2	0	0	0	0	0	1	0	0	0	0	0	0	1	0	0	0	0	2	0	0	0
Nbe.v1.s00080g30550	Nbe.v1.s00080g30550	5	5	1	Nbe.v1.s00080g30550	1	5	5	1	0	0	0	0	4	4	1	0	0	0	3	4	0	0	1	0	5	4	0	0	0	0	4	4	1	0	0	0	3	4	0	0	1	0	5	4	0	0	0	0
Nbe.v1.s00080g30950	Nbe.v1.s00080g30950	8	8	8	Nbe.v1.s00080g30950	1	8	8	8	0	0	3	2	1	1	0	0	2	1	5	6	3	0	0	0	4	6	0	0	3	2	1	1	0	0	2	1	5	6	3	0	0	0	4	6	0	0	3	2
Nbe.v1.s00080g31200;Nbe.v1.s00140g39930;Nbe.v1.s00190g27340;Nbe.v1.s00140g34950;Nbe.v1.s00040g26920	Nbe.v1.s00080g31200;Nbe.v1.s00140g39930;Nbe.v1.s00190g27340	3;3;2;1;1	3;3;2;1;1	3;3;2;1;1	Nbe.v1.s00080g31200;Nbe.v1.s00140g39930;Nbe.v1.s00190g27340	5	3	3	3	0	0	0	0	0	1	1	0	0	0	0	0	2	1	0	0	0	0	0	0	0	0	0	1	1	0	0	0	0	0	2	1	0	0	0	0	0	0	0	0
Nbe.v1.s00080g31750	Nbe.v1.s00080g31750	11	5	5	Nbe.v1.s00080g31750	1	11	5	5	1	0	3	3	1	7	2	3	4	4	6	7	4	0	5	5	8	7	0	0	2	1	0	4	1	1	3	3	3	4	2	0	4	4	4	4	0	0	2	1
Nbe.v1.s00080g32320	Nbe.v1.s00080g32320	9	2	2	Nbe.v1.s00080g32320	1	9	2	2	0	0	1	1	2	2	0	0	1	0	2	2	1	1	3	3	3	3	0	0	0	0	0	0	0	0	0	0	0	0	0	0	0	1	1	1	0	0	0	0
Nbe.v1.s00080g32420	Nbe.v1.s00080g32420	4	4	4	Nbe.v1.s00080g32420	1	4	4	4	0	0	0	0	4	3	1	2	0	0	4	4	1	0	0	0	4	4	0	0	0	0	4	3	1	2	0	0	4	4	1	0	0	0	4	4	0	0	0	0
Nbe.v1.s00080g32650	Nbe.v1.s00080g32650	12	12	6	Nbe.v1.s00080g32650	1	12	12	6	4	3	3	2	9	11	10	6	6	3	9	10	8	8	6	5	11	9	4	3	3	2	9	11	10	6	6	3	9	10	8	8	6	5	11	9	1	0	1	0
Nbe.v1.s00080g33140	Nbe.v1.s00080g33140	10	10	10	Nbe.v1.s00080g33140	1	10	10	10	0	0	3	2	0	1	0	1	1	2	1	6	0	0	5	4	4	5	0	0	3	2	0	1	0	1	1	2	1	6	0	0	5	4	4	5	0	0	3	2
Nbe.v1.s00080g33380;Nbe.v1.s00150g33000;Nbe.v1.s00120g29680	Nbe.v1.s00080g33380;Nbe.v1.s00150g33000;Nbe.v1.s00120g29680	1;1;1	1;1;1	1;1;1	Nbe.v1.s00080g33380;Nbe.v1.s00150g33000;Nbe.v1.s00120g29680	3	1	1	1	0	0	0	0	0	0	1	1	0	0	0	0	1	0	0	0	0	0	0	0	0	0	0	0	1	1	0	0	0	0	1	0	0	0	0	0	0	0	0	0
Nbe.v1.s00080g33420	Nbe.v1.s00080g33420	18	5	5	Nbe.v1.s00080g33420	1	18	5	5	1	2	14	12	11	12	6	5	9	11	12	10	4	5	14	14	14	14	0	0	5	3	3	3	1	1	1	4	3	2	0	1	4	5	4	4	0	0	5	3
Nbe.v1.s00080g33570;Nbe.v1.s00110g20720	Nbe.v1.s00080g33570;Nbe.v1.s00110g20720	4;4	4;4	4;4	Nbe.v1.s00080g33570;Nbe.v1.s00110g20720	2	4	4	4	3	2	0	0	0	0	2	4	0	0	0	0	3	3	0	0	0	0	3	2	0	0	0	0	2	4	0	0	0	0	3	3	0	0	0	0	3	2	0	0
Nbe.v1.s00080g33660;Nbe.v1.s00110g20590	Nbe.v1.s00080g33660;Nbe.v1.s00110g20590	2;2	2;2	2;2	Nbe.v1.s00080g33660;Nbe.v1.s00110g20590	2	2	2	2	2	0	0	0	0	0	0	0	0	0	0	0	2	0	0	0	0	0	2	0	0	0	0	0	0	0	0	0	0	0	2	0	0	0	0	0	2	0	0	0
Nbe.v1.s00080g33700	Nbe.v1.s00080g33700	9	9	3	Nbe.v1.s00080g33700	1	9	9	3	1	0	7	7	6	7	4	4	4	3	7	7	5	3	6	7	8	7	1	0	7	7	6	7	4	4	4	3	7	7	5	3	6	7	8	7	0	0	2	2
Nbe.v1.s00080g34410	Nbe.v1.s00080g34410	1	1	1	Nbe.v1.s00080g34410	1	1	1	1	1	0	0	0	0	0	1	1	0	0	0	0	1	0	0	0	0	0	1	0	0	0	0	0	1	1	0	0	0	0	1	0	0	0	0	0	1	0	0	0
Nbe.v1.s00080g34610;Nbe.v1.s00110g19680	Nbe.v1.s00080g34610	4;1	4;1	4;1	Nbe.v1.s00080g34610	2	4	4	4	0	0	0	0	0	0	2	1	0	0	0	0	2	0	0	0	0	0	0	0	0	0	0	0	2	1	0	0	0	0	2	0	0	0	0	0	0	0	0	0
Nbe.v1.s00080g34720;Nbe.v1.s00150g07220;Nbe.v1.s00200g05180;Nbe.v1.s00100g01720;Nbe.v1.s00150g37560	Nbe.v1.s00080g34720	17;1;1;1;1	17;1;1;1;1	3;0;0;0;0	Nbe.v1.s00080g34720	5	17	17	3	11	5	2	2	3	5	16	15	0	0	7	9	13	15	0	0	7	5	11	5	2	2	3	5	16	15	0	0	7	9	13	15	0	0	7	5	2	2	0	0
Nbe.v1.s00080g34850;Nbe.v1.s00010g40770	Nbe.v1.s00080g34850	9;2	1;0	1;0	Nbe.v1.s00080g34850	2	9	1	1	3	0	0	0	8	8	5	2	0	0	3	7	6	1	1	1	5	6	1	0	0	0	1	1	0	0	0	0	1	1	0	0	0	0	1	1	1	0	0	0
Nbe.v1.s00080g34870;Nbe.v1.s00050g28800;Nbe.v1.s00010g41000	Nbe.v1.s00080g34870;Nbe.v1.s00050g28800;Nbe.v1.s00010g41000	2;1;1	2;1;1	2;1;1	Nbe.v1.s00080g34870;Nbe.v1.s00050g28800;Nbe.v1.s00010g41000	3	2	2	2	0	0	0	0	0	0	0	0	0	0	0	0	1	1	0	0	0	0	0	0	0	0	0	0	0	0	0	0	0	0	1	1	0	0	0	0	0	0	0	0
Nbe.v1.s00080g35150;Nbe.v1.s00070g10920;Nbe.v1.s00010g46170	Nbe.v1.s00080g35150	25;3;2	1;0;0	1;0;0	Nbe.v1.s00080g35150	3	25	1	1	22	16	10	8	5	8	20	21	3	2	11	10	23	22	7	7	11	9	0	0	0	0	0	0	1	1	0	0	0	0	0	1	0	0	0	0	0	0	0	0
Nbe.v1.s00080g35340	Nbe.v1.s00080g35340	2	2	2	Nbe.v1.s00080g35340	1	2	2	2	0	0	0	0	0	0	0	0	0	0	0	0	2	0	0	0	0	0	0	0	0	0	0	0	0	0	0	0	0	0	2	0	0	0	0	0	0	0	0	0
Nbe.v1.s00080g35430;Nbe.v1.s00110g18460	Nbe.v1.s00080g35430	8;3	8;3	8;3	Nbe.v1.s00080g35430	2	8	8	8	4	3	0	0	2	1	5	2	0	0	0	1	8	7	0	0	2	1	4	3	0	0	2	1	5	2	0	0	0	1	8	7	0	0	2	1	4	3	0	0
Nbe.v1.s00080g35530;Nbe.v1.s00120g18660	Nbe.v1.s00080g35530	4;1	3;1	3;1	Nbe.v1.s00080g35530	2	4	3	3	3	1	0	1	0	0	3	2	0	0	0	0	4	3	0	0	2	1	2	1	0	1	0	0	2	1	0	0	0	0	3	2	0	0	1	1	2	1	0	1
Nbe.v1.s00080g35910;Nbe.v1.s00110g17970;Nbe.v1.s00210g01570	Nbe.v1.s00080g35910;Nbe.v1.s00110g17970	5;4;1	2;1;0	2;1;0	Nbe.v1.s00080g35910;Nbe.v1.s00110g17970	3	5	2	2	5	3	0	0	0	0	3	3	0	0	0	0	5	5	0	0	0	0	2	1	0	0	0	0	0	1	0	0	0	0	2	2	0	0	0	0	2	1	0	0
Nbe.v1.s00080g36370	Nbe.v1.s00080g36370	2	2	2	Nbe.v1.s00080g36370	1	2	2	2	0	0	0	0	1	2	0	0	0	0	1	1	0	0	1	1	2	1	0	0	0	0	1	2	0	0	0	0	1	1	0	0	1	1	2	1	0	0	0	0
Nbe.v1.s00080g36440	Nbe.v1.s00080g36440	1	1	1	Nbe.v1.s00080g36440	1	1	1	1	0	0	1	0	0	1	0	0	0	0	1	0	0	0	1	1	0	0	0	0	1	0	0	1	0	0	0	0	1	0	0	0	1	1	0	0	0	0	1	0
Nbe.v1.s00080g36520;Nbe.v1.s00070g02990;Nbe.v1.s00180g15870;Nbe.v1.s00070g02980;Nbe.v1.s00010g44480	Nbe.v1.s00080g36520	20;7;1;1;1	20;7;1;1;1	3;0;0;0;0	Nbe.v1.s00080g36520	5	20	20	3	4	0	0	0	15	15	11	10	0	0	18	19	11	12	2	2	17	17	4	0	0	0	15	15	11	10	0	0	18	19	11	12	2	2	17	17	0	0	0	0
Nbe.v1.s00080g36580;Nbe.v1.s00100g24700	Nbe.v1.s00080g36580	9;1	8;1	8;1	Nbe.v1.s00080g36580	2	9	8	8	4	4	3	3	4	5	7	3	0	0	4	5	6	5	3	3	7	4	4	4	3	3	4	5	7	3	0	0	4	5	6	5	3	3	6	4	4	4	3	3
Nbe.v1.s00080g36900;Nbe.v1.s00020g28550	Nbe.v1.s00080g36900;Nbe.v1.s00020g28550	2;2	2;2	2;2	Nbe.v1.s00080g36900;Nbe.v1.s00020g28550	2	2	2	2	0	0	0	0	1	1	0	0	0	0	1	1	0	0	0	0	2	1	0	0	0	0	1	1	0	0	0	0	1	1	0	0	0	0	2	1	0	0	0	0
Nbe.v1.s00080g37150	Nbe.v1.s00080g37150	3	2	2	Nbe.v1.s00080g37150	1	3	2	2	0	0	0	0	0	0	0	0	0	0	0	0	0	0	2	0	0	1	0	0	0	0	0	0	0	0	0	0	0	0	0	0	2	0	0	1	0	0	0	0
Nbe.v1.s00080g37610	Nbe.v1.s00080g37610	3	1	1	Nbe.v1.s00080g37610	1	3	1	1	2	3	0	0	1	2	3	2	0	0	2	2	3	1	2	2	2	2	1	1	0	0	1	1	1	1	0	0	1	1	1	0	1	1	1	1	1	1	0	0
Nbe.v1.s00080g37990	Nbe.v1.s00080g37990	6	1	1	Nbe.v1.s00080g37990	1	6	1	1	6	5	1	1	1	1	5	5	0	0	1	2	5	5	0	1	2	1	1	0	0	0	0	0	1	1	0	0	0	0	0	0	0	0	0	0	1	0	0	0
Nbe.v1.s00080g38120	Nbe.v1.s00080g38120	7	2	2	Nbe.v1.s00080g38120	1	7	2	2	0	0	0	0	0	0	0	0	0	0	1	0	1	0	0	0	0	0	0	0	0	0	0	0	0	0	0	0	0	0	0	0	0	0	0	0	0	0	0	0
Nbe.v1.s00080g38340;Nbe.v1.s00160g17520;Nbe.v1.s00160g17500;Nbe.v1.s00150g08380;Nbe.v1.s00140g33050;Nbe.v1.s00140g11010;Nbe.v1.s00130g25270;Nbe.v1.s00130g25260;Nbe.v1.s00060g36750;Nbe.v1.s00050g39210;Nbe.v1.s00050g24310;Nbe.v1.s00050g23340;Nbe.v1.s00020g30320;Nbe.v1.s00160g17550;Nbe.v1.s00090g09460;Nbe.v1.s00140g33040	Nbe.v1.s00080g38340;Nbe.v1.s00160g17520;Nbe.v1.s00160g17500;Nbe.v1.s00150g08380;Nbe.v1.s00140g33050;Nbe.v1.s00140g11010;Nbe.v1.s00130g25270;Nbe.v1.s00130g25260;Nbe.v1.s00060g36750;Nbe.v1.s00050g39210;Nbe.v1.s00050g24310;Nbe.v1.s00050g23340;Nbe.v1.s00020g30320;Nbe.v1.s00160g17550;Nbe.v1.s00090g09460;Nbe.v1.s00140g33040	7;7;7;7;7;7;7;7;7;7;7;7;7;7;7;6	7;7;7;7;7;7;7;7;7;7;7;7;7;7;7;6	2;2;2;2;2;2;2;2;2;2;2;2;2;2;2;2	Nbe.v1.s00080g38340;Nbe.v1.s00160g17520;Nbe.v1.s00160g17500;Nbe.v1.s00150g08380;Nbe.v1.s00140g33050;Nbe.v1.s00140g11010;Nbe.v1.s00130g25270;Nbe.v1.s00130g25260;Nbe.v1.s00060g36750;Nbe.v1.s00050g39210;Nbe.v1.s00050g24310;Nbe.v1.s00050g23340;Nbe.v1.s00020g30	16	7	7	2	6	2	3	2	4	4	5	7	3	2	4	4	6	6	3	3	4	4	6	2	3	2	4	4	5	7	3	2	4	4	6	6	3	3	4	4	2	1	1	1
Nbe.v1.s00080g38500	Nbe.v1.s00080g38500	6	6	6	Nbe.v1.s00080g38500	1	6	6	6	0	0	0	0	0	0	0	0	0	0	0	0	1	0	0	0	0	0	0	0	0	0	0	0	0	0	0	0	0	0	1	0	0	0	0	0	0	0	0	0
Nbe.v1.s00080g38910;Nbe.v1.s00020g35890;Nbe.v1.s00150g26450	Nbe.v1.s00080g38910;Nbe.v1.s00020g35890	7;7;1	2;2;0	2;2;0	Nbe.v1.s00080g38910;Nbe.v1.s00020g35890	3	7	2	2	6	4	0	0	3	3	6	7	0	0	4	3	7	5	2	2	4	4	2	1	0	0	1	2	2	2	0	0	2	2	2	2	2	2	2	2	2	1	0	0
Nbe.v1.s00080g39350	Nbe.v1.s00080g39350	50	1	1	Nbe.v1.s00080g39350	1	50	1	1	38	24	5	3	8	10	48	46	3	2	12	14	45	45	4	5	14	12	1	0	0	0	0	0	1	0	0	0	0	0	0	0	0	0	0	0	1	0	0	0
Nbe.v1.s00080g39830	Nbe.v1.s00080g39830	3	3	1	Nbe.v1.s00080g39830	1	3	3	1	0	0	0	0	0	1	3	0	0	0	0	1	2	1	1	1	1	1	0	0	0	0	0	1	3	0	0	0	0	1	2	1	1	1	1	1	0	0	0	0
Nbe.v1.s00090g00090;Nbe.v1.s00060g32630	Nbe.v1.s00090g00090	4;1	4;1	4;1	Nbe.v1.s00090g00090	2	4	4	4	0	1	0	0	0	0	2	0	0	0	0	0	2	1	0	0	0	0	0	1	0	0	0	0	2	0	0	0	0	0	2	1	0	0	0	0	0	1	0	0
Nbe.v1.s00090g00110;Nbe.v1.s00060g32530	Nbe.v1.s00090g00110;Nbe.v1.s00060g32530	2;2	2;2	2;2	Nbe.v1.s00090g00110;Nbe.v1.s00060g32530	2	2	2	2	0	0	0	0	0	0	0	0	0	0	1	2	0	0	0	0	1	1	0	0	0	0	0	0	0	0	0	0	1	2	0	0	0	0	1	1	0	0	0	0
Nbe.v1.s00090g00120	Nbe.v1.s00090g00120	6	3	3	Nbe.v1.s00090g00120	1	6	3	3	1	0	0	0	0	0	1	1	0	0	1	1	1	1	1	0	1	1	0	0	0	0	0	0	0	0	0	0	0	0	0	0	0	0	0	0	0	0	0	0
Nbe.v1.s00090g00150;Nbe.v1.s00060g32490;Nbe.v1.s00120g25520;Nbe.v1.s00040g31920;Nbe.v1.s00150g29090;Nbe.v1.s00170g31030	Nbe.v1.s00090g00150;Nbe.v1.s00060g32490	6;5;2;2;2;1	6;5;2;2;2;1	6;5;2;2;2;1	Nbe.v1.s00090g00150;Nbe.v1.s00060g32490	6	6	6	6	2	2	0	0	0	0	2	3	0	0	0	0	6	4	0	0	0	0	2	2	0	0	0	0	2	3	0	0	0	0	6	4	0	0	0	0	2	2	0	0
Nbe.v1.s00090g00230	Nbe.v1.s00090g00230	5	5	3	Nbe.v1.s00090g00230	1	5	5	3	0	0	0	0	0	0	2	0	0	0	1	2	1	0	2	0	0	0	0	0	0	0	0	0	2	0	0	0	1	2	1	0	2	0	0	0	0	0	0	0
Nbe.v1.s00090g00420	Nbe.v1.s00090g00420	3	2	1	Nbe.v1.s00090g00420	1	3	2	1	1	1	0	0	0	0	1	2	1	0	0	0	1	1	0	0	0	0	0	0	0	0	0	0	0	1	1	0	0	0	0	0	0	0	0	0	0	0	0	0
Nbe.v1.s00090g00470;Nbe.v1.s00060g32020	Nbe.v1.s00090g00470;Nbe.v1.s00060g32020	5;5	5;5	4;4	Nbe.v1.s00090g00470;Nbe.v1.s00060g32020	2	5	5	4	4	1	0	0	0	0	4	3	0	0	0	0	4	3	0	1	1	0	4	1	0	0	0	0	4	3	0	0	0	0	4	3	0	1	1	0	3	1	0	0
Nbe.v1.s00090g00610;Nbe.v1.s00060g32110	Nbe.v1.s00090g00610;Nbe.v1.s00060g32110	4;4	4;4	4;4	Nbe.v1.s00090g00610;Nbe.v1.s00060g32110	2	4	4	4	0	0	3	3	2	3	0	0	3	2	3	3	0	0	3	3	3	4	0	0	3	3	2	3	0	0	3	2	3	3	0	0	3	3	3	4	0	0	3	3
Nbe.v1.s00090g00660	Nbe.v1.s00090g00660	3	2	2	Nbe.v1.s00090g00660	1	3	2	2	0	0	0	0	0	0	0	0	0	0	1	1	0	0	1	1	1	2	0	0	0	0	0	0	0	0	0	0	0	0	0	0	1	1	0	1	0	0	0	0
Nbe.v1.s00090g01180;Nbe.v1.s00060g31030	Nbe.v1.s00090g01180;Nbe.v1.s00060g31030	2;2	2;2	2;2	Nbe.v1.s00090g01180;Nbe.v1.s00060g31030	2	2	2	2	0	0	0	0	0	0	0	0	0	0	2	1	0	0	0	0	1	0	0	0	0	0	0	0	0	0	0	0	2	1	0	0	0	0	1	0	0	0	0	0
Nbe.v1.s00090g01250	Nbe.v1.s00090g01250	10	10	4	Nbe.v1.s00090g01250	1	10	10	4	1	0	2	6	2	5	0	0	1	2	3	7	1	0	6	6	7	7	1	0	2	6	2	5	0	0	1	2	3	7	1	0	6	6	7	7	0	0	0	1
Nbe.v1.s00090g01370;Nbe.v1.s00060g30770	Nbe.v1.s00090g01370;Nbe.v1.s00060g30770	2;1	2;1	2;1	Nbe.v1.s00090g01370;Nbe.v1.s00060g30770	2	2	2	2	1	1	0	0	0	0	1	2	0	0	0	0	1	1	0	0	1	0	1	1	0	0	0	0	1	2	0	0	0	0	1	1	0	0	1	0	1	1	0	0
Nbe.v1.s00090g01400	Nbe.v1.s00090g01400	12	2	2	Nbe.v1.s00090g01400	1	12	2	2	1	0	0	0	9	10	3	2	0	0	9	10	4	1	0	1	10	10	0	0	0	0	0	0	0	0	0	0	0	2	0	0	0	0	1	1	0	0	0	0
Nbe.v1.s00090g01470	Nbe.v1.s00090g01470	178	178	144	Nbe.v1.s00090g01470	1	178	178	144	14	3	78	70	60	81	25	9	17	17	45	95	26	7	77	88	84	73	14	3	78	70	60	81	25	9	17	17	45	95	26	7	77	88	84	73	10	2	69	59
Nbe.v1.s00090g01570;Nbe.v1.s00060g30530	Nbe.v1.s00090g01570;Nbe.v1.s00060g30530	14;14	14;14	14;14	Nbe.v1.s00090g01570;Nbe.v1.s00060g30530	2	14	14	14	7	6	1	1	9	9	12	11	0	0	11	10	12	9	1	2	9	10	7	6	1	1	9	9	12	11	0	0	11	10	12	9	1	2	9	10	7	6	1	1
Nbe.v1.s00090g01680	Nbe.v1.s00090g01680	8	4	4	Nbe.v1.s00090g01680	1	8	4	4	7	4	1	1	1	0	6	5	0	1	0	2	8	6	1	0	1	1	3	1	1	1	1	0	3	2	0	1	0	1	4	2	1	0	1	1	3	1	1	1
Nbe.v1.s00090g01720;Nbe.v1.s00060g30170	Nbe.v1.s00090g01720;Nbe.v1.s00060g30170	3;3	1;1	1;1	Nbe.v1.s00090g01720;Nbe.v1.s00060g30170	2	3	1	1	1	1	0	0	0	0	2	2	0	0	1	1	2	2	0	0	1	2	1	1	0	0	0	0	1	1	0	0	0	1	1	1	0	0	1	1	1	1	0	0
Nbe.v1.s00090g01760	Nbe.v1.s00090g01760	14	14	2	Nbe.v1.s00090g01760	1	14	14	2	7	6	4	3	4	6	8	7	1	1	4	4	7	8	5	6	5	5	7	6	4	3	4	6	8	7	1	1	4	4	7	8	5	6	5	5	2	1	1	0
Nbe.v1.s00090g01780	Nbe.v1.s00090g01780	1	1	1	Nbe.v1.s00090g01780	1	1	1	1	0	0	0	0	0	0	0	0	0	0	0	0	0	0	0	0	0	0	0	0	0	0	0	0	0	0	0	0	0	0	0	0	0	0	0	0	0	0	0	0
Nbe.v1.s00090g01850	Nbe.v1.s00090g01850	20	4	4	Nbe.v1.s00090g01850	1	20	4	4	14	12	7	9	14	11	17	15	7	7	13	13	14	15	9	9	14	12	1	1	1	1	2	2	3	1	0	1	2	2	1	2	1	0	2	1	1	1	1	1
Nbe.v1.s00090g01860;Nbe.v1.s00060g29950	Nbe.v1.s00090g01860	8;1	8;1	8;1	Nbe.v1.s00090g01860	2	8	8	8	6	5	0	0	0	0	6	5	0	0	1	1	6	6	0	0	2	1	6	5	0	0	0	0	6	5	0	0	1	1	6	6	0	0	2	1	6	5	0	0
Nbe.v1.s00090g01910;Nbe.v1.s00060g29870	Nbe.v1.s00090g01910;Nbe.v1.s00060g29870	3;3	3;3	3;3	Nbe.v1.s00090g01910;Nbe.v1.s00060g29870	2	3	3	3	0	1	0	0	0	0	3	2	0	0	0	0	3	0	0	0	0	0	0	1	0	0	0	0	3	2	0	0	0	0	3	0	0	0	0	0	0	1	0	0
Nbe.v1.s00090g01940	Nbe.v1.s00090g01940	17	17	5	Nbe.v1.s00090g01940	1	17	17	5	9	6	0	0	0	0	13	10	0	0	1	2	15	12	0	0	3	1	9	6	0	0	0	0	13	10	0	0	1	2	15	12	0	0	3	1	2	2	0	0
Nbe.v1.s00090g02130;Nbe.v1.s00060g29580	Nbe.v1.s00090g02130;Nbe.v1.s00060g29580	4;2	4;2	4;2	Nbe.v1.s00090g02130;Nbe.v1.s00060g29580	2	4	4	4	3	1	0	0	0	0	4	4	0	0	1	1	4	4	1	1	2	1	3	1	0	0	0	0	4	4	0	0	1	1	4	4	1	1	2	1	3	1	0	0
Nbe.v1.s00090g02170;Nbe.v1.s00060g29530	Nbe.v1.s00090g02170;Nbe.v1.s00060g29530	2;2	2;2	2;2	Nbe.v1.s00090g02170;Nbe.v1.s00060g29530	2	2	2	2	1	0	0	0	0	0	0	1	0	0	0	0	1	1	0	0	1	0	1	0	0	0	0	0	0	1	0	0	0	0	1	1	0	0	1	0	1	0	0	0
Nbe.v1.s00090g02190;Nbe.v1.s00060g29510	Nbe.v1.s00090g02190;Nbe.v1.s00060g29510	3;2	3;2	3;2	Nbe.v1.s00090g02190;Nbe.v1.s00060g29510	2	3	3	3	1	1	0	0	0	0	2	1	0	0	1	0	1	2	0	0	0	0	1	1	0	0	0	0	2	1	0	0	1	0	1	2	0	0	0	0	1	1	0	0
Nbe.v1.s00090g02220	Nbe.v1.s00090g02220	2	1	1	Nbe.v1.s00090g02220	1	2	1	1	0	0	1	0	0	1	1	1	1	1	1	1	1	1	1	1	0	1	0	0	1	0	0	1	0	0	1	1	1	1	0	0	1	1	0	1	0	0	1	0
Nbe.v1.s00090g02240;Nbe.v1.s00160g41300	Nbe.v1.s00090g02240;Nbe.v1.s00160g41300	2;1	2;1	2;1	Nbe.v1.s00090g02240;Nbe.v1.s00160g41300	2	2	2	2	0	0	0	0	0	1	0	0	0	0	0	0	0	0	0	0	1	1	0	0	0	0	0	1	0	0	0	0	0	0	0	0	0	0	1	1	0	0	0	0
Nbe.v1.s00090g02280;Nbe.v1.s00060g29420	Nbe.v1.s00090g02280;Nbe.v1.s00060g29420	2;2	2;2	2;2	Nbe.v1.s00090g02280;Nbe.v1.s00060g29420	2	2	2	2	0	0	0	0	0	0	0	0	0	0	0	0	1	0	0	0	0	0	0	0	0	0	0	0	0	0	0	0	0	0	1	0	0	0	0	0	0	0	0	0
Nbe.v1.s00090g02370;Nbe.v1.s00060g29340	Nbe.v1.s00090g02370;Nbe.v1.s00060g29340	2;2	2;2	2;2	Nbe.v1.s00090g02370;Nbe.v1.s00060g29340	2	2	2	2	1	1	0	0	0	0	2	1	0	0	0	0	1	2	0	0	1	0	1	1	0	0	0	0	2	1	0	0	0	0	1	2	0	0	1	0	1	1	0	0
Nbe.v1.s00090g02450	Nbe.v1.s00090g02450	8	8	3	Nbe.v1.s00090g02450	1	8	8	3	3	1	0	0	0	0	5	3	0	0	0	1	6	5	0	0	0	0	3	1	0	0	0	0	5	3	0	0	0	1	6	5	0	0	0	0	1	0	0	0
Nbe.v1.s00090g02650;Nbe.v1.s00060g28980	Nbe.v1.s00090g02650;Nbe.v1.s00060g28980	4;4	4;4	4;4	Nbe.v1.s00090g02650;Nbe.v1.s00060g28980	2	4	4	4	0	0	2	2	0	0	0	0	0	0	1	2	0	0	1	0	2	3	0	0	2	2	0	0	0	0	0	0	1	2	0	0	1	0	2	3	0	0	2	2
Nbe.v1.s00090g02740	Nbe.v1.s00090g02740	8	2	2	Nbe.v1.s00090g02740	1	8	2	2	0	0	6	7	1	0	0	0	0	1	0	0	0	0	6	4	5	5	0	0	2	2	1	0	0	0	0	0	0	0	0	0	2	2	2	2	0	0	2	2
Nbe.v1.s00090g02810	Nbe.v1.s00090g02810	3	3	1	Nbe.v1.s00090g02810	1	3	3	1	0	0	0	0	1	1	2	2	0	0	1	1	0	0	1	0	1	1	0	0	0	0	1	1	2	2	0	0	1	1	0	0	1	0	1	1	0	0	0	0
Nbe.v1.s00090g02820;Nbe.v1.s00060g28730;Nbe.v1.s00090g02830;Nbe.v1.s00060g28750;Nbe.v1.s00090g02850;Nbe.v1.s00060g28700	Nbe.v1.s00090g02820	8;1;1;1;1;1	8;1;1;1;1;1	7;0;0;1;0;0	Nbe.v1.s00090g02820	6	8	8	7	0	0	5	5	4	3	1	1	0	0	5	6	3	1	4	4	5	7	0	0	5	5	4	3	1	1	0	0	5	6	3	1	4	4	5	7	0	0	5	5
Nbe.v1.s00090g02870	Nbe.v1.s00090g02870	1	1	1	Nbe.v1.s00090g02870	1	1	1	1	0	0	0	0	0	0	0	0	0	0	0	0	0	0	0	0	0	0	0	0	0	0	0	0	0	0	0	0	0	0	0	0	0	0	0	0	0	0	0	0
Nbe.v1.s00090g03060	Nbe.v1.s00090g03060	1	1	1	Nbe.v1.s00090g03060	1	1	1	1	0	0	0	0	0	0	0	0	0	0	0	0	0	0	0	0	0	0	0	0	0	0	0	0	0	0	0	0	0	0	0	0	0	0	0	0	0	0	0	0
Nbe.v1.s00090g03400	Nbe.v1.s00090g03400	27	27	14	Nbe.v1.s00090g03400	1	27	27	14	11	0	21	22	19	22	11	7	24	24	21	20	13	9	24	25	25	22	11	0	21	22	19	22	11	7	24	24	21	20	13	9	24	25	25	22	3	0	9	10
Nbe.v1.s00090g03540;Nbe.v1.s00060g28010	Nbe.v1.s00090g03540;Nbe.v1.s00060g28010	3;3	3;3	3;3	Nbe.v1.s00090g03540;Nbe.v1.s00060g28010	2	3	3	3	2	0	1	0	1	1	2	1	0	0	3	3	1	1	1	0	3	3	2	0	1	0	1	1	2	1	0	0	3	3	1	1	1	0	3	3	2	0	1	0
Nbe.v1.s00090g03750	Nbe.v1.s00090g03750	27	27	6	Nbe.v1.s00090g03750	1	27	27	6	8	3	1	1	0	1	15	21	0	0	2	2	20	18	1	0	2	1	8	3	1	1	0	1	15	21	0	0	2	2	20	18	1	0	2	1	1	0	1	1
Nbe.v1.s00090g03820;Nbe.v1.s00060g27720	Nbe.v1.s00090g03820;Nbe.v1.s00060g27720	4;4	1;1	1;1	Nbe.v1.s00090g03820;Nbe.v1.s00060g27720	2	4	1	1	3	0	1	1	0	0	2	2	0	0	0	0	3	1	0	0	0	1	1	0	0	0	0	0	1	0	0	0	0	0	1	0	0	0	0	0	1	0	0	0
Nbe.v1.s00090g03830;Nbe.v1.s00060g27700	Nbe.v1.s00090g03830;Nbe.v1.s00060g27700	7;7	7;7	7;7	Nbe.v1.s00090g03830;Nbe.v1.s00060g27700	2	7	7	7	3	2	0	0	0	0	5	5	0	0	1	0	2	5	0	1	0	1	3	2	0	0	0	0	5	5	0	0	1	0	2	5	0	1	0	1	3	2	0	0
Nbe.v1.s00090g03920	Nbe.v1.s00090g03920	3	1	1	Nbe.v1.s00090g03920	1	3	1	1	1	2	1	1	3	3	2	1	0	0	3	2	2	2	2	2	3	3	0	1	0	0	1	1	1	0	0	0	1	1	1	1	1	1	1	1	0	1	0	0
Nbe.v1.s00090g03950	Nbe.v1.s00090g03950	19	3	3	Nbe.v1.s00090g03950	1	19	3	3	4	1	18	16	15	17	7	5	13	11	15	16	10	11	15	17	19	17	0	0	3	2	2	2	0	1	1	1	2	2	0	1	2	3	3	3	0	0	3	2
Nbe.v1.s00090g04180;Nbe.v1.s00060g27440	Nbe.v1.s00090g04180;Nbe.v1.s00060g27440	1;1	1;1	1;1	Nbe.v1.s00090g04180;Nbe.v1.s00060g27440	2	1	1	1	0	0	0	0	0	0	1	0	0	0	0	0	1	0	0	0	0	0	0	0	0	0	0	0	1	0	0	0	0	0	1	0	0	0	0	0	0	0	0	0
Nbe.v1.s00090g04200;Nbe.v1.s00100g05960	Nbe.v1.s00090g04200	11;2	11;2	10;2	Nbe.v1.s00090g04200	2	11	11	10	3	1	2	1	0	1	8	3	0	0	0	0	6	5	0	0	0	0	3	1	2	1	0	1	8	3	0	0	0	0	6	5	0	0	0	0	3	1	2	1
Nbe.v1.s00090g04750;Nbe.v1.s00060g26880	Nbe.v1.s00090g04750	6;1	6;1	6;1	Nbe.v1.s00090g04750	2	6	6	6	0	0	1	0	0	0	0	0	0	0	4	3	2	1	0	1	2	1	0	0	1	0	0	0	0	0	0	0	4	3	2	1	0	1	2	1	0	0	1	0
Nbe.v1.s00090g04770	Nbe.v1.s00090g04770	14	9	9	Nbe.v1.s00090g04770	1	14	9	9	0	0	1	1	1	2	1	1	0	1	2	2	3	0	2	3	5	4	0	0	0	0	0	1	1	1	0	0	1	0	1	0	1	2	3	3	0	0	0	0
Nbe.v1.s00090g05070	Nbe.v1.s00090g05070	6	2	2	Nbe.v1.s00090g05070	1	6	2	2	0	0	1	1	1	1	0	0	0	1	1	1	1	0	1	1	2	1	0	0	0	0	0	0	0	0	0	0	0	0	0	0	0	0	0	0	0	0	0	0
Nbe.v1.s00090g05250;Nbe.v1.s00060g26100;Nbe.v1.s00060g26110	Nbe.v1.s00090g05250	12;4;3	12;4;3	12;4;3	Nbe.v1.s00090g05250	3	12	12	12	9	5	0	0	0	1	9	9	0	0	1	1	10	7	0	0	1	1	9	5	0	0	0	1	9	9	0	0	1	1	10	7	0	0	1	1	9	5	0	0
Nbe.v1.s00090g05310	Nbe.v1.s00090g05310	10	10	5	Nbe.v1.s00090g05310	1	10	10	5	1	0	5	3	0	2	1	0	0	0	2	3	1	0	5	7	6	6	1	0	5	3	0	2	1	0	0	0	2	3	1	0	5	7	6	6	0	0	1	0
Nbe.v1.s00090g05400;Nbe.v1.s00060g25830	Nbe.v1.s00090g05400;Nbe.v1.s00060g25830	3;3	3;3	3;3	Nbe.v1.s00090g05400;Nbe.v1.s00060g25830	2	3	3	3	1	0	0	0	0	0	2	3	0	0	1	1	3	2	0	0	1	1	1	0	0	0	0	0	2	3	0	0	1	1	3	2	0	0	1	1	1	0	0	0
Nbe.v1.s00090g05420;Nbe.v1.s00060g25820;Nbe.v1.s00130g03500;Nbe.v1.s00110g07590	Nbe.v1.s00090g05420;Nbe.v1.s00060g25820	3;3;1;1	1;1;0;0	1;1;0;0	Nbe.v1.s00090g05420;Nbe.v1.s00060g25820	4	3	1	1	2	0	0	0	0	0	3	3	0	0	0	0	3	3	0	0	0	0	1	0	0	0	0	0	1	1	0	0	0	0	1	1	0	0	0	0	1	0	0	0
Nbe.v1.s00090g05450	Nbe.v1.s00090g05450	9	9	2	Nbe.v1.s00090g05450	1	9	9	2	5	7	1	2	1	3	6	7	1	0	0	1	7	7	3	2	5	2	5	7	1	2	1	3	6	7	1	0	0	1	7	7	3	2	5	2	1	1	0	0
Nbe.v1.s00090g05590	Nbe.v1.s00090g05590	1	1	1	Nbe.v1.s00090g05590	1	1	1	1	0	0	0	0	0	0	0	0	0	0	0	0	0	0	0	0	0	0	0	0	0	0	0	0	0	0	0	0	0	0	0	0	0	0	0	0	0	0	0	0
Nbe.v1.s00090g05750;Nbe.v1.s00060g25400;Nbe.v1.s00070g37100;Nbe.v1.s00100g19570	Nbe.v1.s00090g05750	8;3;2;1	7;2;1;1	5;2;0;0	Nbe.v1.s00090g05750	4	8	7	5	0	0	2	2	0	1	2	2	0	0	2	2	5	3	1	0	1	2	0	0	1	1	0	1	2	2	0	0	1	1	5	3	1	0	1	1	0	0	0	0
Nbe.v1.s00090g05830	Nbe.v1.s00090g05830	20	2	2	Nbe.v1.s00090g05830	1	20	2	2	14	12	2	4	1	3	15	18	0	0	3	6	17	18	0	1	4	4	2	2	1	1	0	1	1	2	0	0	0	2	2	2	0	0	0	1	2	2	1	1
Nbe.v1.s00090g05870;Nbe.v1.s00060g25230	Nbe.v1.s00090g05870;Nbe.v1.s00060g25230	9;7	9;7	9;7	Nbe.v1.s00090g05870;Nbe.v1.s00060g25230	2	9	9	9	0	0	5	5	3	4	0	0	2	2	8	9	5	1	2	5	6	8	0	0	5	5	3	4	0	0	2	2	8	9	5	1	2	5	6	8	0	0	5	5
Nbe.v1.s00090g05880;Nbe.v1.s00060g25220;Nbe.v1.s00090g25320;Nbe.v1.s00040g13200;Nbe.v1.s00020g25960;Nbe.v1.s00180g24360	Nbe.v1.s00090g05880;Nbe.v1.s00060g25220	6;4;2;2;1;1	6;4;2;2;1;1	6;4;2;2;1;1	Nbe.v1.s00090g05880;Nbe.v1.s00060g25220	6	6	6	6	2	0	0	0	0	0	4	5	0	0	0	0	3	2	0	0	0	0	2	0	0	0	0	0	4	5	0	0	0	0	3	2	0	0	0	0	2	0	0	0
Nbe.v1.s00090g05890;Nbe.v1.s00060g25210	Nbe.v1.s00090g05890	4;1	4;1	4;1	Nbe.v1.s00090g05890	2	4	4	4	1	2	0	0	0	0	2	0	0	0	0	0	1	2	0	0	0	0	1	2	0	0	0	0	2	0	0	0	0	0	1	2	0	0	0	0	1	2	0	0
Nbe.v1.s00090g06070	Nbe.v1.s00090g06070	6	6	6	Nbe.v1.s00090g06070	1	6	6	6	1	0	1	1	3	4	0	1	0	1	3	4	1	0	4	6	4	5	1	0	1	1	3	4	0	1	0	1	3	4	1	0	4	6	4	5	1	0	1	1
Nbe.v1.s00090g06300	Nbe.v1.s00090g06300	9	5	1	Nbe.v1.s00090g06300	1	9	5	1	1	2	0	0	7	8	3	3	0	0	7	8	1	3	1	0	8	9	0	0	0	0	3	4	0	1	0	0	3	4	0	0	0	0	4	5	0	0	0	0
Nbe.v1.s00090g06540;Nbe.v1.s00060g32770	Nbe.v1.s00090g06540;Nbe.v1.s00060g32770	3;3	2;2	2;2	Nbe.v1.s00090g06540;Nbe.v1.s00060g32770	2	3	2	2	0	0	0	0	0	0	0	0	0	0	0	0	2	1	0	0	0	0	0	0	0	0	0	0	0	0	0	0	0	0	2	1	0	0	0	0	0	0	0	0
Nbe.v1.s00090g06610;Nbe.v1.s00060g32820	Nbe.v1.s00090g06610;Nbe.v1.s00060g32820	3;3	3;3	3;3	Nbe.v1.s00090g06610;Nbe.v1.s00060g32820	2	3	3	3	0	0	0	1	0	0	0	1	0	0	0	0	0	0	0	0	1	0	0	0	0	1	0	0	0	1	0	0	0	0	0	0	0	0	1	0	0	0	0	1
Nbe.v1.s00090g06640;Nbe.v1.s00060g32860	Nbe.v1.s00090g06640	5;1	5;1	5;1	Nbe.v1.s00090g06640	2	5	5	5	0	0	0	1	1	1	0	0	0	0	1	1	0	0	0	0	1	0	0	0	0	1	1	1	0	0	0	0	1	1	0	0	0	0	1	0	0	0	0	1
Nbe.v1.s00090g06690;Nbe.v1.s00060g32960	Nbe.v1.s00090g06690;Nbe.v1.s00060g32960	22;22	22;22	22;22	Nbe.v1.s00090g06690;Nbe.v1.s00060g32960	2	22	22	22	17	15	8	7	5	9	13	16	2	3	7	9	13	16	8	7	11	10	17	15	8	7	5	9	13	16	2	3	7	9	13	16	8	7	11	10	17	15	8	7
Nbe.v1.s00090g06850;Nbe.v1.s00060g33170	Nbe.v1.s00090g06850;Nbe.v1.s00060g33170	4;3	4;3	4;3	Nbe.v1.s00090g06850;Nbe.v1.s00060g33170	2	4	4	4	0	0	0	1	0	0	0	0	0	0	0	0	0	0	0	1	0	0	0	0	0	1	0	0	0	0	0	0	0	0	0	0	0	1	0	0	0	0	0	1
Nbe.v1.s00090g06920	Nbe.v1.s00090g06920	6	6	1	Nbe.v1.s00090g06920	1	6	6	1	0	0	1	1	1	1	1	1	1	1	0	1	0	0	1	1	1	1	0	0	1	1	1	1	1	1	1	1	0	1	0	0	1	1	1	1	0	0	0	0
Nbe.v1.s00090g06950	Nbe.v1.s00090g06950	3	3	3	Nbe.v1.s00090g06950	1	3	3	3	0	0	1	2	0	3	0	0	0	0	0	2	0	0	1	2	2	2	0	0	1	2	0	3	0	0	0	0	0	2	0	0	1	2	2	2	0	0	1	2
Nbe.v1.s00090g07030	Nbe.v1.s00090g07030	7	2	2	Nbe.v1.s00090g07030	1	7	2	2	3	4	4	4	4	4	4	4	4	4	4	4	4	4	5	4	6	4	0	0	0	0	0	0	0	0	0	0	0	0	0	0	0	0	1	0	0	0	0	0
Nbe.v1.s00090g07400	Nbe.v1.s00090g07400	8	1	1	Nbe.v1.s00090g07400	1	8	1	1	0	0	0	0	0	0	0	0	0	0	0	0	1	0	0	0	0	0	0	0	0	0	0	0	0	0	0	0	0	0	0	0	0	0	0	0	0	0	0	0
Nbe.v1.s00090g07560	Nbe.v1.s00090g07560	8	8	1	Nbe.v1.s00090g07560	1	8	8	1	2	1	3	2	6	6	3	3	0	0	4	5	4	5	6	4	6	5	2	1	3	2	6	6	3	3	0	0	4	5	4	5	6	4	6	5	0	0	0	0
Nbe.v1.s00090g07770	Nbe.v1.s00090g07770	8	8	8	Nbe.v1.s00090g07770	1	8	8	8	0	0	4	5	2	3	0	0	0	0	3	4	1	0	3	4	5	5	0	0	4	5	2	3	0	0	0	0	3	4	1	0	3	4	5	5	0	0	4	5
Nbe.v1.s00090g08170	Nbe.v1.s00090g08170	26	5	5	Nbe.v1.s00090g08170	1	26	5	5	2	0	13	14	6	13	3	3	4	6	9	13	4	4	17	18	22	22	0	0	0	2	0	1	0	0	0	0	0	2	0	0	4	4	3	2	0	0	0	2
Nbe.v1.s00090g08210;Nbe.v1.s00060g35050	Nbe.v1.s00090g08210;Nbe.v1.s00060g35050	14;13	14;13	14;13	Nbe.v1.s00090g08210;Nbe.v1.s00060g35050	2	14	14	14	0	0	6	5	0	2	2	1	2	0	1	5	2	2	9	10	8	9	0	0	6	5	0	2	2	1	2	0	1	5	2	2	9	10	8	9	0	0	6	5
Nbe.v1.s00090g08300	Nbe.v1.s00090g08300	14	14	3	Nbe.v1.s00090g08300	1	14	14	3	4	1	3	4	3	5	4	6	1	1	4	5	5	6	6	4	7	6	4	1	3	4	3	5	4	6	1	1	4	5	5	6	6	4	7	6	0	0	0	0
Nbe.v1.s00090g08550	Nbe.v1.s00090g08550	6	1	1	Nbe.v1.s00090g08550	1	6	1	1	1	0	1	0	1	2	3	1	0	0	2	2	5	2	0	0	1	0	0	0	0	0	0	0	1	1	0	0	0	0	1	1	0	0	0	0	0	0	0	0
Nbe.v1.s00090g08790;Nbe.v1.s00080g00400;Nbe.v1.s00060g35390;Nbe.v1.s00150g38590	Nbe.v1.s00090g08790;Nbe.v1.s00080g00400;Nbe.v1.s00060g35390;Nbe.v1.s00150g38590	8;6;6;5	8;6;6;5	8;6;6;5	Nbe.v1.s00090g08790;Nbe.v1.s00080g00400;Nbe.v1.s00060g35390;Nbe.v1.s00150g38590	4	8	8	8	0	0	0	0	2	4	0	1	0	0	3	3	0	1	0	0	4	3	0	0	0	0	2	4	0	1	0	0	3	3	0	1	0	0	4	3	0	0	0	0
Nbe.v1.s00090g08950	Nbe.v1.s00090g08950	11	1	1	Nbe.v1.s00090g08950	1	11	1	1	5	1	1	0	6	8	4	5	1	0	8	9	7	4	0	0	9	10	0	0	0	0	0	0	0	0	0	0	1	1	0	0	0	0	0	1	0	0	0	0
Nbe.v1.s00090g08960	Nbe.v1.s00090g08960	2	2	2	Nbe.v1.s00090g08960	1	2	2	2	0	0	0	0	0	0	0	0	0	0	0	0	0	0	0	0	0	0	0	0	0	0	0	0	0	0	0	0	0	0	0	0	0	0	0	0	0	0	0	0
Nbe.v1.s00090g09190	Nbe.v1.s00090g09190	3	3	1	Nbe.v1.s00090g09190	1	3	3	1	0	0	0	0	1	0	0	0	0	0	2	2	0	0	0	0	2	2	0	0	0	0	1	0	0	0	0	0	2	2	0	0	0	0	2	2	0	0	0	0
Nbe.v1.s00090g09320;Nbe.v1.s00060g36530	Nbe.v1.s00090g09320;Nbe.v1.s00060g36530	2;2	2;2	2;2	Nbe.v1.s00090g09320;Nbe.v1.s00060g36530	2	2	2	2	1	1	0	0	0	1	1	1	0	0	0	1	1	1	0	0	1	0	1	1	0	0	0	1	1	1	0	0	0	1	1	1	0	0	1	0	1	1	0	0
Nbe.v1.s00090g09520	Nbe.v1.s00090g09520	7	3	3	Nbe.v1.s00090g09520	1	7	3	3	2	0	2	1	2	4	1	0	3	2	3	4	1	1	5	5	5	5	1	0	0	0	0	1	1	0	1	0	1	2	1	0	2	2	2	1	1	0	0	0
Nbe.v1.s00090g09630;Nbe.v1.s00060g37100	Nbe.v1.s00090g09630;Nbe.v1.s00060g37100	11;11	11;11	11;11	Nbe.v1.s00090g09630;Nbe.v1.s00060g37100	2	11	11	11	0	0	0	0	1	0	0	0	0	0	5	3	0	0	1	0	2	1	0	0	0	0	1	0	0	0	0	0	5	3	0	0	1	0	2	1	0	0	0	0
Nbe.v1.s00090g10280	Nbe.v1.s00090g10280	4	4	4	Nbe.v1.s00090g10280	1	4	4	4	2	0	1	1	0	1	2	2	0	0	4	4	2	2	0	0	0	1	2	0	1	1	0	1	2	2	0	0	4	4	2	2	0	0	0	1	2	0	1	1
Nbe.v1.s00090g10620	Nbe.v1.s00090g10620	9	9	9	Nbe.v1.s00090g10620	1	9	9	9	0	0	1	2	2	3	3	1	0	0	5	5	1	1	3	4	5	7	0	0	1	2	2	3	3	1	0	0	5	5	1	1	3	4	5	7	0	0	1	2
Nbe.v1.s00090g10820;Nbe.v1.s00060g38470	Nbe.v1.s00090g10820;Nbe.v1.s00060g38470	7;4	7;4	7;4	Nbe.v1.s00090g10820;Nbe.v1.s00060g38470	2	7	7	7	2	2	0	0	0	0	4	3	0	0	0	0	6	6	0	0	0	1	2	2	0	0	0	0	4	3	0	0	0	0	6	6	0	0	0	1	2	2	0	0
Nbe.v1.s00090g10920;Nbe.v1.s00060g38580	Nbe.v1.s00090g10920;Nbe.v1.s00060g38580	3;2	3;2	3;2	Nbe.v1.s00090g10920;Nbe.v1.s00060g38580	2	3	3	3	1	0	0	0	0	0	2	1	0	0	0	0	2	2	0	0	0	0	1	0	0	0	0	0	2	1	0	0	0	0	2	2	0	0	0	0	1	0	0	0
Nbe.v1.s00090g11200	Nbe.v1.s00090g11200	11	2	1	Nbe.v1.s00090g11200	1	11	2	1	3	1	0	0	0	0	8	7	0	0	0	1	10	9	0	0	0	0	1	0	0	0	0	0	2	1	0	0	0	0	2	2	0	0	0	0	1	0	0	0
Nbe.v1.s00090g11240	Nbe.v1.s00090g11240	3	3	3	Nbe.v1.s00090g11240	1	3	3	3	0	0	0	0	0	0	1	0	0	0	0	0	1	1	0	0	0	0	0	0	0	0	0	0	1	0	0	0	0	0	1	1	0	0	0	0	0	0	0	0
Nbe.v1.s00090g11410	Nbe.v1.s00090g11410	4	3	2	Nbe.v1.s00090g11410	1	4	3	2	0	0	0	0	0	0	2	2	0	0	0	0	4	2	0	0	0	0	0	0	0	0	0	0	1	1	0	0	0	0	3	1	0	0	0	0	0	0	0	0
Nbe.v1.s00090g11430	Nbe.v1.s00090g11430	7	7	5	Nbe.v1.s00090g11430	1	7	7	5	2	0	0	0	0	0	2	4	0	0	0	0	5	1	0	0	0	0	2	0	0	0	0	0	2	4	0	0	0	0	5	1	0	0	0	0	1	0	0	0
Nbe.v1.s00090g11530	Nbe.v1.s00090g11530	2	2	2	Nbe.v1.s00090g11530	1	2	2	2	0	0	0	0	0	0	0	0	0	0	0	0	0	0	0	0	0	0	0	0	0	0	0	0	0	0	0	0	0	0	0	0	0	0	0	0	0	0	0	0
Nbe.v1.s00090g11720	Nbe.v1.s00090g11720	1	1	1	Nbe.v1.s00090g11720	1	1	1	1	0	0	0	0	0	0	0	0	0	0	0	0	0	0	0	0	0	0	0	0	0	0	0	0	0	0	0	0	0	0	0	0	0	0	0	0	0	0	0	0
Nbe.v1.s00090g11740	Nbe.v1.s00090g11740	20	20	18	Nbe.v1.s00090g11740	1	20	20	18	2	0	14	14	5	13	4	2	5	5	11	15	2	2	15	16	17	16	2	0	14	14	5	13	4	2	5	5	11	15	2	2	15	16	17	16	2	0	12	12
Nbe.v1.s00090g11780	Nbe.v1.s00090g11780	4	1	1	Nbe.v1.s00090g11780	1	4	1	1	0	0	0	1	0	0	1	1	0	0	0	0	0	0	0	0	1	0	0	0	0	1	0	0	0	0	0	0	0	0	0	0	0	0	1	0	0	0	0	1
Nbe.v1.s00090g11900;Nbe.v1.s00150g01210;Nbe.v1.s00160g14080	Nbe.v1.s00090g11900	7;2;1	2;1;1	2;1;1	Nbe.v1.s00090g11900	3	7	2	2	2	0	0	0	1	4	1	2	1	0	5	2	2	1	0	1	2	2	0	0	0	0	0	2	0	0	0	0	2	0	0	0	0	0	0	0	0	0	0	0
Nbe.v1.s00090g11910;Nbe.v1.s00060g39730;Nbe.v1.s00150g42820;Nbe.v1.s00120g33510	Nbe.v1.s00090g11910;Nbe.v1.s00060g39730;Nbe.v1.s00150g42820;Nbe.v1.s00120g33510	2;2;1;1	2;2;1;1	2;2;1;1	Nbe.v1.s00090g11910;Nbe.v1.s00060g39730;Nbe.v1.s00150g42820;Nbe.v1.s00120g33510	4	2	2	2	1	0	0	0	0	0	2	1	0	0	0	0	2	0	0	0	0	0	1	0	0	0	0	0	2	1	0	0	0	0	2	0	0	0	0	0	1	0	0	0
Nbe.v1.s00090g11920	Nbe.v1.s00090g11920	2	2	1	Nbe.v1.s00090g11920	1	2	2	1	1	1	0	0	1	1	2	2	0	0	0	0	1	2	0	0	0	0	1	1	0	0	1	1	2	2	0	0	0	0	1	2	0	0	0	0	0	0	0	0
Nbe.v1.s00090g11960;Nbe.v1.s00060g39820	Nbe.v1.s00090g11960;Nbe.v1.s00060g39820	2;2	2;2	2;2	Nbe.v1.s00090g11960;Nbe.v1.s00060g39820	2	2	2	2	0	0	0	0	0	0	0	0	0	0	0	0	0	0	0	0	0	0	0	0	0	0	0	0	0	0	0	0	0	0	0	0	0	0	0	0	0	0	0	0
Nbe.v1.s00090g12080	Nbe.v1.s00090g12080	10	1	1	Nbe.v1.s00090g12080	1	10	1	1	5	4	3	4	4	4	5	5	4	4	7	4	6	5	5	4	5	5	0	0	0	0	0	0	0	0	0	0	1	0	0	0	0	0	0	0	0	0	0	0
Nbe.v1.s00090g12090;Nbe.v1.s00090g12070;Nbe.v1.s00060g39950	Nbe.v1.s00090g12090;Nbe.v1.s00090g12070;Nbe.v1.s00060g39950	11;10;10	7;6;6	0;0;0	Nbe.v1.s00090g12090;Nbe.v1.s00090g12070;Nbe.v1.s00060g39950	3	11	7	0	5	4	4	6	6	6	6	5	5	6	8	6	7	7	5	6	7	7	1	1	2	3	3	4	2	1	2	3	5	4	3	3	2	3	4	4	0	0	0	0
Nbe.v1.s00090g12170	Nbe.v1.s00090g12170	7	1	1	Nbe.v1.s00090g12170	1	7	1	1	3	1	0	0	1	1	6	5	0	0	1	1	6	5	0	0	1	0	0	0	0	0	0	0	1	1	0	0	0	0	1	1	0	0	0	0	0	0	0	0
Nbe.v1.s00090g12180;Nbe.v1.s00060g40100	Nbe.v1.s00090g12180;Nbe.v1.s00060g40100	9;9	9;9	6;6	Nbe.v1.s00090g12180;Nbe.v1.s00060g40100	2	9	9	6	4	2	0	0	0	0	6	6	0	0	0	1	7	6	0	0	0	0	4	2	0	0	0	0	6	6	0	0	0	1	7	6	0	0	0	0	1	1	0	0
Nbe.v1.s00090g12310;Nbe.v1.s00060g40300	Nbe.v1.s00090g12310;Nbe.v1.s00060g40300	13;13	1;1	1;1	Nbe.v1.s00090g12310;Nbe.v1.s00060g40300	2	13	1	1	1	0	2	0	8	10	3	1	1	2	11	11	2	4	1	1	9	10	0	0	0	0	0	0	0	0	0	0	0	1	0	0	1	0	1	0	0	0	0	0
Nbe.v1.s00090g12370	Nbe.v1.s00090g12370	9	1	1	Nbe.v1.s00090g12370	1	9	1	1	0	0	0	0	0	1	1	0	0	0	3	7	1	0	1	0	4	3	0	0	0	0	0	0	0	0	0	0	0	0	0	0	0	0	0	0	0	0	0	0
Nbe.v1.s00090g12410;Nbe.v1.s00070g25670	Nbe.v1.s00090g12410;Nbe.v1.s00070g25670	6;6	6;6	6;6	Nbe.v1.s00090g12410;Nbe.v1.s00070g25670	2	6	6	6	0	0	2	3	0	1	0	0	0	0	3	3	0	0	0	2	3	0	0	0	2	3	0	1	0	0	0	0	3	3	0	0	0	2	3	0	0	0	2	3
Nbe.v1.s00090g12430;Nbe.v1.s00070g25750	Nbe.v1.s00090g12430	9;1	9;1	9;1	Nbe.v1.s00090g12430	2	9	9	9	0	0	1	2	0	0	0	0	0	0	0	2	0	0	1	0	3	3	0	0	1	2	0	0	0	0	0	0	0	2	0	0	1	0	3	3	0	0	1	2
Nbe.v1.s00090g12440	Nbe.v1.s00090g12440	11	2	2	Nbe.v1.s00090g12440	1	11	2	2	4	3	1	0	0	0	7	7	1	0	0	1	7	7	1	0	0	0	1	0	0	0	0	0	1	1	0	0	0	0	1	1	0	0	0	0	1	0	0	0
Nbe.v1.s00090g12450;Nbe.v1.s00070g25790	Nbe.v1.s00090g12450;Nbe.v1.s00070g25790	6;3	6;3	6;3	Nbe.v1.s00090g12450;Nbe.v1.s00070g25790	2	6	6	6	3	3	0	0	0	0	4	3	0	0	0	0	5	1	0	0	1	0	3	3	0	0	0	0	4	3	0	0	0	0	5	1	0	0	1	0	3	3	0	0
Nbe.v1.s00090g12550;Nbe.v1.s00070g25910	Nbe.v1.s00090g12550;Nbe.v1.s00070g25910	5;5	5;5	5;5	Nbe.v1.s00090g12550;Nbe.v1.s00070g25910	2	5	5	5	0	0	0	0	0	0	1	1	0	0	0	0	1	0	0	0	0	0	0	0	0	0	0	0	1	1	0	0	0	0	1	0	0	0	0	0	0	0	0	0
Nbe.v1.s00090g12560	Nbe.v1.s00090g12560	13	1	1	Nbe.v1.s00090g12560	1	13	1	1	8	5	0	0	12	12	8	10	0	0	11	9	10	9	0	0	12	11	0	0	0	0	1	1	0	0	0	0	0	0	0	0	0	0	1	0	0	0	0	0
Nbe.v1.s00090g12700	Nbe.v1.s00090g12700	4	2	2	Nbe.v1.s00090g12700	1	4	2	2	0	0	0	0	0	0	0	0	0	0	0	0	0	0	0	1	1	0	0	0	0	0	0	0	0	0	0	0	0	0	0	0	0	0	0	0	0	0	0	0
Nbe.v1.s00090g13090;Nbe.v1.s00070g26570	Nbe.v1.s00090g13090;Nbe.v1.s00070g26570	4;2	4;2	4;2	Nbe.v1.s00090g13090;Nbe.v1.s00070g26570	2	4	4	4	2	0	0	0	0	0	0	0	0	0	0	0	2	0	0	0	0	0	2	0	0	0	0	0	0	0	0	0	0	0	2	0	0	0	0	0	2	0	0	0
Nbe.v1.s00090g13130	Nbe.v1.s00090g13130	10	10	3	Nbe.v1.s00090g13130	1	10	10	3	1	0	4	2	0	1	0	1	0	0	4	2	3	1	6	5	4	6	1	0	4	2	0	1	0	1	0	0	4	2	3	1	6	5	4	6	0	0	1	0
Nbe.v1.s00090g13270;Nbe.v1.s00070g26800	Nbe.v1.s00090g13270;Nbe.v1.s00070g26800	3;3	3;3	3;3	Nbe.v1.s00090g13270;Nbe.v1.s00070g26800	2	3	3	3	2	0	0	0	0	0	1	2	0	0	0	0	1	1	0	0	0	0	2	0	0	0	0	0	1	2	0	0	0	0	1	1	0	0	0	0	2	0	0	0
Nbe.v1.s00090g13280;Nbe.v1.s00070g26810	Nbe.v1.s00090g13280;Nbe.v1.s00070g26810	3;3	2;2	2;2	Nbe.v1.s00090g13280;Nbe.v1.s00070g26810	2	3	2	2	0	0	0	0	0	0	0	0	0	0	2	3	0	0	0	0	1	1	0	0	0	0	0	0	0	0	0	0	1	2	0	0	0	0	0	0	0	0	0	0
Nbe.v1.s00090g13290	Nbe.v1.s00090g13290	3	3	3	Nbe.v1.s00090g13290	1	3	3	3	0	0	0	0	0	0	2	1	0	0	0	0	3	2	0	0	0	0	0	0	0	0	0	0	2	1	0	0	0	0	3	2	0	0	0	0	0	0	0	0
Nbe.v1.s00090g13460;Nbe.v1.s00070g27200	Nbe.v1.s00090g13460;Nbe.v1.s00070g27200	13;8	13;8	3;1	Nbe.v1.s00090g13460;Nbe.v1.s00070g27200	2	13	13	3	7	8	2	3	1	2	9	8	2	0	5	4	10	9	0	0	4	5	7	8	2	3	1	2	9	8	2	0	5	4	10	9	0	0	4	5	1	1	0	0
Nbe.v1.s00090g13950;Nbe.v1.s00070g27740	Nbe.v1.s00090g13950	6;1	3;1	3;1	Nbe.v1.s00090g13950	2	6	3	3	1	1	0	1	0	0	3	1	0	0	0	1	5	3	0	0	2	1	0	0	0	0	0	0	1	0	0	0	0	0	2	0	0	0	0	0	0	0	0	0
Nbe.v1.s00090g13970	Nbe.v1.s00090g13970	13	13	4	Nbe.v1.s00090g13970	1	13	13	4	2	1	0	1	0	0	5	2	0	0	0	2	8	4	0	0	4	2	2	1	0	1	0	0	5	2	0	0	0	2	8	4	0	0	4	2	1	0	0	0
Nbe.v1.s00090g14090	Nbe.v1.s00090g14090	6	6	6	Nbe.v1.s00090g14090	1	6	6	6	2	0	0	0	0	0	3	2	0	0	0	0	3	2	0	0	0	0	2	0	0	0	0	0	3	2	0	0	0	0	3	2	0	0	0	0	2	0	0	0
Nbe.v1.s00090g14250	Nbe.v1.s00090g14250	5	1	1	Nbe.v1.s00090g14250	1	5	1	1	3	1	0	0	0	0	4	4	0	0	0	0	4	5	0	0	0	1	1	1	0	0	0	0	1	1	0	0	0	0	1	1	0	0	0	1	1	1	0	0
Nbe.v1.s00090g14290;Nbe.v1.s00070g28240	Nbe.v1.s00090g14290;Nbe.v1.s00070g28240	7;6	7;6	7;6	Nbe.v1.s00090g14290;Nbe.v1.s00070g28240	2	7	7	7	1	0	0	0	0	0	3	4	0	0	0	0	6	6	0	0	0	0	1	0	0	0	0	0	3	4	0	0	0	0	6	6	0	0	0	0	1	0	0	0
Nbe.v1.s00090g14510;Nbe.v1.s00070g28490	Nbe.v1.s00090g14510;Nbe.v1.s00070g28490	4;3	4;3	4;3	Nbe.v1.s00090g14510;Nbe.v1.s00070g28490	2	4	4	4	3	2	0	0	0	0	3	3	0	0	0	0	3	3	0	0	0	0	3	2	0	0	0	0	3	3	0	0	0	0	3	3	0	0	0	0	3	2	0	0
Nbe.v1.s00090g14910	Nbe.v1.s00090g14910	4	4	4	Nbe.v1.s00090g14910	1	4	4	4	0	0	0	1	0	0	0	0	0	0	0	0	2	2	0	0	0	0	0	0	0	1	0	0	0	0	0	0	0	0	2	2	0	0	0	0	0	0	0	1
Nbe.v1.s00090g14980	Nbe.v1.s00090g14980	9	9	1	Nbe.v1.s00090g14980	1	9	9	1	5	2	0	0	0	0	8	8	0	0	0	2	9	8	0	0	1	1	5	2	0	0	0	0	8	8	0	0	0	2	9	8	0	0	1	1	1	0	0	0
Nbe.v1.s00090g15130	Nbe.v1.s00090g15130	20	3	2	Nbe.v1.s00090g15130	1	20	3	2	11	9	0	2	0	2	16	15	0	0	3	2	17	15	0	1	3	1	3	2	0	0	0	0	3	2	0	0	0	0	3	2	0	0	0	0	2	1	0	0
Nbe.v1.s00090g15200	Nbe.v1.s00090g15200	8	3	3	Nbe.v1.s00090g15200	1	8	3	3	3	2	2	2	2	3	4	6	4	2	4	4	5	6	4	3	3	3	1	0	0	0	0	0	0	2	1	0	0	0	1	2	1	0	0	0	1	0	0	0
Nbe.v1.s00090g16310;Nbe.v1.s00060g41440	Nbe.v1.s00090g16310;Nbe.v1.s00060g41440	4;4	4;4	4;4	Nbe.v1.s00090g16310;Nbe.v1.s00060g41440	2	4	4	4	1	0	0	0	0	0	2	3	0	0	0	0	2	3	0	0	0	0	1	0	0	0	0	0	2	3	0	0	0	0	2	3	0	0	0	0	1	0	0	0
Nbe.v1.s00090g16450;Nbe.v1.s00060g41520	Nbe.v1.s00090g16450;Nbe.v1.s00060g41520	2;2	2;2	2;2	Nbe.v1.s00090g16450;Nbe.v1.s00060g41520	2	2	2	2	1	1	0	0	0	0	2	2	0	0	0	0	2	1	0	0	0	0	1	1	0	0	0	0	2	2	0	0	0	0	2	1	0	0	0	0	1	1	0	0
Nbe.v1.s00090g16460;Nbe.v1.s00060g41530	Nbe.v1.s00090g16460;Nbe.v1.s00060g41530	2;2	2;2	2;2	Nbe.v1.s00090g16460;Nbe.v1.s00060g41530	2	2	2	2	0	0	1	0	0	0	0	0	0	0	0	0	0	0	0	1	0	0	0	0	1	0	0	0	0	0	0	0	0	0	0	0	0	1	0	0	0	0	1	0
Nbe.v1.s00090g16530;Nbe.v1.s00060g41610	Nbe.v1.s00090g16530;Nbe.v1.s00060g41610	2;1	2;1	2;1	Nbe.v1.s00090g16530;Nbe.v1.s00060g41610	2	2	2	2	0	0	0	0	0	0	1	0	0	0	0	1	1	1	0	0	0	0	0	0	0	0	0	0	1	0	0	0	0	1	1	1	0	0	0	0	0	0	0	0
Nbe.v1.s00090g17090	Nbe.v1.s00090g17090	13	3	1	Nbe.v1.s00090g17090	1	13	3	1	9	8	5	6	7	8	9	8	5	4	10	11	8	8	6	6	8	10	2	2	1	1	0	1	2	2	0	0	1	2	2	2	0	1	1	2	1	1	0	0
Nbe.v1.s00090g17110;Nbe.v1.s00090g17070	Nbe.v1.s00090g17110;Nbe.v1.s00090g17070	13;13	5;5	1;1	Nbe.v1.s00090g17110;Nbe.v1.s00090g17070	2	13	5	1	8	8	5	7	10	8	8	8	6	5	11	11	9	8	6	7	8	11	3	3	1	2	4	2	3	3	2	2	3	3	3	3	2	2	1	4	0	0	0	0
Nbe.v1.s00090g17390	Nbe.v1.s00090g17390	9	9	2	Nbe.v1.s00090g17390	1	9	9	2	8	6	1	0	0	0	8	8	0	0	2	0	7	7	1	0	1	0	8	6	1	0	0	0	8	8	0	0	2	0	7	7	1	0	1	0	2	2	0	0
Nbe.v1.s00090g17430	Nbe.v1.s00090g17430	2	1	1	Nbe.v1.s00090g17430	1	2	1	1	1	0	0	0	0	0	2	0	0	0	0	0	2	0	0	0	0	0	1	0	0	0	0	0	1	0	0	0	0	0	1	0	0	0	0	0	1	0	0	0
Nbe.v1.s00090g17610	Nbe.v1.s00090g17610	5	5	5	Nbe.v1.s00090g17610	1	5	5	5	0	1	2	2	0	0	0	0	0	0	0	1	0	0	3	4	3	3	0	1	2	2	0	0	0	0	0	0	0	1	0	0	3	4	3	3	0	1	2	2
Nbe.v1.s00090g17650;Nbe.v1.s00060g42950	Nbe.v1.s00090g17650;Nbe.v1.s00060g42950	7;6	4;4	4;4	Nbe.v1.s00090g17650;Nbe.v1.s00060g42950	2	7	4	4	0	0	4	3	3	3	1	0	1	3	4	5	1	0	1	1	5	6	0	0	3	3	3	3	1	0	1	2	3	4	1	0	1	1	3	4	0	0	3	3
Nbe.v1.s00090g17790	Nbe.v1.s00090g17790	23	23	9	Nbe.v1.s00090g17790	1	23	23	9	1	0	13	16	11	16	1	2	17	17	18	15	4	1	11	10	17	18	1	0	13	16	11	16	1	2	17	17	18	15	4	1	11	10	17	18	0	0	3	5
Nbe.v1.s00090g17840;Nbe.v1.s00060g43420	Nbe.v1.s00090g17840;Nbe.v1.s00060g43420	1;1	1;1	1;1	Nbe.v1.s00090g17840;Nbe.v1.s00060g43420	2	1	1	1	0	0	0	0	0	0	0	0	0	0	0	0	1	0	0	0	0	0	0	0	0	0	0	0	0	0	0	0	0	0	1	0	0	0	0	0	0	0	0	0
Nbe.v1.s00090g18310;Nbe.v1.s00060g44480	Nbe.v1.s00090g18310;Nbe.v1.s00060g44480	5;5	4;4	3;3	Nbe.v1.s00090g18310;Nbe.v1.s00060g44480	2	5	4	3	3	2	0	0	0	1	3	3	0	0	0	0	4	4	0	0	1	0	2	1	0	0	0	1	3	2	0	0	0	0	3	4	0	0	0	0	2	1	0	0
Nbe.v1.s00090g18460;Nbe.v1.s00060g44380;Nbe.v1.s00090g18470;Nbe.v1.s00060g44370;Nbe.v1.s00180g03680;Nbe.v1.s00020g22760;Nbe.v1.s00070g35660;Nbe.v1.s00130g11820;Nbe.v1.s00130g11800	Nbe.v1.s00090g18460;Nbe.v1.s00060g44380;Nbe.v1.s00090g18470;Nbe.v1.s00060g44370	13;10;9;8;3;3;3;2;2	12;9;8;7;3;3;2;1;1	11;9;7;7;2;2;1;0;0	Nbe.v1.s00090g18460;Nbe.v1.s00060g44380;Nbe.v1.s00090g18470;Nbe.v1.s00060g44370	9	13	12	11	2	2	0	0	0	0	1	2	0	0	0	1	3	1	0	0	0	0	2	1	0	0	0	0	1	1	0	0	0	1	2	0	0	0	0	0	2	1	0	0
Nbe.v1.s00090g18540;Nbe.v1.s00060g44310	Nbe.v1.s00090g18540	3;1	3;1	3;1	Nbe.v1.s00090g18540	2	3	3	3	0	0	1	0	2	2	0	1	0	0	2	1	1	1	2	2	2	2	0	0	1	0	2	2	0	1	0	0	2	1	1	1	2	2	2	2	0	0	1	0
Nbe.v1.s00090g18910	Nbe.v1.s00090g18910	16	1	1	Nbe.v1.s00090g18910	1	16	1	1	11	12	5	7	4	7	13	13	3	4	11	9	13	14	3	5	10	10	1	1	1	1	0	1	1	1	0	0	1	1	1	1	0	0	1	1	1	1	1	1
Nbe.v1.s00090g19050	Nbe.v1.s00090g19050	11	3	3	Nbe.v1.s00090g19050	1	11	3	3	0	0	3	3	1	2	0	0	0	0	2	2	1	0	3	4	7	7	0	0	1	1	0	1	0	0	0	0	1	1	0	0	1	2	2	3	0	0	1	1
Nbe.v1.s00090g19060	Nbe.v1.s00090g19060	7	7	2	Nbe.v1.s00090g19060	1	7	7	2	0	1	0	0	0	1	3	3	0	0	2	1	4	3	0	0	5	4	0	1	0	0	0	1	3	3	0	0	2	1	4	3	0	0	5	4	0	0	0	0
Nbe.v1.s00090g19370	Nbe.v1.s00090g19370	23	23	1	Nbe.v1.s00090g19370	1	23	23	1	21	17	5	6	8	10	20	21	2	1	12	13	22	21	7	5	12	9	21	17	5	6	8	10	20	21	2	1	12	13	22	21	7	5	12	9	1	1	0	1
Nbe.v1.s00090g19380	Nbe.v1.s00090g19380	10	6	6	Nbe.v1.s00090g19380	1	10	6	6	0	0	1	0	5	7	0	0	1	0	7	5	0	0	1	1	6	7	0	0	0	0	2	3	0	0	1	0	4	2	0	0	0	1	2	3	0	0	0	0
Nbe.v1.s00090g19480	Nbe.v1.s00090g19480	10	9	6	Nbe.v1.s00090g19480	1	10	9	6	2	1	7	7	3	1	2	2	0	1	3	6	4	2	1	2	6	5	2	1	6	6	3	1	2	2	0	1	3	5	3	2	1	2	5	4	2	1	4	4
Nbe.v1.s00090g19600	Nbe.v1.s00090g19600	8	8	2	Nbe.v1.s00090g19600	1	8	8	2	3	0	0	0	0	0	6	5	0	0	0	0	4	4	0	0	1	0	3	0	0	0	0	0	6	5	0	0	0	0	4	4	0	0	1	0	1	0	0	0
Nbe.v1.s00090g20020;Nbe.v1.s00210g15480	Nbe.v1.s00090g20020	43;2	43;2	24;0	Nbe.v1.s00090g20020	2	43	43	24	31	20	1	2	2	7	35	34	1	0	6	11	38	33	2	2	10	4	31	20	1	2	2	7	35	34	1	0	6	11	38	33	2	2	10	4	17	8	0	1
Nbe.v1.s00090g20390	Nbe.v1.s00090g20390	15	2	2	Nbe.v1.s00090g20390	1	15	2	2	0	1	10	8	7	10	2	2	10	8	11	11	3	1	11	10	11	10	0	0	2	2	0	2	0	0	2	2	2	2	0	0	2	2	2	1	0	0	2	2
Nbe.v1.s00090g20500;Nbe.v1.s00090g20480	Nbe.v1.s00090g20500;Nbe.v1.s00090g20480	4;4	4;4	4;4	Nbe.v1.s00090g20500;Nbe.v1.s00090g20480	2	4	4	4	3	0	1	1	1	0	3	3	0	1	1	0	3	3	1	1	2	2	3	0	1	1	1	0	3	3	0	1	1	0	3	3	1	1	2	2	3	0	1	1
Nbe.v1.s00090g20510	Nbe.v1.s00090g20510	14	14	6	Nbe.v1.s00090g20510	1	14	14	6	0	0	6	8	1	4	3	3	1	1	5	7	5	2	8	7	5	9	0	0	6	8	1	4	3	3	1	1	5	7	5	2	8	7	5	9	0	0	3	3
Nbe.v1.s00090g20630	Nbe.v1.s00090g20630	3	1	1	Nbe.v1.s00090g20630	1	3	1	1	3	3	0	0	0	0	3	3	0	0	0	0	3	3	0	0	1	0	1	1	0	0	0	0	1	1	0	0	0	0	1	1	0	0	0	0	1	1	0	0
Nbe.v1.s00090g20920;Nbe.v1.s00190g19440	Nbe.v1.s00090g20920;Nbe.v1.s00190g19440	13;11	13;11	13;11	Nbe.v1.s00090g20920;Nbe.v1.s00190g19440	2	13	13	13	0	0	0	0	0	1	1	0	0	0	4	1	1	0	0	0	2	2	0	0	0	0	0	1	1	0	0	0	4	1	1	0	0	0	2	2	0	0	0	0
Nbe.v1.s00090g20950	Nbe.v1.s00090g20950	16	16	16	Nbe.v1.s00090g20950	1	16	16	16	0	0	2	0	0	1	0	0	0	0	4	4	0	0	3	5	6	6	0	0	2	0	0	1	0	0	0	0	4	4	0	0	3	5	6	6	0	0	2	0
Nbe.v1.s00090g21250	Nbe.v1.s00090g21250	10	5	5	Nbe.v1.s00090g21250	1	10	5	5	0	0	3	3	2	3	0	0	0	2	3	3	0	0	2	2	5	5	0	0	3	3	2	3	0	0	0	2	3	2	0	0	1	2	3	3	0	0	3	3
Nbe.v1.s00090g21330;Nbe.v1.s00190g20080	Nbe.v1.s00090g21330;Nbe.v1.s00190g20080	3;3	3;3	3;3	Nbe.v1.s00090g21330;Nbe.v1.s00190g20080	2	3	3	3	2	0	1	1	0	1	2	2	0	0	1	2	3	3	2	1	2	2	2	0	1	1	0	1	2	2	0	0	1	2	3	3	2	1	2	2	2	0	1	1
Nbe.v1.s00090g21390;Nbe.v1.s00110g32350	Nbe.v1.s00090g21390	4;1	4;1	2;0	Nbe.v1.s00090g21390	2	4	4	2	3	3	0	1	0	0	4	4	0	0	0	0	4	4	0	1	1	0	3	3	0	1	0	0	4	4	0	0	0	0	4	4	0	1	1	0	1	1	0	1
Nbe.v1.s00090g21500	Nbe.v1.s00090g21500	4	4	2	Nbe.v1.s00090g21500	1	4	4	2	3	0	0	0	0	0	2	3	0	0	0	0	4	4	0	0	0	0	3	0	0	0	0	0	2	3	0	0	0	0	4	4	0	0	0	0	2	0	0	0
Nbe.v1.s00090g21670;Nbe.v1.s00070g31440	Nbe.v1.s00090g21670	17;1	17;1	16;1	Nbe.v1.s00090g21670	2	17	17	16	11	7	0	0	1	3	13	8	0	0	5	1	15	16	0	1	8	6	11	7	0	0	1	3	13	8	0	0	5	1	15	16	0	1	8	6	10	6	0	0
Nbe.v1.s00090g21880	Nbe.v1.s00090g21880	2	2	2	Nbe.v1.s00090g21880	1	2	2	2	0	0	0	0	0	0	0	0	0	0	0	0	0	0	1	1	0	0	0	0	0	0	0	0	0	0	0	0	0	0	0	0	1	1	0	0	0	0	0	0
Nbe.v1.s00090g22090;Nbe.v1.s00070g31780;Nbe.v1.s00070g31770	Nbe.v1.s00090g22090;Nbe.v1.s00070g31780;Nbe.v1.s00070g31770	7;7;7	7;7;7	5;5;5	Nbe.v1.s00090g22090;Nbe.v1.s00070g31780;Nbe.v1.s00070g31770	3	7	7	5	1	1	0	0	0	0	3	3	0	0	0	1	5	4	0	0	1	1	1	1	0	0	0	0	3	3	0	0	0	1	5	4	0	0	1	1	1	1	0	0
Nbe.v1.s00090g22260	Nbe.v1.s00090g22260	14	10	10	Nbe.v1.s00090g22260	1	14	10	10	1	3	10	9	9	10	3	2	8	7	10	10	7	2	11	10	12	10	0	0	7	6	6	7	1	1	6	5	7	7	4	0	7	7	8	7	0	0	7	6
Nbe.v1.s00090g22690	Nbe.v1.s00090g22690	5	5	2	Nbe.v1.s00090g22690	1	5	5	2	0	0	1	1	2	4	0	2	0	0	4	3	0	0	1	1	3	4	0	0	1	1	2	4	0	2	0	0	4	3	0	0	1	1	3	4	0	0	1	1
Nbe.v1.s00090g22730	Nbe.v1.s00090g22730	3	1	1	Nbe.v1.s00090g22730	1	3	1	1	0	0	0	0	0	0	1	0	0	0	0	0	2	0	0	0	0	0	0	0	0	0	0	0	1	0	0	0	0	0	1	0	0	0	0	0	0	0	0	0
Nbe.v1.s00090g22750	Nbe.v1.s00090g22750	7	3	3	Nbe.v1.s00090g22750	1	7	3	3	0	0	0	0	5	5	1	0	0	0	5	5	1	0	0	0	3	5	0	0	0	0	2	2	0	0	0	0	2	2	0	0	0	0	1	2	0	0	0	0
Nbe.v1.s00090g23210	Nbe.v1.s00090g23210	22	2	2	Nbe.v1.s00090g23210	1	22	2	2	18	17	10	12	11	14	19	19	7	4	15	15	18	19	9	11	16	16	0	1	1	0	1	2	1	1	1	0	2	2	1	1	1	1	2	1	0	1	1	0
Nbe.v1.s00090g23220	Nbe.v1.s00090g23220	3	1	1	Nbe.v1.s00090g23220	1	3	1	1	0	0	0	0	1	0	0	1	0	0	0	1	0	0	1	1	0	0	0	0	0	0	0	0	0	0	0	0	0	1	0	0	1	1	0	0	0	0	0	0
Nbe.v1.s00090g23700;Nbe.v1.s00070g33880;Nbe.v1.s00070g33870;Nbe.v1.s00070g05800;Nbe.v1.s00090g32340	Nbe.v1.s00090g23700	7;3;2;2;1	7;3;2;2;1	6;3;2;1;1	Nbe.v1.s00090g23700	5	7	7	6	5	2	1	0	0	0	5	6	0	0	0	1	4	5	1	0	2	1	5	2	1	0	0	0	5	6	0	0	0	1	4	5	1	0	2	1	4	2	1	0
Nbe.v1.s00090g23950;Nbe.v1.s00070g34170	Nbe.v1.s00090g23950;Nbe.v1.s00070g34170	10;10	3;3	3;3	Nbe.v1.s00090g23950;Nbe.v1.s00070g34170	2	10	3	3	4	0	0	0	4	3	2	3	0	0	6	5	3	4	0	0	4	3	1	0	0	0	0	0	0	0	0	0	1	1	0	1	0	0	1	1	1	0	0	0
Nbe.v1.s00090g23980;Nbe.v1.s00070g34230;Nbe.v1.s00180g04960;Nbe.v1.s00090g31300;Nbe.v1.s00070g07470;Nbe.v1.s00020g12040	Nbe.v1.s00090g23980;Nbe.v1.s00070g34230;Nbe.v1.s00180g04960;Nbe.v1.s00090g31300;Nbe.v1.s00070g07470;Nbe.v1.s00020g12040	3;3;2;2;2;2	3;3;2;2;2;2	3;3;2;2;2;2	Nbe.v1.s00090g23980;Nbe.v1.s00070g34230;Nbe.v1.s00180g04960;Nbe.v1.s00090g31300;Nbe.v1.s00070g07470;Nbe.v1.s00020g12040	6	3	3	3	1	0	0	0	0	0	2	2	0	0	0	0	3	1	0	0	0	0	1	0	0	0	0	0	2	2	0	0	0	0	3	1	0	0	0	0	1	0	0	0
Nbe.v1.s00090g24200	Nbe.v1.s00090g24200	9	7	3	Nbe.v1.s00090g24200	1	9	7	3	4	2	0	0	0	1	6	6	0	0	1	1	6	6	0	0	1	0	2	0	0	0	0	0	4	4	0	0	0	0	4	4	0	0	0	0	0	0	0	0
Nbe.v1.s00090g24300	Nbe.v1.s00090g24300	30	3	2	Nbe.v1.s00090g24300	1	30	3	2	21	19	2	3	5	9	23	24	2	1	8	9	26	23	2	3	12	6	1	1	0	0	0	0	1	0	0	0	0	0	2	2	0	0	0	0	0	0	0	0
Nbe.v1.s00090g24710;Nbe.v1.s00070g34880	Nbe.v1.s00090g24710	17;3	11;1	8;1	Nbe.v1.s00090g24710	2	17	11	8	8	5	1	1	1	1	10	10	1	1	3	3	14	9	2	1	5	2	4	2	0	0	0	0	5	6	0	0	1	1	10	5	0	0	3	1	3	2	0	0
Nbe.v1.s00090g24810	Nbe.v1.s00090g24810	12	2	2	Nbe.v1.s00090g24810	1	12	2	2	6	8	2	3	1	2	8	7	2	0	5	4	10	9	0	0	4	5	0	1	0	0	0	0	0	0	0	0	0	0	1	1	0	0	0	0	0	1	0	0
Nbe.v1.s00090g25060;Nbe.v1.s00090g14580;Nbe.v1.s00070g28590;Nbe.v1.s00060g07970;Nbe.v1.s00020g31900;Nbe.v1.s00070g37500	Nbe.v1.s00090g25060;Nbe.v1.s00090g14580;Nbe.v1.s00070g28590;Nbe.v1.s00060g07970;Nbe.v1.s00020g31900;Nbe.v1.s00070g37500	6;6;6;6;4;3	6;6;6;6;4;3	6;6;6;6;4;3	Nbe.v1.s00090g25060;Nbe.v1.s00090g14580;Nbe.v1.s00070g28590;Nbe.v1.s00060g07970;Nbe.v1.s00020g31900;Nbe.v1.s00070g37500	6	6	6	6	2	3	0	0	0	0	6	5	0	0	0	0	4	6	0	0	0	0	2	3	0	0	0	0	6	5	0	0	0	0	4	6	0	0	0	0	2	3	0	0
Nbe.v1.s00090g25430	Nbe.v1.s00090g25430	3	1	1	Nbe.v1.s00090g25430	1	3	1	1	0	0	2	1	1	0	0	1	0	1	1	1	1	0	0	1	0	1	0	0	1	0	1	0	0	1	0	1	0	0	0	0	0	1	0	0	0	0	1	0
Nbe.v1.s00090g25540	Nbe.v1.s00090g25540	12	12	5	Nbe.v1.s00090g25540	1	12	12	5	4	1	0	1	1	2	8	8	2	1	1	1	10	7	0	1	0	0	4	1	0	1	1	2	8	8	2	1	1	1	10	7	0	1	0	0	1	0	0	1
Nbe.v1.s00090g26140;Nbe.v1.s00070g36130	Nbe.v1.s00090g26140;Nbe.v1.s00070g36130	1;1	1;1	1;1	Nbe.v1.s00090g26140;Nbe.v1.s00070g36130	2	1	1	1	0	0	0	0	0	0	0	0	0	0	0	0	0	0	0	0	0	0	0	0	0	0	0	0	0	0	0	0	0	0	0	0	0	0	0	0	0	0	0	0
Nbe.v1.s00090g26760;Nbe.v1.s00070g35640	Nbe.v1.s00090g26760	5;1	5;1	5;1	Nbe.v1.s00090g26760	2	5	5	5	0	0	0	0	0	0	0	0	0	0	0	0	0	0	1	1	2	1	0	0	0	0	0	0	0	0	0	0	0	0	0	0	1	1	2	1	0	0	0	0
Nbe.v1.s00090g26800;Nbe.v1.s00070g35720	Nbe.v1.s00090g26800;Nbe.v1.s00070g35720	2;2	2;2	2;2	Nbe.v1.s00090g26800;Nbe.v1.s00070g35720	2	2	2	2	1	0	0	0	0	0	1	0	0	0	0	0	2	1	0	0	0	0	1	0	0	0	0	0	1	0	0	0	0	0	2	1	0	0	0	0	1	0	0	0
Nbe.v1.s00090g26810	Nbe.v1.s00090g26810	19	2	1	Nbe.v1.s00090g26810	1	19	2	1	13	15	5	6	3	5	15	15	2	4	11	9	14	16	2	4	11	10	2	2	0	0	0	1	2	2	0	1	0	0	2	2	1	0	1	1	1	1	0	0
Nbe.v1.s00090g26910	Nbe.v1.s00090g26910	36	17	17	Nbe.v1.s00090g26910	1	36	17	17	0	0	14	13	2	8	2	2	10	11	11	11	3	0	18	19	21	21	0	0	6	5	0	4	0	1	3	4	4	4	0	0	9	11	12	9	0	0	6	5
Nbe.v1.s00090g26950	Nbe.v1.s00090g26950	9	9	2	Nbe.v1.s00090g26950	1	9	9	2	0	0	2	2	1	6	1	1	0	0	5	3	1	1	3	4	4	4	0	0	2	2	1	6	1	1	0	0	5	3	1	1	3	4	4	4	0	0	0	0
Nbe.v1.s00090g26960;Nbe.v1.s00090g19120;Nbe.v1.s00060g45060;Nbe.v1.s00070g35830	Nbe.v1.s00090g26960;Nbe.v1.s00090g19120;Nbe.v1.s00060g45060;Nbe.v1.s00070g35830	4;4;4;4	4;4;4;4	4;4;4;4	Nbe.v1.s00090g26960;Nbe.v1.s00090g19120;Nbe.v1.s00060g45060;Nbe.v1.s00070g35830	4	4	4	4	1	1	0	0	4	4	1	1	0	0	4	4	0	1	0	0	4	2	1	1	0	0	4	4	1	1	0	0	4	4	0	1	0	0	4	2	1	1	0	0
Nbe.v1.s00090g27150	Nbe.v1.s00090g27150	10	4	4	Nbe.v1.s00090g27150	1	10	4	4	0	0	0	0	4	4	0	0	0	0	9	8	0	0	0	0	7	7	0	0	0	0	0	0	0	0	0	0	3	3	0	0	0	0	3	2	0	0	0	0
Nbe.v1.s00090g27180;Nbe.v1.s00090g08400;Nbe.v1.s00060g35910;Nbe.v1.s00010g41250	Nbe.v1.s00090g27180	11;3;3;2	2;0;0;0	2;0;0;0	Nbe.v1.s00090g27180	4	11	2	2	1	1	3	2	2	2	1	1	2	6	7	7	2	2	2	3	6	6	0	0	1	0	0	1	0	0	0	2	1	2	0	1	1	1	1	1	0	0	1	0
Nbe.v1.s00090g27190	Nbe.v1.s00090g27190	7	7	3	Nbe.v1.s00090g27190	1	7	7	3	0	0	3	4	0	2	1	0	1	0	2	2	0	0	4	3	2	3	0	0	3	4	0	2	1	0	1	0	2	2	0	0	4	3	2	3	0	0	1	1
Nbe.v1.s00090g27280	Nbe.v1.s00090g27280	4	4	3	Nbe.v1.s00090g27280	1	4	4	3	0	0	0	0	0	0	0	0	0	0	3	2	0	0	0	0	2	2	0	0	0	0	0	0	0	0	0	0	3	2	0	0	0	0	2	2	0	0	0	0
Nbe.v1.s00090g27490;Nbe.v1.s00070g41850	Nbe.v1.s00090g27490	3;1	1;0	1;0	Nbe.v1.s00090g27490	2	3	1	1	2	2	0	0	0	0	3	3	0	0	1	1	3	3	0	0	2	0	1	1	0	0	0	0	1	1	0	0	0	0	1	1	0	0	1	0	1	1	0	0
Nbe.v1.s00090g27570	Nbe.v1.s00090g27570	20	6	6	Nbe.v1.s00090g27570	1	20	6	6	2	0	10	8	7	11	5	3	10	8	10	11	7	4	6	7	14	13	1	0	2	2	1	3	2	0	2	1	1	2	1	1	2	1	3	2	1	0	2	2
Nbe.v1.s00090g27690;Nbe.v1.s00070g41370;Nbe.v1.s00090g27980;Nbe.v1.s00070g41190;Nbe.v1.s00150g44300;Nbe.v1.s00130g32770;Nbe.v1.s00120g31600;Nbe.v1.s00140g18340	Nbe.v1.s00090g27690;Nbe.v1.s00070g41370;Nbe.v1.s00090g27980;Nbe.v1.s00070g41190;Nbe.v1.s00150g44300;Nbe.v1.s00130g32770;Nbe.v1.s00120g31600;Nbe.v1.s00140g18340	2;1;1;1;1;1;1;1	2;1;1;1;1;1;1;1	2;1;1;1;1;1;1;1	Nbe.v1.s00090g27690;Nbe.v1.s00070g41370;Nbe.v1.s00090g27980;Nbe.v1.s00070g41190;Nbe.v1.s00150g44300;Nbe.v1.s00130g32770;Nbe.v1.s00120g31600;Nbe.v1.s00140g18340	8	2	2	2	1	0	0	0	0	0	0	1	0	0	0	0	1	1	0	0	1	0	1	0	0	0	0	0	0	1	0	0	0	0	1	1	0	0	1	0	1	0	0	0
Nbe.v1.s00090g27710;Nbe.v1.s00070g41390	Nbe.v1.s00090g27710;Nbe.v1.s00070g41390	4;2	4;2	4;2	Nbe.v1.s00090g27710;Nbe.v1.s00070g41390	2	4	4	4	1	0	0	2	2	1	2	1	0	0	1	3	1	1	3	3	4	3	1	0	0	2	2	1	2	1	0	0	1	3	1	1	3	3	4	3	1	0	0	2
Nbe.v1.s00090g27940	Nbe.v1.s00090g27940	30	30	8	Nbe.v1.s00090g27940	1	30	30	8	17	15	6	1	8	9	25	19	2	1	12	13	24	25	3	3	11	8	17	15	6	1	8	9	25	19	2	1	12	13	24	25	3	3	11	8	5	5	2	0
Nbe.v1.s00090g28460	Nbe.v1.s00090g28460	4	1	1	Nbe.v1.s00090g28460	1	4	1	1	0	0	0	0	2	3	0	1	0	0	4	4	0	0	0	0	3	3	0	0	0	0	0	0	0	0	0	0	1	1	0	0	0	0	0	0	0	0	0	0
Nbe.v1.s00090g28480	Nbe.v1.s00090g28480	14	14	6	Nbe.v1.s00090g28480	1	14	14	6	2	0	13	12	10	9	2	0	6	6	8	9	5	1	11	11	12	12	2	0	13	12	10	9	2	0	6	6	8	9	5	1	11	11	12	12	1	0	5	4
Nbe.v1.s00090g28700	Nbe.v1.s00090g28700	5	1	1	Nbe.v1.s00090g28700	1	5	1	1	3	4	1	1	3	4	3	4	1	1	4	4	4	4	1	1	4	4	0	0	0	0	0	0	0	0	0	0	0	0	0	0	0	0	0	0	0	0	0	0
Nbe.v1.s00090g28740;Nbe.v1.s00070g42550;Nbe.v1.s00040g19420;Nbe.v1.s00030g13180;Nbe.v1.s00030g13240;Nbe.v1.s00200g08720	Nbe.v1.s00090g28740;Nbe.v1.s00070g42550;Nbe.v1.s00040g19420;Nbe.v1.s00030g13180	11;10;9;8;3;2	11;10;9;8;3;2	11;10;9;8;3;2	Nbe.v1.s00090g28740;Nbe.v1.s00070g42550;Nbe.v1.s00040g19420;Nbe.v1.s00030g13180	6	11	11	11	1	1	2	2	6	6	4	3	2	1	8	7	4	3	1	2	6	7	1	1	2	2	6	6	4	3	2	1	8	7	4	3	1	2	6	7	1	1	2	2
Nbe.v1.s00090g28790;Nbe.v1.s00070g42460	Nbe.v1.s00090g28790;Nbe.v1.s00070g42460	11;11	5;5	5;5	Nbe.v1.s00090g28790;Nbe.v1.s00070g42460	2	11	5	5	5	4	2	2	6	6	7	7	2	2	7	6	5	6	1	2	7	7	0	0	0	0	1	2	2	2	0	0	2	1	1	1	0	0	2	2	0	0	0	0
Nbe.v1.s00090g28850;Nbe.v1.s00070g42700	Nbe.v1.s00090g28850;Nbe.v1.s00070g42700	4;4	4;4	4;4	Nbe.v1.s00090g28850;Nbe.v1.s00070g42700	2	4	4	4	0	0	3	2	1	3	1	1	0	0	2	2	1	1	3	2	3	3	0	0	3	2	1	3	1	1	0	0	2	2	1	1	3	2	3	3	0	0	3	2
Nbe.v1.s00090g28920	Nbe.v1.s00090g28920	15	3	3	Nbe.v1.s00090g28920	1	15	3	3	0	1	1	1	11	11	3	3	1	1	14	11	6	1	1	1	11	13	0	0	0	0	2	2	0	0	0	0	3	2	1	0	0	0	2	3	0	0	0	0
Nbe.v1.s00090g29030	Nbe.v1.s00090g29030	6	1	1	Nbe.v1.s00090g29030	1	6	1	1	0	0	0	0	4	5	2	1	0	0	5	5	2	0	0	0	6	4	0	0	0	0	1	1	0	0	0	0	0	0	0	0	0	0	1	1	0	0	0	0
Nbe.v1.s00090g29120	Nbe.v1.s00090g29120	2	2	1	Nbe.v1.s00090g29120	1	2	2	1	0	0	0	0	0	0	1	1	1	0	1	1	1	1	0	0	0	1	0	0	0	0	0	0	1	1	1	0	1	1	1	1	0	0	0	1	0	0	0	0
Nbe.v1.s00090g29230	Nbe.v1.s00090g29230	3	3	1	Nbe.v1.s00090g29230	1	3	3	1	0	0	0	0	0	1	0	0	0	0	0	0	0	0	2	2	1	1	0	0	0	0	0	1	0	0	0	0	0	0	0	0	2	2	1	1	0	0	0	0
Nbe.v1.s00090g29240;Nbe.v1.s00070g43150	Nbe.v1.s00090g29240;Nbe.v1.s00070g43150	2;2	2;2	2;2	Nbe.v1.s00090g29240;Nbe.v1.s00070g43150	2	2	2	2	1	2	0	0	0	0	2	2	0	0	0	0	2	2	0	0	0	0	1	2	0	0	0	0	2	2	0	0	0	0	2	2	0	0	0	0	1	2	0	0
Nbe.v1.s00090g29550	Nbe.v1.s00090g29550	3	3	3	Nbe.v1.s00090g29550	1	3	3	3	2	1	0	0	0	0	3	2	0	0	0	0	1	3	0	0	0	0	2	1	0	0	0	0	3	2	0	0	0	0	1	3	0	0	0	0	2	1	0	0
Nbe.v1.s00090g29570	Nbe.v1.s00090g29570	8	8	5	Nbe.v1.s00090g29570	1	8	8	5	0	0	3	5	2	3	0	0	0	0	2	1	1	0	5	6	4	5	0	0	3	5	2	3	0	0	0	0	2	1	1	0	5	6	4	5	0	0	2	3
Nbe.v1.s00090g29590;Nbe.v1.s00040g18090;Nbe.v1.s00200g10160;Nbe.v1.s00070g43390	Nbe.v1.s00090g29590;Nbe.v1.s00040g18090;Nbe.v1.s00200g10160;Nbe.v1.s00070g43390	8;8;4;4	8;8;4;4	3;3;3;3	Nbe.v1.s00090g29590;Nbe.v1.s00040g18090;Nbe.v1.s00200g10160;Nbe.v1.s00070g43390	4	8	8	3	2	0	1	1	1	1	6	4	1	1	2	2	6	3	1	1	2	1	2	0	1	1	1	1	6	4	1	1	2	2	6	3	1	1	2	1	1	0	0	0
Nbe.v1.s00090g29710	Nbe.v1.s00090g29710	7	1	0	Nbe.v1.s00090g29710	1	7	1	0	0	0	1	0	7	7	0	0	0	0	7	5	1	1	1	0	5	6	0	0	1	0	1	1	0	0	0	0	1	1	1	0	0	0	1	1	0	0	0	0
Nbe.v1.s00090g30010	Nbe.v1.s00090g30010	6	6	3	Nbe.v1.s00090g30010	1	6	6	3	1	0	1	0	1	2	1	0	0	0	1	4	1	0	3	4	3	4	1	0	1	0	1	2	1	0	0	0	1	4	1	0	3	4	3	4	0	0	0	0
Nbe.v1.s00090g30550;Nbe.v1.s00070g25410	Nbe.v1.s00090g30550;Nbe.v1.s00070g25410	3;3	3;3	3;3	Nbe.v1.s00090g30550;Nbe.v1.s00070g25410	2	3	3	3	0	0	0	0	0	0	0	0	0	0	1	0	1	1	1	0	0	0	0	0	0	0	0	0	0	0	0	0	1	0	1	1	1	0	0	0	0	0	0	0
Nbe.v1.s00090g30590;Nbe.v1.s00090g30600;Nbe.v1.s00070g25400	Nbe.v1.s00090g30590;Nbe.v1.s00090g30600;Nbe.v1.s00070g25400	6;5;3	6;5;3	6;5;3	Nbe.v1.s00090g30590;Nbe.v1.s00090g30600;Nbe.v1.s00070g25400	3	6	6	6	1	0	5	3	3	4	1	0	2	2	5	4	2	0	2	2	1	5	1	0	5	3	3	4	1	0	2	2	5	4	2	0	2	2	1	5	1	0	5	3
Nbe.v1.s00090g30730;Nbe.v1.s00070g25240	Nbe.v1.s00090g30730;Nbe.v1.s00070g25240	2;2	1;1	1;1	Nbe.v1.s00090g30730;Nbe.v1.s00070g25240	2	2	1	1	2	0	0	0	0	0	2	2	0	0	0	1	2	2	0	0	0	0	1	0	0	0	0	0	1	1	0	0	0	1	1	1	0	0	0	0	1	0	0	0
Nbe.v1.s00090g31210;Nbe.v1.s00070g07760	Nbe.v1.s00090g31210;Nbe.v1.s00070g07760	2;2	2;2	2;2	Nbe.v1.s00090g31210;Nbe.v1.s00070g07760	2	2	2	2	0	0	0	0	0	0	0	0	0	0	0	0	1	1	0	0	0	0	0	0	0	0	0	0	0	0	0	0	0	0	1	1	0	0	0	0	0	0	0	0
Nbe.v1.s00090g31380	Nbe.v1.s00090g31380	5	5	5	Nbe.v1.s00090g31380	1	5	5	5	0	0	1	0	0	1	0	0	0	0	1	1	0	0	2	3	5	3	0	0	1	0	0	1	0	0	0	0	1	1	0	0	2	3	5	3	0	0	1	0
Nbe.v1.s00090g31420;Nbe.v1.s00070g07280;Nbe.v1.s00180g04990;Nbe.v1.s00020g12080	Nbe.v1.s00090g31420;Nbe.v1.s00070g07280;Nbe.v1.s00180g04990;Nbe.v1.s00020g12080	10;9;8;8	10;9;8;8	3;2;2;2	Nbe.v1.s00090g31420;Nbe.v1.s00070g07280;Nbe.v1.s00180g04990;Nbe.v1.s00020g12080	4	10	10	3	3	1	0	0	5	4	3	3	0	0	7	7	3	3	0	0	4	4	3	1	0	0	5	4	3	3	0	0	7	7	3	3	0	0	4	4	0	1	0	0
Nbe.v1.s00090g31700;Nbe.v1.s00070g06620	Nbe.v1.s00090g31700;Nbe.v1.s00070g06620	3;3	3;3	3;3	Nbe.v1.s00090g31700;Nbe.v1.s00070g06620	2	3	3	3	0	0	0	0	0	0	1	1	0	0	0	0	2	1	0	0	0	0	0	0	0	0	0	0	1	1	0	0	0	0	2	1	0	0	0	0	0	0	0	0
Nbe.v1.s00090g31740	Nbe.v1.s00090g31740	17	17	13	Nbe.v1.s00090g31740	1	17	17	13	4	1	5	8	1	4	5	6	1	0	3	8	5	2	1	2	6	5	4	1	5	8	1	4	5	6	1	0	3	8	5	2	1	2	6	5	3	1	2	6
Nbe.v1.s00090g32050	Nbe.v1.s00090g32050	2	2	2	Nbe.v1.s00090g32050	1	2	2	2	0	0	0	0	0	0	0	0	0	0	2	2	0	0	0	0	2	0	0	0	0	0	0	0	0	0	0	0	2	2	0	0	0	0	2	0	0	0	0	0
Nbe.v1.s00090g32080;Nbe.v1.s00070g06270;Nbe.v1.s00210g02810	Nbe.v1.s00090g32080;Nbe.v1.s00070g06270	9;8;1	9;8;1	9;8;1	Nbe.v1.s00090g32080;Nbe.v1.s00070g06270	3	9	9	9	0	0	4	3	0	0	0	0	0	0	2	2	1	1	5	6	7	6	0	0	4	3	0	0	0	0	0	0	2	2	1	1	5	6	7	6	0	0	4	3
Nbe.v1.s00090g32450	Nbe.v1.s00090g32450	12	12	5	Nbe.v1.s00090g32450	1	12	12	5	6	4	0	0	0	0	7	9	0	0	0	1	11	8	0	0	3	1	6	4	0	0	0	0	7	9	0	0	0	1	11	8	0	0	3	1	1	0	0	0
Nbe.v1.s00090g32590;Nbe.v1.s00070g04040;Nbe.v1.s00180g05390;Nbe.v1.s00180g17260;Nbe.v1.s00020g12380	Nbe.v1.s00090g32590;Nbe.v1.s00070g04040;Nbe.v1.s00180g05390	4;4;3;1;1	4;4;3;1;1	4;4;3;1;1	Nbe.v1.s00090g32590;Nbe.v1.s00070g04040;Nbe.v1.s00180g05390	5	4	4	4	0	0	0	0	0	0	3	0	0	0	1	1	2	1	0	0	0	0	0	0	0	0	0	0	3	0	0	0	1	1	2	1	0	0	0	0	0	0	0	0
Nbe.v1.s00090g32610	Nbe.v1.s00090g32610	8	8	2	Nbe.v1.s00090g32610	1	8	8	2	0	0	3	4	1	1	0	0	0	0	5	7	4	1	2	2	5	4	0	0	3	4	1	1	0	0	0	0	5	7	4	1	2	2	5	4	0	0	1	1
Nbe.v1.s00090g32760	Nbe.v1.s00090g32760	9	9	3	Nbe.v1.s00090g32760	1	9	9	3	0	0	0	0	6	6	2	2	0	1	5	6	1	2	0	0	7	7	0	0	0	0	6	6	2	2	0	1	5	6	1	2	0	0	7	7	0	0	0	0
Nbe.v1.s00090g32840;Nbe.v1.s00070g04420	Nbe.v1.s00090g32840;Nbe.v1.s00070g04420	4;2	4;2	4;2	Nbe.v1.s00090g32840;Nbe.v1.s00070g04420	2	4	4	4	0	0	1	2	1	0	0	0	1	1	1	2	0	0	2	2	2	1	0	0	1	2	1	0	0	0	1	1	1	2	0	0	2	2	2	1	0	0	1	2
Nbe.v1.s00090g32890	Nbe.v1.s00090g32890	3	3	2	Nbe.v1.s00090g32890	1	3	3	2	0	0	0	0	0	0	0	0	0	0	0	0	0	0	0	0	0	0	0	0	0	0	0	0	0	0	0	0	0	0	0	0	0	0	0	0	0	0	0	0
Nbe.v1.s00090g33010	Nbe.v1.s00090g33010	13	9	9	Nbe.v1.s00090g33010	1	13	9	9	0	0	11	10	5	9	2	0	0	1	6	10	4	0	12	13	12	12	0	0	7	6	2	5	0	0	0	0	3	7	3	0	8	9	8	8	0	0	7	6
Nbe.v1.s00090g33470	Nbe.v1.s00090g33470	12	1	1	Nbe.v1.s00090g33470	1	12	1	1	8	4	0	0	7	8	7	10	0	0	9	9	9	9	0	0	9	11	1	0	0	0	0	0	0	1	0	0	1	1	1	0	0	0	0	1	1	0	0	0
Nbe.v1.s00090g33670	Nbe.v1.s00090g33670	3	3	3	Nbe.v1.s00090g33670	1	3	3	3	0	0	0	0	0	0	0	0	0	0	0	1	0	0	2	2	2	2	0	0	0	0	0	0	0	0	0	0	0	1	0	0	2	2	2	2	0	0	0	0
Nbe.v1.s00090g33920;Nbe.v1.s00070g38410	Nbe.v1.s00090g33920;Nbe.v1.s00070g38410	22;13	3;0	2;0	Nbe.v1.s00090g33920;Nbe.v1.s00070g38410	2	22	3	2	13	13	6	7	4	8	17	18	6	5	14	12	18	17	5	4	9	9	0	1	0	0	0	0	0	1	0	0	0	0	1	1	1	0	0	0	0	1	0	0
Nbe.v1.s00090g34000;Nbe.v1.s00140g18980	Nbe.v1.s00090g34000;Nbe.v1.s00140g18980	10;6	10;6	4;1	Nbe.v1.s00090g34000;Nbe.v1.s00140g18980	2	10	10	4	3	2	0	0	10	10	4	5	1	0	10	9	3	3	1	0	10	10	3	2	0	0	10	10	4	5	1	0	10	9	3	3	1	0	10	10	1	0	0	0
Nbe.v1.s00090g34040;Nbe.v1.s00070g41070	Nbe.v1.s00090g34040;Nbe.v1.s00070g41070	5;5	2;2	2;2	Nbe.v1.s00090g34040;Nbe.v1.s00070g41070	2	5	2	2	5	4	2	2	2	2	3	3	2	1	2	2	4	4	2	2	2	2	2	1	0	0	0	0	1	1	0	0	0	0	2	2	0	0	0	0	2	1	0	0
Nbe.v1.s00090g34050;Nbe.v1.s00070g41080;Nbe.v1.s00100g16430;Nbe.v1.s00010g29780	Nbe.v1.s00090g34050;Nbe.v1.s00070g41080;Nbe.v1.s00100g16430;Nbe.v1.s00010g29780	2;2;1;1	2;2;1;1	2;2;1;1	Nbe.v1.s00090g34050;Nbe.v1.s00070g41080;Nbe.v1.s00100g16430;Nbe.v1.s00010g29780	4	2	2	2	0	0	0	0	0	0	0	0	0	0	0	0	0	0	0	1	1	0	0	0	0	0	0	0	0	0	0	0	0	0	0	0	0	1	1	0	0	0	0	0
Nbe.v1.s00090g34170	Nbe.v1.s00090g34170	8	1	1	Nbe.v1.s00090g34170	1	8	1	1	7	8	3	3	3	3	8	8	2	3	4	4	7	8	2	2	5	4	0	1	0	0	0	0	1	1	0	0	0	0	1	1	0	0	0	0	0	1	0	0
Nbe.v1.s00090g34250	Nbe.v1.s00090g34250	42	9	6	Nbe.v1.s00090g34250	1	42	9	6	7	4	24	26	10	17	16	11	16	10	23	26	20	14	14	17	26	29	1	1	3	2	0	1	1	1	1	0	5	5	4	2	0	1	4	5	0	0	1	1
Nbe.v1.s00090g34260;Nbe.v1.s00070g38240	Nbe.v1.s00090g34260;Nbe.v1.s00070g38240	15;12	15;12	15;12	Nbe.v1.s00090g34260;Nbe.v1.s00070g38240	2	15	15	15	1	0	0	1	0	0	5	4	0	0	0	0	11	4	0	0	1	0	1	0	0	1	0	0	5	4	0	0	0	0	11	4	0	0	1	0	1	0	0	1
Nbe.v1.s00090g34340	Nbe.v1.s00090g34340	17	2	2	Nbe.v1.s00090g34340	1	17	2	2	5	2	0	0	0	0	13	9	0	1	2	3	13	12	0	0	3	1	0	0	0	0	0	0	2	1	0	0	0	0	2	2	0	0	0	0	0	0	0	0
Nbe.v1.s00090g34360	Nbe.v1.s00090g34360	16	16	2	Nbe.v1.s00090g34360	1	16	16	2	1	0	5	5	3	4	2	1	4	3	11	16	3	2	6	7	11	11	1	0	5	5	3	4	2	1	4	3	11	16	3	2	6	7	11	11	0	0	1	2
Nbe.v1.s00090g34560;Nbe.v1.s00020g35410	Nbe.v1.s00090g34560;Nbe.v1.s00020g35410	13;9	13;9	1;1	Nbe.v1.s00090g34560;Nbe.v1.s00020g35410	2	13	13	1	9	7	2	3	1	2	10	10	0	0	4	3	10	12	1	3	8	5	9	7	2	3	1	2	10	10	0	0	4	3	10	12	1	3	8	5	1	0	0	1
Nbe.v1.s00090g34700;Nbe.v1.s00070g40560	Nbe.v1.s00090g34700;Nbe.v1.s00070g40560	9;7	2;2	2;2	Nbe.v1.s00090g34700;Nbe.v1.s00070g40560	2	9	2	2	2	2	0	0	0	1	6	6	0	0	1	2	7	5	1	1	3	1	1	0	0	0	0	0	1	0	0	0	0	1	1	1	0	0	0	0	1	0	0	0
Nbe.v1.s00090g35050;Nbe.v1.s00070g39670	Nbe.v1.s00090g35050;Nbe.v1.s00070g39670	6;6	3;3	3;3	Nbe.v1.s00090g35050;Nbe.v1.s00070g39670	2	6	3	3	0	1	0	0	1	2	1	0	0	0	4	4	1	0	0	0	3	4	0	0	0	0	1	1	0	0	0	0	2	2	0	0	0	0	2	2	0	0	0	0
Nbe.v1.s00090g35300	Nbe.v1.s00090g35300	14	1	1	Nbe.v1.s00090g35300	1	14	1	1	5	1	2	1	10	6	9	6	1	0	9	9	7	9	1	0	10	10	0	0	0	0	0	0	1	1	0	0	0	0	0	1	0	0	0	0	0	0	0	0
Nbe.v1.s00090g35860;Nbe.v1.s00010g39540;Nbe.v1.s00090g35920;Nbe.v1.s00090g35900;Nbe.v1.s00090g35870;Nbe.v1.s00090g35910;Nbe.v1.s00160g22350;Nbe.v1.s00090g35890;Nbe.v1.s00010g39530;Nbe.v1.s00010g39510;Nbe.v1.s00090g35940	Nbe.v1.s00090g35860;Nbe.v1.s00010g39540;Nbe.v1.s00090g35920;Nbe.v1.s00090g35900;Nbe.v1.s00090g35870;Nbe.v1.s00090g35910;Nbe.v1.s00160g22350;Nbe.v1.s00090g35890;Nbe.v1.s00010g39530;Nbe.v1.s00010g39510	4;4;3;3;2;2;2;2;2;2;1	4;4;3;3;2;2;2;2;2;2;1	4;4;3;3;2;2;2;2;2;2;1	Nbe.v1.s00090g35860;Nbe.v1.s00010g39540;Nbe.v1.s00090g35920;Nbe.v1.s00090g35900;Nbe.v1.s00090g35870;Nbe.v1.s00090g35910;Nbe.v1.s00160g22350;Nbe.v1.s00090g35890;Nbe.v1.s00010g39530;Nbe.v1.s00010g39510	11	4	4	4	0	0	0	0	0	0	0	0	0	0	1	0	3	0	0	0	1	1	0	0	0	0	0	0	0	0	0	0	1	0	3	0	0	0	1	1	0	0	0	0
Nbe.v1.s00090g36630	Nbe.v1.s00090g36630	20	20	20	Nbe.v1.s00090g36630	1	20	20	20	10	6	4	2	7	7	11	10	1	1	5	5	14	10	5	5	12	10	10	6	4	2	7	7	11	10	1	1	5	5	14	10	5	5	12	10	10	6	4	2
Nbe.v1.s00090g36720	Nbe.v1.s00090g36720	21	2	2	Nbe.v1.s00090g36720	1	21	2	2	17	13	0	0	0	1	19	15	0	0	0	1	20	19	1	0	0	1	2	2	0	0	0	0	2	1	0	0	0	0	1	2	0	0	0	0	2	2	0	0
Nbe.v1.s00090g36850;Nbe.v1.s00080g00290;Nbe.v1.s00140g07060;Nbe.v1.s00140g07070;Nbe.v1.s00020g03710;Nbe.v1.s00110g41930	Nbe.v1.s00090g36850;Nbe.v1.s00080g00290	11;11;4;1;1;1	11;11;4;1;1;1	7;7;2;1;1;1	Nbe.v1.s00090g36850;Nbe.v1.s00080g00290	6	11	11	7	7	5	0	0	0	0	7	7	0	0	0	0	11	8	1	0	0	0	7	5	0	0	0	0	7	7	0	0	0	0	11	8	1	0	0	0	4	2	0	0
Nbe.v1.s00090g36930;Nbe.v1.s00080g02760	Nbe.v1.s00090g36930;Nbe.v1.s00080g02760	12;10	4;3	4;3	Nbe.v1.s00090g36930;Nbe.v1.s00080g02760	2	12	4	4	1	0	0	0	1	0	9	5	0	0	0	0	11	6	0	0	0	0	0	0	0	0	0	0	3	0	0	0	0	0	3	1	0	0	0	0	0	0	0	0
Nbe.v1.s00090g36980;Nbe.v1.s00620g00060	Nbe.v1.s00090g36980;Nbe.v1.s00620g00060	10;5	3;1	2;1	Nbe.v1.s00090g36980;Nbe.v1.s00620g00060	2	10	3	2	7	6	2	1	0	3	8	8	1	0	1	1	7	6	0	0	3	0	0	0	0	0	0	0	2	2	0	0	0	0	1	0	0	0	1	0	0	0	0	0
Nbe.v1.s00090g37250;Nbe.v1.s00070g04940	Nbe.v1.s00090g37250;Nbe.v1.s00070g04940	4;3	4;3	4;3	Nbe.v1.s00090g37250;Nbe.v1.s00070g04940	2	4	4	4	0	0	0	0	0	0	2	0	0	0	0	0	3	0	0	0	0	0	0	0	0	0	0	0	2	0	0	0	0	0	3	0	0	0	0	0	0	0	0	0
Nbe.v1.s00090g37520	Nbe.v1.s00090g37520	29	29	14	Nbe.v1.s00090g37520	1	29	29	14	12	5	9	9	14	19	23	20	17	17	21	22	21	17	10	8	15	18	12	5	9	9	14	19	23	20	17	17	21	22	21	17	10	8	15	18	8	5	4	5
Nbe.v1.s00090g37590	Nbe.v1.s00090g37590	4	1	1	Nbe.v1.s00090g37590	1	4	1	1	3	2	0	0	0	0	4	4	0	0	0	0	4	3	0	0	0	0	0	0	0	0	0	0	1	1	0	0	0	0	1	1	0	0	0	0	0	0	0	0
Nbe.v1.s00090g37710;Nbe.v1.s00070g09690	Nbe.v1.s00090g37710;Nbe.v1.s00070g09690	1;1	1;1	1;1	Nbe.v1.s00090g37710;Nbe.v1.s00070g09690	2	1	1	1	0	0	0	0	0	0	1	1	0	0	0	0	1	1	0	0	0	0	0	0	0	0	0	0	1	1	0	0	0	0	1	1	0	0	0	0	0	0	0	0
Nbe.v1.s00090g37830	Nbe.v1.s00090g37830	2	2	1	Nbe.v1.s00090g37830	1	2	2	1	0	0	0	0	0	0	1	1	0	0	0	0	1	1	0	0	0	0	0	0	0	0	0	0	1	1	0	0	0	0	1	1	0	0	0	0	0	0	0	0
Nbe.v1.s00090g38130	Nbe.v1.s00090g38130	2	2	2	Nbe.v1.s00090g38130	1	2	2	2	0	0	0	0	0	0	0	0	0	0	0	0	0	0	0	0	0	0	0	0	0	0	0	0	0	0	0	0	0	0	0	0	0	0	0	0	0	0	0	0
Nbe.v1.s00090g38160	Nbe.v1.s00090g38160	11	2	2	Nbe.v1.s00090g38160	1	11	2	2	4	2	1	0	1	0	7	6	1	0	0	0	7	5	0	1	0	0	0	0	1	0	0	0	1	1	1	0	0	0	1	1	0	1	0	0	0	0	1	0
Nbe.v1.s00090g38210	Nbe.v1.s00090g38210	2	1	1	Nbe.v1.s00090g38210	1	2	1	1	0	0	0	0	0	0	0	0	0	0	0	0	0	0	0	0	0	0	0	0	0	0	0	0	0	0	0	0	0	0	0	0	0	0	0	0	0	0	0	0
Nbe.v1.s00090g38450	Nbe.v1.s00090g38450	3	3	1	Nbe.v1.s00090g38450	1	3	3	1	3	3	2	3	3	3	3	3	1	2	3	3	3	3	3	3	3	3	3	3	2	3	3	3	3	3	1	2	3	3	3	3	3	3	3	3	1	1	1	1
Nbe.v1.s00090g38500	Nbe.v1.s00090g38500	6	2	2	Nbe.v1.s00090g38500	1	6	2	2	4	2	0	1	0	0	4	3	0	0	0	1	6	5	0	1	2	0	1	0	0	0	0	0	2	1	0	0	0	0	2	2	0	0	0	0	1	0	0	0
Nbe.v1.s00090g38620	Nbe.v1.s00090g38620	3	3	3	Nbe.v1.s00090g38620	1	3	3	3	1	1	0	0	0	0	1	2	0	0	0	0	3	1	0	0	0	0	1	1	0	0	0	0	1	2	0	0	0	0	3	1	0	0	0	0	1	1	0	0
Nbe.v1.s00090g38710;Nbe.v1.s00120g07450;Nbe.v1.s00130g13190;Nbe.v1.s00010g05500	Nbe.v1.s00090g38710;Nbe.v1.s00120g07450	3;3;1;1	3;3;1;1	3;3;1;1	Nbe.v1.s00090g38710;Nbe.v1.s00120g07450	4	3	3	3	0	0	0	0	0	0	0	0	0	0	0	1	0	0	2	1	2	1	0	0	0	0	0	0	0	0	0	0	0	1	0	0	2	1	2	1	0	0	0	0
Nbe.v1.s00090g38720	Nbe.v1.s00090g38720	42	1	1	Nbe.v1.s00090g38720	1	42	1	1	17	11	33	34	22	29	30	26	17	6	27	26	32	25	27	30	35	34	0	0	0	1	1	1	1	0	1	0	0	1	1	1	1	1	1	1	0	0	0	1
Nbe.v1.s00090g39020	Nbe.v1.s00090g39020	27	27	0	Nbe.v1.s00090g39020	1	27	27	0	14	11	2	1	1	2	21	20	0	0	2	5	25	23	0	2	7	5	14	11	2	1	1	2	21	20	0	0	2	5	25	23	0	2	7	5	0	0	0	0
Nbe.v1.s00090g39200	Nbe.v1.s00090g39200	25	25	6	Nbe.v1.s00090g39200	1	25	25	6	10	3	0	0	0	0	18	16	0	0	0	1	22	16	0	0	1	0	10	3	0	0	0	0	18	16	0	0	0	1	22	16	0	0	1	0	3	2	0	0
Nbe.v1.s00090g39220;Nbe.v1.s00120g06960	Nbe.v1.s00090g39220	13;1	12;1	12;1	Nbe.v1.s00090g39220	2	13	12	12	0	0	2	0	0	2	0	0	0	0	1	2	1	0	6	4	4	7	0	0	1	0	0	1	0	0	0	0	0	1	1	0	6	4	3	6	0	0	1	0
Nbe.v1.s00090g39540;Nbe.v1.s00070g14510	Nbe.v1.s00090g39540;Nbe.v1.s00070g14510	2;2	2;2	2;2	Nbe.v1.s00090g39540;Nbe.v1.s00070g14510	2	2	2	2	1	2	0	0	0	0	2	2	0	0	0	0	2	1	0	0	0	0	1	2	0	0	0	0	2	2	0	0	0	0	2	1	0	0	0	0	1	2	0	0
Nbe.v1.s00090g39670	Nbe.v1.s00090g39670	9	9	2	Nbe.v1.s00090g39670	1	9	9	2	1	0	0	0	0	0	8	4	0	0	0	0	6	7	0	0	0	0	1	0	0	0	0	0	8	4	0	0	0	0	6	7	0	0	0	0	0	0	0	0
Nbe.v1.s00090g39900	Nbe.v1.s00090g39900	3	1	1	Nbe.v1.s00090g39900	1	3	1	1	2	2	0	0	1	0	3	3	0	0	0	1	2	3	0	1	1	1	1	1	0	0	0	0	1	1	0	0	0	1	1	1	0	1	1	1	1	1	0	0
Nbe.v1.s00090g40050	Nbe.v1.s00090g40050	3	3	3	Nbe.v1.s00090g40050	1	3	3	3	0	0	1	1	0	0	0	0	0	0	0	0	1	0	3	2	2	0	0	0	1	1	0	0	0	0	0	0	0	0	1	0	3	2	2	0	0	0	1	1
Nbe.v1.s00090g40260	Nbe.v1.s00090g40260	7	7	2	Nbe.v1.s00090g40260	1	7	7	2	0	0	3	3	1	2	2	0	0	0	1	3	2	2	3	3	4	3	0	0	3	3	1	2	2	0	0	0	1	3	2	2	3	3	4	3	0	0	1	1
Nbe.v1.s00090g41090	Nbe.v1.s00090g41090	7	7	1	Nbe.v1.s00090g41090	1	7	7	1	2	2	0	0	0	0	5	6	0	0	0	0	7	2	0	0	0	0	2	2	0	0	0	0	5	6	0	0	0	0	7	2	0	0	0	0	0	1	0	0
Nbe.v1.s00090g41420;Nbe.v1.s00090g04250;Nbe.v1.s00210g17180	Nbe.v1.s00090g41420	16;4;1	1;0;0	1;0;0	Nbe.v1.s00090g41420	3	16	1	1	10	6	0	0	0	0	14	13	0	0	0	0	15	15	0	0	0	0	0	0	0	0	0	0	1	1	0	0	0	0	1	1	0	0	0	0	0	0	0	0
Nbe.v1.s00090g41480;Nbe.v1.s00070g11980;Nbe.v1.s00120g01020	Nbe.v1.s00090g41480;Nbe.v1.s00070g11980	7;5;1	7;5;1	7;5;1	Nbe.v1.s00090g41480;Nbe.v1.s00070g11980	3	7	7	7	1	0	0	0	0	0	0	2	0	0	0	0	4	5	0	0	0	1	1	0	0	0	0	0	0	2	0	0	0	0	4	5	0	0	0	1	1	0	0	0
Nbe.v1.s00090g41620	Nbe.v1.s00090g41620	13	13	11	Nbe.v1.s00090g41620	1	13	13	11	1	0	0	0	0	2	3	3	0	0	0	4	4	2	3	3	4	2	1	0	0	0	0	2	3	3	0	0	0	4	4	2	3	3	4	2	1	0	0	0
[truncated: 2,362 more rows]
[truncated: 150 more columns]
